# Supplementary material for: Identifying signals of memory from observations of animal movements
Source: Mov Ecol. 2024 Nov 18;12:72. doi: 10.1186/s40462-024-00510-9 (PMC11575436; doi:10.1186/s40462-024-00510-9)
Supplement: Supplementary file 1 — Supplementary Material 1. [file 40462_2024_510_MOESM1_ESM.zip]

Archive with 75 entries (58 files):
- Memory_Movement-main/
- Memory_Movement-main/Brown_Bear-Kim_etal_2023/
- Memory_Movement-main/Brown_Bear-Kim_etal_2023/code/
- Memory_Movement-main/Brown_Bear-Kim_etal_2023/code/bear_figure.Rmd
- Memory_Movement-main/Brown_Bear-Kim_etal_2023/code/kim_PRT_TSLV.Rmd
- Memory_Movement-main/Brown_Bear-Kim_etal_2023/data/
- Memory_Movement-main/Brown_Bear-Kim_etal_2023/data/GF1143_raw.csv
- Memory_Movement-main/Brown_Bear-Kim_etal_2023/data/berries.zip
- Memory_Movement-main/Brown_Bear-Kim_etal_2023/data/ssfdat.bear.final.tslv.csv
- Memory_Movement-main/Brown_Bear_Thompson_etal_2022/
- Memory_Movement-main/Brown_Bear_Thompson_etal_2022/code/
- Memory_Movement-main/Brown_Bear_Thompson_etal_2022/code/distributions_R_new.hpp
- Memory_Movement-main/Brown_Bear_Thompson_etal_2022/code/final_script.Rmd
- Memory_Movement-main/Brown_Bear_Thompson_etal_2022/code/final_script.html
- Memory_Movement-main/Brown_Bear_Thompson_etal_2022/code/grizzly_1pkcomb_20200717.cpp
- Memory_Movement-main/Brown_Bear_Thompson_etal_2022/code/grizzly_1pkcomb_20200717.dll
- Memory_Movement-main/Brown_Bear_Thompson_etal_2022/code/grizzly_1pkcomb_20200717.o
- Memory_Movement-main/Brown_Bear_Thompson_etal_2022/code/grizzly_1pkmem_20200805.cpp
- Memory_Movement-main/Brown_Bear_Thompson_etal_2022/code/grizzly_1pkmem_20200805.dll
- Memory_Movement-main/Brown_Bear_Thompson_etal_2022/code/grizzly_1pkmem_20200805.o
- Memory_Movement-main/Brown_Bear_Thompson_etal_2022/code/grizzly_null_20200528.cpp
- Memory_Movement-main/Brown_Bear_Thompson_etal_2022/code/grizzly_null_20200528.dll
- Memory_Movement-main/Brown_Bear_Thompson_etal_2022/code/grizzly_null_20200528.o
- Memory_Movement-main/Brown_Bear_Thompson_etal_2022/data/
- Memory_Movement-main/Brown_Bear_Thompson_etal_2022/data/GF1143_input/
- Memory_Movement-main/Brown_Bear_Thompson_etal_2022/data/GF1143_input/n_simmed.csv
- Memory_Movement-main/Brown_Bear_Thompson_etal_2022/data/GF1143_input/phi_cases.csv
- Memory_Movement-main/Brown_Bear_Thompson_etal_2022/data/GF1143_input/r_cases.csv
- Memory_Movement-main/Brown_Bear_Thompson_etal_2022/data/GF1143_input/res_cases.csv
- Memory_Movement-main/Brown_Bear_Thompson_etal_2022/data/GF1143_input/res_cases_all.csv
- Memory_Movement-main/Brown_Bear_Thompson_etal_2022/data/GF1143_input/res_controls.csv
- Memory_Movement-main/Brown_Bear_Thompson_etal_2022/data/GF1143_input/strata_controls.csv
- Memory_Movement-main/Brown_Bear_Thompson_etal_2022/data/GF1143_input/x_cases_all.csv
- Memory_Movement-main/Brown_Bear_Thompson_etal_2022/data/GF1143_input/x_controls.csv
- Memory_Movement-main/Brown_Bear_Thompson_etal_2022/data/GF1143_input/y_cases_all.csv
- Memory_Movement-main/Brown_Bear_Thompson_etal_2022/data/GF1143_input/y_controls.csv
- Memory_Movement-main/Brown_Bear_Thompson_etal_2022/data/GF1143_raw.csv
- Memory_Movement-main/Brown_Bear_Thompson_etal_2022/data/berries.zip
- Memory_Movement-main/Feral_Hog-Oliveira-Santos_etal_2016/
- Memory_Movement-main/Feral_Hog-Oliveira-Santos_etal_2016/code/
- Memory_Movement-main/Feral_Hog-Oliveira-Santos_etal_2016/code/ssf_graph.R
- Memory_Movement-main/Feral_Hog-Oliveira-Santos_etal_2016/code/ssf_memory_script.R
- Memory_Movement-main/Feral_Hog-Oliveira-Santos_etal_2016/data/
- Memory_Movement-main/Feral_Hog-Oliveira-Santos_etal_2016/data/UTM.tif
- Memory_Movement-main/Feral_Hog-Oliveira-Santos_etal_2016/data/movement_data_two_individuals.txt
- Memory_Movement-main/Mule_Deer-Merkle_etal_2019/
- Memory_Movement-main/Mule_Deer-Merkle_etal_2019/code/
- Memory_Movement-main/Mule_Deer-Merkle_etal_2019/code/Mdeer_Merkle_2019.Rmd
- Memory_Movement-main/Mule_Deer-Merkle_etal_2019/code/MemorySSF_workflow.R
- Memory_Movement-main/Mule_Deer-Merkle_etal_2019/data/
- Memory_Movement-main/Mule_Deer-Merkle_etal_2019/data/GPSdata_muldeer445.rds
- Memory_Movement-main/Mule_Deer-Merkle_etal_2019/data/RAP_2015_Biomass_ForbsGrasses.tif
- Memory_Movement-main/Mule_Deer-Merkle_etal_2019/data/Slope30m.tif
- Memory_Movement-main/Mule_Deer-Merkle_etal_2019/data/TPI_9x9window_30m.tif
- Memory_Movement-main/Mule_Deer-Merkle_etal_2019/data/TRASP30m.tif
- Memory_Movement-main/Mule_Deer-Merkle_etal_2019/data/TreeCover_nlcd2019_30m.tif
- Memory_Movement-main/Mule_Deer-Merkle_etal_2019/data/read.me
- Memory_Movement-main/README.md
- Memory_Movement-main/Sandhill_Crane-Kim_etal_2023/
- Memory_Movement-main/Sandhill_Crane-Kim_etal_2023/code/
- Memory_Movement-main/Sandhill_Crane-Kim_etal_2023/code/0.calculate.UDs.Rmd
- Memory_Movement-main/Sandhill_Crane-Kim_etal_2023/code/1.crane_trk.Rmd
- Memory_Movement-main/Sandhill_Crane-Kim_etal_2023/code/2.crane_memory.Rmd
- Memory_Movement-main/Sandhill_Crane-Kim_etal_2023/code/3.crane_visualization.Rmd
- Memory_Movement-main/Sandhill_Crane-Kim_etal_2023/data/
- Memory_Movement-main/Sandhill_Crane-Kim_etal_2023/data/NLCD_crop.tfw
- Memory_Movement-main/Sandhill_Crane-Kim_etal_2023/data/NLCD_crop.tif
- Memory_Movement-main/Sandhill_Crane-Kim_etal_2023/data/NLCD_crop.tif.aux.xml
- Memory_Movement-main/Sandhill_Crane-Kim_etal_2023/data/summer_trk15_5A.Rdata
- Memory_Movement-main/Sandhill_Crane-Kim_etal_2023/data/summer_trk16_5A.Rdata
- Memory_Movement-main/Sandhill_Crane-Kim_etal_2023/data/summer_trk17_5A.Rdata
- Memory_Movement-main/Sandhill_Crane-Kim_etal_2023/data/summer_trk18_5A.Rdata
- Memory_Movement-main/Sandhill_Crane-Kim_etal_2023/data/summer_trk19_5A.Rdata
- Memory_Movement-main/Sandhill_Crane-Kim_etal_2023/data/summer_trk20_5A.Rdata
- Memory_Movement-main/Sandhill_Crane-Kim_etal_2023/read.me
