# Supplementary material for: Identifying signals of memory from observations of animal movements
Source: Mov Ecol. 2024 Nov 18;12:72. doi: 10.1186/s40462-024-00510-9 (PMC11575436; doi:10.1186/s40462-024-00510-9)
Supplement: Supplementary file 1 — Supplementary Material 1. [file 40462_2024_510_MOESM1_ESM.zip › Memory_Movement-main/Brown_Bear-Kim_etal_2023/data/GF1143_raw.csv]

t	x	y	datetime
3	564628.1636	7598658.143	2005-05-24 0:18
4	564948.3297	7598662.538	2005-05-24 4:18
5	564003.3721	7598347.731	2005-05-24 8:18
6	564140.4662	7598585.694	2005-05-24 12:18
7	564421.7616	7598390.864	2005-05-24 16:18
8	564121.4581	7598696.28	2005-05-24 20:18
9	564148.7576	7598674.151	2005-05-25 0:18
11	565040.1452	7598409.13	2005-05-25 8:18
12	564965.4484	7598496.396	2005-05-25 12:18
13	564812.3993	7598740.276	2005-05-25 16:18
14	564835.1254	7598741.67	2005-05-25 20:18
15	564780.3014	7598761.007	2005-05-26 0:18
16	564737.5213	7598678.823	2005-05-26 4:18
17	564788.6025	7598781.08	2005-05-26 8:18
18	564768.3438	7598710.592	2005-05-26 12:18
19	565237.1322	7598524.674	2005-05-26 16:18
20	564798.6019	7598748.739	2005-05-26 20:18
21	564792.1156	7598787.221	2005-05-27 0:18
28	567842.8152	7600731.877	2005-05-28 4:18
29	568299.2909	7600809.236	2005-05-28 8:18
30	568303.8085	7600798.691	2005-05-28 12:18
31	568692.227	7601722.266	2005-05-28 16:18
32	568188.2934	7602190.417	2005-05-28 20:18
33	568131.0239	7602181.47	2005-05-29 0:18
34	567879.2077	7602511.317	2005-05-29 4:18
35	567524.9439	7602818.953	2005-05-29 8:18
36	567514.2385	7602795.349	2005-05-29 12:18
37	567336.6715	7602844.789	2005-05-29 16:18
38	567037.5235	7603217.683	2005-05-29 20:18
39	567018.8397	7603492.71	2005-05-30 0:18
41	567638.1917	7602655.782	2005-05-30 8:18
42	567623.3572	7602670.795	2005-05-30 12:18
43	567292.7442	7602845.199	2005-05-30 16:18
44	565838.6002	7604270.664	2005-05-30 20:18
45	565346.1572	7604352.299	2005-05-31 0:18
47	564038.0128	7605171.006	2005-05-31 8:18
48	564044.7427	7605180.348	2005-05-31 12:18
49	564400.746	7604281.473	2005-05-31 16:18
50	563462.3647	7605232.159	2005-05-31 20:18
51	562972.5039	7605263.953	2005-06-01 0:18
52	560926.2544	7605648.48	2005-06-01 4:18
53	560880.3262	7605581.966	2005-06-01 8:18
54	560859.7196	7605600.05	2005-06-01 12:18
55	560894.7087	7605596.778	2005-06-01 16:18
56	560857.589	7605589.333	2005-06-01 20:18
57	560642.8863	7605581.884	2005-06-02 0:18
59	560234.2517	7606323.719	2005-06-02 8:18
60	560204.2044	7606346.822	2005-06-02 12:18
61	560584.8016	7606459.742	2005-06-02 16:18
62	558598.9413	7606932.266	2005-06-02 20:18
63	556073.116	7609176.82	2005-06-03 0:18
65	557117.1273	7609739.413	2005-06-03 8:18
66	557143.0001	7609753.623	2005-06-03 12:18
67	557891.1689	7609943.847	2005-06-03 16:18
68	557176.0042	7613531.312	2005-06-03 20:18
69	557273.4831	7615853.499	2005-06-04 0:18
71	556698.2235	7621945.978	2005-06-04 8:18
72	556678.8564	7621952.446	2005-06-04 12:18
73	556660.7321	7623740.598	2005-06-04 16:18
74	554920.1342	7624247.7	2005-06-04 20:18
75	554917.4275	7627291.811	2005-06-05 0:18
76	554229.6016	7630387.983	2005-06-05 4:18
77	554467.3574	7630411.123	2005-06-05 8:18
78	554330.3631	7630387.026	2005-06-05 12:18
79	554462.5989	7630543.15	2005-06-05 16:18
80	554460.5511	7630405.127	2005-06-05 20:18
81	554474.7219	7630453.241	2005-06-06 0:18
83	555263.941	7630884.53	2005-06-06 8:18
84	555230.4482	7630862.227	2005-06-06 12:18
85	555895.9907	7630453.359	2005-06-06 16:18
86	556209.4422	7632451.509	2005-06-06 20:18
87	555494.6478	7633439.913	2005-06-07 0:18
89	552047.0496	7636020.716	2005-06-07 8:18
90	552072.016	7636021.677	2005-06-07 12:18
91	551285.1945	7634705.873	2005-06-07 16:18
92	548831.1054	7634081.317	2005-06-07 20:18
93	548306.5266	7635118.998	2005-06-08 0:18
95	550584.3802	7636097.143	2005-06-08 8:18
96	550579.8225	7636083.69	2005-06-08 12:18
97	551610.5796	7638065.951	2005-06-08 16:18
98	551911.252	7639079.414	2005-06-08 20:18
99	552473.6482	7641729.732	2005-06-09 0:18
101	553334.8148	7643234.48	2005-06-09 8:18
102	553210.0163	7643127.012	2005-06-09 12:18
103	553641.9555	7641948.5	2005-06-09 16:18
104	553962.5541	7641737.145	2005-06-09 20:18
105	555782.2301	7641861.712	2005-06-10 0:18
107	551679.8769	7642363.18	2005-06-10 8:18
108	551649.4341	7642495.08	2005-06-10 12:18
109	551509.0891	7641265.766	2005-06-10 16:18
110	551538.2356	7641141.038	2005-06-10 20:18
111	551896.8113	7639519.914	2005-06-11 0:18
113	553234.2907	7637895.147	2005-06-11 8:18
114	553332.9737	7637885.395	2005-06-11 12:18
115	555343.2807	7637929.016	2005-06-11 16:18
116	557019.0868	7637295.615	2005-06-11 20:18
117	557123.7884	7636410.407	2005-06-12 0:18
119	558637.0322	7633249.885	2005-06-12 8:18
120	558633.1717	7633239.275	2005-06-12 12:18
121	557994.9728	7631301.062	2005-06-12 16:18
122	559309.7911	7630847.108	2005-06-12 20:18
123	561050.3374	7630294.594	2005-06-13 0:18
125	562601.1834	7629752.861	2005-06-13 8:18
126	562589.7668	7629722.487	2005-06-13 12:18
127	563173.8384	7628468.985	2005-06-13 16:18
128	563808.9635	7628200.584	2005-06-13 20:18
129	563819.067	7628270.813	2005-06-14 0:18
130	563966.0044	7627581.438	2005-06-14 4:18
131	563996.6059	7627551.384	2005-06-14 8:18
132	563962.5698	7627552.438	2005-06-14 12:18
133	564019.8698	7627117.369	2005-06-14 16:18
134	563382.7513	7626894.696	2005-06-14 20:18
135	563243.6782	7626178.638	2005-06-15 0:18
143	555279.8792	7627143.613	2005-06-16 8:18
144	554828.7385	7627890.37	2005-06-16 12:18
145	554713.2401	7627476.015	2005-06-16 16:18
146	553908.278	7630887.962	2005-06-16 20:18
147	552751.6915	7633619.654	2005-06-17 0:18
148	551333.6963	7635382.377	2005-06-17 4:18
149	551130.4487	7636465.112	2005-06-17 8:18
150	551143.7905	7636510.673	2005-06-17 12:18
151	551167.866	7637546.341	2005-06-17 16:18
152	551339.6901	7638155.358	2005-06-17 20:18
153	551320.4528	7638114.072	2005-06-18 0:18
155	553827.3743	7641486.187	2005-06-18 8:18
156	553804.4682	7641503.217	2005-06-18 12:18
157	553881.7372	7641685.982	2005-06-18 16:18
158	551638.0843	7643507.757	2005-06-18 20:18
159	549630.1898	7642371.96	2005-06-19 0:18
161	550564.1332	7641306.836	2005-06-19 8:18
162	550575.6556	7641307.089	2005-06-19 12:18
163	548898.5959	7636729.564	2005-06-19 16:18
164	548819.0787	7634052.189	2005-06-19 20:18
165	550742.5967	7634986.844	2005-06-20 0:18
167	554132.8085	7632460.747	2005-06-20 8:18
168	554105.0337	7632421.134	2005-06-20 12:18
169	557624.9339	7631684.373	2005-06-20 16:18
170	556805.1591	7630154.011	2005-06-20 20:18
171	554659.5773	7628949.144	2005-06-21 0:18
172	555391.1799	7627916.465	2005-06-21 4:18
173	554787.1913	7627509.247	2005-06-21 8:18
174	554748.1616	7627474.085	2005-06-21 12:18
175	554834.0028	7627521.942	2005-06-21 16:18
176	554767.73	7627100.624	2005-06-21 20:18
177	554498.2893	7626147.024	2005-06-22 0:18
179	554227.8311	7625874.534	2005-06-22 8:18
180	554256.8077	7625876.077	2005-06-22 12:18
181	554358.5845	7624429.534	2005-06-22 16:18
182	556502.1323	7623839.698	2005-06-22 20:18
183	556604.6045	7623765.294	2005-06-23 0:18
185	559039.9189	7625201.438	2005-06-23 8:18
186	559056.5798	7625202.58	2005-06-23 12:18
187	559039.6039	7625313.103	2005-06-23 16:18
188	559501.8021	7626288.472	2005-06-23 20:18
189	561060.0896	7626273.813	2005-06-24 0:18
191	564432.4445	7625001.485	2005-06-24 8:18
192	564436.404	7624987.13	2005-06-24 12:18
193	564402.3955	7624989.752	2005-06-24 16:18
194	564653.2682	7625053.075	2005-06-24 20:18
195	565363.5662	7624158.091	2005-06-25 0:18
198	565449.9284	7623179.842	2005-06-25 12:18
199	564933.4526	7622882.345	2005-06-25 16:18
200	563524.4801	7623786.381	2005-06-25 20:18
201	561921.0056	7623896.114	2005-06-26 0:18
203	557200.8902	7621768.124	2005-06-26 8:18
204	556984.0895	7621802.862	2005-06-26 12:18
205	557057.073	7621868.488	2005-06-26 16:18
206	557099.484	7622045.053	2005-06-26 20:18
207	557033.113	7621854.609	2005-06-27 0:18
209	553811.2335	7625312.59	2005-06-27 8:18
210	553748.0308	7625338.864	2005-06-27 12:18
211	553449.3469	7626559.323	2005-06-27 16:18
212	551960.5244	7627773.43	2005-06-27 20:18
213	552994.5219	7631560.534	2005-06-28 0:18
215	551332.6036	7638147.432	2005-06-28 8:18
216	551309.5739	7638140.065	2005-06-28 12:18
217	551890.2544	7639087.525	2005-06-28 16:18
218	553797.8071	7641671.517	2005-06-28 20:18
219	553830.6039	7641621.641	2005-06-29 0:18
221	548987.0405	7642126.219	2005-06-29 8:18
222	549038.3613	7642094.348	2005-06-29 12:18
223	550162.7249	7641282.562	2005-06-29 16:18
224	551313.2289	7638138.369	2005-06-29 20:18
225	551128.7752	7637942.246	2005-06-30 0:18
229	546741.4399	7635577.405	2005-06-30 16:18
230	546750.4192	7635624.9	2005-06-30 20:18
231	545768.1837	7635582.74	2005-07-01 0:18
233	545791.9439	7639009.038	2005-07-01 8:18
234	545798.0596	7639008.227	2005-07-01 12:18
235	545713.1044	7640487.549	2005-07-01 16:18
236	545609.7215	7640518.147	2005-07-01 20:18
237	545808.0087	7640524.507	2005-07-02 0:18
239	546276.4968	7640341.603	2005-07-02 8:18
240	547171.3	7637860.444	2005-07-02 12:18
241	546856.5995	7637697.605	2005-07-02 16:18
242	546865.1049	7637694.008	2005-07-02 20:18
243	546174.0968	7637460.171	2005-07-03 0:18
245	551723.9575	7638139.623	2005-07-03 8:18
246	551519.2484	7636718.51	2005-07-03 12:18
247	551798.7296	7635285.4	2005-07-03 16:18
248	551244.1106	7634222.303	2005-07-03 20:18
249	551217.2703	7631915.822	2005-07-04 0:18
250	552484.016	7629424.404	2005-07-04 4:18
251	552557.2962	7629446.803	2005-07-04 8:18
252	552787.6808	7629606.574	2005-07-04 12:18
253	552982.1854	7629642.549	2005-07-04 16:18
254	552930.2304	7629737.146	2005-07-04 20:18
255	552953.4334	7629682.452	2005-07-05 0:18
256	551759.6869	7628396.925	2005-07-05 4:18
257	551763.3504	7627887.228	2005-07-05 8:18
258	551334.3332	7627050.103	2005-07-05 12:18
259	551553.477	7626728.078	2005-07-05 16:18
261	551361.3385	7626629.247	2005-07-06 0:18
263	549984.9726	7625913.246	2005-07-06 8:18
264	548675.3032	7631615.125	2005-07-06 12:18
265	548414.076	7632557.915	2005-07-06 16:18
266	546711.3477	7635535.321	2005-07-06 20:18
267	546693.5744	7635531.863	2005-07-07 0:18
269	548797.4447	7638043.05	2005-07-07 8:18
270	550782.7645	7628758.051	2005-07-07 12:18
271	549876.7193	7632703.877	2005-07-07 16:18
272	550767.2396	7628737.587	2005-07-07 20:18
273	550802.7962	7628772.388	2005-07-08 0:18
275	550428.0191	7627425.605	2005-07-08 8:18
276	547670.5745	7629336.571	2005-07-08 12:18
277	552112.1133	7629362.379	2005-07-08 16:18
278	551762.6225	7627956.571	2005-07-08 20:18
279	551769.7113	7627985.209	2005-07-09 0:18
281	552837.4135	7626282.178	2005-07-09 8:18
282	556704.1905	7630089.196	2005-07-09 12:18
283	558274.7545	7631327.852	2005-07-09 16:18
284	554156.4585	7632408.595	2005-07-09 20:18
285	553519.9318	7632482.699	2005-07-10 0:18
288	550842.55	7625061.963	2005-07-10 12:18
289	550681.6548	7624267.628	2005-07-10 16:18
290	550724.6049	7624274.853	2005-07-10 20:18
291	550710.1126	7624380.092	2005-07-11 0:18
293	550465.1109	7630965.928	2005-07-11 8:18
294	552153.2659	7635074.591	2005-07-11 12:18
296	552239.2884	7641378.019	2005-07-11 20:18
297	552197.2317	7642491.925	2005-07-12 0:18
299	548805.1403	7645342.27	2005-07-12 8:18
300	550057.403	7646026.594	2005-07-12 12:18
301	552911.988	7644659.935	2005-07-12 16:18
302	552931.9327	7644685.551	2005-07-12 20:18
303	554060.5471	7643169.078	2005-07-13 0:18
305	550396.8058	7640940.835	2005-07-13 8:18
306	547273.383	7639923.613	2005-07-13 12:18
307	545610.7375	7639193.604	2005-07-13 16:18
308	545616.519	7639184.169	2005-07-13 20:18
309	545647.2336	7639038.173	2005-07-14 0:18
311	547730.8415	7638091.001	2005-07-14 8:18
312	550210.033	7636442.887	2005-07-14 12:18
313	552212.9598	7637888.292	2005-07-14 16:18
314	552530.1547	7639106.234	2005-07-14 20:18
315	553248.4894	7640136.158	2005-07-15 0:18
317	555042.2503	7642995.096	2005-07-15 8:18
318	550621.7859	7644873.798	2005-07-15 12:18
319	549293.5482	7642264.709	2005-07-15 16:18
320	546939.3051	7640383.348	2005-07-15 20:18
321	546982.6576	7640376.039	2005-07-16 0:18
322	545720.9795	7638965.855	2005-07-16 4:18
323	546752.9022	7638802.689	2005-07-16 8:18
324	546624.913	7639141.398	2005-07-16 12:18
325	546727.129	7639449.985	2005-07-16 16:18
326	546024.7873	7640419.085	2005-07-16 20:18
327	546025.8773	7640393.111	2005-07-17 0:18
329	545654.6903	7639033.039	2005-07-17 8:18
330	545542.8273	7638122.906	2005-07-17 12:18
331	547871.3234	7635376.057	2005-07-17 16:18
332	550821.3526	7635368.732	2005-07-17 20:18
333	550732.5422	7634925.719	2005-07-18 0:18
335	550959.9106	7640308.626	2005-07-18 8:18
336	546980.7141	7640025.987	2005-07-18 12:18
337	546473.426	7639540.305	2005-07-18 16:18
338	546517.1233	7639526.854	2005-07-18 20:18
339	546526.2485	7639578.131	2005-07-19 0:18
341	544349.4953	7639073.474	2005-07-19 8:18
342	546273.7415	7639212.684	2005-07-19 12:18
343	545173.1876	7639155.219	2005-07-19 16:18
344	545214.1793	7639106.83	2005-07-19 20:18
345	545137.0793	7639229.909	2005-07-20 0:18
347	545102.5706	7638916.315	2005-07-20 8:18
348	543472.0807	7638075.916	2005-07-20 12:18
349	542901.6359	7637639.88	2005-07-20 16:18
350	542921.9953	7637619.203	2005-07-20 20:18
351	542719.2802	7637286.529	2005-07-21 0:18
353	543298.2782	7635672.197	2005-07-21 8:18
354	546589.5323	7639392.655	2005-07-21 12:18
355	546602.0181	7639382.174	2005-07-21 16:18
357	546500.7295	7639619.885	2005-07-22 0:18
360	545000.26	7639002.035	2005-07-22 12:18
361	544769.7773	7638979.59	2005-07-22 16:18
362	544761.4628	7638953.85	2005-07-22 20:18
363	544400.5891	7639162.79	2005-07-23 0:18
365	543844.3188	7637898.513	2005-07-23 8:18
366	543204.4118	7637667.776	2005-07-23 12:18
367	542912.335	7637650.655	2005-07-23 16:18
368	542935.4279	7637691.223	2005-07-23 20:18
369	543022.8476	7637302.618	2005-07-24 0:18
370	542166.5455	7635415.073	2005-07-24 4:18
371	541974.9894	7634236.917	2005-07-24 8:18
372	541855.5303	7634293.291	2005-07-24 12:18
373	541775.7831	7635546.718	2005-07-24 16:18
374	541739.2756	7635526.433	2005-07-24 20:18
375	541487.5899	7635560.324	2005-07-25 0:18
377	542475.9325	7640704.051	2005-07-25 8:18
378	541691.978	7642871.484	2005-07-25 12:18
379	541306.4702	7641165.695	2005-07-25 16:18
380	540987.0674	7641606.041	2005-07-25 20:18
381	540684.6502	7641128.603	2005-07-26 0:18
383	542903.0417	7641208.29	2005-07-26 8:18
384	545036.8116	7641705.618	2005-07-26 12:18
385	543667.364	7641211.616	2005-07-26 16:18
386	543716.4188	7641190.196	2005-07-26 20:18
387	543572.6859	7641182.938	2005-07-27 0:18
389	543958.8439	7637926.331	2005-07-27 8:18
390	541340.5768	7638267.191	2005-07-27 12:18
391	539977.782	7637626.759	2005-07-27 16:18
392	540254.0449	7633313.896	2005-07-27 20:18
393	540277.5092	7633316.103	2005-07-28 0:18
395	541443.1535	7634292.476	2005-07-28 8:18
397	541044.0178	7636360.282	2005-07-28 16:18
398	541760.4768	7635573.873	2005-07-28 20:18
399	541793.8071	7635608.276	2005-07-29 0:18
402	541543.654	7632191.456	2005-07-29 12:18
403	545855.8401	7633639.48	2005-07-29 16:18
404	550499.0592	7635405.121	2005-07-29 20:18
405	552180.1606	7634423.161	2005-07-30 0:18
407	552716.6575	7627103.274	2005-07-30 8:18
408	552731.809	7627103.299	2005-07-30 12:18
409	554631.8309	7621313.327	2005-07-30 16:18
410	554730.1912	7619975.993	2005-07-30 20:18
411	554713.5707	7620006.595	2005-07-31 0:18
414	552578.2102	7619995.198	2005-07-31 12:18
415	548207.9698	7619073.624	2005-07-31 16:18
416	544617.8245	7619067.067	2005-07-31 20:18
417	541872.339	7619445.57	2005-08-01 0:18
419	541314.9348	7618897.482	2005-08-01 8:18
420	541342.3286	7618945.406	2005-08-01 12:18
421	536281.209	7618067.937	2005-08-01 16:18
422	535442.9555	7617988.917	2005-08-01 20:18
423	535436.714	7618130.58	2005-08-02 0:18
425	535446.612	7618042.364	2005-08-02 8:18
426	535435.3996	7618054.435	2005-08-02 12:18
427	535481.4296	7617745.057	2005-08-02 16:18
428	535555.5119	7618185.217	2005-08-02 20:18
429	537960.9025	7618317.395	2005-08-03 0:18
431	538636.6455	7614362.584	2005-08-03 8:18
432	538585.6115	7614525.863	2005-08-03 12:18
433	538940.3489	7613394.176	2005-08-03 16:18
434	539497.469	7612975.562	2005-08-03 20:18
435	539925.5843	7610695.711	2005-08-04 0:18
437	537596.0982	7614049.854	2005-08-04 8:18
438	535816.8813	7616748.558	2005-08-04 12:18
439	535576.9411	7617440.061	2005-08-04 16:18
441	535430.9898	7617712.282	2005-08-05 0:18
442	535381.7092	7618443.212	2005-08-05 4:18
443	535273.2311	7618926.159	2005-08-05 8:18
444	535228.9896	7619058.871	2005-08-05 12:18
445	535499.1799	7618595.202	2005-08-05 16:18
446	535435.7797	7618387.802	2005-08-05 20:18
447	535476.921	7618257.906	2005-08-06 0:18
448	535484.0205	7617909.198	2005-08-06 4:18
449	535488.731	7617832.214	2005-08-06 8:18
450	535484.4471	7617835.319	2005-08-06 12:18
451	535674.4521	7617084.942	2005-08-06 16:18
452	535693.8135	7617215.57	2005-08-06 20:18
453	535574.349	7617428.645	2005-08-07 0:18
455	538272.1681	7613131.274	2005-08-07 8:18
456	539892.7713	7610256.615	2005-08-07 12:18
458	536893.5865	7613679.499	2005-08-07 20:18
459	536922.1657	7613753.084	2005-08-08 0:18
461	536368.4994	7614421.699	2005-08-08 8:18
462	536388.0224	7614442.788	2005-08-08 12:18
463	535757.9247	7614300.021	2005-08-08 16:18
465	535104.1484	7614634.733	2005-08-09 0:18
467	535119.2162	7614708.368	2005-08-09 8:18
468	535112.5086	7614699.704	2005-08-09 12:18
469	535936.565	7615038.968	2005-08-09 16:18
470	537890.1337	7612036.782	2005-08-09 20:18
471	538071.0892	7611933.66	2005-08-10 0:18
473	539702.2252	7609651.069	2005-08-10 8:18
474	539681.7486	7609657.431	2005-08-10 12:18
475	540085.8651	7608983.677	2005-08-10 16:18
476	539833.9812	7608896.196	2005-08-10 20:18
477	540402.9303	7608416.307	2005-08-11 0:18
479	540294.2594	7608119.762	2005-08-11 8:18
480	540306.6762	7608122.654	2005-08-11 12:18
481	539090.2059	7608992.933	2005-08-11 16:18
482	538831.6722	7608858.916	2005-08-11 20:18
483	539099.6588	7609261.216	2005-08-12 0:18
485	539345.4794	7610308.143	2005-08-12 8:18
486	539314.5918	7610312.841	2005-08-12 12:18
487	538554.8343	7611157.871	2005-08-12 16:18
488	536637.4645	7613090.043	2005-08-12 20:18
489	535643.0869	7613193.264	2005-08-13 0:18
490	535109.8443	7614698.539	2005-08-13 4:18
491	535247.2501	7614660.979	2005-08-13 8:18
492	535234.7326	7614673.041	2005-08-13 12:18
493	535406.0898	7614754.987	2005-08-13 16:18
494	535063.4228	7614780.044	2005-08-13 20:18
495	535137.8319	7614767.962	2005-08-14 0:18
497	534985.5397	7614456.659	2005-08-14 8:18
498	534973.8377	7614452.716	2005-08-14 12:18
499	535185.9388	7614810.71	2005-08-14 16:18
500	535144.5943	7614648.484	2005-08-14 20:18
501	535289.604	7614673.652	2005-08-15 0:18
503	536535.5475	7614099.871	2005-08-15 8:18
504	536548.0404	7614122.47	2005-08-15 12:18
505	536703.587	7613282.343	2005-08-15 16:18
506	537832.5897	7611492.974	2005-08-15 20:18
507	537972.3907	7611950.817	2005-08-16 0:18
509	537358.801	7613172.798	2005-08-16 8:18
510	537366.6919	7613189.933	2005-08-16 12:18
511	536825.1232	7613865.818	2005-08-16 16:18
512	536207.5165	7614461.523	2005-08-16 20:18
513	535951.9365	7614463.753	2005-08-17 0:18
514	535233.1818	7614692.596	2005-08-17 4:18
515	535249.3189	7614797.713	2005-08-17 8:18
516	535258.5606	7614801.267	2005-08-17 12:18
517	535622.6026	7615196.596	2005-08-17 16:18
518	535386.075	7615021.174	2005-08-17 20:18
519	535324.1188	7614842.237	2005-08-18 0:18
520	535696.7928	7615188.799	2005-08-18 4:18
521	535740.8151	7615174.118	2005-08-18 8:18
522	535758.2958	7615148.698	2005-08-18 12:18
523	535681.1016	7615148.742	2005-08-18 16:18
524	535154.5107	7614923.265	2005-08-18 20:18
525	534927.5231	7614302.02	2005-08-19 0:18
527	537535.5542	7612737.24	2005-08-19 8:18
528	537533.5016	7612743.487	2005-08-19 12:18
529	537005.59	7613561.349	2005-08-19 16:18
530	536351.0644	7614486.743	2005-08-19 20:18
531	536279.7248	7614554.248	2005-08-20 0:18
539	537101.9426	7613539.874	2005-08-21 8:18
540	537121.5348	7613523.392	2005-08-21 12:18
541	536982.5272	7613753.524	2005-08-21 16:18
542	536990.7796	7613033.296	2005-08-21 20:18
543	535414.3599	7613257.989	2005-08-22 0:18
545	535742.8679	7615158.766	2005-08-22 8:18
546	535753.9619	7615174.294	2005-08-22 12:18
547	535616.1525	7616189.491	2005-08-22 16:18
548	535234.1871	7616396.327	2005-08-22 20:18
549	534242.259	7618480.212	2005-08-23 0:18
550	533260.6209	7618714.912	2005-08-23 4:18
551	533305.672	7618810.238	2005-08-23 8:18
552	533323.3498	7618819.439	2005-08-23 12:18
553	533312.049	7618503.767	2005-08-23 16:18
554	533151.4042	7618506.679	2005-08-23 20:18
555	533626.5398	7618388.184	2005-08-24 0:18
556	533538.6545	7617899.586	2005-08-24 4:18
557	533558.5272	7618368.136	2005-08-24 8:18
558	533545.0089	7618365.302	2005-08-24 12:18
559	533328.1174	7618574.744	2005-08-24 16:18
560	533464.1559	7618477.496	2005-08-24 20:18
561	533145.367	7618189.053	2005-08-25 0:18
562	532811.9685	7618318.947	2005-08-25 4:18
563	532681.3816	7618270.565	2005-08-25 8:18
564	532665.7117	7618269.915	2005-08-25 12:18
565	532935.6786	7618282.582	2005-08-25 16:18
566	532931.6	7618014.916	2005-08-25 20:18
567	533172.2842	7617779.372	2005-08-26 0:18
569	533134.311	7618520.448	2005-08-26 8:18
570	533095.9095	7618504.981	2005-08-26 12:18
571	533331.7633	7618668.339	2005-08-26 16:18
572	533663.6213	7617471.277	2005-08-26 20:18
573	533801.346	7616172.94	2005-08-27 0:18
575	533953.709	7616061.537	2005-08-27 8:18
576	533938.0886	7616103.884	2005-08-27 12:18
577	533966.7574	7615816.846	2005-08-27 16:18
578	534738.3769	7615767.521	2005-08-27 20:18
579	535043.2281	7616349.963	2005-08-28 0:18
2065	553009.1939	7619288.243	2006-05-02 16:18
2066	553032.8631	7619277.794	2006-05-02 20:18
2067	553013.8175	7619315.606	2006-05-03 0:18
2073	553271.7108	7619560.597	2006-05-04 0:18
2074	553206.397	7619058.034	2006-05-04 4:18
2076	553166.8848	7619051.104	2006-05-04 12:18
2077	553209.2762	7619017.315	2006-05-04 16:18
2078	553360.361	7619021.117	2006-05-04 20:18
2079	553215.9996	7619056.33	2006-05-05 0:18
2080	553207.9688	7619025.877	2006-05-05 4:18
2081	553206.0229	7619032.422	2006-05-05 8:18
2082	553237.6336	7619050.391	2006-05-05 12:18
2083	553528.3827	7619102.398	2006-05-05 16:18
2084	553431.8351	7619163.71	2006-05-05 20:18
2085	553656.4932	7619189.907	2006-05-06 0:18
2086	553708.3309	7619165.55	2006-05-06 4:18
2087	553693.217	7619148.613	2006-05-06 8:18
2088	553683.357	7619144.8	2006-05-06 12:18
2089	553681.5817	7619140.997	2006-05-06 16:18
2090	553926.7687	7619137	2006-05-06 20:18
2091	553743.5984	7620074.277	2006-05-07 0:18
2092	553729.7189	7620112.214	2006-05-07 4:18
2093	553703.2351	7620120.283	2006-05-07 8:18
2094	553741.9233	7620106.439	2006-05-07 12:18
2095	553933.6438	7619931.764	2006-05-07 16:18
2096	553959.9775	7619857.686	2006-05-07 20:18
2097	554220.7963	7619734.966	2006-05-08 0:18
2098	554236.3593	7619716.34	2006-05-08 4:18
2099	554269.0323	7619742.947	2006-05-08 8:18
2100	554245.677	7619730.994	2006-05-08 12:18
2101	554099.4896	7619747.838	2006-05-08 16:18
2102	554172.9611	7619835.452	2006-05-08 20:18
2103	553674.926	7619188.108	2006-05-09 0:18
2105	553109.8893	7619998.697	2006-05-09 8:18
2106	553101.4606	7619995.253	2006-05-09 12:18
2107	553102.7382	7620013.154	2006-05-09 16:18
2108	551658.1994	7623056.171	2006-05-09 20:18
2109	552268.1727	7627686.744	2006-05-10 0:18
2110	552535.9426	7629567.417	2006-05-10 4:18
2111	552360.8299	7629090.291	2006-05-10 8:18
2112	552428.201	7629502.936	2006-05-10 12:18
2113	552414.0661	7629455.116	2006-05-10 16:18
2114	552428.1744	7629442.724	2006-05-10 20:18
2115	553197.8422	7631647.524	2006-05-11 0:18
2116	554236.3987	7633436.235	2006-05-11 4:18
2117	554226.4862	7633409.351	2006-05-11 8:18
2118	554231.3923	7633435.905	2006-05-11 12:18
2119	554960.2566	7633769.503	2006-05-11 16:18
2120	554984.7135	7633747.898	2006-05-11 20:18
2121	554984.3911	7633766.637	2006-05-12 0:18
2123	558093.1991	7626934.248	2006-05-12 8:18
2124	558078.1268	7626930.284	2006-05-12 12:18
2125	556411.561	7627526.697	2006-05-12 16:18
2126	554527.0071	7628377.172	2006-05-12 20:18
2127	554416.0807	7627636.392	2006-05-13 0:18
2135	552394.3089	7629085.951	2006-05-14 8:18
2136	552367.9301	7629130.805	2006-05-14 12:18
2137	552384.7313	7629466.451	2006-05-14 16:18
2138	553380.3496	7629463.384	2006-05-14 20:18
2139	554098.3281	7629628.436	2006-05-15 0:18
2141	555818.8022	7631772.982	2006-05-15 8:18
2142	555816.3988	7631802.158	2006-05-15 12:18
2143	555958.7227	7631579.492	2006-05-15 16:18
2144	555011.7865	7635128.061	2006-05-15 20:18
2145	555016.9407	7635007.859	2006-05-16 0:18
2147	554734.6879	7635279.331	2006-05-16 8:18
2148	554720.3059	7635288.428	2006-05-16 12:18
2149	555005.4575	7635329.432	2006-05-16 16:18
2150	552576.7728	7630370.848	2006-05-16 20:18
2151	552339.1837	7629482.741	2006-05-17 0:18
2152	552441.8476	7629467.849	2006-05-17 4:18
2153	552440.9719	7629487.704	2006-05-17 8:18
2154	552336.5384	7629122.859	2006-05-17 12:18
2155	552448.0223	7629470.412	2006-05-17 16:18
2156	552439.6404	7629472.726	2006-05-17 20:18
2157	552804.2211	7627653.285	2006-05-18 0:18
2159	554563.4177	7624494.213	2006-05-18 8:18
2160	554587.0588	7624499.136	2006-05-18 12:18
2161	555790.9642	7624305.5	2006-05-18 16:18
2162	555795.8336	7624298.873	2006-05-18 20:18
2163	556070.6789	7624322.681	2006-05-19 0:18
2164	556063.5791	7624273.874	2006-05-19 4:18
2165	556036.9658	7624263.516	2006-05-19 8:18
2166	556026.9319	7624320.24	2006-05-19 12:18
2167	556042.4944	7624297.845	2006-05-19 16:18
2168	556059.5505	7624333.613	2006-05-19 20:18
2169	556020.0388	7624290.372	2006-05-20 0:18
2170	556046.464	7624312.385	2006-05-20 4:18
2171	556205.5425	7624195.875	2006-05-20 8:18
2172	556142.0529	7624235.683	2006-05-20 12:18
2173	555227.8829	7624188.782	2006-05-20 16:18
2174	555250.3406	7624148.234	2006-05-20 20:18
2175	555248.3046	7624167.55	2006-05-21 0:18
2182	556210.6364	7624217.126	2006-05-22 4:18
2184	556187.3201	7624207.593	2006-05-22 12:18
2185	556178.4689	7624206.257	2006-05-22 16:18
2187	556143.4622	7624250.394	2006-05-23 0:18
2195	558639.5976	7625234.467	2006-05-24 8:18
2196	559352.9236	7626342.138	2006-05-24 12:18
2197	559453.9692	7626505.661	2006-05-24 16:18
2198	560657.1774	7628681.121	2006-05-24 20:18
2199	560669.745	7628662.21	2006-05-25 0:18
2201	561911.279	7628117.533	2006-05-25 8:18
2202	560789.8755	7624526.214	2006-05-25 12:18
2203	559755.0329	7622230.213	2006-05-25 16:18
2204	559758.8974	7622274.74	2006-05-25 20:18
2205	559813.1802	7622026.697	2006-05-26 0:18
2207	561872.2349	7613925.62	2006-05-26 8:18
2208	562248.8627	7613774.284	2006-05-26 12:18
2209	561453.2724	7607468.759	2006-05-26 16:18
2210	561360.8028	7607549.286	2006-05-26 20:18
2211	561041.9525	7607184.756	2006-05-27 0:18
2213	565050.6994	7604523.655	2006-05-27 8:18
2214	565098.3766	7604516.223	2006-05-27 12:18
2215	569242.0448	7606248.507	2006-05-27 16:18
2216	569555.8945	7608177.277	2006-05-27 20:18
2217	569758.3057	7607982.999	2006-05-28 0:18
2218	572410.0561	7608909.348	2006-05-28 4:18
2219	572413.084	7608943.889	2006-05-28 8:18
2220	572421.5775	7608957.04	2006-05-28 12:18
2221	572426.7842	7608939.94	2006-05-28 16:18
2222	572415.667	7608939.183	2006-05-28 20:18
2223	572915.2275	7608581.315	2006-05-29 0:18
2225	568215.0882	7615517.275	2006-05-29 8:18
2226	568250.8541	7615529.681	2006-05-29 12:18
2227	568086.9121	7615611.514	2006-05-29 16:18
2228	567443.7191	7616104.295	2006-05-29 20:18
2229	567121.2131	7618862.876	2006-05-30 0:18
2233	568574.2306	7625886.71	2006-05-30 16:18
2234	567810.1323	7625733.122	2006-05-30 20:18
2235	560240.4967	7624654.734	2006-05-31 0:18
2237	557418.1995	7621115.075	2006-05-31 8:18
2238	556610.1148	7623365.288	2006-05-31 12:18
2239	554795.2776	7627683.124	2006-05-31 16:18
2240	553657.6945	7630280.119	2006-05-31 20:18
2241	555223.0826	7630001.792	2006-06-01 0:18
2243	558935.18	7635836.223	2006-06-01 8:18
2244	562941.5149	7634065.882	2006-06-01 12:18
2245	561147.3668	7630767.229	2006-06-01 16:18
2246	561246.6235	7630544.815	2006-06-01 20:18
2247	561325.8285	7630538.732	2006-06-02 0:18
2249	562367.5736	7628954.452	2006-06-02 8:18
2250	562221.4097	7628135.21	2006-06-02 12:18
2251	561568.5119	7628433.918	2006-06-02 16:18
2252	560989.9106	7631165.111	2006-06-02 20:18
2253	560832.7837	7631374.153	2006-06-03 0:18
2254	564038.4774	7635391.475	2006-06-03 4:18
2255	564123.7103	7636313.507	2006-06-03 8:18
2256	564336.4735	7636337.729	2006-06-03 12:18
2257	565238.9825	7635367.977	2006-06-03 16:18
2258	566285.1729	7635605.242	2006-06-03 20:18
2260	565769.9145	7633556.602	2006-06-04 4:18
2261	565863.9577	7633336.354	2006-06-04 8:18
2262	566685.8222	7631683.454	2006-06-04 12:18
2263	567386.0292	7632838.797	2006-06-04 16:18
2264	569733.306	7634191.142	2006-06-04 20:18
2265	569649.0099	7636142.41	2006-06-05 0:18
2267	565406.4213	7639715.681	2006-06-05 8:18
2268	565307.8362	7639804.084	2006-06-05 12:18
2269	565168.8423	7640561.065	2006-06-05 16:18
2270	564959.8602	7640823.937	2006-06-05 20:18
2271	564608.6146	7640700.752	2006-06-06 0:18
2273	558507.985	7644185.608	2006-06-06 8:18
2274	558415.7212	7644395.772	2006-06-06 12:18
2275	558435.2304	7644401.975	2006-06-06 16:18
2276	558303.2904	7644538.686	2006-06-06 20:18
2277	558318.7436	7644750.719	2006-06-07 0:18
2279	559288.8512	7645596.354	2006-06-07 8:18
2280	559568.9031	7645765.58	2006-06-07 12:18
2281	557586.2838	7645549.648	2006-06-07 16:18
2282	556547.7882	7644242.208	2006-06-07 20:18
2283	552745.9428	7643496.554	2006-06-08 0:18
2285	552703.1886	7642545.407	2006-06-08 8:18
2286	553276.2956	7641589.668	2006-06-08 12:18
2287	553843.2609	7641685.47	2006-06-08 16:18
2288	552904.9296	7642472.493	2006-06-08 20:18
2289	552457.5481	7643313.138	2006-06-09 0:18
2291	555092.6179	7641502.347	2006-06-09 8:18
2292	557487.799	7640640.759	2006-06-09 12:18
2293	557415.6476	7640893.257	2006-06-09 16:18
2294	557797.6711	7640587.442	2006-06-09 20:18
2295	557777.351	7640582.059	2006-06-10 0:18
2296	559844.1967	7640241.873	2006-06-10 4:18
2297	559844.7432	7640196.016	2006-06-10 8:18
2298	561368.3299	7640688.375	2006-06-10 12:18
2299	560917.653	7639741.332	2006-06-10 16:18
2300	559202.2368	7638948.057	2006-06-10 20:18
2301	557658.4487	7636855.432	2006-06-11 0:18
2303	552547.8194	7640974.075	2006-06-11 8:18
2304	552562.7329	7642751.41	2006-06-11 12:18
2305	550629.482	7639930.936	2006-06-11 16:18
2306	548883.1661	7636626.494	2006-06-11 20:18
2307	548776.7439	7636429.17	2006-06-12 0:18
2309	548400.8872	7636353.156	2006-06-12 8:18
2310	548088.7851	7635391.781	2006-06-12 12:18
2311	548806.3	7634565.06	2006-06-12 16:18
2312	548839.6679	7634569.593	2006-06-12 20:18
2313	548419.342	7633150.962	2006-06-13 0:18
2315	550780.8636	7635445.094	2006-06-13 8:18
2316	550915.7468	7635025.034	2006-06-13 12:18
2317	554322.6599	7633437.454	2006-06-13 16:18
2318	554626.0696	7631764.432	2006-06-13 20:18
2319	555491.2798	7629665.942	2006-06-14 0:18
2321	555186.5989	7626689.33	2006-06-14 8:18
2322	555680.6475	7626573.465	2006-06-14 12:18
2323	557094.3991	7625186.733	2006-06-14 16:18
2324	558606.7019	7625126.139	2006-06-14 20:18
2325	559233.5465	7624945.208	2006-06-15 0:18
2327	560035.6795	7624950.353	2006-06-15 8:18
2328	561433.819	7625529.444	2006-06-15 12:18
2329	563489.2202	7623912.2	2006-06-15 16:18
2330	563527.2172	7623730.478	2006-06-15 20:18
2331	563566.6762	7623727.058	2006-06-16 0:18
2332	564439.7842	7624995.136	2006-06-16 4:18
2333	564444.309	7624978.845	2006-06-16 8:18
2334	564422.7841	7625022.475	2006-06-16 12:18
2335	564554.5259	7625092.55	2006-06-16 16:18
2337	564417.5399	7625006.606	2006-06-17 0:18
2339	562140.4146	7628179.771	2006-06-17 8:18
2340	562120.5447	7628185.67	2006-06-17 12:18
2341	562352.1879	7628655.678	2006-06-17 16:18
2342	559454.6706	7631755.348	2006-06-17 20:18
2343	554586.1526	7635996.406	2006-06-18 0:18
2344	552046.2598	7639121.081	2006-06-18 4:18
2345	552223.6348	7641294.97	2006-06-18 8:18
2346	552215.2518	7641235.696	2006-06-18 12:18
2347	552590.3017	7644452.969	2006-06-18 16:18
2348	553633.9768	7641675.437	2006-06-18 20:18
2349	553804.4698	7641467.222	2006-06-19 0:18
2351	553776.8065	7641499.968	2006-06-19 8:18
2352	553723.5683	7641516.212	2006-06-19 12:18
2353	552394.7812	7643095.204	2006-06-19 16:18
2354	548971.5279	7641948.577	2006-06-19 20:18
2355	547054.8726	7639855.634	2006-06-20 0:18
2356	546701.3358	7639598.109	2006-06-20 4:18
2357	545543.4072	7639063.729	2006-06-20 8:18
2358	545549.4853	7639059.406	2006-06-20 12:18
2359	544873.8024	7637253.264	2006-06-20 16:18
2360	544921.2717	7636139.49	2006-06-20 20:18
2361	544327.3694	7634957.472	2006-06-21 0:18
2363	544651.5447	7634885.238	2006-06-21 8:18
2364	544418.8225	7634712.764	2006-06-21 12:18
2365	544371.9776	7634726.537	2006-06-21 16:18
2366	545658.2092	7634070.727	2006-06-21 20:18
2367	549327.6908	7635007.647	2006-06-22 0:18
2369	552468.8705	7633639.403	2006-06-22 8:18
2370	552490.9008	7633637.914	2006-06-22 12:18
2371	552674.0112	7631258.855	2006-06-22 16:18
2372	552615.3764	7629565.675	2006-06-22 20:18
2373	552560.5563	7629541.692	2006-06-23 0:18
2374	552430.7178	7629433.995	2006-06-23 4:18
2375	552535.737	7629627.513	2006-06-23 8:18
2376	552556.5178	7629637.085	2006-06-23 12:18
2377	552536.3592	7629618.322	2006-06-23 16:18
2378	552648.3019	7629653.424	2006-06-23 20:18
2379	552779.8512	7629835.062	2006-06-24 0:18
2381	552933.1994	7629771.282	2006-06-24 8:18
2382	552899.8871	7629737.71	2006-06-24 12:18
2383	552463.6859	7633705.204	2006-06-24 16:18
2384	551497.7298	7636781.409	2006-06-24 20:18
2385	551839.0298	7638756.731	2006-06-25 0:18
2387	550753.8589	7642347.568	2006-06-25 8:18
2388	550663.0694	7641506.15	2006-06-25 12:18
2389	546947.8103	7640357.504	2006-06-25 16:18
2390	547082.2497	7640270.638	2006-06-25 20:18
2391	546773.1652	7640116.915	2006-06-26 0:18
2393	545084.9227	7639143.674	2006-06-26 8:18
2394	545084.1809	7639144.409	2006-06-26 12:18
2395	543994.215	7639159.804	2006-06-26 16:18
2396	543071.8584	7638732.449	2006-06-26 20:18
2397	543448.2983	7638595.958	2006-06-27 0:18
2398	543558.4326	7638575.368	2006-06-27 4:18
2399	542923.4736	7638084.639	2006-06-27 8:18
2400	543030.8932	7637623.268	2006-06-27 12:18
2401	543091.345	7637642.189	2006-06-27 16:18
2402	545830.8839	7637231.833	2006-06-27 20:18
2403	547472.8149	7637979.766	2006-06-28 0:18
2411	544226.2154	7634257.907	2006-06-29 8:18
2413	544012.4163	7635201.998	2006-06-29 16:18
2414	543361.1641	7635502.473	2006-06-29 20:18
2415	543068.6199	7635878.105	2006-06-30 0:18
2417	542021.0777	7639355.562	2006-06-30 8:18
2419	542541.9032	7639520.326	2006-06-30 16:18
2420	542523.8173	7639663.946	2006-06-30 20:18
2421	542554.5129	7639618.062	2006-07-01 0:18
2423	548024.4423	7643313.88	2006-07-01 8:18
2424	550610.1924	7644857.714	2006-07-01 12:18
2425	551798.6755	7643451.547	2006-07-01 16:18
2426	552121.7437	7643162.892	2006-07-01 20:18
2427	551455.7649	7638286.493	2006-07-02 0:18
2429	546379.9888	7638552.63	2006-07-02 8:18
2430	545549.1549	7639078.25	2006-07-02 12:18
2431	544877.7077	7639484.982	2006-07-02 16:18
2432	543801.8032	7638808.469	2006-07-02 20:18
2433	543962.649	7637834.553	2006-07-03 0:18
2435	546765.8386	7639208.906	2006-07-03 8:18
2436	546502.9289	7639406.309	2006-07-03 12:18
2437	546534.9603	7639504.381	2006-07-03 16:18
2438	546540.2014	7639619.537	2006-07-03 20:18
2439	546475.8218	7639912.732	2006-07-04 0:18
2441	547781.9487	7643755.376	2006-07-04 8:18
2442	546740.3188	7640917.234	2006-07-04 12:18
2443	546040.4523	7640363.634	2006-07-04 16:18
2444	545719.2556	7640511.889	2006-07-04 20:18
2445	544817.6881	7640515.018	2006-07-05 0:18
2452	543026.3501	7641232.951	2006-07-06 4:18
2453	543477.8648	7641280.154	2006-07-06 8:18
2454	543555.4729	7641382.022	2006-07-06 12:18
2455	543450.6256	7641207.731	2006-07-06 16:18
2457	543803.037	7641288.103	2006-07-07 0:18
2465	546429.1349	7639405.133	2006-07-08 8:18
2466	546435.214	7639255.398	2006-07-08 12:18
2467	546490.3044	7639555.253	2006-07-08 16:18
2468	546492.2537	7639633.56	2006-07-08 20:18
2469	546471.033	7639726.526	2006-07-09 0:18
