# Supplementary material for: Identifying signals of memory from observations of animal movements
Source: Mov Ecol. 2024 Nov 18;12:72. doi: 10.1186/s40462-024-00510-9 (PMC11575436; doi:10.1186/s40462-024-00510-9)
Supplement: Supplementary file 1 — Supplementary Material 1. [file 40462_2024_510_MOESM1_ESM.zip › Memory_Movement-main/Brown_Bear-Kim_etal_2023/data/ssfdat.bear.final.tslv.csv]

	burst_	x1_	x2_	y1_	y2_	sl_	ta_	t1_	t2_	dt_	step_id_	case_	berries	grid_id	tslv	year	log_sl_	cos_ta_
1	1	564948.3297	564003.3721	7598662.538	7598347.731	996.016221276899	-2.83373885326889	2005-05-24 04:18:00	2005-05-24 08:18:00	4	1	TRUE	0	18	365.333333333333	2005	6.90376354387457	-0.952986092824955
2	1	564948.3297	567241.642892494	7598662.538	7599086.46124918	2332.16558590073	3.0028010073232	2005-05-24 04:18:00	2005-05-24 08:18:00	4	1	FALSE	3	19	365.333333333333	2005	7.75455255091044	-0.990383890698775
3	1	564948.3297	564964.873922952	7598662.538	7598645.12730902	24.017565938611	2.00910164656938	2005-05-24 04:18:00	2005-05-24 08:18:00	4	1	FALSE	1	20	365.333333333333	2005	3.17878547673823	-0.424405589410874
4	1	564948.3297	561428.000414106	7598662.538	7601250.24540137	4369.09005128622	-0.95546091844182	2005-05-24 04:18:00	2005-05-24 08:18:00	4	1	FALSE	0	21	365.333333333333	2005	8.38231004015725	0.577232442463362
5	1	564948.3297	564956.037064696	7598662.538	7598609.74040574	53.357187241844	1.39417172517665	2005-05-24 04:18:00	2005-05-24 08:18:00	4	1	FALSE	3	21	365.333333333333	2005	3.977008687359	0.175707695454106
6	1	564948.3297	564936.817126104	7598662.538	7598612.77036369	51.0818654875923	1.02188824803241	2005-05-24 04:18:00	2005-05-24 08:18:00	4	1	FALSE	1	22	365.333333333333	2005	3.93342955139786	0.521756027886639
7	1	564948.3297	564243.851558465	7598662.538	7598502.09166892	722.518149984176	-0.0976478668943201	2005-05-24 04:18:00	2005-05-24 08:18:00	4	1	FALSE	0	44	365.333333333333	2005	6.58274254075642	0.995236234101846
8	1	564948.3297	564964.226856843	7598662.538	7598787.46761131	125.936997648624	-2.01894520407681	2005-05-24 04:18:00	2005-05-24 08:18:00	4	1	FALSE	1	45	365.333333333333	2005	4.83578176323874	-0.433297951737308
9	1	564948.3297	563177.137003406	7598662.538	7598147.98255666	1844.42155505087	-0.0388491381424556	2005-05-24 04:18:00	2005-05-24 08:18:00	4	1	FALSE	1	45	365.333333333333	2005	7.51992098701923	0.999245467138531
10	1	564948.3297	564869.322175024	7598662.538	7598586.92183936	109.361751780571	0.44188847185458	2005-05-24 04:18:00	2005-05-24 08:18:00	4	1	FALSE	1	45	365.333333333333	2005	4.69466121076373	0.903945675687356
11	1	564948.3297	565276.477904899	7598662.538	7598718.25408932	332.844598854955	2.98819793851771	2005-05-24 04:18:00	2005-05-24 08:18:00	4	1	FALSE	1	45	365.333333333333	2005	5.80767571095082	-0.988258081691569
12	1	564948.3297	563960.205459137	7598662.538	7599747.34682353	1467.37851251213	-1.15358601348122	2005-05-24 04:18:00	2005-05-24 08:18:00	4	1	FALSE	1	45	365.333333333333	2005	7.29123276293439	0.405211637636636
13	1	564948.3297	564723.110519137	7598662.538	7598124.55113963	583.226835252632	0.852750532268285	2005-05-24 04:18:00	2005-05-24 08:18:00	4	1	FALSE	0	45	365.333333333333	2005	6.36857619344351	0.65791423096784
14	1	564948.3297	564874.443186638	7598662.538	7599033.2706215	378.023667912724	-1.69565541449697	2005-05-24 04:18:00	2005-05-24 08:18:00	4	1	FALSE	3	45	365.333333333333	2005	5.93495680718517	-0.124534919294616
15	1	564948.3297	565113.327322225	7598662.538	7598708.96734994	171.405658820992	3.0943134069099	2005-05-24 04:18:00	2005-05-24 08:18:00	4	1	FALSE	2	45	365.333333333333	2005	5.14403302091035	-0.998882544596493
16	1	564948.3297	564560.627301465	7598662.538	7599328.1494659	770.29330347004	-1.36494231622784	2005-05-24 04:18:00	2005-05-24 08:18:00	4	1	FALSE	2	45	365.333333333333	2005	6.64677135591602	0.204403213995491
17	1	564948.3297	564942.320314569	7598662.538	7598640.81198925	22.5417891132426	0.979364276139979	2005-05-24 04:18:00	2005-05-24 08:18:00	4	1	FALSE	1	45	365.333333333333	2005	3.11537088049454	0.557550401165875
18	1	564948.3297	565207.195133354	7598662.538	7598534.98923876	288.582742173525	2.3622039811507	2005-05-24 04:18:00	2005-05-24 08:18:00	4	1	FALSE	3	46	0.333333333333333	2005	5.66498184612324	-0.71134333923568
19	1	564948.3297	565607.008210373	7598662.538	7597118.41680639	1678.73989664388	1.6524173359271	2005-05-24 04:18:00	2005-05-24 08:18:00	4	1	FALSE	1	46	0.333333333333333	2005	7.42579872943892	-0.0815304129357195
20	1	564948.3297	564594.929275044	7598662.538	7595753.58987934	2930.33633377545	1.12832122671644	2005-05-24 04:18:00	2005-05-24 08:18:00	4	1	FALSE	1	46	0.333333333333333	2005	7.98287248510773	0.42817750901464
21	1	564948.3297	564755.857798102	7598662.538	7598695.92679974	195.34647416318	-0.493344458738342	2005-05-24 04:18:00	2005-05-24 08:18:00	4	1	FALSE	3	46	0.333333333333333	2005	5.27477477251905	0.880753938059965
22	1	564003.3721	564140.4662	7598347.731	7598585.694	274.629171109012	-2.41504848876734	2005-05-24 08:18:00	2005-05-24 12:18:00	4	2	TRUE	3	46	0.5	2005	5.61542171896999	-0.74747453957235
23	1	564003.3721	564358.690707553	7598347.731	7598181.79263599	392.156669615869	-1.48503576892884	2005-05-24 08:18:00	2005-05-24 12:18:00	4	2	FALSE	0	46	0.5	2005	5.97166142733215	0.0856554701795044
24	1	564003.3721	564152.005464986	7598347.731	7598484.29267482	201.843920435893	-0.305028778132858	2005-05-24 08:18:00	2005-05-24 12:18:00	4	2	FALSE	0	46	0.5	2005	5.30749472762759	0.953838310295857
25	1	564003.3721	564000.047645937	7598347.731	7598595.76068277	248.051961354336	0.53607462399603	2005-05-24 08:18:00	2005-05-24 12:18:00	4	2	FALSE	3	46	0.5	2005	5.51363824580846	0.85972024523882
26	1	564003.3721	564062.227674635	7598347.731	7598512.63549501	175.09275010957	0.179857193319539	2005-05-24 08:18:00	2005-05-24 12:18:00	4	2	FALSE	1	46	0.5	2005	5.1653158341489	0.98386924937499
27	1	564003.3721	565385.898631274	7598347.731	7599940.86552554	2109.3736573098	-0.192067141571503	2005-05-24 08:18:00	2005-05-24 12:18:00	4	2	FALSE	1	46	0.5	2005	7.65414633752608	0.981611739234578
28	1	564003.3721	564001.158483167	7598347.731	7598348.83634618	2.47424526991402	1.63034928388502	2005-05-24 08:18:00	2005-05-24 12:18:00	4	2	FALSE	0	46	0.5	2005	0.905935408067675	-0.059517762028475
29	1	564003.3721	564158.983806613	7598347.731	7598373.09542909	157.665333850706	-0.886547097245653	2005-05-24 08:18:00	2005-05-24 12:18:00	4	2	FALSE	0	46	0.5	2005	5.0604746464099	0.6320914223289
30	1	564003.3721	564193.307637889	7598347.731	7598691.89373163	393.094765161861	0.018388736946388	2005-05-24 08:18:00	2005-05-24 12:18:00	4	2	FALSE	3	46	0.5	2005	5.97405071552882	0.999830931940974
31	1	564003.3721	564680.189337963	7598347.731	7597628.70250192	987.463191543475	-1.86375393690149	2005-05-24 08:18:00	2005-05-24 12:18:00	4	2	FALSE	0	46	0.5	2005	6.89513922169422	-0.288785082067193
32	1	564003.3721	565566.48507262	7598347.731	7598539.32632021	1574.81139566055	-0.926159808686533	2005-05-24 08:18:00	2005-05-24 12:18:00	4	2	FALSE	1	46	0.5	2005	7.36189079530232	0.600907940510649
33	1	564003.3721	564036.230964136	7598347.731	7598364.6434212	36.9558512729765	-0.572786891043502	2005-05-24 08:18:00	2005-05-24 12:18:00	4	2	FALSE	0	46	0.5	2005	3.6097239913653	0.840393811965594
34	1	564003.3721	562968.071810991	7598347.731	7600068.00622198	2007.78323725279	1.06443045095237	2005-05-24 08:18:00	2005-05-24 12:18:00	4	2	FALSE	1	46	0.5	2005	7.60478652540934	0.485002368325306
35	1	564003.3721	564102.757075825	7598347.731	7598399.94827765	112.267615567461	-0.564360587362069	2005-05-24 08:18:00	2005-05-24 12:18:00	4	2	FALSE	0	46	0.5	2005	4.72088544586857	0.844930779384936
36	1	564003.3721	563931.934636662	7598347.731	7598499.49734834	167.738891302387	0.962611681263199	2005-05-24 08:18:00	2005-05-24 12:18:00	4	2	FALSE	0	46	0.5	2005	5.12240855191469	0.57137856528062
37	1	564003.3721	563281.914069466	7598347.731	7598845.09665325	876.284361867386	1.48989897200399	2005-05-24 08:18:00	2005-05-24 12:18:00	4	2	FALSE	1	46	0.5	2005	6.77569065226453	0.0808091464603802
38	1	564003.3721	564477.311667919	7598347.731	7598246.03162648	484.728250274463	-1.25950190117592	2005-05-24 08:18:00	2005-05-24 12:18:00	4	2	FALSE	0	46	0.5	2005	6.18358842519345	0.306291105501281
39	1	564003.3721	563567.534430984	7598347.731	7598449.48798493	447.558887427309	1.86410248734305	2005-05-24 08:18:00	2005-05-24 12:18:00	4	2	FALSE	3	46	0.5	2005	6.10380812107377	-0.289118764602743
40	1	564003.3721	564007.049604329	7598347.731	7598165.2995723	182.468490016245	-2.59876512641177	2005-05-24 08:18:00	2005-05-24 12:18:00	4	2	FALSE	0	46	0.5	2005	5.2065775006703	-0.856251521161755
41	1	564003.3721	563988.33615062	7598347.731	7598482.17814603	135.285309063592	0.634044587214603	2005-05-24 08:18:00	2005-05-24 12:18:00	4	2	FALSE	1	46	0.5	2005	4.9073859488202	0.805638058328304
42	1	564003.3721	563413.460387585	7598347.731	7600853.45047535	2574.22336202589	0.753887676881043	2005-05-24 08:18:00	2005-05-24 12:18:00	4	2	FALSE	2	46	0.5	2005	7.85330316062507	0.729033354923239
43	1	564140.4662	564421.7616	7598585.694	7598390.864	342.178069082689	-1.65387813554665	2005-05-24 12:18:00	2005-05-24 16:18:00	4	3	TRUE	0	46	0.666666666666667	2005	5.83533127139353	-0.082986261832343
44	1	564140.4662	564643.706750255	7598585.694	7599511.45070032	1053.69659751257	1.67863446193679	2005-05-24 12:18:00	2005-05-24 16:18:00	4	3	FALSE	3	46	0.666666666666667	2005	6.96005982951474	-0.107629247219181
45	1	564140.4662	564424.035554454	7598585.694	7598311.45079597	394.488166794083	-0.162926790647306	2005-05-24 12:18:00	2005-05-24 16:18:00	4	3	FALSE	0	46	0.666666666666667	2005	5.97758914438379	0.986756764661757
46	1	564140.4662	563926.266212996	7598585.694	7600196.24593016	1624.73356405563	2.30877203032621	2005-05-24 12:18:00	2005-05-24 16:18:00	4	3	FALSE	3	46	0.666666666666667	2005	7.39309912073968	-0.672791651813415
47	1	564140.4662	564130.825490056	7598585.694	7598588.27475544	9.98015966043814	-2.79739968370732	2005-05-24 12:18:00	2005-05-24 16:18:00	4	3	FALSE	3	46	0.666666666666667	2005	2.3005990882353	-0.941348081020992
48	1	564140.4662	563593.137997044	7598585.694	7599863.76954555	1390.33998067948	2.58116525503106	2005-05-24 12:18:00	2005-05-24 16:18:00	4	3	FALSE	1	46	0.666666666666667	2005	7.23730358663427	-0.847028005421071
49	1	564140.4662	564506.181465433	7598585.694	7599081.59145116	616.167134336366	1.54110900899483	2005-05-24 12:18:00	2005-05-24 16:18:00	4	3	FALSE	1	46	0.666666666666667	2005	6.42351824870699	0.0296829572377629
50	1	564140.4662	563970.084786165	7598585.694	7598533.54016238	178.184872980681	-2.23879471798223	2005-05-24 12:18:00	2005-05-24 16:18:00	4	3	FALSE	1	46	0.666666666666667	2005	5.18282162355856	-0.619415839759731
51	1	564140.4662	564640.996076092	7598585.694	7599416.34817599	969.80230818125	1.63424075908652	2005-05-24 12:18:00	2005-05-24 16:18:00	4	3	FALSE	3	46	0.666666666666667	2005	6.87709224472745	-0.0634018781445711
52	1	564140.4662	564161.385828098	7598585.694	7598472.5485871	115.06309269552	-0.782215663679286	2005-05-24 12:18:00	2005-05-24 16:18:00	4	3	FALSE	0	46	0.666666666666667	2005	4.74548061005462	0.709353563626294
53	1	564140.4662	570098.336973031	7598585.694	7600481.56762197	6252.24447207592	0.913835136341673	2005-05-24 12:18:00	2005-05-24 16:18:00	4	3	FALSE	1	46	0.666666666666667	2005	8.74069579379604	0.610713388863453
54	1	564140.4662	563547.162134733	7598585.694	7595458.65372008	3182.82745780031	-1.15254719182252	2005-05-24 12:18:00	2005-05-24 16:18:00	4	3	FALSE	0	46	0.666666666666667	2005	8.06552521839853	0.406161133383222
55	1	564140.4662	564126.80028277	7598585.694	7598585.01413171	13.6828182264407	-2.48613066466612	2005-05-24 12:18:00	2005-05-24 16:18:00	4	3	FALSE	3	46	0.666666666666667	2005	2.61614090168184	-0.792766418656897
56	1	564140.4662	563963.550315223	7598585.694	7598147.98670359	472.108999720798	-1.3491537455584	2005-05-24 12:18:00	2005-05-24 16:18:00	4	3	FALSE	0	46	0.666666666666667	2005	6.15720989053681	0.219832318799382
57	1	564140.4662	562400.79251709	7598585.694	7603275.0948265	5001.69417643714	2.53179170267738	2005-05-24 12:18:00	2005-05-24 16:18:00	4	3	FALSE	1	46	0.666666666666667	2005	8.51753196931196	-0.819762030352519
58	1	564140.4662	562384.653053584	7598585.694	7597798.23248907	1924.3116785831	-2.11424285392818	2005-05-24 12:18:00	2005-05-24 16:18:00	4	3	FALSE	1	46	0.666666666666667	2005	7.56232361321142	-0.517089048451658
59	1	564140.4662	563034.77447165	7598585.694	7596980.41811873	1949.22160185036	-1.56820269191608	2005-05-24 12:18:00	2005-05-24 16:18:00	4	3	FALSE	0	46	0.666666666666667	2005	7.57518539332656	0.00259363197094189
60	1	564140.4662	564760.952777794	7598585.694	7597240.47700999	1481.42240547274	-0.532869386712738	2005-05-24 12:18:00	2005-05-24 16:18:00	4	3	FALSE	3	46	0.666666666666667	2005	7.30075798999076	0.861352949946329
61	1	564140.4662	564950.175421375	7598585.694	7599431.64104999	1171.00616333609	1.41303574198977	2005-05-24 12:18:00	2005-05-24 16:18:00	4	3	FALSE	1	46	0.666666666666667	2005	7.06561862689393	0.157106997194244
62	1	564140.4662	563723.556163485	7598585.694	7599054.1601713	627.116043643732	2.90378319018399	2005-05-24 12:18:00	2005-05-24 16:18:00	4	3	FALSE	1	46	0.666666666666667	2005	6.44113160108989	-0.971856340279635
63	1	564140.4662	564052.926593869	7598585.694	7598560.30304819	91.1475895194298	-2.25353438986798	2005-05-24 12:18:00	2005-05-24 16:18:00	4	3	FALSE	3	46	0.666666666666667	2005	4.51248005556852	-0.630919707480243
64	1	564421.7616	564121.4581	7598390.864	7598696.28	428.323622005985	2.95350809800972	2005-05-24 16:18:00	2005-05-24 20:18:00	4	4	TRUE	3	46	0.833333333333333	2005	6.05987903604462	-0.982364182162066
65	1	564421.7616	565332.681990613	7598390.864	7597215.98978247	1486.64231913582	3.0241536149844	2005-05-24 16:18:00	2005-05-24 20:18:00	4	4	FALSE	1	47	365.833333333333	2005	7.30427537894899	-0.993111958182591
66	1	564421.7616	563864.664654628	7598390.864	7598513.51645471	570.438981125643	0.577132016046345	2005-05-24 16:18:00	2005-05-24 20:18:00	4	4	FALSE	0	47	365.833333333333	2005	6.34640620674686	0.838030931528342
67	1	564421.7616	565827.285055333	7598390.864	7597825.92622235	1514.81050831681	-2.72993301551546	2005-05-24 16:18:00	2005-05-24 20:18:00	4	4	FALSE	1	47	365.833333333333	2005	7.32304563310208	-0.916458012844953
68	1	564421.7616	563935.770348303	7598390.864	7597812.22639727	755.651356125543	1.66604003103124	2005-05-24 16:18:00	2005-05-24 20:18:00	4	4	FALSE	1	47	365.833333333333	2005	6.62758010066223	-0.0950997711630985
69	1	564421.7616	564410.705963304	7598390.864	7598420.98652861	32.0872845930741	-0.425199832442253	2005-05-24 16:18:00	2005-05-24 20:18:00	4	4	FALSE	0	47	365.833333333333	2005	3.46845983306445	0.910956319695517
70	1	564421.7616	564419.041149119	7598390.864	7598390.81051039	2.72097668739312	0.81349784258101	2005-05-24 16:18:00	2005-05-24 20:18:00	4	4	FALSE	0	47	365.833333333333	2005	1.00099089210293	0.686960777629596
71	1	564421.7616	564503.693364632	7598390.864	7598068.01975073	333.078404197036	2.61316882061874	2005-05-24 16:18:00	2005-05-24 20:18:00	4	4	FALSE	0	47	365.833333333333	2005	5.80837791030605	-0.863602803432625
72	1	564421.7616	564323.251372609	7598390.864	7598427.13557856	104.975674859661	0.441041590005846	2005-05-24 16:18:00	2005-05-24 20:18:00	4	4	FALSE	0	47	365.833333333333	2005	4.65372865531512	0.904307518223374
73	1	564421.7616	563953.362364551	7598390.864	7598094.37959879	554.347223252567	1.35815101932973	2005-05-24 16:18:00	2005-05-24 20:18:00	4	4	FALSE	0	47	365.833333333333	2005	6.31779124719087	0.211046359944157
74	1	564421.7616	565012.438704879	7598390.864	7599002.05013755	849.969374127939	-1.54529344312916	2005-05-24 16:18:00	2005-05-24 20:18:00	4	4	FALSE	3	47	365.833333333333	2005	6.74520031839753	0.0255001192554749
75	1	564421.7616	565333.934181382	7598390.864	7596709.51291468	1912.85135082146	2.86171969396895	2005-05-24 16:18:00	2005-05-24 20:18:00	4	4	FALSE	1	63	365.833333333333	2005	7.55635026167537	-0.961090538881692
76	1	564421.7616	564383.910123917	7598390.864	7598626.8338822	238.986442186936	-0.61790485620621	2005-05-24 16:18:00	2005-05-24 20:18:00	4	4	FALSE	0	69	365.833333333333	2005	5.47640682307115	0.815094021671506
77	1	564421.7616	565193.742105621	7598390.864	7597340.23316423	1303.75574941091	2.99832235434765	2005-05-24 16:18:00	2005-05-24 20:18:00	4	4	FALSE	1	69	365.833333333333	2005	7.17300441620816	-0.989754354179412
78	1	564421.7616	563820.271329906	7598390.864	7597359.60315598	1193.85487954696	1.8366170534006	2005-05-24 16:18:00	2005-05-24 20:18:00	4	4	FALSE	1	70	365.833333333333	2005	7.08494274514783	-0.262701256943028
79	1	564421.7616	564366.235680944	7598390.864	7598432.17660665	69.2088083644825	0.154172966304007	2005-05-24 16:18:00	2005-05-24 20:18:00	4	4	FALSE	0	70	365.833333333333	2005	4.23712814302721	0.988138870411406
80	1	564421.7616	564130.500631444	7598390.864	7598474.86029973	303.130879610318	0.513068087593249	2005-05-24 16:18:00	2005-05-24 20:18:00	4	4	FALSE	0	70	365.833333333333	2005	5.71416465815623	0.871242631801807
81	1	564421.7616	562327.488094723	7598390.864	7596772.46316904	2646.73435851548	1.4517564148003	2005-05-24 16:18:00	2005-05-24 20:18:00	4	4	FALSE	3	71	365.833333333333	2005	7.8810818415113	0.118758968598916
82	1	564421.7616	564445.481009812	7598390.864	7598295.18356831	98.5766473886526	2.60763815574493	2005-05-24 16:18:00	2005-05-24 20:18:00	4	4	FALSE	0	71	365.833333333333	2005	4.59083439165704	-0.86080119891423
83	1	564421.7616	564418.790878819	7598390.864	7598388.46142012	3.82067721912018	1.47389377721672	2005-05-24 16:18:00	2005-05-24 20:18:00	4	4	FALSE	0	71	365.833333333333	2005	1.34042768939799	0.0967509665930954
84	1	564421.7616	564479.497471381	7598390.864	7598385.23100948	58.0100114316847	-2.44501133213403	2005-05-24 16:18:00	2005-05-24 20:18:00	4	4	FALSE	0	71	365.833333333333	2005	4.06061560654199	-0.767040086689898
85	1	564121.4581	564148.7576	7598696.28	7598674.151	35.141931382283	-3.02892589402219	2005-05-24 20:18:00	2005-05-25 00:18:00	4	5	TRUE	3	71	366	2005	3.55939504374951	-0.99365981165934
86	1	564121.4581	561103.324584018	7598696.28	7594360.12360466	5283.1223916477	-1.49768730403576	2005-05-24 20:18:00	2005-05-25 00:18:00	4	5	FALSE	1	71	366	2005	8.57227256396916	0.0730439130700418
87	1	564121.4581	562612.65015078	7598696.28	7598930.48620857	1526.87719734228	-2.61441805587097	2005-05-24 20:18:00	2005-05-25 00:18:00	4	5	FALSE	1	71	366	2005	7.33097988112175	-0.864231959821689
88	1	564121.4581	563446.116271926	7598696.28	7598229.89391336	820.732944725053	-1.85603672661185	2005-05-24 20:18:00	2005-05-25 00:18:00	4	5	FALSE	2	71	366	2005	6.7101977760562	-0.281388145654376
89	1	564121.4581	564702.450704212	7598696.28	7599236.62109086	793.423531679932	1.43033278748504	2005-05-24 20:18:00	2005-05-25 00:18:00	4	5	FALSE	1	71	366	2005	6.67635716692945	0.140002103675569
90	1	564121.4581	563721.862237048	7598696.28	7599211.29775731	651.858990911772	2.91183223428914	2005-05-24 20:18:00	2005-05-25 00:18:00	4	5	FALSE	1	71	366	2005	6.47982826692887	-0.973720986075682
91	1	564121.4581	564243.120491983	7598696.28	7598116.12799584	592.771528969883	-0.682912442397711	2005-05-24 20:18:00	2005-05-25 00:18:00	4	5	FALSE	0	71	366	2005	6.38480904477499	0.775738100069108
92	1	564121.4581	564136.223393899	7598696.28	7598758.18710846	63.6435698375765	2.01783485724395	2005-05-24 20:18:00	2005-05-25 00:18:00	4	5	FALSE	1	71	366	2005	4.15329829613861	-0.432296983945122
93	1	564121.4581	563668.043932395	7598696.28	7598805.89546882	466.476106985897	-2.69762549166484	2005-05-24 20:18:00	2005-05-25 00:18:00	4	5	FALSE	3	72	0.166666666666667	2005	6.1452068013678	-0.903054777173617
94	1	564121.4581	564165.816488187	7598696.28	7598666.05387997	53.6776017998092	0.0830333742956058	2005-05-24 20:18:00	2005-05-25 00:18:00	4	5	FALSE	3	72	0.166666666666667	2005	3.98299581580495	0.996554709533877
95	1	564121.4581	564122.104380389	7598696.28	7598702.76308278	6.51521609061525	2.15260896275834	2005-05-24 20:18:00	2005-05-25 00:18:00	4	5	FALSE	3	72	0.166666666666667	2005	1.87414037819487	-0.549539237935963
96	1	564121.4581	564001.72577822	7598696.28	7598344.1319837	371.946305621892	-1.21736833604416	2005-05-24 20:18:00	2005-05-25 00:18:00	4	5	FALSE	0	72	0.166666666666667	2005	5.91874950412907	0.346115947405068
97	1	564121.4581	566484.054725161	7598696.28	7602811.95400965	4745.59115041692	1.73084897297623	2005-05-24 20:18:00	2005-05-25 00:18:00	4	5	FALSE	1	72	0.166666666666667	2005	8.46497128714436	-0.159370180140011
98	1	564121.4581	564137.820092938	7598696.28	7598688.0618127	18.3099266921384	0.215707222352618	2005-05-24 20:18:00	2005-05-25 00:18:00	4	5	FALSE	3	72	0.166666666666667	2005	2.90744335497214	0.976825265825337
99	1	564121.4581	564137.973952891	7598696.28	7598617.06544499	80.9179777429315	-0.684074249651603	2005-05-24 20:18:00	2005-05-25 00:18:00	4	5	FALSE	3	72	0.166666666666667	2005	4.39343602116833	0.775004412425267
100	1	564121.4581	564934.691921857	7598696.28	7599008.07951509	870.958200274569	1.04729229512355	2005-05-24 20:18:00	2005-05-25 00:18:00	4	5	FALSE	3	72	0.166666666666667	2005	6.769593985201	0.499917947108428
101	1	564121.4581	564276.669355385	7598696.28	7598522.2517959	233.187370197319	-0.16131725239994	2005-05-24 20:18:00	2005-05-25 00:18:00	4	5	FALSE	0	72	0.166666666666667	2005	5.45184229433611	0.987016564650796
102	1	564121.4581	563693.813902263	7598696.28	7597945.01282933	864.454696082921	-1.40711229616398	2005-05-24 20:18:00	2005-05-25 00:18:00	4	5	FALSE	0	72	0.166666666666667	2005	6.76209889898779	0.162954092800358
103	1	564121.4581	564217.475507825	7598696.28	7598567.91193911	160.305026940436	-0.247414368046822	2005-05-24 20:18:00	2005-05-25 00:18:00	4	5	FALSE	0	72	0.166666666666667	2005	5.07707841870232	0.969548877753649
104	1	564121.4581	564623.020883626	7598696.28	7599697.79147665	1120.08502524205	1.78767584262242	2005-05-24 20:18:00	2005-05-25 00:18:00	4	5	FALSE	3	72	0.166666666666667	2005	7.0211598768024	-0.215183292982408
105	1	564121.4581	563088.931197461	7598696.28	7599098.82436127	1108.22099206798	-2.83215850339999	2005-05-24 20:18:00	2005-05-25 00:18:00	4	5	FALSE	3	72	0.166666666666667	2005	7.01051129874435	-0.952506034786094
106	2	564965.4484	564812.3993	7598496.396	7598740.276	287.926173542349	-0.147510512160497	2005-05-25 12:18:00	2005-05-25 16:18:00	4	6	TRUE	3	72	0.166666666666667	2005	5.66270410540791	0.989140037987952
107	2	564965.4484	564744.915857022	7598496.396	7600495.47399881	2011.20547131793	-0.450564559317433	2005-05-25 12:18:00	2005-05-25 16:18:00	4	6	FALSE	0	72	0.166666666666667	2005	7.60648955825687	0.900201395022178
108	2	564965.4484	564350.263491214	7598496.396	7599124.30842407	879.048624537317	0.214722558599416	2005-05-25 12:18:00	2005-05-25 16:18:00	4	6	FALSE	3	72	0.166666666666667	2005	6.77884021417262	0.977035548014663
109	2	564965.4484	565035.548982952	7598496.396	7599305.61875814	812.253386588333	-0.646848745110203	2005-05-25 12:18:00	2005-05-25 16:18:00	4	6	FALSE	1	72	0.166666666666667	2005	6.69981234393213	0.797986939298054
110	2	564965.4484	565222.140381587	7598496.396	7598776.65542767	380.047523621709	-1.30197251891229	2005-05-25 12:18:00	2005-05-25 16:18:00	4	6	FALSE	3	72	0.166666666666667	2005	5.9402963070632	0.265597672717092
111	2	564965.4484	564631.764468113	7598496.396	7597473.58148369	1075.86918404372	2.26580139780841	2005-05-25 12:18:00	2005-05-25 16:18:00	4	6	FALSE	0	72	0.166666666666667	2005	6.9808841571632	-0.640389334333611
112	2	564965.4484	564994.446847748	7598496.396	7599345.59299126	849.691967679872	-0.594572228803719	2005-05-25 12:18:00	2005-05-25 16:18:00	4	6	FALSE	1	72	0.166666666666667	2005	6.74487389284003	0.828388192562017
113	2	564965.4484	564969.945523933	7598496.396	7598496.75436474	4.51137993895585	-2.05171423518233	2005-05-25 12:18:00	2005-05-25 16:18:00	4	6	FALSE	1	72	0.166666666666667	2005	1.50660307987529	-0.462593160969032
114	2	564965.4484	564745.316143579	7598496.396	7598621.46687723	253.18162383801	0.493678434783363	2005-05-25 12:18:00	2005-05-25 16:18:00	4	6	FALSE	3	72	0.166666666666667	2005	5.53410711195701	0.880595726512787
115	2	564965.4484	564676.934366946	7598496.396	7598244.2133175	383.192448547412	1.72866434661859	2005-05-25 12:18:00	2005-05-25 16:18:00	4	6	FALSE	0	72	0.166666666666667	2005	5.94853733960664	-0.157213097133515
116	2	564965.4484	564933.95194386	7598496.396	7598578.77810025	88.1977164725962	-0.195263308383291	2005-05-25 12:18:00	2005-05-25 16:18:00	4	6	FALSE	1	72	0.166666666666667	2005	4.47958107234421	0.980996615188453
117	2	564965.4484	564846.802788534	7598496.396	7598809.15095972	334.503282417874	-0.197852868297654	2005-05-25 12:18:00	2005-05-25 16:18:00	4	6	FALSE	2	72	0.166666666666667	2005	5.81264669242858	0.980490887593788
118	2	564965.4484	564662.28077134	7598496.396	7598110.7654556	490.531882590679	1.91490996796902	2005-05-25 12:18:00	2005-05-25 16:18:00	4	6	FALSE	0	72	0.166666666666667	2005	6.19549027707787	-0.337362413974729
119	2	564965.4484	565989.067361278	7598496.396	7599657.46160319	1547.85952618667	-1.2830046614317	2005-05-25 12:18:00	2005-05-25 16:18:00	4	6	FALSE	0	72	0.166666666666667	2005	7.34462830467462	0.283835406426687
120	2	564965.4484	566601.920591259	7598496.396	7600580.19287135	2649.5755572917	-1.22617018776713	2005-05-25 12:18:00	2005-05-25 16:18:00	4	6	FALSE	3	72	0.166666666666667	2005	7.88215473909242	0.337844822237115
121	2	564965.4484	564087.385494111	7598496.396	7598579.15641155	881.954506999923	0.916383146328209	2005-05-25 12:18:00	2005-05-25 16:18:00	4	6	FALSE	1	72	0.166666666666667	2005	6.78214047531136	0.608693762456889
122	2	564965.4484	564975.152026459	7598496.396	7598488.13766522	12.742074390518	-2.83634086000182	2005-05-25 12:18:00	2005-05-25 16:18:00	4	6	FALSE	1	72	0.166666666666667	2005	2.54490946189088	-0.953771310435542
123	2	564965.4484	562983.70135506	7598496.396	7600404.24255461	2750.85438110539	0.243958006360495	2005-05-25 12:18:00	2005-05-25 16:18:00	4	6	FALSE	2	72	0.166666666666667	2005	7.91966682644665	0.970389540410937
124	2	564965.4484	564257.209062056	7598496.396	7599181.93048391	985.677679789383	0.241249510787501	2005-05-25 12:18:00	2005-05-25 16:18:00	4	6	FALSE	3	72	0.166666666666667	2005	6.89332940439491	0.971040204669556
125	2	564965.4484	565112.114207619	7598496.396	7598311.5056207	235.998541272388	-3.0314135233838	2005-05-25 12:18:00	2005-05-25 16:18:00	4	6	FALSE	1	72	0.166666666666667	2005	5.4638256239573	-0.993936417400311
126	2	564965.4484	566143.477684707	7598496.396	7598542.23123642	1178.92063537994	-2.09234495311778	2005-05-25 12:18:00	2005-05-25 16:18:00	4	6	FALSE	1	72	0.166666666666667	2005	7.07235458307223	-0.49822346911205
127	2	564812.3993	564835.1254	7598740.276	7598741.67	22.7688132587002	-2.06997132953606	2005-05-25 16:18:00	2005-05-25 20:18:00	4	7	TRUE	3	72	0.166666666666667	2005	3.12539176008327	-0.478701372324963
128	2	564812.3993	566637.943120253	7598740.276	7598708.38342393	1825.8223834951	-0.0787308102229716	2005-05-25 16:18:00	2005-05-25 20:18:00	4	7	FALSE	1	72	0.166666666666667	2005	7.5097857856106	0.996902330342746
129	2	564812.3993	564231.054167256	7598740.276	7598444.7948998	652.12824194174	-2.7326122559642	2005-05-25 16:18:00	2005-05-25 20:18:00	4	7	FALSE	0	72	0.166666666666667	2005	6.48024123268039	-0.917526769049142
130	2	564812.3993	564819.969101954	7598740.276	7598756.60176889	17.9953502738162	1.07536870038449	2005-05-25 16:18:00	2005-05-25 20:18:00	4	7	FALSE	3	72	0.166666666666667	2005	2.89011340640497	0.47540790568696
131	2	564812.3993	564808.859807888	7598740.276	7598749.61375366	9.98607269610714	1.8718520897832	2005-05-25 16:18:00	2005-05-25 20:18:00	4	7	FALSE	3	72	0.166666666666667	2005	2.30119139185436	-0.296528650681921
132	2	564812.3993	564594.147425336	7598740.276	7598798.72650683	225.943228583807	2.8186587106037	2005-05-25 16:18:00	2005-05-25 20:18:00	4	7	FALSE	3	72	0.166666666666667	2005	5.42028376675943	-0.948308413535859
133	2	564812.3993	567393.013058597	7598740.276	7596676.09470294	3304.60463568669	-0.73593016758348	2005-05-25 16:18:00	2005-05-25 20:18:00	4	7	FALSE	3	72	0.166666666666667	2005	8.10307211901403	0.74120667413789
134	2	564812.3993	561196.754962962	7598740.276	7598589.06288908	3618.80496529842	3.12212778568908	2005-05-25 16:18:00	2005-05-25 20:18:00	4	7	FALSE	0	72	0.166666666666667	2005	8.19389913023488	-0.999810565440015
135	2	564812.3993	564914.813941085	7598740.276	7598750.11704441	102.886368696005	0.0345336849656275	2005-05-25 16:18:00	2005-05-25 20:18:00	4	7	FALSE	1	72	0.166666666666667	2005	4.63362516269468	0.999403771558828
136	2	564812.3993	564707.671935444	7598740.276	7598751.92331609	105.373055659446	2.96956981566126	2005-05-25 16:18:00	2005-05-25 20:18:00	4	7	FALSE	3	72	0.166666666666667	2005	4.65750696452138	-0.985240522227122
137	2	564812.3993	564928.417926931	7598740.276	7598553.34939115	220.004270161884	-1.07658348152434	2005-05-25 16:18:00	2005-05-25 20:18:00	4	7	FALSE	3	72	0.166666666666667	2005	5.39364695599074	0.474338832642993
138	2	564812.3993	564906.208052301	7598740.276	7598967.00218937	245.366760082317	1.11722759571473	2005-05-25 16:18:00	2005-05-25 20:18:00	4	7	FALSE	3	72	0.166666666666667	2005	5.50275407111506	0.438176211027326
139	2	564812.3993	564946.589020885	7598740.276	7598837.29244894	165.587054313266	0.56472029082299	2005-05-25 16:18:00	2005-05-25 20:18:00	4	7	FALSE	1	72	0.166666666666667	2005	5.10949706445858	0.844738328099522
140	2	564812.3993	564873.18562211	7598740.276	7598816.51206937	97.5034113674171	0.836414991429125	2005-05-25 16:18:00	2005-05-25 20:18:00	4	7	FALSE	3	72	0.166666666666667	2005	4.57988736577549	0.670128082883219
141	2	564812.3993	561281.632470522	7598740.276	7598784.63036779	3531.0454137665	3.0677686576363	2005-05-25 16:18:00	2005-05-25 20:18:00	4	7	FALSE	1	72	0.166666666666667	2005	8.16934925729187	-0.997276246182086
142	2	564812.3993	565094.386587635	7598740.276	7598776.67423292	284.326681385361	0.0671053851220176	2005-05-25 16:18:00	2005-05-25 20:18:00	4	7	FALSE	2	72	0.166666666666667	2005	5.65012386365668	0.997749278442172
143	2	564812.3993	563717.489975299	7598740.276	7597264.47484636	1837.6113502049	-2.27036109807423	2005-05-25 16:18:00	2005-05-25 20:18:00	4	7	FALSE	1	72	0.166666666666667	2005	7.51622182800193	-0.643884744946357
144	2	564812.3993	565203.486810782	7598740.276	7598653.19715702	400.664655272411	-0.280346781943882	2005-05-25 16:18:00	2005-05-25 20:18:00	4	7	FALSE	1	72	0.166666666666667	2005	5.99312480629567	0.960959545376514
145	2	564812.3993	566917.297669921	7598740.276	7598447.90760011	2125.10621592229	-0.199278408816028	2005-05-25 16:18:00	2005-05-25 20:18:00	4	7	FALSE	1	72	0.166666666666667	2005	7.66157706407279	0.980209680709126
146	2	564812.3993	564899.034083199	7598740.276	7599203.51429001	471.269879142986	1.32464979345824	2005-05-25 16:18:00	2005-05-25 20:18:00	4	7	FALSE	1	72	0.166666666666667	2005	6.1554309217303	0.243668459904274
147	2	564812.3993	569364.914689279	7598740.276	7598633.15604245	4553.77547260809	-0.0847879076499058	2005-05-25 16:18:00	2005-05-25 20:18:00	4	7	FALSE	1	72	0.166666666666667	2005	8.42371194207229	0.996407658240838
148	2	564835.1254	564780.3014	7598741.67	7598761.007	58.1342458884063	2.74124277700674	2005-05-25 20:18:00	2005-05-26 00:18:00	4	8	TRUE	3	72	0.166666666666667	2005	4.06275492030523	-0.920924689271472
149	2	564835.1254	563322.150858519	7598741.67	7600496.18137125	2316.76544238073	-0.520097798414461	2005-05-25 20:18:00	2005-05-26 00:18:00	4	8	FALSE	3	72	0.166666666666667	2005	7.74792728598067	0.867770581437928
150	2	564835.1254	564834.790978712	7598741.67	7598735.55791478	6.12122727675856	1.855223534643	2005-05-25 20:18:00	2005-05-26 00:18:00	4	8	FALSE	3	72	0.166666666666667	2005	1.81176261183776	-0.280607718539645
151	2	564835.1254	564817.25339853	7598741.67	7598822.91448566	83.1869874839622	-1.01517951508808	2005-05-25 20:18:00	2005-05-26 00:18:00	4	8	FALSE	2	72	0.166666666666667	2005	4.42109093516219	0.527467428471704
152	2	564835.1254	566060.995635227	7598741.67	7597614.13817489	1665.5587201421	2.73704330301846	2005-05-25 20:18:00	2005-05-26 00:18:00	4	8	FALSE	0	72	0.166666666666667	2005	7.41791591377723	-0.9192798681611
153	2	564835.1254	565330.415144463	7598741.67	7599078.87577537	599.182498003377	-2.20476441671398	2005-05-25 20:18:00	2005-05-26 00:18:00	4	8	FALSE	1	72	0.166666666666667	2005	6.3955662228368	-0.592346437084723
154	2	564835.1254	565226.425932396	7598741.67	7599595.47428175	939.200648526589	-1.66144555620789	2005-05-25 20:18:00	2005-05-26 00:18:00	4	8	FALSE	1	72	0.166666666666667	2005	6.84502913958316	-0.0905251320189634
155	2	564835.1254	564834.471917981	7598741.67	7598742.40560345	0.983946739483279	-0.505361028057621	2005-05-25 20:18:00	2005-05-26 00:18:00	4	8	FALSE	3	72	0.166666666666667	2005	-0.0161835099361608	0.874999749333883
156	2	564835.1254	564434.959388766	7598741.67	7598425.5550782	509.962234220628	1.00767606689417	2005-05-25 20:18:00	2005-05-26 00:18:00	4	8	FALSE	0	72	0.166666666666667	2005	6.23433667242871	0.53382726396157
157	2	564835.1254	564738.026432568	7598741.67	7598864.38180863	156.481300648775	-0.562309820389044	2005-05-25 20:18:00	2005-05-26 00:18:00	4	8	FALSE	3	72	0.166666666666667	2005	5.05293651816898	0.846025907227613
158	2	564835.1254	565508.91498487	7598741.67	7599629.54181879	1114.58905937561	-1.88087000043168	2005-05-25 20:18:00	2005-05-26 00:18:00	4	8	FALSE	1	72	0.166666666666667	2005	7.01624105934673	-0.305128797493003
159	2	564835.1254	563908.606651656	7598741.67	7599092.22005092	990.617145638232	-0.0226185378678183	2005-05-25 20:18:00	2005-05-26 00:18:00	4	8	FALSE	3	72	0.166666666666667	2005	6.89832812834095	0.999744211777707
160	2	564835.1254	564946.002044085	7598741.67	7598551.33472271	220.27516425136	2.43736114602647	2005-05-25 20:18:00	2005-05-26 00:18:00	4	8	FALSE	3	72	0.166666666666667	2005	5.39487751141752	-0.762109335913252
161	2	564835.1254	563678.626584326	7598741.67	7597420.94302548	1755.50826027438	1.19068395454437	2005-05-25 20:18:00	2005-05-26 00:18:00	4	8	FALSE	0	72	0.166666666666667	2005	7.4705137009659	0.371024823205945
162	2	564835.1254	564555.33762837	7598741.67	7598667.63729211	289.416722032171	0.597762292352829	2005-05-25 20:18:00	2005-05-26 00:18:00	4	8	FALSE	0	72	0.166666666666667	2005	5.66786759425639	0.826597052270541
163	2	564835.1254	566334.110751426	7598741.67	7599968.10218461	1936.77386063669	-2.11677982124898	2005-05-25 20:18:00	2005-05-26 00:18:00	4	8	FALSE	0	72	0.166666666666667	2005	7.56877890937245	-0.51925885259409
164	2	564835.1254	564770.153656782	7598741.67	7598920.12815713	189.917459081639	-0.88255253163193	2005-05-25 20:18:00	2005-05-26 00:18:00	4	8	FALSE	3	72	0.166666666666667	2005	5.24658955188411	0.635181735314762
165	2	564835.1254	564578.728283859	7598741.67	7598734.85790012	256.487593989494	0.365649769936989	2005-05-25 20:18:00	2005-05-26 00:18:00	4	8	FALSE	1	72	0.166666666666667	2005	5.54708029692843	0.93389162906644
166	2	564835.1254	565076.300964318	7598741.67	7597471.34828237	1293.01311636927	2.09750475193077	2005-05-25 20:18:00	2005-05-26 00:18:00	4	8	FALSE	1	72	0.166666666666667	2005	7.1647305228575	-0.502690613678052
167	2	564835.1254	564685.81286176	7598741.67	7599098.47359509	386.785521376778	-0.835379919069363	2005-05-25 20:18:00	2005-05-26 00:18:00	4	8	FALSE	1	72	0.166666666666667	2005	5.95787033107084	0.67089600154737
168	2	564835.1254	565079.482894844	7598741.67	7599547.33464327	841.906231538263	-1.52618974776481	2005-05-25 20:18:00	2005-05-26 00:18:00	4	8	FALSE	1	72	0.166666666666667	2005	6.73566864407209	0.0445917878680232
169	2	564780.3014	564737.5213	7598761.007	7598678.823	92.6517501835049	1.42993914437654	2005-05-26 00:18:00	2005-05-26 04:18:00	4	9	TRUE	3	72	0.166666666666667	2005	4.52884784282284	0.140391859017161
170	2	564780.3014	567253.352836995	7598761.007	7598253.66398393	2524.55547492603	1.8483997865155	2005-05-26 00:18:00	2005-05-26 04:18:00	4	9	FALSE	3	72	0.166666666666667	2005	7.83382027667668	-0.274051649089307
171	2	564780.3014	560951.537196015	7598761.007	7597731.32243308	3964.80587634041	-0.828133751780503	2005-05-26 00:18:00	2005-05-26 04:18:00	4	9	FALSE	1	72	0.166666666666667	2005	8.28521217356155	0.676251747123178
172	2	564780.3014	563907.288527106	7598761.007	7600203.51343827	1686.11277816569	-2.11740969667454	2005-05-26 00:18:00	2005-05-26 04:18:00	4	9	FALSE	3	72	0.166666666666667	2005	7.43018102728893	-0.519797051808953
173	2	564780.3014	564965.230982662	7598761.007	7599181.61660034	459.468591356328	-3.07587868807313	2005-05-26 00:18:00	2005-05-26 04:18:00	4	9	FALSE	1	72	0.166666666666667	2005	6.13007058550157	-0.997841614253413
174	2	564780.3014	564517.627576446	7598761.007	7598478.45415469	385.789642127973	-0.269009551098171	2005-05-26 00:18:00	2005-05-26 04:18:00	4	9	FALSE	0	72	0.166666666666667	2005	5.9552922523351	0.96403460745695
175	2	564780.3014	564102.812639149	7598761.007	7599783.02281447	1226.17590341468	-2.07626138157331	2005-05-26 00:18:00	2005-05-26 04:18:00	4	9	FALSE	1	72	0.166666666666667	2005	7.11165558370398	-0.484214392062612
176	2	564780.3014	564831.889078621	7598761.007	7598926.87754067	173.707584308792	-2.96317640783237	2005-05-26 00:18:00	2005-05-26 04:18:00	4	9	FALSE	1	72	0.166666666666667	2005	5.1573733355569	-0.984125997639807
177	2	564780.3014	564382.338064066	7598761.007	7599073.89587161	506.235382724617	-1.7571368381612	2005-05-26 00:18:00	2005-05-26 04:18:00	4	9	FALSE	1	72	0.166666666666667	2005	6.22700174437351	-0.18526400507649
178	2	564780.3014	564787.438033405	7598761.007	7598757.30943685	8.03763084610259	1.57271033306798	2005-05-26 00:18:00	2005-05-26 04:18:00	4	9	FALSE	3	72	0.166666666666667	2005	2.08413436888412	-0.00191400510445025
179	2	564780.3014	565526.352382394	7598761.007	7600820.46372368	2190.42326161857	-3.00919949718721	2005-05-26 00:18:00	2005-05-26 04:18:00	4	9	FALSE	3	72	0.166666666666667	2005	7.69185007428175	-0.991248819798437
180	2	564780.3014	564775.914721726	7598761.007	7598759.42561811	4.6630156503596	-0.744856685445114	2005-05-26 00:18:00	2005-05-26 04:18:00	4	9	FALSE	3	72	0.166666666666667	2005	1.53966237410612	0.735185058060242
181	2	564780.3014	557839.825315292	7598761.007	7599174.77031185	6952.79859917069	-1.15039718465788	2005-05-26 00:18:00	2005-05-26 04:18:00	4	9	FALSE	1	72	0.166666666666667	2005	8.84689953364623	0.408124872839748
182	2	564780.3014	565429.909733202	7598761.007	7598607.26626089	667.553145021846	1.81835001567687	2005-05-26 00:18:00	2005-05-26 04:18:00	4	9	FALSE	1	72	0.166666666666667	2005	6.50361900511531	-0.245032960102537
183	2	564780.3014	563896.68307732	7598761.007	7599175.88440936	976.168328196439	-1.52982020531513	2005-05-26 00:18:00	2005-05-26 04:18:00	4	9	FALSE	3	72	0.166666666666667	2005	6.88363503895668	0.040964655667261
184	2	564780.3014	564810.904420838	7598761.007	7598927.52614063	169.30791204679	-2.84340065916177	2005-05-26 00:18:00	2005-05-26 04:18:00	4	9	FALSE	2	72	0.166666666666667	2005	5.13171902193245	-0.955869229573059
185	2	564780.3014	566127.430225477	7598761.007	7599006.2456266	1369.26916871898	2.23081442994977	2005-05-26 00:18:00	2005-05-26 04:18:00	4	9	FALSE	2	72	0.166666666666667	2005	7.22203242299544	-0.613131153224681
186	2	564780.3014	564898.715465089	7598761.007	7598975.31404281	244.845664469882	3.11674304408032	2005-05-26 00:18:00	2005-05-26 04:18:00	4	9	FALSE	3	72	0.166666666666667	2005	5.50062807110931	-0.999691264341206
187	2	564780.3014	564664.764238929	7598761.007	7598579.17773379	215.431468547527	-0.0861095332498465	2005-05-26 00:18:00	2005-05-26 04:18:00	4	9	FALSE	1	72	0.166666666666667	2005	5.37264284758708	0.996294864410031
188	2	564780.3014	564522.380052865	7598761.007	7598709.73905064	262.967343865973	-0.894635645117908	2005-05-26 00:18:00	2005-05-26 04:18:00	4	9	FALSE	0	72	0.166666666666667	2005	5.57202985665832	0.625803047852371
189	2	564780.3014	565274.837570272	7598761.007	7598225.57653591	728.870225475032	1.22565917369558	2005-05-26 00:18:00	2005-05-26 04:18:00	4	9	FALSE	1	72	0.166666666666667	2005	6.59149569898069	0.338325745481499
190	2	564737.5213	564788.6025	7598678.823	7598781.08	114.30565621388	-3.12492549602943	2005-05-26 04:18:00	2005-05-26 08:18:00	4	10	TRUE	3	72	0.166666666666667	2005	4.73887605526213	-0.999861106144799
191	2	564737.5213	564881.556739136	7598678.823	7599463.91820505	798.198401853208	0.281832865380153	2005-05-26 04:18:00	2005-05-26 08:18:00	4	10	FALSE	3	72	0.166666666666667	2005	6.68235719042421	0.960547301611303
192	2	564737.5213	564330.404194432	7598678.823	7598994.99292361	515.468484239681	1.3737606569294	2005-05-26 04:18:00	2005-05-26 08:18:00	4	10	FALSE	1	72	0.166666666666667	2005	6.24507616529264	0.195763221281178
193	2	564737.5213	564845.424242719	7598678.823	7599121.61486782	455.749583935729	0.224248561207548	2005-05-26 04:18:00	2005-05-26 08:18:00	4	10	FALSE	1	72	0.166666666666667	2005	6.1219435006362	0.974961482614781
194	2	564737.5213	565291.77927754	7598678.823	7598373.46730767	632.806451059466	-1.6110734852826	2005-05-26 04:18:00	2005-05-26 08:18:00	4	10	FALSE	1	72	0.166666666666667	2005	6.45016461086966	-0.0402662694376361
195	2	564737.5213	564494.909171553	7598678.823	7598714.42588554	245.21054285726	1.88836565398086	2005-05-26 04:18:00	2005-05-26 08:18:00	4	10	FALSE	0	72	0.166666666666667	2005	5.50211720010859	-0.312258352907277
196	2	564737.5213	564735.021078302	7598678.823	7598670.84891459	8.35686224837164	-2.98215030023802	2005-05-26 04:18:00	2005-05-26 08:18:00	4	10	FALSE	3	72	0.166666666666667	2005	2.12308302750085	-0.987315973136019
197	2	564737.5213	565294.216121419	7598678.823	7600452.38041961	1858.87467163886	0.159130444173019	2005-05-26 04:18:00	2005-05-26 08:18:00	4	10	FALSE	0	72	0.166666666666667	2005	7.52772656836374	0.98736544619833
198	2	564737.5213	565667.88808352	7598678.823	7598036.07974416	1130.79673010186	-1.71207696235315	2005-05-26 04:18:00	2005-05-26 08:18:00	4	10	FALSE	3	72	0.166666666666667	2005	7.03067773414729	-0.14081110568546
199	2	564737.5213	564304.979267707	7598678.823	7600530.75717381	1901.77622075207	0.692726573087508	2005-05-26 04:18:00	2005-05-26 08:18:00	4	10	FALSE	1	72	0.166666666666667	2005	7.55054358147899	0.769507585200189
200	2	564737.5213	564735.778747007	7598678.823	7598677.76878094	2.03663171751408	2.57815096730601	2005-05-26 04:18:00	2005-05-26 08:18:00	4	10	FALSE	3	72	0.166666666666667	2005	0.711297324391441	-0.845421920421018
201	2	564737.5213	564102.32240067	7598678.823	7599028.54657743	725.109800180949	1.53079053328503	2005-05-26 04:18:00	2005-05-26 08:18:00	4	10	FALSE	3	72	0.166666666666667	2005	6.58632309191295	0.0399951230616352
202	2	564737.5213	564736.311998196	7598678.823	7598679.82912311	1.57311619513123	1.34013075956645	2005-05-26 04:18:00	2005-05-26 08:18:00	4	10	FALSE	3	72	0.166666666666667	2005	0.45305848983575	0.228625513436586
203	2	564737.5213	566452.96905852	7598678.823	7603225.44748972	4859.48096639707	0.102490689835478	2005-05-26 04:18:00	2005-05-26 08:18:00	4	10	FALSE	1	72	0.166666666666667	2005	8.48868691415369	0.994752425188619
204	2	564737.5213	565618.460930642	7598678.823	7599977.74869986	1569.47845050545	-0.132671616842255	2005-05-26 04:18:00	2005-05-26 08:18:00	4	10	FALSE	3	72	0.166666666666667	2005	7.35849864602238	0.991212022715503
205	2	564737.5213	565540.297993368	7598678.823	7598387.53934848	853.988632862762	-1.45559087522398	2005-05-26 04:18:00	2005-05-26 08:18:00	4	10	FALSE	3	72	0.166666666666667	2005	6.74991788323483	0.114950780489455
206	2	564737.5213	565106.653393136	7598678.823	7596719.50225052	1993.78943259447	-2.4920998590748	2005-05-26 04:18:00	2005-05-26 08:18:00	4	10	FALSE	1	72	0.166666666666667	2005	7.59779234444138	-0.796390650001111
207	2	564737.5213	564690.61247033	7598678.823	7597784.23009045	895.821919870181	-2.73070313280625	2005-05-26 04:18:00	2005-05-26 08:18:00	4	10	FALSE	0	72	0.166666666666667	2005	6.79774164307662	-0.916765888746978
208	2	564737.5213	563210.070671047	7598678.823	7601597.36622934	3294.08560990871	0.945438478248827	2005-05-26 04:18:00	2005-05-26 08:18:00	4	10	FALSE	3	72	0.166666666666667	2005	8.09988390005035	0.585387437445014
209	2	564737.5213	565108.074275871	7598678.823	7598789.69919952	386.785521376778	-0.816779429173708	2005-05-26 04:18:00	2005-05-26 08:18:00	4	10	FALSE	2	72	0.166666666666667	2005	5.95787033107084	0.684572372123866
210	2	564737.5213	564737.432852738	7598678.823	7598679.67152738	0.853124634305693	0.567138610226534	2005-05-26 04:18:00	2005-05-26 08:18:00	4	10	FALSE	3	72	0.166666666666667	2005	-0.158849629261572	0.843441624129471
211	2	564788.6025	564768.3438	7598781.08	7598710.592	73.341482598019	-2.95817849696726	2005-05-26 08:18:00	2005-05-26 12:18:00	4	11	TRUE	3	72	0.166666666666667	2005	4.2951263778468	-0.98322672490742
212	2	564788.6025	564805.088891931	7598781.08	7598751.904911	33.5109972539137	0.794213962746571	2005-05-26 08:18:00	2005-05-26 12:18:00	4	11	FALSE	3	72	0.166666666666667	2005	3.5118736611964	0.700845673033546
213	2	564788.6025	564677.501165815	7598781.08	7597060.70359342	1723.96011751427	0.21537322286571	2005-05-26 08:18:00	2005-05-26 12:18:00	4	11	FALSE	1	72	0.166666666666667	2005	7.45237931726363	0.976896700026016
214	2	564788.6025	564681.2911443	7598781.08	7598645.96257323	172.546938771803	-0.391335972616722	2005-05-26 08:18:00	2005-05-26 12:18:00	4	11	FALSE	3	72	0.166666666666667	2005	5.15066930827857	0.924400313297324
215	2	564788.6025	559669.26054155	7598781.08	7601904.31948305	5996.85642283007	-1.838735768833	2005-05-26 08:18:00	2005-05-26 12:18:00	4	11	FALSE	0	72	0.166666666666667	2005	8.69899068138284	-0.264744966043021
216	2	564788.6025	565721.590437751	7598781.08	7598696.82134677	936.784934033952	1.76059344290032	2005-05-26 08:18:00	2005-05-26 12:18:00	4	11	FALSE	1	72	0.166666666666667	2005	6.84245372978223	-0.188659658247266
217	2	564788.6025	564788.128007284	7598781.08	7598781.69462102	0.776467858016689	-2.20429084865827	2005-05-26 08:18:00	2005-05-26 12:18:00	4	11	FALSE	3	72	0.166666666666667	2005	-0.253000030660701	-0.59196482476845
218	2	564788.6025	563181.626133292	7598781.08	7598636.00486177	1613.51164820409	-1.20089873271687	2005-05-26 08:18:00	2005-05-26 12:18:00	4	11	FALSE	3	72	0.166666666666667	2005	7.38616823068138	0.361519954227594
219	2	564788.6025	564696.680971473	7598781.08	7598733.96393579	103.293227819837	-0.81728134829101	2005-05-26 08:18:00	2005-05-26 12:18:00	4	11	FALSE	3	72	0.166666666666667	2005	4.6375718156013	0.684206414528735
220	2	564788.6025	565970.82252408	7598781.08	7598475.98758207	1220.95272996686	1.59810270683447	2005-05-26 08:18:00	2005-05-26 12:18:00	4	11	FALSE	1	72	0.166666666666667	2005	7.10738675916544	-0.0273029867185356
221	2	564788.6025	562856.197079675	7598781.08	7601146.19695838	3054.17238139885	-2.1766815484305	2005-05-26 08:18:00	2005-05-26 12:18:00	4	11	FALSE	1	72	0.166666666666667	2005	8.02426392865154	-0.569489949970059
222	2	564788.6025	562699.119197616	7598781.08	7597832.70943738	2294.63443602526	-0.864858777288491	2005-05-26 08:18:00	2005-05-26 12:18:00	4	11	FALSE	3	72	0.166666666666667	2005	7.73832882267214	0.648747593154878
223	2	564788.6025	566082.531691705	7598781.08	7596972.1977013	2224.02965890613	0.900797171042766	2005-05-26 08:18:00	2005-05-26 12:18:00	4	11	FALSE	2	72	0.166666666666667	2005	7.70707599112064	0.620985325296567
224	2	564788.6025	561196.016540237	7598781.08	7599570.64601466	3678.32684379496	-1.50727011622521	2005-05-26 08:18:00	2005-05-26 12:18:00	4	11	FALSE	3	72	0.166666666666667	2005	8.21021326576063	0.0634834916789384
225	2	564788.6025	564836.056940286	7598781.08	7598865.1007842	96.4956790739101	2.90732556468321	2005-05-26 08:18:00	2005-05-26 12:18:00	4	11	FALSE	2	72	0.166666666666667	2005	4.56949823090628	-0.972684733327226
226	2	564788.6025	564640.802002935	7598781.08	7598374.69930513	432.423699739089	-0.0689635195863234	2005-05-26 08:18:00	2005-05-26 12:18:00	4	11	FALSE	0	72	0.166666666666667	2005	6.06940589402043	0.997622958801336
227	2	564788.6025	564574.037683944	7598781.08	7599074.76739272	363.717397073096	-2.23076734598156	2005-05-26 08:18:00	2005-05-26 12:18:00	4	11	FALSE	3	72	0.166666666666667	2005	5.89637718442909	-0.613093957098565
228	2	564788.6025	568254.927508173	7598781.08	7599473.82700971	3534.87022134375	2.04791153045687	2005-05-26 08:18:00	2005-05-26 12:18:00	4	11	FALSE	1	72	0.166666666666667	2005	8.17043186516559	-0.459218457912138
229	2	564788.6025	563723.35982314	7598781.08	7599390.64892902	1227.32075670285	-1.81068666557783	2005-05-26 08:18:00	2005-05-26 12:18:00	4	11	FALSE	3	72	0.166666666666667	2005	7.1125888259536	-0.23759610689359
230	2	564788.6025	564411.945099129	7598781.08	7599302.83072305	643.50183731751	-2.23644907670823	2005-05-26 08:18:00	2005-05-26 12:18:00	4	11	FALSE	3	72	0.166666666666667	2005	6.46692488222637	-0.617572661095872
231	2	564788.6025	566832.25335268	7598781.08	7596140.3184684	3339.18107841183	0.938477636551674	2005-05-26 08:18:00	2005-05-26 12:18:00	4	11	FALSE	1	72	0.166666666666667	2005	8.11348086980348	0.591016738047261
232	2	564768.3438	565237.1322	7598710.592	7598524.674	504.309494951979	1.47309416549458	2005-05-26 12:18:00	2005-05-26 16:18:00	4	12	TRUE	3	72	0.166666666666667	2005	6.22319015688874	0.0975467960182927
233	2	564768.3438	568467.6108084	7598710.592	7596320.9461763	4403.97361052147	-0.195977245953	2005-05-26 12:18:00	2005-05-26 16:18:00	4	12	FALSE	1	72	0.166666666666667	2005	8.39026250566328	0.980857843562638
234	2	564768.3438	567174.396640564	7598710.592	7594835.75620219	4561.07911919562	-0.63755410252866	2005-05-26 12:18:00	2005-05-26 16:18:00	4	12	FALSE	3	72	0.166666666666667	2005	8.4253145234579	0.803554036014393
235	2	564768.3438	561453.709457505	7598710.592	7601509.05538867	4337.99471670721	2.81799706357442	2005-05-26 12:18:00	2005-05-26 16:18:00	4	12	FALSE	0	72	0.166666666666667	2005	8.37516747347626	-0.948098232156888
236	2	564768.3438	566906.46077234	7598710.592	7601437.93948228	3465.54014210036	1.28348144112225	2005-05-26 12:18:00	2005-05-26 16:18:00	4	12	FALSE	3	72	0.166666666666667	2005	8.15062378464122	0.283378203003287
237	2	564768.3438	564719.959422559	7598710.592	7597992.46145077	719.758663525127	-1.26050461900595	2005-05-26 12:18:00	2005-05-26 16:18:00	4	12	FALSE	0	72	0.166666666666667	2005	6.57891596627309	0.305336426580267
238	2	564768.3438	563730.317959636	7598710.592	7596415.43619374	2518.97554975893	-1.61796933841659	2005-05-26 12:18:00	2005-05-26 16:18:00	4	12	FALSE	3	72	0.166666666666667	2005	7.83160756997717	-0.0471555179392814
239	2	564768.3438	566305.917008332	7598710.592	7599413.59393836	1690.66350771593	0.806403412810352	2005-05-26 12:18:00	2005-05-26 16:18:00	4	12	FALSE	0	72	0.166666666666667	2005	7.43287633898266	0.692098929830867
240	2	564768.3438	564803.849099638	7598710.592	7598776.70652514	75.0450313936483	1.45553304652901	2005-05-26 12:18:00	2005-05-26 16:18:00	4	12	FALSE	3	72	0.166666666666667	2005	4.31808835193917	0.115008225656666
241	2	564768.3438	566461.070862922	7598710.592	7597332.00001718	2183.08056759971	-0.3059069182226	2005-05-26 12:18:00	2005-05-26 16:18:00	4	12	FALSE	0	72	0.166666666666667	2005	7.68849226269424	0.953574218982493
242	2	564768.3438	564188.3675553	7598710.592	7598457.90057057	632.633703595494	-2.35313464844429	2005-05-26 12:18:00	2005-05-26 16:18:00	4	12	FALSE	0	72	0.166666666666667	2005	6.44989158734594	-0.704939839525819
243	2	564768.3438	562712.780229231	7598710.592	7600468.81782267	2704.93985829081	2.81156645827446	2005-05-26 12:18:00	2005-05-26 16:18:00	4	12	FALSE	1	72	0.166666666666667	2005	7.90283495749952	-0.946033854794493
244	2	564768.3438	564827.322371467	7598710.592	7598656.43079534	80.0743903009645	-0.365279473107185	2005-05-26 12:18:00	2005-05-26 16:18:00	4	12	FALSE	1	72	0.166666666666667	2005	4.38295608136651	0.934023966957567
245	2	564768.3438	566328.317182868	7598710.592	7598930.71839663	1575.42774691554	0.517749024831413	2005-05-26 12:18:00	2005-05-26 16:18:00	4	12	FALSE	3	72	0.166666666666667	2005	7.36228209973031	0.868935445014287
246	2	564768.3438	564989.5094791	7598710.592	7598255.90987457	505.618524972663	-0.740507545180999	2005-05-26 12:18:00	2005-05-26 16:18:00	4	12	FALSE	3	72	0.166666666666667	2005	6.22578248174344	0.738126232048601
247	2	564768.3438	565632.519608069	7598710.592	7599436.20120753	1128.40974353497	1.07602278831927	2005-05-26 12:18:00	2005-05-26 16:18:00	4	12	FALSE	1	72	0.166666666666667	2005	7.02856461391418	0.474832360036269
248	2	564768.3438	565116.144773309	7598710.592	7598165.70896813	646.423263388499	-0.625121802605862	2005-05-26 12:18:00	2005-05-26 16:18:00	4	12	FALSE	3	72	0.166666666666667	2005	6.47145449571229	0.810891847117194
249	2	564768.3438	564454.844443737	7598710.592	7596681.46850906	2053.19847746735	-1.34651871609037	2005-05-26 12:18:00	2005-05-26 16:18:00	4	12	FALSE	1	72	0.166666666666667	2005	7.62715408914455	0.222402123151142
250	2	564768.3438	564782.748882036	7598710.592	7598710.34645619	14.4071746095721	0.360521510205983	2005-05-26 12:18:00	2005-05-26 16:18:00	4	12	FALSE	3	72	0.166666666666667	2005	2.66772631927906	0.935712981809023
251	2	564768.3438	564972.821955767	7598710.592	7599863.76740224	1171.16387602771	1.77286843016224	2005-05-26 12:18:00	2005-05-26 16:18:00	4	12	FALSE	1	72	0.166666666666667	2005	7.0657532991758	-0.200699702093589
252	2	564768.3438	565147.387479092	7598710.592	7597724.21518909	1056.69925889607	-0.826350255183118	2005-05-26 12:18:00	2005-05-26 16:18:00	4	12	FALSE	3	72	0.166666666666667	2005	6.96290542210868	0.677564520406271
253	2	565237.1322	564798.6019	7598524.674	7598748.739	492.457052181466	3.04679268362097	2005-05-26 16:18:00	2005-05-26 20:18:00	4	13	TRUE	3	72	0.166666666666667	2005	6.19940725311723	-0.99550984712172
254	2	565237.1322	565933.2679807	7598524.674	7597331.63280363	1381.28647333305	2.57135823621345	2005-05-26 16:18:00	2005-05-26 20:18:00	4	13	FALSE	1	72	0.166666666666667	2005	7.23077057095041	-0.841774452902509
255	2	565237.1322	567592.913282315	7598524.674	7596636.48636778	3019.09871356681	2.93829569374916	2005-05-26 16:18:00	2005-05-26 20:18:00	4	13	FALSE	1	72	0.166666666666667	2005	8.01271362661078	-0.979406247593011
256	2	565237.1322	565137.85074703	7598524.674	7598659.74532516	167.633737014765	-0.464579704706869	2005-05-26 16:18:00	2005-05-26 20:18:00	4	13	FALSE	1	72	0.166666666666667	2005	5.12178146262839	0.894009956647997
257	2	565237.1322	565566.623220912	7598524.674	7597906.517207	700.487083101754	2.5328765133707	2005-05-26 16:18:00	2005-05-26 20:18:00	4	13	FALSE	2	72	0.166666666666667	2005	6.55177592606637	-0.820382823624088
258	2	565237.1322	565582.733464655	7598524.674	7598435.25066004	356.982867741378	-2.92242136105002	2005-05-26 16:18:00	2005-05-26 20:18:00	4	13	FALSE	1	72	0.166666666666667	2005	5.87768779110816	-0.976077962724873
259	2	565237.1322	566622.972455883	7598524.674	7599375.60736276	1626.23516217227	-2.11856273431381	2005-05-26 16:18:00	2005-05-26 20:18:00	4	13	FALSE	1	72	0.166666666666667	2005	7.39402290583261	-0.520781734325703
260	2	565237.1322	566478.029291941	7598524.674	7600464.08538856	2302.42092738581	-1.66762472146931	2005-05-26 16:18:00	2005-05-26 20:18:00	4	13	FALSE	0	72	0.166666666666667	2005	7.74171642547062	-0.0966771593121616
261	2	565237.1322	565339.605805235	7598524.674	7598654.90617012	165.714386531283	-1.76510392001439	2005-05-26 16:18:00	2005-05-26 20:18:00	4	13	FALSE	1	72	0.166666666666667	2005	5.11026574342334	-0.193087204509833
262	2	565237.1322	564518.986459543	7598524.674	7598442.05261334	722.882838411525	0.58691008088091	2005-05-26 16:18:00	2005-05-26 20:18:00	4	13	FALSE	0	73	367.833333333333	2005	6.58324715980403	0.832655820184891
263	2	565237.1322	565080.520812327	7598524.674	7598754.40647568	278.03621550201	-0.500084448346874	2005-05-26 16:18:00	2005-05-26 20:18:00	4	13	FALSE	2	73	367.833333333333	2005	5.627751376796	0.877542072066987
264	2	565237.1322	565596.912357476	7598524.674	7597247.3238012	1327.05135247029	2.3177103835751	2005-05-26 16:18:00	2005-05-26 20:18:00	4	13	FALSE	1	73	367.833333333333	2005	7.19071473175247	-0.679377567667286
265	2	565237.1322	565239.659047628	7598524.674	7598542.66029497	18.1629228282972	-1.23800478944202	2005-05-26 16:18:00	2005-05-26 20:18:00	4	13	FALSE	3	73	367.833333333333	2005	2.89938230891707	0.326682674923148
266	2	565237.1322	565535.336060178	7598524.674	7598218.0249269	427.737298181827	2.81459844089541	2005-05-26 16:18:00	2005-05-26 20:18:00	4	13	FALSE	1	73	367.833333333333	2005	6.05850921784124	-0.947012072854682
267	2	565237.1322	566912.707442439	7598524.674	7597869.34327206	1799.16946285183	-3.04204454176465	2005-05-26 16:18:00	2005-05-26 20:18:00	4	13	FALSE	0	73	367.833333333333	2005	7.49508042787537	-0.995049177225551
268	2	565237.1322	564684.647347622	7598524.674	7598275.50533654	606.073044244391	0.89604766724347	2005-05-26 16:18:00	2005-05-26 20:18:00	4	13	FALSE	0	73	367.833333333333	2005	6.4070005138623	0.624701073756451
269	2	565237.1322	565109.375799389	7598524.674	7598449.57609603	148.193768685629	1.00378173813479	2005-05-26 16:18:00	2005-05-26 20:18:00	4	13	FALSE	1	73	367.833333333333	2005	4.99852066532233	0.53711622696687
270	2	565237.1322	565570.467471083	7598524.674	7597209.34970613	1356.90471330831	2.29136081666538	2005-05-26 16:18:00	2005-05-26 20:18:00	4	13	FALSE	1	73	367.833333333333	2005	7.21296143873148	-0.659808953611538
271	2	565237.1322	564950.129614276	7598524.674	7598389.6948627	317.159032221163	0.911977242801418	2005-05-26 16:18:00	2005-05-26 20:18:00	4	13	FALSE	3	73	367.833333333333	2005	5.75940332700959	0.612183510204195
272	2	565237.1322	565662.817240077	7598524.674	7605407.84007402	6896.31662236477	-1.16019655989667	2005-05-26 16:18:00	2005-05-26 20:18:00	4	13	FALSE	1	73	367.833333333333	2005	8.83874272520552	0.399159314968705
273	2	565237.1322	564527.557398935	7598524.674	7598548.49241361	709.974446817247	0.438810902124809	2005-05-26 16:18:00	2005-05-26 20:18:00	4	13	FALSE	0	73	367.833333333333	2005	6.56522897898945	0.905257507175045
274	2	564798.6019	564792.1156	7598748.739	7598787.221	39.0248178942301	-0.931446296159448	2005-05-26 20:18:00	2005-05-27 00:18:00	4	14	TRUE	3	73	368	2005	3.66419780000317	0.596673977583397
275	2	564798.6019	564601.026800949	7598748.739	7599265.38792674	553.138349118956	0.198272379027733	2005-05-26 20:18:00	2005-05-27 00:18:00	4	14	FALSE	3	73	368	2005	6.31560814947135	0.980408340383571
276	2	564798.6019	564628.507214246	7598748.739	7598891.15082645	221.840777213189	0.706766284100444	2005-05-26 20:18:00	2005-05-27 00:18:00	4	14	FALSE	1	73	368	2005	5.40195990478673	0.760465752485419
277	2	564798.6019	564544.166473008	7598748.739	7599102.99054945	436.155415871835	0.455874299199463	2005-05-26 20:18:00	2005-05-27 00:18:00	4	14	FALSE	2	73	368	2005	6.07799863825447	0.897876463363422
278	2	564798.6019	566085.876724952	7598748.739	7598901.18247855	1296.26983653405	-1.61990645910138	2005-05-26 20:18:00	2005-05-27 00:18:00	4	14	FALSE	1	73	368	2005	7.16724606244231	-0.0490903940089927
279	2	564798.6019	563382.317076145	7598748.739	7597469.91954912	1908.20383875443	2.13824850329962	2005-05-26 20:18:00	2005-05-27 00:18:00	4	14	FALSE	3	74	368	2005	7.55391768003065	-0.537485284485419
280	2	564798.6019	564893.821102215	7598748.739	7599415.34921054	673.376469194453	-0.308865699730729	2005-05-26 20:18:00	2005-05-27 00:18:00	4	14	FALSE	1	74	368	2005	6.51230456283526	0.952678985251186
281	2	564798.6019	565557.711031762	7598748.739	7597432.01010546	1519.87553952471	-2.78560787127721	2005-05-26 20:18:00	2005-05-27 00:18:00	4	14	FALSE	1	74	368	2005	7.32638372859618	-0.937303733368002
282	2	564798.6019	567812.438634685	7598748.739	7600754.56869426	3620.29896910376	-1.15055850982305	2005-05-26 20:18:00	2005-05-27 00:18:00	4	14	FALSE	1	74	368	2005	8.19431188955982	0.407977589573499
283	2	564798.6019	564808.276385975	7598748.739	7598819.69960677	71.6170607601881	-0.302485155065118	2005-05-26 20:18:00	2005-05-27 00:18:00	4	14	FALSE	1	74	368	2005	4.2713333243563	0.954599126267627
284	2	564798.6019	566434.286976007	7598748.739	7600823.61281641	2642.07627102354	-0.834568974635912	2005-05-26 20:18:00	2005-05-27 00:18:00	4	14	FALSE	1	74	368	2005	7.8793203533346	0.671497137902158
285	2	564798.6019	565253.862166338	7598748.739	7601368.24684874	2658.77477040096	-0.339061872259854	2005-05-26 20:18:00	2005-05-27 00:18:00	4	14	FALSE	1	74	368	2005	7.88562068302994	0.943067104123118
286	2	564798.6019	564921.462694235	7598748.739	7598073.51638402	686.309227601985	-3.1285903298173	2005-05-26 20:18:00	2005-05-27 00:18:00	4	14	FALSE	0	75	368	2005	6.53132829525912	-0.999915470979144
287	2	564798.6019	564844.049687023	7598748.739	7598345.15289997	406.136973795679	3.08674556950393	2005-05-26 20:18:00	2005-05-27 00:18:00	4	14	FALSE	1	95	368	2005	6.00669047658494	-0.998496275699294
288	2	564798.6019	564797.485304801	7598748.739	7598748.99416912	1.14538033919773	1.17914539431795	2005-05-26 20:18:00	2005-05-27 00:18:00	4	14	FALSE	3	96	368	2005	0.135736755820462	0.381714858718179
289	2	564798.6019	565024.48215375	7598748.739	7598783.21090824	228.495517442826	-1.58633796176012	2005-05-26 20:18:00	2005-05-27 00:18:00	4	14	FALSE	2	96	368	2005	5.43151659282379	-0.0155410093121021
290	2	564798.6019	564456.463657528	7598748.739	7599850.43495377	1153.59982294771	0.134128241564151	2005-05-26 20:18:00	2005-05-27 00:18:00	4	14	FALSE	3	97	368	2005	7.05064261305261	0.991018284904654
291	2	564798.6019	564796.679437522	7598748.739	7598748.84066063	1.92514852995322	1.35098055004751	2005-05-26 20:18:00	2005-05-27 00:18:00	4	14	FALSE	3	97	368	2005	0.65500312318045	0.21804983637639
292	2	564798.6019	564775.562765881	7598748.739	7598748.62353288	23.0394234654303	1.40882350349643	2005-05-26 20:18:00	2005-05-27 00:18:00	4	14	FALSE	3	97	368	2005	3.13720681231279	0.161265520300744
293	2	564798.6019	564825.737162053	7598748.739	7598240.92696358	508.5365146917	3.02799295935356	2005-05-26 20:18:00	2005-05-27 00:18:00	4	14	FALSE	0	97	368	2005	6.23153702154708	-0.993554490758817
294	2	564798.6019	558683.630778754	7598748.739	7599173.80739263	6129.7271515204	1.33441066299944	2005-05-26 20:18:00	2005-05-27 00:18:00	4	14	FALSE	3	97	368	2005	8.72090551758408	0.234190339457822
295	3	568299.2909	568303.8085	7600809.236	7600798.691	11.4719542693745	-1.33391473497598	2005-05-28 08:18:00	2005-05-28 12:18:00	4	15	TRUE	1	97	369.5	2005	2.43990529756746	0.234672447283998
296	3	568299.2909	567086.261023309	7600809.236	7601390.79009153	1345.23107424699	-2.42260374640344	2005-05-28 08:18:00	2005-05-28 12:18:00	4	15	FALSE	1	98	369.5	2005	7.20432107969371	-0.752472043841833
297	3	568299.2909	568252.972008634	7600809.236	7600652.13092121	163.790858958662	-0.691461340575023	2005-05-28 08:18:00	2005-05-28 12:18:00	4	15	FALSE	1	98	369.5	2005	5.09859036374857	0.770314994212228
298	3	568299.2909	568028.402032821	7600809.236	7601512.61577281	753.739930723411	3.10445329820987	2005-05-28 08:18:00	2005-05-28 12:18:00	4	15	FALSE	3	98	369.5	2005	6.62504738904458	-0.999310413410503
299	3	568299.2909	569213.293529639	7600809.236	7601024.72228296	939.060778188136	1.39757272596404	2005-05-28 08:18:00	2005-05-28 12:18:00	4	15	FALSE	1	98	369.5	2005	6.84488020361853	0.172358596400819
300	3	568299.2909	568422.853948946	7600809.236	7600820.26545873	124.054326908514	1.25506544763103	2005-05-28 08:18:00	2005-05-28 12:18:00	4	15	FALSE	1	98	369.5	2005	4.82071958988835	0.310511305678613
301	3	568299.2909	568769.179858813	7600809.236	7600186.09882701	780.44575082524	0.241344007748646	2005-05-28 08:18:00	2005-05-28 12:18:00	4	15	FALSE	1	98	369.5	2005	6.65986523187072	0.971017623485059
302	3	568299.2909	567822.536423961	7600809.236	7600586.3984687	526.261717951703	-1.53831958652648	2005-05-28 08:18:00	2005-05-28 12:18:00	4	15	FALSE	1	98	369.5	2005	6.26579865164029	0.0324710314905804
303	3	568299.2909	567993.354789624	7600809.236	7600773.63026953	308.001090378649	-1.85969139439266	2005-05-28 08:18:00	2005-05-28 12:18:00	4	15	FALSE	1	98	369.5	2005	5.73010332315773	-0.284893256056953
304	3	568299.2909	569186.401119305	7600809.236	7600786.94318225	887.39028105966	1.14091518493553	2005-05-28 08:18:00	2005-05-28 12:18:00	4	15	FALSE	1	98	369.5	2005	6.7882848867321	0.416762761505937
305	3	568299.2909	569021.224220134	7600809.236	7599423.9039201	1562.15642312708	0.0756489217751932	2005-05-28 08:18:00	2005-05-28 12:18:00	4	15	FALSE	2	98	369.5	2005	7.35382246823271	0.997139984639128
306	3	568299.2909	568448.999436715	7600809.236	7601128.41269042	352.542771410768	2.29825675286007	2005-05-28 08:18:00	2005-05-28 12:18:00	4	15	FALSE	1	99	369.5	2005	5.86517195222706	-0.6649750610835
307	3	568299.2909	568125.965839076	7600809.236	7600261.81104432	574.208724109504	-0.711389586823675	2005-05-28 08:18:00	2005-05-28 12:18:00	4	15	FALSE	1	99	369.5	2005	6.35299296107469	0.757455364482675
308	3	568299.2909	568308.4112999	7600809.236	7601299.77161622	490.620395492954	2.71824533309217	2005-05-28 08:18:00	2005-05-28 12:18:00	4	15	FALSE	1	99	369.5	2005	6.19567070351012	-0.911718922565892
309	3	568299.2909	568527.741841721	7600809.236	7600282.79809962	573.869929279044	0.00467530288000635	2005-05-28 08:18:00	2005-05-28 12:18:00	4	15	FALSE	3	99	369.5	2005	6.35240276659751	0.999989070791398
310	3	568299.2909	568307.174974754	7600809.236	7600815.57643754	10.1173011662314	1.84334125509318	2005-05-28 08:18:00	2005-05-28 12:18:00	4	15	FALSE	1	99	369.5	2005	2.31424694511432	-0.269183298104523
311	3	568299.2909	568957.870358959	7600809.236	7601338.61055641	844.964096716531	1.84310106257624	2005-05-28 08:18:00	2005-05-28 12:18:00	4	15	FALSE	1	99	369.5	2005	6.73929413736162	-0.268951963579593
312	3	568299.2909	566841.221813024	7600809.236	7599302.662048	2096.59975561705	-1.17379523335759	2005-05-28 08:18:00	2005-05-28 12:18:00	4	15	FALSE	1	99	369.5	2005	7.64807214745692	0.38665441948529
313	3	568299.2909	567817.087271504	7600809.236	7601506.8795784	848.07246260087	-2.94156128771636	2005-05-28 08:18:00	2005-05-28 12:18:00	4	15	FALSE	1	99	369.5	2005	6.74296608332143	-0.980060345922054
314	3	568299.2909	568318.759161095	7600809.236	7600810.41388984	19.5038615291993	1.22646902114588	2005-05-28 08:18:00	2005-05-28 12:18:00	4	15	FALSE	1	99	369.5	2005	2.97061247310334	0.337563544634733
315	3	568299.2909	568235.889746239	7600809.236	7600594.98392211	223.436029274055	-0.692464831683952	2005-05-28 08:18:00	2005-05-28 12:18:00	4	15	FALSE	1	99	369.5	2005	5.4091251505967	0.76967471676003
316	3	568303.8085	568692.227	7600798.691	7601722.266	1001.92799729697	2.33873218945207	2005-05-28 12:18:00	2005-05-28 16:18:00	4	16	TRUE	1	99	369.666666666667	2005	6.90968142007777	-0.694651890459398
317	3	568303.8085	568756.024952519	7600798.691	7600391.14146195	608.766248979187	-1.90618500726786	2005-05-28 12:18:00	2005-05-28 16:18:00	4	16	FALSE	1	99	369.666666666667	2005	6.41143436640884	-0.329136218876487
318	3	568303.8085	568435.950374999	7600798.691	7600561.37423395	271.626071240281	-2.23542742575333	2005-05-28 12:18:00	2005-05-28 16:18:00	4	16	FALSE	1	99	369.666666666667	2005	5.60442638238945	-0.616768796325849
319	3	568303.8085	568001.543834754	7600798.691	7600805.45871046	302.340420323148	1.94651379095763	2005-05-28 12:18:00	2005-05-28 16:18:00	4	16	FALSE	1	99	369.666666666667	2005	5.71155360215293	-0.366940040630377
320	3	568303.8085	568241.277031463	7600798.691	7600735.61474135	88.8189110639917	2.75863543610839	2005-05-28 12:18:00	2005-05-28 16:18:00	4	16	FALSE	1	99	369.666666666667	2005	4.48659958975718	-0.927563684032946
321	3	568303.8085	567659.523404059	7600798.691	7603005.83721511	2299.26025053902	0.682120855582165	2005-05-28 12:18:00	2005-05-28 16:18:00	4	16	FALSE	1	99	369.666666666667	2005	7.74034271998273	0.776237391784227
322	3	568303.8085	568240.091388856	7600798.691	7600854.00285116	84.3757733645074	1.25400012823034	2005-05-28 12:18:00	2005-05-28 16:18:00	4	16	FALSE	1	99	369.666666666667	2005	4.43528031495226	0.311523789615423
323	3	568303.8085	568208.471895728	7600798.691	7600854.47240225	110.456475368111	1.43950884716362	2005-05-28 12:18:00	2005-05-28 16:18:00	4	16	FALSE	1	99	369.666666666667	2005	4.70462155529213	0.130910650567308
324	3	568303.8085	568256.051984388	7600798.691	7601410.13556082	613.306722394147	0.476049906035703	2005-05-28 12:18:00	2005-05-28 16:18:00	4	16	FALSE	1	99	369.666666666667	2005	6.41886517359281	0.888812069180498
325	3	568303.8085	569392.773065052	7600798.691	7601162.34665687	1148.0806856289	-0.850390489995561	2005-05-28 12:18:00	2005-05-28 16:18:00	4	16	FALSE	1	99	369.666666666667	2005	7.0458468580586	0.659689728092451
326	3	568303.8085	568964.902638064	7600798.691	7600818.49113131	661.390583984376	-1.14275099110382	2005-05-28 12:18:00	2005-05-28 16:18:00	4	16	FALSE	1	99	369.666666666667	2005	6.49434456395463	0.415093284280181
327	3	568303.8085	568310.213945969	7600798.691	7600810.10239761	13.0862421430981	-0.113388907042459	2005-05-28 12:18:00	2005-05-28 16:18:00	4	16	FALSE	1	99	369.666666666667	2005	2.57156146025756	0.99357836257815
328	3	568303.8085	568197.895326991	7600798.691	7600957.18020883	190.621167591684	0.987213730518763	2005-05-28 12:18:00	2005-05-28 16:18:00	4	16	FALSE	1	99	369.666666666667	2005	5.25028804272251	0.551017121417354
329	3	568303.8085	569190.541587885	7600798.691	7602424.43842088	1851.85049225141	-0.101224857935883	2005-05-28 12:18:00	2005-05-28 16:18:00	4	16	FALSE	1	99	369.666666666667	2005	7.52394068422145	0.994881137165135
330	3	568303.8085	570134.952507562	7600798.691	7603988.77290424	3678.27553782647	-0.122987412214786	2005-05-28 12:18:00	2005-05-28 16:18:00	4	16	FALSE	1	99	369.666666666667	2005	8.21019931748238	0.992446576453067
331	3	568303.8085	568304.451336698	7600798.691	7600799.05881381	0.740625422466532	-0.65298546296078	2005-05-28 12:18:00	2005-05-28 16:18:00	4	16	FALSE	1	99	369.666666666667	2005	-0.300260284239857	0.794273491893833
332	3	568303.8085	568303.247488205	7600798.691	7600798.53151018	0.583242005672692	2.24588206870347	2005-05-28 12:18:00	2005-05-28 16:18:00	4	16	FALSE	1	99	369.666666666667	2005	-0.539153074693707	-0.624964253734621
333	3	568303.8085	568301.201183715	7600798.691	7600800.32539861	3.07723204142506	1.40897085858328	2005-05-28 12:18:00	2005-05-28 16:18:00	4	16	FALSE	1	100	0.166666666666667	2005	1.12403050507445	0.161120092186116
334	3	568303.8085	568765.320983292	7600798.691	7600664.23598869	480.699409507501	-1.45618154895254	2005-05-28 12:18:00	2005-05-28 16:18:00	4	16	FALSE	1	100	0.166666666666667	2005	6.17524214649787	0.114364002206941
335	3	568303.8085	563396.999724401	7600798.691	7598797.70000178	5299.12609165546	2.35611146114621	2005-05-28 12:18:00	2005-05-28 16:18:00	4	16	FALSE	1	100	0.166666666666667	2005	8.57529719757774	-0.707048068347723
336	3	568303.8085	568217.132908744	7600798.691	7600732.54800035	109.030062472171	2.62073883381867	2005-05-28 12:18:00	2005-05-28 16:18:00	4	16	FALSE	1	100	0.166666666666667	2005	4.69162364669961	-0.867394617319999
337	3	568692.227	568188.2934	7601722.266	7602190.417	687.833142564715	1.22029546079852	2005-05-28 16:18:00	2005-05-28 20:18:00	4	17	TRUE	1	100	0.166666666666667	2005	6.53354628317733	0.343368264274745
338	3	568692.227	566438.118437711	7601722.266	7603909.06141866	3140.55402973399	-0.0216371871403922	2005-05-28 16:18:00	2005-05-28 20:18:00	4	17	FALSE	1	100	0.166666666666667	2005	8.05215450592858	0.999765925198731
339	3	568692.227	566332.73459606	7601722.266	7603526.399853	2970.20257959109	0.0958071479344482	2005-05-28 16:18:00	2005-05-28 20:18:00	4	17	FALSE	1	100	0.166666666666667	2005	7.99638543808717	0.995414004720765
340	3	568692.227	567845.971205437	7601722.266	7602403.65086883	1086.47789176601	0.0707155149021592	2005-05-28 16:18:00	2005-05-28 20:18:00	4	17	FALSE	1	100	0.166666666666667	2005	6.99069645136797	0.9975006997541
341	3	568692.227	568808.48303223	7601722.266	7601684.73916576	122.162712469639	-2.70522406287041	2005-05-28 16:18:00	2005-05-28 20:18:00	4	17	FALSE	1	100	0.166666666666667	2005	4.80535386490125	-0.906292454812966
342	3	568692.227	568645.372496494	7601722.266	7600583.24733586	1139.98195676417	2.27828825882748	2005-05-28 16:18:00	2005-05-28 20:18:00	4	17	FALSE	2	100	0.166666666666667	2005	7.03876771386344	-0.649929699738626
343	3	568692.227	566260.522504236	7601722.266	7604366.39930698	3592.30117052941	-0.0786201348244768	2005-05-28 16:18:00	2005-05-28 20:18:00	4	17	FALSE	3	100	0.166666666666667	2005	8.18654827070949	0.996911028801866
344	3	568692.227	568477.064458266	7601722.266	7601645.96496521	228.290970639614	1.08938968283779	2005-05-28 16:18:00	2005-05-28 20:18:00	4	17	FALSE	1	100	0.166666666666667	2005	5.4306210023358	0.463026404329173
345	3	568692.227	568397.367379481	7601722.266	7602002.12103167	406.523104589898	-0.010691594484479	2005-05-28 16:18:00	2005-05-28 20:18:00	4	17	FALSE	1	100	0.166666666666667	2005	6.00764076523218	0.999942845448138
346	3	568692.227	569749.886420494	7601722.266	7600660.50743258	1498.65763443134	3.10286500680675	2005-05-28 16:18:00	2005-05-28 20:18:00	4	17	FALSE	1	100	0.166666666666667	2005	7.31232507603984	-0.999250178411467
347	3	568692.227	567563.556691924	7601722.266	7602521.26846597	1382.85993685287	0.132586392483583	2005-05-28 16:18:00	2005-05-28 20:18:00	4	17	FALSE	1	100	0.166666666666667	2005	7.23190905166472	0.991223292828364
348	3	568692.227	568561.071850838	7601722.266	7601798.65472192	151.779148725577	0.221204249612752	2005-05-28 16:18:00	2005-05-28 20:18:00	4	17	FALSE	3	100	0.166666666666667	2005	5.02242649535269	0.975633938823526
349	3	568692.227	568166.823201714	7601722.266	7601940.10014809	568.771366481394	0.355572908143871	2005-05-28 16:18:00	2005-05-28 20:18:00	4	17	FALSE	1	100	0.166666666666667	2005	6.34347853699933	0.937447197600353
350	3	568692.227	568686.262612717	7601722.266	7601983.36529524	261.167409701175	-0.7993523258875	2005-05-28 16:18:00	2005-05-28 20:18:00	4	17	FALSE	3	100	0.166666666666667	2005	5.56516161818266	0.697171176156331
351	3	568692.227	566920.167422415	7601722.266	7605382.82091369	4066.9223526699	-0.371348162722855	2005-05-28 16:18:00	2005-05-28 20:18:00	4	17	FALSE	3	100	0.166666666666667	2005	8.31064181368413	0.931838982036066
352	3	568692.227	567071.254271092	7601722.266	7600916.60004139	1810.15198940054	1.20987036646742	2005-05-28 16:18:00	2005-05-28 20:18:00	4	17	FALSE	1	100	0.166666666666667	2005	7.50116609277891	0.353140685460192
353	3	568692.227	567492.151136158	7601722.266	7601231.89678753	1296.3965610558	1.13651572617836	2005-05-28 16:18:00	2005-05-28 20:18:00	4	17	FALSE	1	100	0.166666666666667	2005	7.16734381857628	0.4207578906262
354	3	568692.227	568752.963902051	7601722.266	7601648.71751157	95.38527884898	3.00968133242841	2005-05-28 16:18:00	2005-05-28 20:18:00	4	17	FALSE	1	100	0.166666666666667	2005	4.55792425678815	-0.991312310224708
355	3	568692.227	568888.989695697	7601722.266	7601866.70274584	244.085091651502	-1.75976313021879	2005-05-28 16:18:00	2005-05-28 20:18:00	4	17	FALSE	1	100	0.166666666666667	2005	5.49751690077549	-0.187844190940599
356	3	568692.227	568547.915606629	7601722.266	7603109.99707758	1395.21443583018	-0.718573271763518	2005-05-28 16:18:00	2005-05-28 20:18:00	4	17	FALSE	1	100	0.166666666666667	2005	7.24080339988314	0.752745726381691
357	3	568692.227	569176.191396471	7601722.266	7601985.63975453	550.987542168756	-1.89460818971638	2005-05-28 16:18:00	2005-05-28 20:18:00	4	17	FALSE	1	100	0.166666666666667	2005	6.31171219940323	-0.318182621777126
358	3	568188.2934	568131.0239	7602190.417	7602181.47	57.9641651303109	0.90357817613179	2005-05-28 20:18:00	2005-05-29 00:18:00	4	18	TRUE	1	100	0.166666666666667	2005	4.05982497702219	0.61880311326127
359	3	568188.2934	565649.462893288	7602190.417	7603482.59175555	2848.74989086475	-0.625767083255152	2005-05-28 20:18:00	2005-05-29 00:18:00	4	18	FALSE	3	100	0.166666666666667	2005	7.95463554225002	0.810514062636408
360	3	568188.2934	568260.71455822	7602190.417	7602015.10677612	189.679990393945	1.80757343778376	2005-05-28 20:18:00	2005-05-29 00:18:00	4	18	FALSE	1	100	0.166666666666667	2005	5.24533839111367	-0.234570882852198
361	3	568188.2934	568363.02870587	7602190.417	7600914.64242113	1287.68521122308	1.5519399155054	2005-05-28 20:18:00	2005-05-29 00:18:00	4	18	FALSE	2	100	0.166666666666667	2005	7.16060147556913	0.0188552938650883
362	3	568188.2934	568209.471379339	7602190.417	7601291.10207447	899.56425122822	1.43936741759234	2005-05-28 20:18:00	2005-05-29 00:18:00	4	18	FALSE	3	100	0.166666666666667	2005	6.80191048077647	0.131050861710101
363	3	568188.2934	568188.084389635	7602190.417	7602190.8443142	0.475691870336614	-1.27085949556005	2005-05-28 20:18:00	2005-05-29 00:18:00	4	18	FALSE	1	100	0.166666666666667	2005	-0.742984965585638	0.295459858645448
364	3	568188.2934	568312.115250089	7602190.417	7602150.94571228	129.960890709471	2.67802790991386	2005-05-28 20:18:00	2005-05-29 00:18:00	4	18	FALSE	1	100	0.166666666666667	2005	4.86723356449757	-0.894464246428887
365	3	568188.2934	567956.17760123	7602190.417	7602312.81247474	262.408834216062	-0.640224647381038	2005-05-28 20:18:00	2005-05-29 00:18:00	4	18	FALSE	1	100	0.166666666666667	2005	5.56990372348516	0.80196157925409
366	3	568188.2934	568196.453126246	7602190.417	7602202.63416677	14.6915042217099	-2.31461910101689	2005-05-28 20:18:00	2005-05-29 00:18:00	4	18	FALSE	1	100	0.166666666666667	2005	2.68726938260925	-0.677105976440677
367	3	568188.2934	568072.724154848	7602190.417	7601909.11088971	304.120663734717	1.02601439790887	2005-05-28 20:18:00	2005-05-29 00:18:00	4	18	FALSE	1	100	0.166666666666667	2005	5.71742454283423	0.51823159961842
368	3	568188.2934	568310.753452586	7602190.417	7602390.91708446	234.939882409258	-2.27407314069565	2005-05-28 20:18:00	2005-05-29 00:18:00	4	18	FALSE	1	100	0.166666666666667	2005	5.45932966188169	-0.646720469620106
369	3	568188.2934	568083.407111753	7602190.417	7602237.06449437	114.791646878381	-0.573447595212575	2005-05-28 20:18:00	2005-05-29 00:18:00	4	18	FALSE	1	100	0.166666666666667	2005	4.74311871885472	0.840035542604178
370	3	568188.2934	568203.766523005	7602190.417	7600647.54971418	1542.94487237263	1.42585122959664	2005-05-28 20:18:00	2005-05-29 00:18:00	4	18	FALSE	1	100	0.166666666666667	2005	7.34144812416343	0.14443810284621
371	3	568188.2934	566886.664301973	7602190.417	7601495.21103465	1475.65227716205	0.335583956224777	2005-05-28 20:18:00	2005-05-29 00:18:00	4	18	FALSE	3	100	0.166666666666667	2005	7.29685539282746	0.944218161816038
372	3	568188.2934	568098.363636728	7602190.417	7602131.63867289	107.434882884525	0.423930065535194	2005-05-28 20:18:00	2005-05-29 00:18:00	4	18	FALSE	1	100	0.166666666666667	2005	4.67688492342369	0.911479367624617
373	3	568188.2934	568675.177502081	7602190.417	7604217.14872439	2084.39382351484	-1.96153343231465	2005-05-28 20:18:00	2005-05-29 00:18:00	4	18	FALSE	1	100	0.166666666666667	2005	7.64223335983495	-0.380870067351868
374	3	568188.2934	563752.587157192	7602190.417	7604258.60559526	4894.16938183042	-0.591266034017034	2005-05-28 20:18:00	2005-05-29 00:18:00	4	18	FALSE	1	100	0.166666666666667	2005	8.49579985350391	0.830235641374294
375	3	568188.2934	567200.498951444	7602190.417	7601754.04902815	1079.88651230307	0.261006789338915	2005-05-28 20:18:00	2005-05-29 00:18:00	4	18	FALSE	1	100	0.166666666666667	2005	6.98461123339598	0.966130662440982
376	3	568188.2934	568171.373634533	7602190.417	7602131.689074	61.1166733078141	1.13531489857173	2005-05-28 20:18:00	2005-05-29 00:18:00	4	18	FALSE	1	100	0.166666666666667	2005	4.11278471451266	0.421846945347085
377	3	568188.2934	566021.652201552	7602190.417	7600814.59673595	2566.55712614834	0.410785479294427	2005-05-28 20:18:00	2005-05-29 00:18:00	4	18	FALSE	3	100	0.166666666666667	2005	7.8503206401389	0.91680744055356
378	3	568188.2934	567306.245804977	7602190.417	7602514.80230155	939.805183931675	-0.507385258693304	2005-05-28 20:18:00	2005-05-29 00:18:00	4	18	FALSE	1	100	0.166666666666667	2005	6.84567260264805	0.874017979984082
379	3	568131.0239	567879.2077	7602181.47	7602511.317	414.982459860034	-1.07372673381752	2005-05-29 00:18:00	2005-05-29 04:18:00	4	19	TRUE	1	100	0.166666666666667	2005	6.02823625393998	0.476851809702047
380	3	568131.0239	568264.513358411	7602181.47	7602650.52183277	487.677206080192	-0.929307019867618	2005-05-29 00:18:00	2005-05-29 04:18:00	4	19	FALSE	1	100	0.166666666666667	2005	6.18965372403959	0.598389345389241
381	3	568131.0239	567805.199841167	7602181.47	7601911.89378028	422.886102342805	1.6099602419191	2005-05-29 00:18:00	2005-05-29 04:18:00	4	19	FALSE	1	100	0.166666666666667	2005	6.04710288118793	-0.0391539042098649
382	3	568131.0239	568130.690778558	7602181.47	7602181.94248175	0.578108036443455	-0.0379385436675674	2005-05-29 00:18:00	2005-05-29 04:18:00	4	19	FALSE	1	100	0.166666666666667	2005	-0.547994513514021	0.999280419768041
383	3	568131.0239	568151.481299517	7602181.47	7602207.73356621	33.2908411551481	-1.31380195687639	2005-05-29 00:18:00	2005-05-29 04:18:00	4	19	FALSE	1	100	0.166666666666667	2005	3.50528231876991	0.254174784268865
384	3	568131.0239	567440.623301307	7602181.47	7602209.02821961	690.950390508274	0.878858067934014	2005-05-29 00:18:00	2005-05-29 04:18:00	4	19	FALSE	1	100	0.166666666666667	2005	6.53806802742521	0.638030860022296
385	3	568131.0239	567328.989458984	7602181.47	7602003.35375818	821.574488513686	1.13728708980418	2005-05-29 00:18:00	2005-05-29 04:18:00	4	19	FALSE	2	100	0.166666666666667	2005	6.71122260715086	0.42005800528836
386	3	568131.0239	565472.055371975	7602181.47	7601088.8230945	2874.71579345389	1.30864532305849	2005-05-29 00:18:00	2005-05-29 04:18:00	4	19	FALSE	1	100	0.166666666666667	2005	7.96370909389421	0.259158664010871
387	3	568131.0239	565820.809825629	7602181.47	7600280.93126977	2991.51074450945	1.60716391983586	2005-05-29 00:18:00	2005-05-29 04:18:00	4	19	FALSE	3	100	0.166666666666667	2005	8.00353380450321	-0.0363595769302751
388	3	568131.0239	567116.46100427	7602181.47	7601658.4605807	1141.43625405552	1.39472549105817	2005-05-29 00:18:00	2005-05-29 04:18:00	4	19	FALSE	1	100	0.166666666666667	2005	7.04004262039433	0.175162517936886
389	3	568131.0239	568355.483483829	7602181.47	7602054.75776715	257.755882042761	-2.73676314990874	2005-05-29 00:18:00	2005-05-29 04:18:00	4	19	FALSE	1	100	0.166666666666667	2005	5.55201294336514	-0.919169562554997
390	3	568131.0239	568131.069088256	7602181.47	7602181.46523115	0.0454391944062377	-2.32798323169846	2005-05-29 00:18:00	2005-05-29 04:18:00	4	19	FALSE	1	100	0.166666666666667	2005	-3.09138023346236	-0.686879689282818
391	3	568131.0239	568863.903841148	7602181.47	7601700.53427208	876.591228865655	-2.80357988490591	2005-05-29 00:18:00	2005-05-29 04:18:00	4	19	FALSE	1	100	0.166666666666667	2005	6.77604078207754	-0.943415519575081
392	3	568131.0239	568292.758364017	7602181.47	7602475.3563437	335.450771149879	-1.1551396789928	2005-05-29 00:18:00	2005-05-29 04:18:00	4	19	FALSE	1	100	0.166666666666667	2005	5.81547521285818	0.403790752537965
393	3	568131.0239	568185.46457286	7602181.47	7602211.16294451	62.0117554598932	-1.72352062938465	2005-05-29 00:18:00	2005-05-29 04:18:00	4	19	FALSE	1	100	0.166666666666667	2005	4.12732397126431	-0.152131286198394
394	3	568131.0239	567624.784916703	7602181.47	7602333.82441409	528.667925734777	0.626421790703913	2005-05-29 00:18:00	2005-05-29 04:18:00	4	19	FALSE	1	100	0.166666666666667	2005	6.27036049511548	0.810130414245645
395	3	568131.0239	569418.229265708	7602181.47	7599521.67349448	2954.896800956	2.94027389188701	2005-05-29 00:18:00	2005-05-29 04:18:00	4	19	FALSE	1	100	0.166666666666667	2005	7.99121900569601	-0.979803728179553
396	3	568131.0239	568051.63098166	7602181.47	7602073.1740788	134.280460346537	1.8569453273325	2005-05-29 00:18:00	2005-05-29 04:18:00	4	19	FALSE	3	100	0.166666666666667	2005	4.89993060036435	-0.282259917215162
397	3	568131.0239	568023.995103067	7602181.47	7602639.56631556	470.43320217005	-0.42252212834333	2005-05-29 00:18:00	2005-05-29 04:18:00	4	19	FALSE	1	100	0.166666666666667	2005	6.15365397693806	0.912057613068865
398	3	568131.0239	570898.294230072	7602181.47	7603461.45425827	3048.95798283705	-1.78960308513204	2005-05-29 00:18:00	2005-05-29 04:18:00	4	19	FALSE	1	100	0.166666666666667	2005	8.02255516625606	-0.217064986501538
399	3	568131.0239	566846.589114938	7602181.47	7602061.41962935	1290.03287112056	1.01194793926239	2005-05-29 00:18:00	2005-05-29 04:18:00	4	19	FALSE	1	100	0.166666666666667	2005	7.16242297851988	0.530210136355036
400	3	567879.2077	567524.9439	7602511.317	7602818.953	469.193721704005	0.203684221126266	2005-05-29 04:18:00	2005-05-29 08:18:00	4	20	TRUE	1	100	0.333333333333333	2005	6.15101573583729	0.979327986299294
401	3	567879.2077	567502.004396568	7602511.317	7602402.46694628	392.594786406837	0.996008008015259	2005-05-29 04:18:00	2005-05-29 08:18:00	4	20	FALSE	2	100	0.333333333333333	2005	5.97277800209763	0.543657137249944
402	3	567879.2077	567912.234015019	7602511.317	7602487.78242367	40.5538378773548	-3.0456565783935	2005-05-29 04:18:00	2005-05-29 08:18:00	4	20	FALSE	1	100	0.333333333333333	2005	3.70263042164027	-0.995401663182631
403	3	567879.2077	567932.931214494	7602511.317	7602555.25936107	69.4056705629786	-1.74094186200684	2005-05-29 04:18:00	2005-05-29 08:18:00	4	20	FALSE	3	100	0.333333333333333	2005	4.23996857257508	-0.16932578456275
404	3	567879.2077	567372.060228523	7602511.317	7602898.3944117	637.987053533762	0.0631452324163038	2005-05-29 04:18:00	2005-05-29 08:18:00	4	20	FALSE	1	100	0.333333333333333	2005	6.45831799087207	0.99800700217033
405	3	567879.2077	567872.452163538	7602511.317	7602505.39000915	8.98701804996605	1.43523011679035	2005-05-29 04:18:00	2005-05-29 08:18:00	4	20	FALSE	1	100	0.333333333333333	2005	2.1957810971271	0.135151347650209
406	3	567879.2077	568003.170464964	7602511.317	7602320.33847916	227.683030814446	2.86160240832332	2005-05-29 04:18:00	2005-05-29 08:18:00	4	20	FALSE	1	100	0.333333333333333	2005	5.42795444598188	-0.961058134040757
407	3	567879.2077	567869.774932866	7602511.317	7602529.73868475	20.6962693414354	-0.382488744080597	2005-05-29 04:18:00	2005-05-29 08:18:00	4	20	FALSE	1	100	0.333333333333333	2005	3.02995345897741	0.927738634404942
408	3	567879.2077	567497.084701334	7602511.317	7602713.45138153	432.291908676388	0.228509144533169	2005-05-29 04:18:00	2005-05-29 08:18:00	4	20	FALSE	1	101	370.333333333333	2005	6.06910107458051	0.974005194357128
409	3	567879.2077	566871.36740808	7602511.317	7602493.31662192	1008.00102560831	0.732927390600269	2005-05-29 04:18:00	2005-05-29 08:18:00	4	20	FALSE	1	101	370.333333333333	2005	6.91572446609936	0.743219024305146
410	3	567879.2077	567883.432567088	7602511.317	7602521.62240655	11.137814240279	-1.24479557418202	2005-05-29 04:18:00	2005-05-29 08:18:00	4	20	FALSE	1	118	370.333333333333	2005	2.4103460070143	0.320256989744469
411	3	567879.2077	566491.530912408	7602511.317	7603631.68446816	1783.49940581081	0.0358507223843016	2005-05-29 04:18:00	2005-05-29 08:18:00	4	20	FALSE	1	121	370.333333333333	2005	7.48633267163983	0.99935743167973
412	3	567879.2077	565704.161491557	7602511.317	7603617.18767803	2440.03605821301	0.244695738298342	2005-05-29 04:18:00	2005-05-29 08:18:00	4	20	FALSE	3	121	370.333333333333	2005	7.79976809613421	0.970211080666305
413	3	567879.2077	565378.431222939	7602511.317	7601967.01449706	2559.32573208705	0.929379879802433	2005-05-29 04:18:00	2005-05-29 08:18:00	4	20	FALSE	3	121	370.333333333333	2005	7.84749911687795	0.598330968023308
414	3	567879.2077	568182.660562076	7602511.317	7603943.06369803	1463.55124502386	-1.0645825715906	2005-05-29 04:18:00	2005-05-29 08:18:00	4	20	FALSE	1	122	370.333333333333	2005	7.28862112090932	0.484869331263218
415	3	567879.2077	569776.084678819	7602511.317	7602809.04656992	1920.10030195726	-2.27083614795497	2005-05-29 04:18:00	2005-05-29 08:18:00	4	20	FALSE	1	122	370.333333333333	2005	7.56013270426007	-0.644248143630081
416	3	567879.2077	565124.979958054	7602511.317	7601819.66767106	2839.74457455682	0.961104059913865	2005-05-29 04:18:00	2005-05-29 08:18:00	4	20	FALSE	3	122	370.333333333333	2005	7.95146938857421	0.572615200138294
417	3	567879.2077	567886.532052663	7602511.317	7602520.84757345	12.0198990095218	-1.51097079762917	2005-05-29 04:18:00	2005-05-29 08:18:00	4	20	FALSE	1	123	370.333333333333	2005	2.4865635272017	0.0597898486866946
418	3	567879.2077	567850.665791467	7602511.317	7602533.4692586	36.1298090721022	0.0550526920888193	2005-05-29 04:18:00	2005-05-29 08:18:00	4	20	FALSE	1	123	370.333333333333	2005	3.58711826067568	0.998484983247472
419	3	567879.2077	568137.257283273	7602511.317	7602407.82816106	278.02792524012	-2.80792843589079	2005-05-29 04:18:00	2005-05-29 08:18:00	4	20	FALSE	1	123	370.333333333333	2005	5.62772155914985	-0.944848630977962
420	3	567879.2077	567702.355316723	7602511.317	7602488.37361961	178.334416685189	0.84408020703814	2005-05-29 04:18:00	2005-05-29 08:18:00	4	20	FALSE	0	123	370.333333333333	2005	5.18366053307966	0.664418980189889
421	3	567524.9439	567514.2385	7602818.953	7602795.349	25.9182253468271	1.86006990831439	2005-05-29 08:18:00	2005-05-29 12:18:00	4	21	TRUE	1	123	370.5	2005	3.25494640258253	-0.28525606365987
422	3	567524.9439	568057.446474011	7602818.953	7603127.11793433	615.243543710625	2.52121018026727	2005-05-29 08:18:00	2005-05-29 12:18:00	4	21	FALSE	3	123	370.5	2005	6.42201819545036	-0.813656166690152
423	3	567524.9439	568206.730561418	7602818.953	7602182.84556819	932.451455298236	1.24584042756976	2005-05-29 08:18:00	2005-05-29 12:18:00	4	21	FALSE	1	124	0.166666666666667	2005	6.83781709150146	0.319266993415169
424	3	567524.9439	564627.356523904	7602818.953	7599930.47507259	4091.37108305402	-0.361177179106894	2005-05-29 08:18:00	2005-05-29 12:18:00	4	21	FALSE	1	124	0.166666666666667	2005	8.31663542099102	0.935481485446661
425	3	567524.9439	567534.066355793	7602818.953	7602797.25468784	23.5379682721498	0.823782332265945	2005-05-29 08:18:00	2005-05-29 12:18:00	4	21	FALSE	1	124	0.166666666666667	2005	3.15861478851293	0.679450897483236
426	3	567524.9439	567530.851582594	7602818.953	7602783.11405935	36.3225877492875	0.589165987736198	2005-05-29 08:18:00	2005-05-29 12:18:00	4	21	FALSE	1	124	0.166666666666667	2005	3.59243979979876	0.831404401971212
427	3	567524.9439	567637.056956118	7602818.953	7600668.81813426	2153.05580007194	0.47789051845589	2005-05-29 08:18:00	2005-05-29 12:18:00	4	21	FALSE	1	124	0.166666666666667	2005	7.67464341438659	0.887967063180975
428	3	567524.9439	567153.815619464	7602818.953	7603588.75077529	854.590437262231	-2.26656270780598	2005-05-29 08:18:00	2005-05-29 12:18:00	4	21	FALSE	1	124	0.166666666666667	2005	6.75062233342374	-0.640973873184138
429	3	567524.9439	567273.981344027	7602818.953	7602551.93859178	366.440852929209	-0.328623207987914	2005-05-29 08:18:00	2005-05-29 12:18:00	4	21	FALSE	1	124	0.166666666666667	2005	5.90383712475375	0.946487586602412
430	3	567524.9439	568557.366346797	7602818.953	7602836.8152516	1032.57695533172	2.01389126198033	2005-05-29 08:18:00	2005-05-29 12:18:00	4	21	FALSE	3	124	0.166666666666667	2005	6.93981285506667	-0.428737568397003
431	3	567524.9439	567653.388256212	7602818.953	7603181.9893788	385.088775444348	-3.05585849958231	2005-05-29 08:18:00	2005-05-29 12:18:00	4	21	FALSE	1	124	0.166666666666667	2005	5.95347389327675	-0.996327078015743
432	3	567524.9439	568125.905255934	7602818.953	7601988.14849974	1025.37342903743	1.05202032724455	2005-05-29 08:18:00	2005-05-29 12:18:00	4	21	FALSE	1	124	0.166666666666667	2005	6.93281214623585	0.495817554835645
433	3	567524.9439	567517.573202889	7602818.953	7602878.95438647	60.4524073483505	-2.59356754871031	2005-05-29 08:18:00	2005-05-29 12:18:00	4	21	FALSE	1	124	0.166666666666667	2005	4.10185640006191	-0.853555111334373
434	3	567524.9439	567606.843040161	7602818.953	7602846.71447344	86.4764046826794	2.32340796905934	2005-05-29 08:18:00	2005-05-29 12:18:00	4	21	FALSE	1	124	0.166666666666667	2005	4.45987159849216	-0.683547342808417
435	3	567524.9439	567558.388334596	7602818.953	7601977.06374497	842.553290856539	0.465499938824755	2005-05-29 08:18:00	2005-05-29 12:18:00	4	21	FALSE	1	124	0.166666666666667	2005	6.7364369134683	0.893597269947356
436	3	567524.9439	567721.627589557	7602818.953	7602905.96942762	215.072853734779	2.41312265691555	2005-05-29 08:18:00	2005-05-29 12:18:00	4	21	FALSE	3	124	0.166666666666667	2005	5.37097682530978	-0.746193842513193
437	3	567524.9439	567484.148492486	7602818.953	7602822.6275291	40.9605595463003	-1.23483068735951	2005-05-29 08:18:00	2005-05-29 12:18:00	4	21	FALSE	1	124	0.166666666666667	2005	3.71260964143629	0.329680976288381
438	3	567524.9439	568047.838962528	7602818.953	7603405.19595441	785.557157699574	2.83904239350322	2005-05-29 08:18:00	2005-05-29 12:18:00	4	21	FALSE	1	124	0.166666666666667	2005	6.66639322105673	-0.954579729885014
439	3	567524.9439	567506.258200496	7602818.953	7602819.43339446	18.6918737634845	-1.1707045086094	2005-05-29 08:18:00	2005-05-29 12:18:00	4	21	FALSE	1	124	0.166666666666667	2005	2.92808887131037	0.389502910816223
440	3	567524.9439	567600.133094501	7602818.953	7600799.14289917	2021.20910803197	0.463004052023887	2005-05-29 08:18:00	2005-05-29 12:18:00	4	21	FALSE	1	124	0.166666666666667	2005	7.61145117965734	0.894714813189133
441	3	567524.9439	566275.314163317	7602818.953	7604007.02755051	1724.26668945666	-1.90515320163216	2005-05-29 08:18:00	2005-05-29 12:18:00	4	21	FALSE	1	124	0.166666666666667	2005	7.45255713152027	-0.328161727890597
442	3	567514.2385	567336.6715	7602795.349	7602844.789	184.321331074081	-1.41655332210241	2005-05-29 12:18:00	2005-05-29 16:18:00	4	22	TRUE	3	124	0.333333333333333	2005	5.21668059902052	0.15363213503688
443	3	567514.2385	567157.506958801	7602795.349	7602608.97501217	402.483112472763	0.752997345613577	2005-05-29 12:18:00	2005-05-29 16:18:00	4	22	FALSE	1	124	0.333333333333333	2005	5.99765313938901	0.729642478212188
444	3	567514.2385	567200.697558561	7602795.349	7603263.43402362	563.392856978176	-0.709049328793204	2005-05-29 12:18:00	2005-05-29 16:18:00	4	22	FALSE	0	124	0.333333333333333	2005	6.33397717694191	0.758981212800386
445	3	567514.2385	568062.842249968	7602795.349	7601913.10826963	1038.90075599434	2.39866519580319	2005-05-29 12:18:00	2005-05-29 16:18:00	4	22	FALSE	1	124	0.333333333333333	2005	6.94591846776352	-0.736491447812869
446	3	567514.2385	567755.867056544	7602795.349	7602520.31497631	366.098447861674	2.56318046302911	2005-05-29 12:18:00	2005-05-29 16:18:00	4	22	FALSE	1	124	0.333333333333333	2005	5.90290228046048	-0.837331752710359
447	3	567514.2385	567513.843907787	7602795.349	7602050.72458473	744.62451982201	1.84181876110578	2005-05-29 12:18:00	2005-05-29 16:18:00	4	22	FALSE	1	124	0.333333333333333	2005	6.61288009108984	-0.267716689532657
448	3	567514.2385	567512.340014411	7602795.349	7602797.85829371	3.1465540596206	-0.651543893044745	2005-05-29 12:18:00	2005-05-29 16:18:00	4	22	FALSE	1	124	0.333333333333333	2005	1.14630790471144	0.795148507062885
449	3	567514.2385	568894.567657928	7602795.349	7603080.98750237	1409.57367251929	-2.66598538769085	2005-05-29 12:18:00	2005-05-29 16:18:00	4	22	FALSE	1	124	0.333333333333333	2005	7.25104257773684	-0.889014831623924
450	3	567514.2385	566756.825285	7602795.349	7603942.02045418	1374.23804418838	-0.715500462474845	2005-05-29 12:18:00	2005-05-29 16:18:00	4	22	FALSE	1	125	0.166666666666667	2005	7.22565470682181	0.754765034748998
451	3	567514.2385	567621.688470682	7602795.349	7603572.58398965	784.627125026525	-1.43661964985933	2005-05-29 12:18:00	2005-05-29 16:18:00	4	22	FALSE	1	125	0.166666666666667	2005	6.66520860496798	0.133774433562206
452	3	567514.2385	565483.625420691	7602795.349	7596760.6068195	6367.22095289034	1.51776240098777	2005-05-29 12:18:00	2005-05-29 16:18:00	4	22	FALSE	1	125	0.166666666666667	2005	8.75891838224046	0.0530090687903818
453	3	567514.2385	568504.002270231	7602795.349	7602296.39471413	1108.41675386772	2.94621120594365	2005-05-29 12:18:00	2005-05-29 16:18:00	4	22	FALSE	3	125	0.166666666666667	2005	7.01068792823702	-0.980973686390359
454	3	567514.2385	567436.940169034	7602795.349	7602749.32188163	89.9640350124206	0.808617900340269	2005-05-29 12:18:00	2005-05-29 16:18:00	4	22	FALSE	1	125	0.166666666666667	2005	4.49940997949142	0.690498811150629
455	3	567514.2385	567465.141713729	7602795.349	7602908.82381321	123.64072005118	-0.890897424295473	2005-05-29 12:18:00	2005-05-29 16:18:00	4	22	FALSE	1	125	0.166666666666667	2005	4.81737994101904	0.628714410146866
456	3	567514.2385	567615.974799655	7602795.349	7603003.76141213	231.918106656991	-1.75336586940105	2005-05-29 12:18:00	2005-05-29 16:18:00	4	22	FALSE	1	125	0.166666666666667	2005	5.44638432080374	-0.181557007904875
457	3	567514.2385	567343.717917235	7602795.349	7603150.61618082	394.071108955323	-0.851741529369606	2005-05-29 12:18:00	2005-05-29 16:18:00	4	22	FALSE	0	125	0.166666666666667	2005	5.97653137259549	0.6586737688167
458	3	567514.2385	567534.081767269	7602795.349	7602932.66322584	138.740592016045	-1.44276036777191	2005-05-29 12:18:00	2005-05-29 16:18:00	4	22	FALSE	1	125	0.166666666666667	2005	4.9326059450379	0.127686425652261
459	3	567514.2385	566522.608769499	7602795.349	7602511.53969001	1031.44425290575	0.550305563018117	2005-05-29 12:18:00	2005-05-29 16:18:00	4	22	FALSE	1	125	0.166666666666667	2005	6.93871528636422	0.85236476837521
460	3	567514.2385	567397.66284783	7602795.349	7596924.30454752	5872.20170342715	1.82249525810166	2005-05-29 12:18:00	2005-05-29 16:18:00	4	22	FALSE	0	125	0.166666666666667	2005	8.67798491974309	-0.249049717060097
461	3	567514.2385	570521.492545248	7602795.349	7598733.99408524	5053.53150146267	2.47971350643308	2005-05-29 12:18:00	2005-05-29 16:18:00	4	22	FALSE	1	125	0.166666666666667	2005	8.52784258508838	-0.788838700578796
462	3	567514.2385	566696.323103333	7602795.349	7599810.31616877	3095.06164714588	1.57490729011957	2005-05-29 12:18:00	2005-05-29 16:18:00	4	22	FALSE	0	125	0.166666666666667	2005	8.03756310322271	-0.00411095174545334
463	3	567336.6715	567037.5235	7602844.789	7603217.683	478.058010224979	-0.623142717812898	2005-05-29 16:18:00	2005-05-29 20:18:00	4	23	TRUE	1	125	0.166666666666667	2005	6.16973208543119	0.812048410916145
464	3	567336.6715	566011.0290426	7602844.789	7600754.40287259	2475.28626354948	1.90033113022429	2005-05-29 16:18:00	2005-05-29 20:18:00	4	23	FALSE	1	125	0.166666666666667	2005	7.81411133035465	-0.323602897694154
465	3	567336.6715	566107.791087633	7602844.789	7604487.54754878	2051.53667222864	-0.0338435054767174	2005-05-29 16:18:00	2005-05-29 20:18:00	4	23	FALSE	1	125	0.166666666666667	2005	7.62634438753463	0.999427363229016
466	3	567336.6715	567322.240576932	7602844.789	7602870.94912444	29.87647320978	-0.172001203754204	2005-05-29 16:18:00	2005-05-29 20:18:00	4	23	FALSE	3	125	0.166666666666667	2005	3.39707132149711	0.985244225241054
467	3	567336.6715	567048.796100902	7602844.789	7603114.39199159	394.408441185612	0.142062069018076	2005-05-29 16:18:00	2005-05-29 20:18:00	4	23	FALSE	1	125	0.166666666666667	2005	5.97738702509988	0.989926143621016
468	3	567336.6715	567199.036623068	7602844.789	7603070.62614691	264.472638040053	-0.128767259694058	2005-05-29 16:18:00	2005-05-29 20:18:00	4	23	FALSE	0	125	0.166666666666667	2005	5.57773779808356	0.99172094549419
469	3	567336.6715	567576.430655477	7602844.789	7601370.39562571	1493.76044758943	2.62669579119175	2005-05-29 16:18:00	2005-05-29 20:18:00	4	23	FALSE	1	125	0.166666666666667	2005	7.30905200985749	-0.870343516532376
470	3	567336.6715	567326.806277294	7602844.789	7602852.92921079	12.7900606246865	0.204810469768433	2005-05-29 16:18:00	2005-05-29 20:18:00	4	23	FALSE	3	125	0.166666666666667	2005	2.54866835558628	0.979099549065459
471	3	567336.6715	567067.195350878	7602844.789	7603029.05399144	326.452112900916	0.294931614306752	2005-05-29 16:18:00	2005-05-29 20:18:00	4	23	FALSE	1	125	0.166666666666667	2005	5.78828326996862	0.956822022529912
472	3	567336.6715	568304.487637461	7602844.789	7602605.14520951	997.044242873594	-2.489628331568	2005-05-29 16:18:00	2005-05-29 20:18:00	4	23	FALSE	1	125	0.166666666666667	2005	6.90479514497885	-0.794893482461018
473	3	567336.6715	567363.697811824	7602844.789	7602780.00880552	70.1918451678768	2.86073706460064	2005-05-29 16:18:00	2005-05-29 20:18:00	4	23	FALSE	1	125	0.166666666666667	2005	4.25123213858425	-0.960818639727722
474	3	567336.6715	566118.144883179	7602844.789	7602736.27886367	1223.34850536896	0.983511078641537	2005-05-29 16:18:00	2005-05-29 20:18:00	4	23	FALSE	1	125	0.166666666666667	2005	7.10934705451256	0.554103177785515
475	3	567336.6715	564217.05327405	7602844.789	7606154.95244928	4548.53821976333	0.0796707915238105	2005-05-29 16:18:00	2005-05-29 20:18:00	4	23	FALSE	3	125	0.166666666666667	2005	8.42256118994493	0.996827960880974
476	3	567336.6715	566493.602918751	7602844.789	7602584.12555214	882.445502986717	1.19455625643363	2005-05-29 16:18:00	2005-05-29 20:18:00	4	23	FALSE	1	125	0.166666666666667	2005	6.7826970339111	0.36742614209093
477	3	567336.6715	566658.366012345	7602844.789	7603224.96693234	777.581889463282	0.38383999034147	2005-05-29 16:18:00	2005-05-29 20:18:00	4	23	FALSE	1	125	0.166666666666667	2005	6.65618896257573	0.927233461241158
478	3	567336.6715	566610.418644957	7602844.789	7603365.98351165	893.916622751851	0.272222199629727	2005-05-29 16:18:00	2005-05-29 20:18:00	4	23	FALSE	3	125	0.166666666666667	2005	6.79561250768313	0.963175786722018
479	3	567336.6715	569312.339680178	7602844.789	7601715.32257437	2275.73266549336	-2.76623948426162	2005-05-29 16:18:00	2005-05-29 20:18:00	4	23	FALSE	1	125	0.166666666666667	2005	7.73005733030414	-0.930378207661534
480	3	567336.6715	567597.504020563	7602844.789	7602891.86321328	265.046383373568	-2.0683428640026	2005-05-29 16:18:00	2005-05-29 20:18:00	4	23	FALSE	1	125	0.166666666666667	2005	5.57990484226835	-0.47727098165612
481	3	567336.6715	568276.083228744	7602844.789	7601817.85351263	1391.79412677669	-3.07677721959223	2005-05-29 16:18:00	2005-05-29 20:18:00	4	23	FALSE	3	125	0.166666666666667	2005	7.23834893252593	-0.9979002150191
482	3	567336.6715	567770.642144855	7602844.789	7603246.93461	591.651597002354	-1.49954398171277	2005-05-29 16:18:00	2005-05-29 20:18:00	4	23	FALSE	1	125	0.166666666666667	2005	6.38291794306187	0.0711920702522577
483	3	567336.6715	567428.814353203	7602844.789	7603130.8363787	300.521893146305	-0.987730117416903	2005-05-29 16:18:00	2005-05-29 20:18:00	4	23	FALSE	2	125	0.166666666666667	2005	5.70552060704955	0.550586126234696
484	3	567037.5235	567018.8397	7603217.683	7603492.71	275.660906026431	-0.608271051890291	2005-05-29 20:18:00	2005-05-30 00:18:00	4	24	TRUE	1	125	0.166666666666667	2005	5.61917150901425	0.820637250393424
485	3	567037.5235	567039.031816654	7603217.683	7603213.18628355	4.74293980150127	-2.88578987655984	2005-05-29 20:18:00	2005-05-30 00:18:00	4	24	FALSE	1	125	0.166666666666667	2005	1.55665715474264	-0.967460487084609
486	3	567037.5235	567063.94463591	7603217.683	7603206.98557279	28.5045850995558	-2.02333393624208	2005-05-29 20:18:00	2005-05-30 00:18:00	4	24	FALSE	1	125	0.166666666666667	2005	3.35006495502086	-0.437249114261307
487	3	567037.5235	567434.838616684	7603217.683	7603549.39281542	517.581591238654	-0.942977092635951	2005-05-29 20:18:00	2005-05-30 00:18:00	4	24	FALSE	1	125	0.166666666666667	2005	6.24916717694111	0.587381239641218
488	3	567037.5235	567147.862294304	7603217.683	7603368.24824375	186.666928388377	-0.700251934322388	2005-05-29 20:18:00	2005-05-30 00:18:00	4	24	FALSE	1	125	0.166666666666667	2005	5.22932589714069	0.764679862467089
489	3	567037.5235	567049.021665916	7603217.683	7603536.01036018	318.534952649704	-0.10393507589092	2005-05-29 20:18:00	2005-05-30 00:18:00	4	24	FALSE	1	125	0.166666666666667	2005	5.76373221043441	0.994603610499558
490	3	567037.5235	567219.426408249	7603217.683	7603360.60900588	231.336359413863	-0.972649499671142	2005-05-29 20:18:00	2005-05-30 00:18:00	4	24	FALSE	1	125	0.166666666666667	2005	5.44387275279289	0.563112015133779
491	3	567037.5235	567356.992233389	7603217.683	7602523.47294238	764.190994266634	-2.77812706241626	2005-05-29 20:18:00	2005-05-30 00:18:00	4	24	FALSE	1	125	0.166666666666667	2005	6.6388177504192	-0.934670367442644
492	3	567037.5235	567378.757855856	7603217.683	7603374.67128358	375.614439015213	-1.20743825352877	2005-05-29 20:18:00	2005-05-30 00:18:00	4	24	FALSE	1	125	0.166666666666667	2005	5.92856318912773	0.355415051235988
493	3	567037.5235	565882.438529878	7603217.683	7601702.44890963	1905.29673195825	2.42242651383002	2005-05-29 20:18:00	2005-05-30 00:18:00	4	24	FALSE	3	125	0.166666666666667	2005	7.5523930402382	-0.752355302364291
494	3	567037.5235	567046.906443583	7603217.683	7603404.10190546	186.654889954582	-0.118120337770696	2005-05-29 20:18:00	2005-05-30 00:18:00	4	24	FALSE	1	125	0.166666666666667	2005	5.22926140354183	0.993031900375271
495	3	567037.5235	567033.501162341	7603217.683	7603187.29982191	30.6482741921321	2.94214084257877	2005-05-29 20:18:00	2005-05-30 00:18:00	4	24	FALSE	3	125	0.166666666666667	2005	3.42257635385181	-0.980175338914904
496	3	567037.5235	567627.065678685	7603217.683	7601027.04273844	2268.58209814318	-2.94653265578356	2005-05-29 20:18:00	2005-05-30 00:18:00	4	24	FALSE	1	125	0.166666666666667	2005	7.72691028894648	-0.981036042216808
497	3	567037.5235	567179.979038733	7603217.683	7603342.0292256	189.09141793743	-0.920999953465544	2005-05-29 20:18:00	2005-05-30 00:18:00	4	24	FALSE	1	125	0.166666666666667	2005	5.24223059090863	0.605024289297035
498	3	567037.5235	567017.169440717	7603217.683	7603131.53239721	88.5223931534672	2.84175547304233	2005-05-29 20:18:00	2005-05-30 00:18:00	4	24	FALSE	1	125	0.166666666666667	2005	4.48325554998988	-0.955384592900588
499	3	567037.5235	564558.446849902	7603217.683	7602109.31039592	2715.56824008187	1.92339820724311	2005-05-29 20:18:00	2005-05-30 00:18:00	4	24	FALSE	1	125	0.166666666666667	2005	7.90675650699965	-0.345340779521861
500	3	567037.5235	566854.14260473	7603217.683	7603069.53636924	235.745576745437	2.18248319244853	2005-05-29 20:18:00	2005-05-30 00:18:00	4	24	FALSE	1	125	0.166666666666667	2005	5.46275315885796	-0.57424928048264
501	3	567037.5235	566918.848417798	7603217.683	7603175.92534386	125.807300989293	1.84130180975793	2005-05-29 20:18:00	2005-05-30 00:18:00	4	24	FALSE	1	125	0.166666666666667	2005	4.83475137906316	-0.267218572359786
502	3	567037.5235	567809.284216558	7603217.683	7601723.17155354	1682.01636949042	-2.7327441289518	2005-05-29 20:18:00	2005-05-30 00:18:00	4	24	FALSE	1	125	0.166666666666667	2005	7.42774857264393	-0.917579203532295
503	3	567037.5235	566929.221286492	7603217.683	7603398.45070445	210.728100691412	0.4719447013766	2005-05-29 20:18:00	2005-05-30 00:18:00	4	24	FALSE	1	125	0.166666666666667	2005	5.35056868017279	0.890685874273614
504	3	567037.5235	566554.791449229	7603217.683	7603262.69087802	484.825681999432	1.40999915178152	2005-05-29 20:18:00	2005-05-30 00:18:00	4	24	FALSE	3	125	0.166666666666667	2005	6.18378940777328	0.160105148831318
505	4	567623.3572	567292.7442	7602670.795	7602845.199	373.793674351295	0.305960332683984	2005-05-30 12:18:00	2005-05-30 16:18:00	4	25	TRUE	3	125	0.166666666666667	2005	5.92370397232957	0.953558131423791
506	4	567623.3572	567758.924408555	7602670.795	7601675.82256509	1004.16563088877	2.19163282193976	2005-05-30 12:18:00	2005-05-30 16:18:00	4	25	FALSE	1	125	0.166666666666667	2005	6.91191225765021	-0.581715762553269
507	4	567623.3572	569071.976850663	7602670.795	7607498.37245002	5040.23838010036	-1.37690079289151	2005-05-30 12:18:00	2005-05-30 16:18:00	4	25	FALSE	1	125	0.166666666666667	2005	8.52520865758588	0.192682883109945
508	4	567623.3572	567571.876731131	7602670.795	7602631.4717455	64.7808383662317	1.13772325539281	2005-05-30 12:18:00	2005-05-30 16:18:00	4	25	FALSE	1	125	0.166666666666667	2005	4.1710098554043	0.419662146269451
509	4	567623.3572	567295.131651387	7602670.795	7602496.66044779	371.55733478722	0.973192921021272	2005-05-30 12:18:00	2005-05-30 16:18:00	4	25	FALSE	1	125	0.166666666666667	2005	5.91770318545887	0.562662859161494
510	4	567623.3572	567498.138501976	7602670.795	7602786.3932251	170.419106856165	-0.260051913144683	2005-05-30 12:18:00	2005-05-30 16:18:00	4	25	FALSE	1	125	0.166666666666667	2005	5.13826073754677	0.966376630972435
511	4	567623.3572	567851.688828079	7602670.795	7602643.00738758	230.016268522905	-2.77727745248148	2005-05-30 12:18:00	2005-05-30 16:18:00	4	25	FALSE	1	125	0.166666666666667	2005	5.43815003913004	-0.934367980598378
512	4	567623.3572	565205.387370082	7602670.795	7602162.69053635	2470.77887403401	0.692541380697529	2005-05-30 12:18:00	2005-05-30 16:18:00	4	25	FALSE	0	125	0.166666666666667	2005	7.81228871353184	0.769625842840753
513	4	567623.3572	567508.868615394	7602670.795	7602689.16492139	115.952964674888	0.326322219498892	2005-05-30 12:18:00	2005-05-30 16:18:00	4	25	FALSE	1	125	0.166666666666667	2005	4.75318463193774	0.947227701863111
514	4	567623.3572	567645.827691619	7602670.795	7602796.78866053	127.981738879878	-1.26186875408381	2005-05-30 12:18:00	2005-05-30 16:18:00	4	25	FALSE	1	125	0.166666666666667	2005	4.85188758874104	0.304037152706718
515	4	567623.3572	567403.971569455	7602670.795	7602605.23641013	228.971578138904	0.775799464861173	2005-05-30 12:18:00	2005-05-30 16:18:00	4	25	FALSE	1	125	0.166666666666667	2005	5.43359788292104	0.713861407391514
516	4	567623.3572	567847.728071639	7602670.795	7602807.65968627	262.819767881	-2.10843950000005	2005-05-30 12:18:00	2005-05-30 16:18:00	4	25	FALSE	1	125	0.166666666666667	2005	5.57146850402889	-0.512113094804526
517	4	567623.3572	570851.150830793	7602670.795	7607717.88077978	5990.97042151371	-1.65436219884852	2005-05-30 12:18:00	2005-05-30 16:18:00	4	25	FALSE	1	125	0.166666666666667	2005	8.69800868491829	-0.0834686457090655
518	4	567623.3572	565770.474659627	7602670.795	7599703.96848394	3497.88983314158	1.49795070409837	2005-05-30 12:18:00	2005-05-30 16:18:00	4	25	FALSE	1	125	0.166666666666667	2005	8.15991516084062	0.0727812140904563
519	4	567623.3572	566879.926575263	7602670.795	7602517.92429122	758.985208945635	0.688220072731721	2005-05-30 12:18:00	2005-05-30 16:18:00	4	25	FALSE	3	125	0.166666666666667	2005	6.63198228965059	0.772377782579003
520	4	567623.3572	567923.858381752	7602670.795	7603089.87189383	515.680524332403	-1.70745896794137	2005-05-30 12:18:00	2005-05-30 16:18:00	4	25	FALSE	1	125	0.166666666666667	2005	6.24548743484524	-0.136237637544602
521	4	567623.3572	565543.521292636	7602670.795	7604029.60267084	2484.36625478311	-0.0932905661657006	2005-05-30 12:18:00	2005-05-30 16:18:00	4	25	FALSE	3	125	0.166666666666667	2005	7.8177728777492	0.995651590236275
522	4	567623.3572	567667.650406968	7602670.795	7602540.36117341	137.749305992472	2.38357982163576	2005-05-30 12:18:00	2005-05-30 16:18:00	4	25	FALSE	0	125	0.166666666666667	2005	4.92543540985316	-0.726203581392711
523	4	567623.3572	566911.218688152	7602670.795	7602024.95533085	961.379289512049	1.22203332870366	2005-05-30 12:18:00	2005-05-30 16:18:00	4	25	FALSE	3	125	0.166666666666667	2005	6.86836901321831	0.341735539566392
524	4	567623.3572	567623.715836341	7602670.795	7602568.6752187	102.120411050257	2.05972639056845	2005-05-30 12:18:00	2005-05-30 16:18:00	4	25	FALSE	1	125	0.166666666666667	2005	4.62615261753417	-0.46968157908441
525	4	567623.3572	568716.701873616	7602670.795	7603661.84042396	1475.66039713743	-1.91981572634132	2005-05-30 12:18:00	2005-05-30 16:18:00	4	25	FALSE	1	125	0.166666666666667	2005	7.29686089544698	-0.341976493433432
526	4	567292.7442	565838.6002	7602845.199	7604270.664	2036.29203184624	-0.290020994636033	2005-05-30 16:18:00	2005-05-30 20:18:00	4	26	TRUE	3	125	0.166666666666667	2005	7.61888580149388	0.958237871838624
527	4	567292.7442	567309.077304518	7602845.199	7602835.31883556	19.0889484394755	-2.91018023385918	2005-05-30 16:18:00	2005-05-30 20:18:00	4	26	FALSE	3	125	0.166666666666667	2005	2.94910955185563	-0.973343423962315
528	4	567292.7442	567288.110351923	7602845.199	7602841.56778491	5.88712757071104	1.44011740665851	2005-05-30 16:18:00	2005-05-30 20:18:00	4	26	FALSE	3	125	0.166666666666667	2005	1.77276819971299	0.130307304027796
529	4	567292.7442	567103.121767717	7602845.199	7603189.63252468	393.180772355368	-0.292103925568889	2005-05-30 16:18:00	2005-05-30 20:18:00	4	26	FALSE	0	125	0.166666666666667	2005	5.97426948665865	0.957640132924849
530	4	567292.7442	566324.149747665	7602845.199	7602297.67796307	1112.63403640935	1.28993319414551	2005-05-30 16:18:00	2005-05-30 20:18:00	4	26	FALSE	3	125	0.166666666666667	2005	7.01448548894871	0.2771850638456
531	4	567292.7442	567253.097570071	7602845.199	7602954.16337377	115.952964674888	-0.446397961343671	2005-05-30 16:18:00	2005-05-30 20:18:00	4	26	FALSE	0	125	0.166666666666667	2005	4.75318463193774	0.902008020131371
532	4	567292.7442	570095.361255059	7602845.199	7604334.48883173	3173.74330407937	-1.87770837859557	2005-05-30 16:18:00	2005-05-30 20:18:00	4	26	FALSE	1	125	0.166666666666667	2005	8.06266702323466	-0.302116429954137
533	4	567292.7442	567265.329135263	7602845.199	7602134.74021834	710.987528873008	2.30766678394647	2005-05-30 16:18:00	2005-05-30 20:18:00	4	26	FALSE	1	125	0.166666666666667	2005	6.56665488938641	-0.671973544405662
534	4	567292.7442	566634.03748794	7602845.199	7601409.95475616	1579.1835143454	1.91596292218958	2005-05-30 16:18:00	2005-05-30 20:18:00	4	26	FALSE	3	125	0.166666666666667	2005	7.36466322938042	-0.338353451390364
535	4	567292.7442	566829.818107886	7602845.199	7604084.73804445	1323.16197401833	-0.437931771031121	2005-05-30 16:18:00	2005-05-30 20:18:00	4	26	FALSE	1	125	0.166666666666667	2005	7.18777958596224	0.905630667863475
536	4	567292.7442	567520.499621341	7602845.199	7604417.50557544	1588.71662014734	-0.939210924378754	2005-05-30 16:18:00	2005-05-30 20:18:00	4	26	FALSE	2	125	0.166666666666667	2005	7.37068181214752	0.590425065761843
537	4	567292.7442	568206.601634659	7602845.199	7602291.15754649	1068.68954476323	-2.91116822827146	2005-05-30 16:18:00	2005-05-30 20:18:00	4	26	FALSE	1	125	0.166666666666667	2005	6.97418845234763	-0.973569547878683
538	4	567292.7442	567303.848219115	7602845.199	7602842.59914304	11.4043192129277	-2.59614706052915	2005-05-30 16:18:00	2005-05-30 20:18:00	4	26	FALSE	3	125	0.166666666666667	2005	2.43399216197117	-0.854896202390418
539	4	567292.7442	567540.228500267	7602845.199	7600120.16798667	2736.24606029837	2.43680590920763	2005-05-30 16:18:00	2005-05-30 20:18:00	4	26	FALSE	1	125	0.166666666666667	2005	7.91434220901817	-0.76174973129744
540	4	567292.7442	566031.752276415	7602845.199	7602983.29399952	1268.53098513174	0.666360837894934	2005-05-30 16:18:00	2005-05-30 20:18:00	4	26	FALSE	2	125	0.166666666666667	2005	7.14561480533285	0.786076339298845
541	4	567292.7442	565960.941062987	7602845.199	7603953.34014584	1732.5346734938	0.0814523684373665	2005-05-30 16:18:00	2005-05-30 20:18:00	4	26	FALSE	3	125	0.166666666666667	2005	7.45734074442442	0.996684589450566
542	4	567292.7442	567292.721168665	7602845.199	7602845.09131101	0.110124293683173	2.13554060515062	2005-05-30 16:18:00	2005-05-30 20:18:00	4	26	FALSE	3	125	0.166666666666667	2005	-2.20614560852005	-0.535199818921525
543	4	567292.7442	567319.949542369	7602845.199	7602866.58108778	34.6023746499347	-1.70003742491996	2005-05-30 16:18:00	2005-05-30 20:18:00	4	26	FALSE	1	125	0.166666666666667	2005	3.54392231120965	-0.128881607181445
544	4	567292.7442	567231.155963864	7602845.199	7603171.96776219	332.52208163665	-0.609066043194371	2005-05-30 16:18:00	2005-05-30 20:18:00	4	26	FALSE	0	125	0.166666666666667	2005	5.80670626882809	0.820182693751441
545	4	567292.7442	567219.781909962	7602845.199	7602795.27083972	88.4099369801254	1.37555091740797	2005-05-30 16:18:00	2005-05-30 20:18:00	4	26	FALSE	1	125	0.166666666666667	2005	4.48198437260358	0.194007287432262
546	4	567292.7442	567552.689882038	7602845.199	7603131.48806814	386.695213505508	-1.53256544885185	2005-05-30 16:18:00	2005-05-30 20:18:00	4	26	FALSE	1	125	0.166666666666667	2005	5.95763682073863	0.0382215655815765
547	4	565838.6002	565346.1572	7604270.664	7604352.299	499.163682046214	0.611157652662459	2005-05-30 20:18:00	2005-05-31 00:18:00	4	27	TRUE	3	125	0.166666666666667	2005	6.21293406209737	0.818984287223632
548	4	565838.6002	565737.226004524	7604270.664	7604322.42203341	113.822763678053	-0.307781693570688	2005-05-30 20:18:00	2005-05-31 00:18:00	4	27	FALSE	1	125	0.166666666666667	2005	4.73464253400876	0.953007939704975
549	4	565838.6002	565591.645579056	7604270.664	7604376.19471382	268.557845473714	-0.239559635666198	2005-05-30 20:18:00	2005-05-31 00:18:00	4	27	FALSE	1	125	0.166666666666667	2005	5.59306633012587	0.971442556426085
550	4	565838.6002	565619.818033817	7604270.664	7604259.08012845	219.08861750361	0.217179163472163	2005-05-30 20:18:00	2005-05-31 00:18:00	4	27	FALSE	1	126	372	2005	5.38947629410454	0.976509155943106
551	4	565838.6002	566369.890365295	7604270.664	7604220.84082519	533.621203183992	-3.07081540104537	2005-05-30 20:18:00	2005-05-31 00:18:00	4	27	FALSE	1	126	372	2005	6.27968622991389	-0.997496335681699
552	4	565838.6002	561554.389023944	7604270.664	7605821.23241978	4556.17469215818	-0.182978267122425	2005-05-30 20:18:00	2005-05-31 00:18:00	4	27	FALSE	1	126	372	2005	8.42423866715029	0.983306132303424
553	4	565838.6002	565500.460422671	7604270.664	7604143.30475055	361.329333755059	0.524495119150957	2005-05-30 20:18:00	2005-05-31 00:18:00	4	27	FALSE	1	126	372	2005	5.88978982432666	0.865576884171986
554	4	565838.6002	565422.054588599	7604270.664	7604685.38219396	587.793694060381	-0.61891830475566	2005-05-30 20:18:00	2005-05-31 00:18:00	4	27	FALSE	3	126	372	2005	6.37637602589117	0.814506483364777
555	4	565838.6002	565649.219421312	7604270.664	7604362.24723736	210.362945173628	-0.28615464518178	2005-05-30 20:18:00	2005-05-31 00:18:00	4	27	FALSE	1	126	372	2005	5.34883434925837	0.959336375920052
556	4	565838.6002	565878.666521006	7604270.664	7604667.10305378	398.458571800689	-1.50723834085091	2005-05-30 20:18:00	2005-05-31 00:18:00	4	27	FALSE	1	126	372	2005	5.98760353247643	0.0635152029267242
557	4	565838.6002	565719.69115668	7604270.664	7603949.25244868	342.702124160935	1.38073411738162	2005-05-30 20:18:00	2005-05-31 00:18:00	4	27	FALSE	0	126	372	2005	5.83686162717164	0.188919984518318
558	4	565838.6002	566627.657737068	7604270.664	7603601.07111803	1034.87507670708	2.60219441517774	2005-05-30 20:18:00	2005-05-31 00:18:00	4	27	FALSE	1	126	372	2005	6.94203599958104	-0.858017913340466
559	4	565838.6002	565839.173829625	7604270.664	7604269.97599223	0.895770972552659	2.4300646559124	2005-05-30 20:18:00	2005-05-31 00:18:00	4	27	FALSE	1	126	372	2005	-0.110070509671599	-0.757364990587188
560	4	565838.6002	565899.606624714	7604270.664	7604399.3511814	142.415499558167	-1.84920214122588	2005-05-30 20:18:00	2005-05-31 00:18:00	4	27	FALSE	0	126	372	2005	4.95874883826651	-0.274823197333419
561	4	565838.6002	566320.310934181	7604270.664	7604713.59254257	654.393555321907	-2.23383146888832	2005-05-30 20:18:00	2005-05-31 00:18:00	4	27	FALSE	1	126	372	2005	6.48370893701557	-0.615511762926484
562	4	565838.6002	565679.286629766	7604270.664	7604114.13846588	223.340673618188	0.940852500757982	2005-05-30 20:18:00	2005-05-31 00:18:00	4	27	FALSE	0	126	372	2005	5.40869829012391	0.589099366905342
563	4	565838.6002	566742.620183236	7604270.664	7604009.47284471	940.995722461591	3.02461150162596	2005-05-30 20:18:00	2005-05-31 00:18:00	4	27	FALSE	1	126	372	2005	6.84693859383816	-0.993165504317571
564	4	565838.6002	568342.073822323	7604270.664	7603648.88194372	2579.53350495337	3.06243233704549	2005-05-30 20:18:00	2005-05-31 00:18:00	4	27	FALSE	3	126	372	2005	7.85536384953362	-0.996868457934502
565	4	565838.6002	566016.729725732	7604270.664	7604310.58279414	182.547632313475	-2.75685368149755	2005-05-30 20:18:00	2005-05-31 00:18:00	4	27	FALSE	1	126	372	2005	5.20701113794618	-0.926896432513807
566	4	565838.6002	565914.714399594	7604270.664	7604235.23376762	83.9563740678923	2.87021546868604	2005-05-30 20:18:00	2005-05-31 00:18:00	4	27	FALSE	1	126	372	2005	4.43029730759648	-0.963402644011812
567	4	565838.6002	566016.024878992	7604270.664	7605982.19685673	1720.70457557132	-1.50981006359881	2005-05-30 20:18:00	2005-05-31 00:18:00	4	27	FALSE	1	126	372	2005	7.45048912288925	0.0609484656107468
568	5	564044.7427	564400.746	7605180.348	7604281.473	966.806400080161	-2.14021134567052	2005-05-31 12:18:00	2005-05-31 16:18:00	4	28	TRUE	1	126	0.333333333333333	2005	6.87399826866691	-0.539139460251168
569	5	564044.7427	563422.730707082	7605180.348	7605101.75110237	626.958046164821	-1.82220361314466	2005-05-31 12:18:00	2005-05-31 16:18:00	4	28	FALSE	1	126	0.333333333333333	2005	6.44087962637638	-0.248767251043496
570	5	564044.7427	564057.075442001	7605180.348	7605175.17973472	13.3718918371078	0.79686002925928	2005-05-31 12:18:00	2005-05-31 16:18:00	4	28	FALSE	3	126	0.333333333333333	2005	2.59315487976562	0.698955748224012
571	5	564044.7427	564081.965769442	7605180.348	7605572.15511726	393.571307433098	2.66977310141199	2005-05-31 12:18:00	2005-05-31 16:18:00	4	28	FALSE	1	126	0.333333333333333	2005	5.97526226473916	-0.890742762534755
572	5	564044.7427	562769.788512304	7605180.348	7604736.52032892	1349.99673419598	-1.61290416549236	2005-05-31 12:18:00	2005-05-31 16:18:00	4	28	FALSE	1	126	0.333333333333333	2005	7.20785745231546	-0.0420953964424099
573	5	564044.7427	564153.174517841	7605180.348	7604578.03835671	611.992128641453	-0.198981481109711	2005-05-31 12:18:00	2005-05-31 16:18:00	4	28	FALSE	0	126	0.333333333333333	2005	6.41671942073264	0.980268417921545
574	5	564044.7427	564048.216269814	7605180.348	7605175.6367949	5.85330169829641	0.258222922160599	2005-05-31 12:18:00	2005-05-31 16:18:00	4	28	FALSE	3	126	0.333333333333333	2005	1.76700589490519	0.966845304113662
575	5	564044.7427	564369.142682138	7605180.348	7604881.15863919	441.304455033924	0.448704119927779	2005-05-31 12:18:00	2005-05-31 16:18:00	4	28	FALSE	0	126	0.333333333333333	2005	6.08973501147477	0.901010009300047
576	5	564044.7427	564283.831886245	7605180.348	7604806.62660396	443.656760162915	0.19203728652154	2005-05-31 12:18:00	2005-05-31 16:18:00	4	28	FALSE	0	126	0.333333333333333	2005	6.09505120076903	0.981617437780779
577	5	564044.7427	564014.212447686	7605180.348	7605149.99083036	43.054082905318	-1.16534110481932	2005-05-31 12:18:00	2005-05-31 16:18:00	4	28	FALSE	1	126	0.333333333333333	2005	3.76245706738284	0.394437115139651
578	5	564044.7427	564036.618686192	7605180.348	7605267.01185841	87.0438048070023	2.85796088387694	2005-05-31 12:18:00	2005-05-31 16:18:00	4	28	FALSE	1	126	0.333333333333333	2005	4.46641149546798	-0.960045442408558
579	5	564044.7427	563827.792346505	7605180.348	7605386.31150009	299.146150318447	-2.70732167469506	2005-05-31 12:18:00	2005-05-31 16:18:00	4	28	FALSE	1	126	0.333333333333333	2005	5.70093225101998	-0.907177018360795
580	5	564044.7427	563505.763779847	7605180.348	7605368.95426722	571.025919206854	-2.28451133657623	2005-05-31 12:18:00	2005-05-31 16:18:00	4	28	FALSE	1	127	372.666666666667	2005	6.34743460128228	-0.654646588257402
581	5	564044.7427	564299.550914547	7605180.348	7605048.55836987	286.872328415581	0.716374572155956	2005-05-31 12:18:00	2005-05-31 16:18:00	4	28	FALSE	0	127	372.666666666667	2005	5.65903726805887	0.754191334694568
582	5	564044.7427	564054.53448704	7605180.348	7605179.85485716	9.80419722866797	1.14337565577576	2005-05-31 12:18:00	2005-05-31 16:18:00	4	28	FALSE	3	127	372.666666666667	2005	2.28281058262671	0.414524896621086
583	5	564044.7427	563928.522989802	7605180.348	7605323.88939677	184.692050789031	-2.83808951433098	2005-05-31 12:18:00	2005-05-31 16:18:00	4	28	FALSE	1	127	372.666666666667	2005	5.21868984777891	-0.954295380873925
584	5	564044.7427	563959.16997811	7605180.348	7605580.49242229	409.192191305465	2.97517347288241	2005-05-31 12:18:00	2005-05-31 16:18:00	4	28	FALSE	1	127	372.666666666667	2005	6.01418495106417	-0.986184258325757
585	5	564044.7427	564228.102624372	7605180.348	7606977.35607302	1806.33852762375	2.66280806156602	2005-05-31 12:18:00	2005-05-31 16:18:00	4	28	FALSE	3	127	372.666666666667	2005	7.49905716249292	-0.887555517592604
586	5	564044.7427	564063.310864322	7605180.348	7605208.16061001	33.4412619659612	2.17583230606667	2005-05-31 12:18:00	2005-05-31 16:18:00	4	28	FALSE	3	137	372.666666666667	2005	3.50979052572097	-0.568791668917268
587	5	564044.7427	562542.377786908	7605180.348	7606873.72545477	2263.76401959538	-2.79299469085316	2005-05-31 12:18:00	2005-05-31 16:18:00	4	28	FALSE	3	138	372.666666666667	2005	7.7247842022631	-0.939852544927148
588	5	564044.7427	564142.713933212	7605180.348	7604984.69986309	218.807120574557	0.0871488987788303	2005-05-31 12:18:00	2005-05-31 16:18:00	4	28	FALSE	0	139	372.666666666667	2005	5.38819061377769	0.996204937569523
589	5	564400.746	563462.3647	7604281.473	7605232.159	1335.80063437073	-2.73980831768833	2005-05-31 16:18:00	2005-05-31 20:18:00	4	29	TRUE	1	139	372.833333333333	2005	7.1972861171909	-0.920364674980979
590	5	564400.746	564623.587863499	7604281.473	7604204.7633848	235.67533004391	-2.68120928433005	2005-05-31 16:18:00	2005-05-31 20:18:00	4	29	FALSE	1	146	372.833333333333	2005	5.46245513770092	-0.895882235625255
591	5	564400.746	564378.098470158	7604281.473	7604361.8438156	83.5007701084908	-0.504218691545728	2005-05-31 16:18:00	2005-05-31 20:18:00	4	29	FALSE	3	147	372.833333333333	2005	4.42485585467046	0.875552210109099
592	5	564400.746	564236.114026737	7604281.473	7604764.80891975	510.604835403112	-0.450593997986365	2005-05-31 16:18:00	2005-05-31 20:18:00	4	29	FALSE	0	147	372.833333333333	2005	6.23559597480389	0.900188574862475
593	5	564400.746	564424.539979035	7604281.473	7604240.91186798	47.0250876543359	2.89323134701129	2005-05-31 16:18:00	2005-05-31 20:18:00	4	29	FALSE	1	147	372.833333333333	2005	3.85068123917974	-0.969316539851895
594	5	564400.746	562549.875275596	7604281.473	7604351.88450541	1852.20955038834	0.753887676881043	2005-05-31 16:18:00	2005-05-31 20:18:00	4	29	FALSE	1	147	372.833333333333	2005	7.5241345569632	0.729033354923239
595	5	564400.746	564718.116545473	7604281.473	7604165.14709524	338.017424479347	-2.70100548183705	2005-05-31 16:18:00	2005-05-31 20:18:00	4	29	FALSE	3	147	372.833333333333	2005	5.82309744586832	-0.904501407646158
596	5	564400.746	564053.720455217	7604281.473	7603554.41569465	805.629600993625	1.91738355494194	2005-05-31 16:18:00	2005-05-31 20:18:00	4	29	FALSE	3	147	372.833333333333	2005	6.6916240847631	-0.339689952059279
597	5	564400.746	564301.453014483	7604281.473	7604302.15343549	101.423751581956	0.586570403610199	2005-05-31 16:18:00	2005-05-31 20:18:00	4	29	FALSE	3	147	372.833333333333	2005	4.61930730023644	0.832843882303296
598	5	564400.746	564757.915339777	7604281.473	7603820.78282285	582.928277403654	3.02220041345944	2005-05-31 16:18:00	2005-05-31 20:18:00	4	29	FALSE	1	147	372.833333333333	2005	6.36806415546116	-0.992881208767004
599	5	564400.746	564531.84716094	7604281.473	7604974.33980499	705.160920537586	-0.965889319880373	2005-05-31 16:18:00	2005-05-31 20:18:00	4	29	FALSE	3	148	0.166666666666667	2005	6.5584260328475	0.568685586791895
600	5	564400.746	565098.020135837	7604281.473	7603800.66522962	846.975402571599	-2.95336132439817	2005-05-31 16:18:00	2005-05-31 20:18:00	4	29	FALSE	1	148	0.166666666666667	2005	6.7416716535829	-0.982336728206896
601	5	564400.746	564264.207209606	7604281.473	7604187.11360363	165.971494436263	1.39662681386505	2005-05-31 16:18:00	2005-05-31 20:18:00	4	29	FALSE	3	148	0.166666666666667	2005	5.11181605334746	0.173290274987451
602	5	564400.746	564440.669600729	7604281.473	7604352.57964383	81.5478306978958	-1.29048438689687	2005-05-31 16:18:00	2005-05-31 20:18:00	4	29	FALSE	3	148	0.166666666666667	2005	4.40118972782904	0.276655426649074
603	5	564400.746	564125.104242363	7604281.473	7604000.21739877	393.805906220526	1.58739010235156	2005-05-31 16:18:00	2005-05-31 20:18:00	4	29	FALSE	3	148	0.166666666666667	2005	5.97585816411319	-0.0165930140417627
604	5	564400.746	563879.980620536	7604281.473	7605498.01729507	1323.32029468338	-0.374417041051451	2005-05-31 16:18:00	2005-05-31 20:18:00	4	29	FALSE	1	148	0.166666666666667	2005	7.18789923208049	0.93072098563628
605	5	564400.746	563028.776827336	7604281.473	7605780.31494397	2031.95142258189	-0.0376517665140881	2005-05-31 16:18:00	2005-05-31 20:18:00	4	29	FALSE	1	148	0.166666666666667	2005	7.61675190220292	0.999291255974693
606	5	564400.746	564399.819679767	7604281.473	7604277.95866027	3.63437104608606	2.10498678344921	2005-05-31 16:18:00	2005-05-31 20:18:00	4	29	FALSE	1	148	0.166666666666667	2005	1.29043606880301	-0.509144447695619
607	5	564400.746	564329.421453736	7604281.473	7605836.04604466	1556.20838646025	-0.733036297493862	2005-05-31 16:18:00	2005-05-31 20:18:00	4	29	FALSE	3	148	0.166666666666667	2005	7.35000762023157	0.743146155937589
608	5	564400.746	563396.963722718	7604281.473	7602390.06516529	2141.26188435336	1.87479811605847	2005-05-31 16:18:00	2005-05-31 20:18:00	4	29	FALSE	1	148	0.166666666666667	2005	7.66915059981714	-0.299340885488671
609	5	564400.746	566051.216337299	7604281.473	7604715.58955145	1706.60760415114	-2.09248061967519	2005-05-31 16:18:00	2005-05-31 20:18:00	4	29	FALSE	1	148	0.166666666666667	2005	7.44226282182392	-0.498341094033184
610	5	563462.3647	562972.5039	7605232.159	7605263.953	490.891496985483	0.727098464272614	2005-05-31 20:18:00	2005-06-01 00:18:00	4	30	TRUE	1	148	0.166666666666667	2005	6.19622311963773	0.747106208925565
611	5	563462.3647	563484.897995651	7605232.159	7605186.46266056	50.9500230715154	2.09372954096545	2005-05-31 20:18:00	2005-06-01 00:18:00	4	30	FALSE	1	148	0.166666666666667	2005	3.93084521249523	-0.499423496195346
612	5	563462.3647	563445.975429532	7605232.159	7604864.96964998	367.554930529059	1.59100479270783	2005-05-31 20:18:00	2005-06-01 00:18:00	4	30	FALSE	2	148	0.166666666666667	2005	5.90687277831061	-0.0202070904784119
613	5	563462.3647	563351.789902159	7605232.159	7605237.80040616	110.718613525242	0.0138385274113279	2005-05-31 20:18:00	2005-06-01 00:18:00	4	30	FALSE	1	148	0.166666666666667	2005	4.70699196943945	0.999904249107621
614	5	563462.3647	563341.250300077	7605232.159	7604841.79766083	408.718329644792	1.33476463259669	2005-05-31 20:18:00	2005-06-01 00:18:00	4	30	FALSE	1	148	0.166666666666667	2005	6.01302623821832	0.233846198819847
615	5	563462.3647	563592.916033807	7605232.159	7605275.32737534	137.503306826793	-2.75743490765668	2005-05-31 20:18:00	2005-06-01 00:18:00	4	30	FALSE	1	148	0.166666666666667	2005	4.92364796646684	-0.92711442011443
616	5	563462.3647	565076.41184993	7605232.159	7604160.04838188	1937.67112268573	2.62008692255031	2005-05-31 20:18:00	2005-06-01 00:18:00	4	30	FALSE	1	148	0.166666666666667	2005	7.56924207871358	-0.867070028343002
617	5	563462.3647	563578.162641035	7605232.159	7605289.55557017	129.24213482762	-2.61660869570297	2005-05-31 20:18:00	2005-06-01 00:18:00	4	30	FALSE	1	148	0.166666666666667	2005	4.86168765913943	-0.86533198202734
618	5	563462.3647	563461.015154239	7605232.159	7605229.86654179	2.66019518238458	1.10354823042475	2005-05-31 20:18:00	2005-06-01 00:18:00	4	30	FALSE	1	148	0.166666666666667	2005	0.978399496937966	0.450431063620388
619	5	563462.3647	563463.297908015	7605232.159	7605279.32626911	47.176500006432	-1.52576557730073	2005-05-31 20:18:00	2005-06-01 00:18:00	4	30	FALSE	1	148	0.166666666666667	2005	3.85389588738784	0.0450155323819439
620	5	563462.3647	557916.21876518	7605232.159	7604123.54135355	5655.86136820285	0.262102779192946	2005-05-31 20:18:00	2005-06-01 00:18:00	4	30	FALSE	0	148	0.166666666666667	2005	8.64044769670368	0.965847258364471
621	5	563462.3647	564081.11229777	7605232.159	7606014.94703166	997.800427068264	-2.17486800351301	2005-05-31 20:18:00	2005-06-01 00:18:00	4	30	FALSE	3	148	0.166666666666667	2005	6.90555328343673	-0.567998283446893
622	5	563462.3647	562506.713928428	7605232.159	7604969.6846387	991.040457067479	0.332858779554026	2005-05-31 20:18:00	2005-06-01 00:18:00	4	30	FALSE	1	148	0.166666666666667	2005	6.89875535798456	0.945112111386084
623	5	563462.3647	563371.976274477	7605232.159	7605500.49152954	283.14733598705	-1.1810688222677	2005-05-31 20:18:00	2005-06-01 00:18:00	4	30	FALSE	2	148	0.166666666666667	2005	5.64596738402906	0.379936367479503
624	5	563462.3647	564016.782075931	7605232.159	7605476.93074237	606.046064748856	-2.66102185411882	2005-05-31 20:18:00	2005-06-01 00:18:00	4	30	FALSE	1	148	0.166666666666667	2005	6.40695599761742	-0.886731194987685
625	5	563462.3647	561929.368381575	7605232.159	7605929.56785166	1684.17838089837	-0.362134433901325	2005-05-31 20:18:00	2005-06-01 00:18:00	4	30	FALSE	3	148	0.166666666666667	2005	7.42903311609169	0.935142786300447
626	5	563462.3647	563770.581757959	7605232.159	7605125.69292033	326.087075697924	2.87381201567161	2005-05-31 20:18:00	2005-06-01 00:18:00	4	30	FALSE	1	148	0.166666666666667	2005	5.78716444906882	-0.964360495957945
627	5	563462.3647	564890.592613092	7605232.159	7609099.59678897	4122.73089387047	-1.8597433147755	2005-05-31 20:18:00	2005-06-01 00:18:00	4	30	FALSE	1	148	0.166666666666667	2005	8.32427106108135	-0.284943024436075
628	5	563462.3647	563479.240972356	7605232.159	7605425.6375455	194.213171891138	-1.59298842287108	2005-05-31 20:18:00	2005-06-01 00:18:00	4	30	FALSE	1	148	0.166666666666667	2005	5.26895637997904	-0.0221902745600334
629	5	563462.3647	563342.272649464	7605232.159	7605461.11680878	258.541638428989	-1.02291552139651	2005-05-31 20:18:00	2005-06-01 00:18:00	4	30	FALSE	2	148	0.166666666666667	2005	5.5550567580717	0.520879391228041
630	5	563462.3647	563281.169967917	7605232.159	7605261.93721187	183.625360004323	-0.0980743966097366	2005-05-31 20:18:00	2005-06-01 00:18:00	4	30	FALSE	2	148	0.166666666666667	2005	5.21289759503302	0.995194560013291
631	5	562972.5039	560926.2544	7605263.953	7605648.48	2082.0658082731	-0.12093842486502	2005-06-01 00:18:00	2005-06-01 04:18:00	4	31	TRUE	1	148	0.166666666666667	2005	7.64111585687572	0.992695857804313
632	5	562972.5039	562975.407534227	7605263.953	7605188.89993361	75.1092129292175	1.79521646126581	2005-06-01 00:18:00	2005-06-01 04:18:00	4	31	FALSE	3	148	0.166666666666667	2005	4.31894322673498	-0.222541075153687
633	5	562972.5039	562967.837046774	7605263.953	7605176.12228074	87.9546176396784	1.70346328147077	2005-06-01 00:18:00	2005-06-01 04:18:00	4	31	FALSE	3	148	0.166666666666667	2005	4.47682097281475	-0.132278129093023
634	5	562972.5039	563782.187555342	7605263.953	7605449.55377842	830.683616472947	-2.73050755952852	2005-06-01 00:18:00	2005-06-01 04:18:00	4	31	FALSE	1	148	0.166666666666667	2005	6.72224899609479	-0.91668775436459
635	5	562972.5039	562989.278763704	7605263.953	7605220.21246921	46.8468791482881	2.12275719507701	2005-06-01 00:18:00	2005-06-01 04:18:00	4	31	FALSE	1	148	0.166666666666667	2005	3.84688439276848	-0.524357911287381
636	5	562972.5039	562566.792737307	7605263.953	7604504.31807025	861.189162744572	1.26600406654835	2005-06-01 00:18:00	2005-06-01 04:18:00	4	31	FALSE	1	148	0.166666666666667	2005	6.75831418151016	0.300095016800232
637	5	562972.5039	563059.337497141	7605263.953	7607081.89755155	1820.01716093819	-1.43277309386991	2005-06-01 00:18:00	2005-06-01 04:18:00	4	31	FALSE	3	148	0.166666666666667	2005	7.5066012091133	0.137585416900765
638	5	562972.5039	561000.901413453	7605263.953	7609240.28485013	4438.29148967817	-0.924735003218883	2005-06-01 00:18:00	2005-06-01 04:18:00	4	31	FALSE	0	148	0.166666666666667	2005	8.39802478174986	0.602046203179813
639	5	562972.5039	563170.421499699	7605263.953	7605332.71459084	209.522153114091	-2.62146168050646	2005-06-01 00:18:00	2005-06-01 04:18:00	4	31	FALSE	1	148	0.166666666666667	2005	5.34482947655984	-0.867754094310874
640	5	562972.5039	561809.823195653	7605263.953	7605847.09838896	1300.72478446717	-0.279137150794152	2005-06-01 00:18:00	2005-06-01 04:18:00	4	31	FALSE	3	148	0.166666666666667	2005	7.17067691460267	0.961293533776007
641	5	562972.5039	563697.915918048	7605263.953	7604209.49841814	1279.88165903299	2.3591408411847	2005-06-01 00:18:00	2005-06-01 04:18:00	4	31	FALSE	1	148	0.166666666666667	2005	7.15452289875906	-0.70918709374953
642	5	562972.5039	563118.71159859	7605263.953	7604989.17689192	311.253274198218	2.24554272721436	2005-06-01 00:18:00	2005-06-01 04:18:00	4	31	FALSE	1	148	0.166666666666667	2005	5.74060696723593	-0.624699309680059
643	5	562972.5039	562978.840291533	7605263.953	7604862.44170332	401.561291980843	1.77232803951741	2005-06-01 00:18:00	2005-06-01 04:18:00	4	31	FALSE	1	148	0.166666666666667	2005	5.99536017922238	-0.200170277600884
644	5	562972.5039	565502.53595972	7605263.953	7602833.13498237	3508.55218829974	2.56194289742454	2005-06-01 00:18:00	2005-06-01 04:18:00	4	31	FALSE	2	148	0.166666666666667	2005	8.16295874939994	-0.83665454061167
645	5	562972.5039	562409.04284595	7605263.953	7604525.16063867	929.140738851428	1.10498190091079	2005-06-01 00:18:00	2005-06-01 04:18:00	4	31	FALSE	1	148	0.166666666666667	2005	6.83426022233579	0.449150604066899
646	5	562972.5039	562972.136013399	7605263.953	7605292.01834933	28.0677603921277	-1.37193719406437	2005-06-01 00:18:00	2005-06-01 04:18:00	4	31	FALSE	1	148	0.166666666666667	2005	3.33462160066156	0.197551075865237
647	5	562972.5039	563185.545448173	7605263.953	7605862.51757498	635.347347258954	-1.72698431227155	2005-06-01 00:18:00	2005-06-01 04:18:00	4	31	FALSE	1	148	0.166666666666667	2005	6.45417185289819	-0.155553733425347
648	5	562972.5039	562587.033935199	7605263.953	7605410.01462852	412.214862769674	-0.176449800338815	2005-06-01 00:18:00	2005-06-01 04:18:00	4	31	FALSE	1	148	0.166666666666667	2005	6.0215447249865	0.984473082047963
649	5	562972.5039	562972.742619245	7605263.953	7605264.08380081	0.272205307976813	-2.45459043064859	2005-06-01 00:18:00	2005-06-01 04:18:00	4	31	FALSE	1	148	0.166666666666667	2005	-1.30119868867271	-0.773150743237915
650	5	562972.5039	561882.469253462	7605263.953	7607517.12308145	2502.98840321221	-0.934458473474346	2005-06-01 00:18:00	2005-06-01 04:18:00	4	31	FALSE	3	148	0.166666666666667	2005	7.82524065826571	0.594254051027168
651	5	562972.5039	560581.180861904	7605263.953	7605065.58470514	2399.53659128918	0.268515542609594	2005-06-01 00:18:00	2005-06-01 04:18:00	4	31	FALSE	2	148	0.166666666666667	2005	7.78303091072951	0.964165785783715
652	5	560926.2544	560880.3262	7605648.48	7605581.966	80.8301413539178	1.15222348578359	2005-06-01 04:18:00	2005-06-01 08:18:00	4	32	TRUE	1	148	0.166666666666667	2005	4.3923499325246	0.406456915153631
653	5	560926.2544	561194.052652563	7605648.48	7606726.77088541	1111.04776568101	-2.78069737834148	2005-06-01 04:18:00	2005-06-01 08:18:00	4	32	FALSE	1	148	0.166666666666667	2005	7.01305878212769	-0.935581066249452
654	5	560926.2544	558293.495166739	7605648.48	7605766.50938172	2635.40359627728	-1.01127287612894	2005-06-01 04:18:00	2005-06-01 08:18:00	4	32	FALSE	1	148	0.166666666666667	2005	7.87679161671418	0.530782378761249
655	5	560926.2544	561070.541302141	7605648.48	7605446.91886094	247.882235967759	1.22560694426906	2005-06-01 04:18:00	2005-06-01 08:18:00	4	32	FALSE	3	148	0.166666666666667	2005	5.51295377841694	0.338374894428106
656	5	560926.2544	560811.177018985	7605648.48	7605197.4963513	465.434264976082	0.354486158175387	2005-06-01 04:18:00	2005-06-01 08:18:00	4	32	FALSE	0	148	0.166666666666667	2005	6.14297087294548	0.937824971493978
657	5	560926.2544	560239.279772979	7605648.48	7605962.14446121	755.195029376509	-1.39479090936727	2005-06-01 04:18:00	2005-06-01 08:18:00	4	32	FALSE	0	148	0.166666666666667	2005	6.6269760329459	0.175098110650623
658	5	560926.2544	560028.749870775	7605648.48	7605489.07882694	911.54984172787	-0.790699808547255	2005-06-01 04:18:00	2005-06-01 08:18:00	4	32	FALSE	3	148	0.166666666666667	2005	6.81514627361978	0.703348032053422
659	5	560926.2544	559379.522162483	7605648.48	7605623.87468791	1546.92793495916	-0.95056522536061	2005-06-01 04:18:00	2005-06-01 08:18:00	4	32	FALSE	1	148	0.166666666666667	2005	7.3440262657512	0.581223233498374
660	5	560926.2544	561665.812798876	7605648.48	7610081.65352946	4494.43813703884	-2.70256960306375	2005-06-01 04:18:00	2005-06-01 08:18:00	4	32	FALSE	1	148	0.166666666666667	2005	8.41059594177118	-0.905167352728947
661	5	560926.2544	562289.623436685	7605648.48	7605598.74649836	1364.27583405135	2.1386586189942	2005-06-01 04:18:00	2005-06-01 08:18:00	4	32	FALSE	1	148	0.166666666666667	2005	7.21837904233664	-0.537831078819338
662	5	560926.2544	560448.810082784	7605648.48	7605663.9884472	477.696125142873	-0.998942610809202	2005-06-01 04:18:00	2005-06-01 08:18:00	4	32	FALSE	0	148	0.166666666666667	2005	6.16897480887646	0.541191765977658
663	5	560926.2544	558902.389712715	7605648.48	7608244.23142838	3291.49718978588	-1.87503862799459	2005-06-01 04:18:00	2005-06-01 08:18:00	4	32	FALSE	1	148	0.166666666666667	2005	8.0990978131284	-0.299570360386506
664	5	560926.2544	560965.386746458	7605648.48	7605731.23238031	91.5385000248724	-2.97898928785249	2005-06-01 04:18:00	2005-06-01 08:18:00	4	32	FALSE	1	148	0.166666666666667	2005	4.51675964908373	-0.986809174812645
665	5	560926.2544	559067.501234294	7605648.48	7607506.22149688	2627.95867552319	-1.75159776911847	2005-06-01 04:18:00	2005-06-01 08:18:00	4	32	FALSE	1	148	0.166666666666667	2005	7.87396265479411	-0.179818009820372
666	5	560926.2544	560686.142211789	7605648.48	7605256.64443887	459.553010976403	0.0545549848789659	2005-06-01 04:18:00	2005-06-01 08:18:00	4	32	FALSE	3	148	0.166666666666667	2005	6.13025430179311	0.998512245860917
667	5	560926.2544	561120.413338229	7605648.48	7605777.13602517	232.916435885996	2.76032536284446	2005-06-01 04:18:00	2005-06-01 08:18:00	4	32	FALSE	1	148	0.166666666666667	2005	5.45067974497135	-0.928193825894593
668	5	560926.2544	560180.390246284	7605648.48	7606227.58357348	944.285065334131	-1.62666820007056	2005-06-01 04:18:00	2005-06-01 08:18:00	4	32	FALSE	0	148	0.166666666666667	2005	6.85042809654947	-0.0558428089225546
669	5	560926.2544	561389.865536553	7605648.48	7605835.37634258	499.865510718749	2.55832403141261	2005-06-01 04:18:00	2005-06-01 08:18:00	4	32	FALSE	1	148	0.166666666666667	2005	6.21433908367847	-0.834666901577519
670	5	560926.2544	559663.189788078	7605648.48	7607028.5470432	1870.80657942508	-1.7961076918885	2005-06-01 04:18:00	2005-06-01 08:18:00	4	32	FALSE	1	148	0.166666666666667	2005	7.53412494275012	-0.223409868170351
671	5	560926.2544	557296.232291585	7605648.48	7608675.69966961	4726.63933843337	-1.66156786118014	2005-06-01 04:18:00	2005-06-01 08:18:00	4	32	FALSE	1	148	0.166666666666667	2005	8.46096972968762	-0.0906469341505871
672	5	560926.2544	560570.281331741	7605648.48	7604100.0084734	1588.86150875555	0.378363696653849	2005-06-01 04:18:00	2005-06-01 08:18:00	4	32	FALSE	0	148	0.166666666666667	2005	7.37077300651155	0.929270330466692
673	5	560880.3262	560859.7196	7605581.966	7605600.05	27.4164735069098	-1.68676283190278	2005-06-01 08:18:00	2005-06-01 12:18:00	4	33	TRUE	1	148	0.166666666666667	2005	3.31114405561188	-0.115706755783092
674	5	560880.3262	560835.998752039	7605581.966	7605589.53118368	44.9683738520642	0.551253736395016	2005-06-01 08:18:00	2005-06-01 12:18:00	4	33	FALSE	1	148	0.166666666666667	2005	3.80595943940085	0.851868540206705
675	5	560880.3262	564278.938619139	7605581.966	7605469.07182625	3400.48694601145	-2.45450715360219	2005-06-01 08:18:00	2005-06-01 12:18:00	4	33	FALSE	3	148	0.166666666666667	2005	8.13167391976446	-0.773097924396987
676	5	560880.3262	561110.34874667	7605581.966	7605242.18736308	410.316821592432	2.88619439669934	2005-06-01 08:18:00	2005-06-01 12:18:00	4	33	FALSE	0	148	0.166666666666667	2005	6.01692959688322	-0.967562760479323
677	5	560880.3262	564365.703233971	7605581.966	7605975.17327619	3507.4869965517	-2.30896035797089	2005-06-01 08:18:00	2005-06-01 12:18:00	4	33	FALSE	3	148	0.166666666666667	2005	8.16265510464307	-0.672930970700195
678	5	560880.3262	560872.882870732	7605581.966	7605578.36864916	8.2670480597438	1.17048847984669	2005-06-01 08:18:00	2005-06-01 12:18:00	4	33	FALSE	1	148	0.166666666666667	2005	2.11227749969791	0.389701869667749
679	5	560880.3262	560894.309910833	7605581.966	7605553.46829057	31.7437176664353	2.74726405266706	2005-06-01 08:18:00	2005-06-01 12:18:00	4	33	FALSE	1	148	0.166666666666667	2005	3.4576948369864	-0.923254716173923
680	5	560880.3262	560783.058225424	7605581.966	7605726.15630298	173.930740096396	-0.257043855152079	2005-06-01 08:18:00	2005-06-01 12:18:00	4	33	FALSE	3	148	0.166666666666667	2005	5.15865717455041	0.967145721839019
681	5	560880.3262	561450.965556942	7605581.966	7605462.17812302	583.076676914975	-2.62821597312518	2005-06-01 08:18:00	2005-06-01 12:18:00	4	33	FALSE	3	148	0.166666666666667	2005	6.36831869899731	-0.87109111670643
682	5	560880.3262	560848.725153029	7605581.966	7605555.79268444	41.0325312025498	1.41201705990796	2005-06-01 08:18:00	2005-06-01 12:18:00	4	33	FALSE	1	148	0.166666666666667	2005	3.71436519605868	0.158112947171494
683	5	560880.3262	560262.648301837	7605581.966	7605134.9188425	762.480915768968	1.34678233704726	2005-06-01 08:18:00	2005-06-01 12:18:00	4	33	FALSE	1	148	0.166666666666667	2005	6.63657747966863	0.222145096850173
684	5	560880.3262	561780.216636389	7605581.966	7607691.81631048	2293.74609103631	-1.25366153725803	2005-06-01 08:18:00	2005-06-01 12:18:00	4	33	FALSE	3	148	0.166666666666667	2005	7.73794160762107	0.311845513880172
685	5	560880.3262	562250.829723482	7605581.966	7605958.46196441	1421.27728438061	-2.15320170507344	2005-06-01 08:18:00	2005-06-01 12:18:00	4	33	FALSE	1	148	0.166666666666667	2005	7.25931124233385	-0.550034358550681
686	5	560880.3262	560804.445564019	7605581.966	7605456.58501655	146.55463802842	1.74685270460667	2005-06-01 08:18:00	2005-06-01 12:18:00	4	33	FALSE	1	148	0.166666666666667	2005	4.98739831475178	-0.175148283519889
687	5	560880.3262	560536.2668039	7605581.966	7605988.62436341	532.679915689814	-0.14830017511636	2005-06-01 08:18:00	2005-06-01 12:18:00	4	33	FALSE	1	148	0.166666666666667	2005	6.27792071035844	0.989023667990335
688	5	560880.3262	560724.607760507	7605581.966	7605864.45778621	322.567576913513	-0.346716916606486	2005-06-01 08:18:00	2005-06-01 12:18:00	4	33	FALSE	1	148	0.166666666666667	2005	5.77631265510231	0.940493410348356
689	5	560880.3262	560995.986004915	7605581.966	7607827.33596048	2248.34682597654	-0.901970181231298	2005-06-01 08:18:00	2005-06-01 12:18:00	4	33	FALSE	1	148	0.166666666666667	2005	7.71795048113137	0.620065466869145
690	5	560880.3262	560243.41581772	7605581.966	7605859.71361646	694.837084147677	0.309068134381353	2005-06-01 08:18:00	2005-06-01 12:18:00	4	33	FALSE	0	148	0.166666666666667	2005	6.54367740678786	0.952617430008941
691	5	560880.3262	560855.183288798	7605581.966	7605776.12668925	195.78186645577	-0.721726577903	2005-06-01 08:18:00	2005-06-01 12:18:00	4	33	FALSE	3	148	0.166666666666667	2005	5.27700111322215	0.750666130109394
692	5	560880.3262	560802.96433084	7605581.966	7605539.14985305	88.4199142687206	1.22578130125008	2005-06-01 08:18:00	2005-06-01 12:18:00	4	33	FALSE	1	149	373.5	2005	4.48209721880614	0.338210817381005
693	5	560880.3262	561266.626284787	7605581.966	7605945.20196233	530.2528829132	-1.66666496638477	2005-06-01 08:18:00	2005-06-01 12:18:00	4	33	FALSE	1	149	373.5	2005	6.27335403032431	-0.0957218555401019
694	5	560859.7196	560894.7087	7605600.05	7605596.778	35.1417572527278	-2.51454530028199	2005-06-01 12:18:00	2005-06-01 16:18:00	4	34	TRUE	3	149	373.666666666667	2005	3.55939008870066	-0.8097635198665
695	5	560859.7196	560585.336288177	7605600.05	7605406.7525009	335.633915101153	-2.43462277672953	2005-06-01 12:18:00	2005-06-01 16:18:00	4	34	FALSE	1	149	373.666666666667	2005	5.81602102759535	-0.760333528058272
696	5	560859.7196	560678.663326764	7605600.05	7605677.78960317	197.04014813887	2.82927253598922	2005-06-01 12:18:00	2005-06-01 16:18:00	4	34	FALSE	1	149	373.666666666667	2005	5.28340750563331	-0.951623235430288
697	5	560859.7196	560853.433257037	7605600.05	7605530.18654318	70.1457105386684	-1.56729141268974	2005-06-01 12:18:00	2005-06-01 16:18:00	4	34	FALSE	3	149	373.666666666667	2005	4.25057465768916	0.00350490692918637
698	5	560859.7196	560885.506067563	7605600.05	7605590.80767979	27.3927434225831	-0.25091023848088	2005-06-01 12:18:00	2005-06-01 16:18:00	4	34	FALSE	1	149	373.666666666667	2005	3.31027813972624	0.968686823749247
699	5	560859.7196	560860.561818757	7605600.05	7605601.01693101	1.28229794343413	0.947467125118903	2005-06-01 12:18:00	2005-06-01 16:18:00	4	34	FALSE	1	149	373.666666666667	2005	0.248653736671406	0.583741501081029
700	5	560859.7196	561016.797701437	7605600.05	7605830.62151264	278.992387692478	1.06600534067572	2005-06-01 12:18:00	2005-06-01 16:18:00	4	34	FALSE	1	149	373.666666666667	2005	5.63118449719279	0.483624506143999
701	5	560859.7196	560741.518300624	7605600.05	7605229.023026	389.400260159456	-1.78596581997584	2005-06-01 12:18:00	2005-06-01 16:18:00	4	34	FALSE	1	149	373.666666666667	2005	5.96460776104126	-0.213513016072234
702	5	560859.7196	561190.006201283	7605600.05	7605342.76805643	418.668409933043	-0.568539266238436	2005-06-01 12:18:00	2005-06-01 16:18:00	4	34	FALSE	1	149	373.666666666667	2005	6.03707922220417	0.842688335434305
703	5	560859.7196	560858.336754199	7605600.05	7605600.21703011	1.39289682514964	3.11463141383716	2005-06-01 12:18:00	2005-06-01 16:18:00	4	34	FALSE	1	149	373.666666666667	2005	0.331385625399636	-0.999636567791463
704	5	560859.7196	560894.545150864	7605600.05	7605565.72135176	48.9006654688545	-0.684969195193261	2005-06-01 12:18:00	2005-06-01 16:18:00	4	34	FALSE	1	149	373.666666666667	2005	3.88979100515826	0.774438536094347
705	5	560859.7196	562739.802454015	7605600.05	7607846.79831227	2929.60569302949	0.967258284227249	2005-06-01 12:18:00	2005-06-01 16:18:00	4	34	FALSE	3	149	373.666666666667	2005	7.98262311719713	0.567559005819443
706	5	560859.7196	562104.183063693	7605600.05	7608382.22386358	3047.8157292803	1.24343452268561	2005-06-01 12:18:00	2005-06-01 16:18:00	4	34	FALSE	3	149	373.666666666667	2005	8.02218045870611	0.321546058585293
707	5	560859.7196	560851.871464733	7605600.05	7605628.17155073	29.1961443082142	1.93619447855254	2005-06-01 12:18:00	2005-06-01 16:18:00	4	34	FALSE	3	149	373.666666666667	2005	3.37403665631639	-0.357321189191784
708	5	560859.7196	560527.960595959	7605600.05	7606504.9801918	963.827105237774	2.01543731180002	2005-06-01 12:18:00	2005-06-01 16:18:00	4	34	FALSE	1	149	373.666666666667	2005	6.87091192711206	-0.430133801803222
709	5	560859.7196	560778.158309364	7605600.05	7605388.30934668	226.906034290178	-1.84523070462437	2005-06-01 12:18:00	2005-06-01 16:18:00	4	34	FALSE	1	149	373.666666666667	2005	5.42453598592392	-0.271002524518091
710	5	560859.7196	560896.438710781	7605600.05	7605618.36326078	41.0325312025498	0.555882141199977	2005-06-01 12:18:00	2005-06-01 16:18:00	4	34	FALSE	3	149	373.666666666667	2005	3.71436519605868	0.849435271250151
711	5	560859.7196	560379.242797172	7605600.05	7607654.66431109	2110.04690122947	1.89376427684473	2005-06-01 12:18:00	2005-06-01 16:18:00	4	34	FALSE	3	149	373.666666666667	2005	7.65446545429391	-0.317382454321871
712	5	560859.7196	560413.717138417	7605600.05	7605559.07396438	447.880822577921	-2.95673217539923	2005-06-01 12:18:00	2005-06-01 16:18:00	4	34	FALSE	3	149	373.666666666667	2005	6.10452717599369	-0.982961905616263
713	5	560859.7196	560838.711143964	7605600.05	7605635.05231512	40.8229995051827	2.20460793207358	2005-06-01 12:18:00	2005-06-01 16:18:00	4	34	FALSE	1	149	373.666666666667	2005	3.70924563594575	-0.592220352759722
714	5	560859.7196	560773.738538446	7605600.05	7605142.36519003	465.691022275134	-1.66324919501277	2005-06-01 12:18:00	2005-06-01 16:18:00	4	34	FALSE	1	149	373.666666666667	2005	6.14352237188783	-0.0923212171738137
715	5	560894.7087	560857.589	7605596.778	7605589.333	37.8589507658191	-2.85040795848102	2005-06-01 16:18:00	2005-06-01 20:18:00	4	35	TRUE	1	149	373.833333333333	2005	3.63386743186886	-0.957904436940756
716	5	560894.7087	560907.437824015	7605596.778	7605587.04646377	16.0229022232192	2.29092891979418	2005-06-01 16:18:00	2005-06-01 20:18:00	4	35	FALSE	1	149	373.833333333333	2005	2.77401908773035	-0.659484350351394
717	5	560894.7087	560593.800696066	7605596.778	7604679.61913262	965.25955828024	1.05583374662033	2005-06-01 16:18:00	2005-06-01 20:18:00	4	35	FALSE	2	149	373.833333333333	2005	6.87239703748355	0.492502282489542
718	5	560894.7087	561136.508403594	7605596.778	7605675.67391764	254.3455572231	-3.02413886164982	2005-06-01 16:18:00	2005-06-01 20:18:00	4	35	FALSE	3	149	373.833333333333	2005	5.53869380393753	-0.993110229437025
719	5	560894.7087	560903.090206292	7605596.778	7605618.86882604	23.627404483791	-2.13136974277435	2005-06-01 16:18:00	2005-06-01 20:18:00	4	35	FALSE	3	149	373.833333333333	2005	3.16240724529255	-0.531671940185015
720	5	560894.7087	556469.467283668	7605596.778	7604920.51875896	4476.61570317503	-0.0462956448741139	2005-06-01 16:18:00	2005-06-01 20:18:00	4	35	FALSE	1	149	373.833333333333	2005	8.40662261653456	0.998928548022422
721	5	560894.7087	562067.732787511	7605596.778	7606900.35037509	1753.64946524957	-2.50147148365577	2005-06-01 16:18:00	2005-06-01 20:18:00	4	35	FALSE	1	149	373.833333333333	2005	7.46945430418523	-0.802023389863993
722	5	560894.7087	558910.126232337	7605596.778	7605964.37524249	2018.3397394006	-0.38109178394761	2005-06-01 16:18:00	2005-06-01 20:18:00	4	35	FALSE	1	149	373.833333333333	2005	7.61003054125324	0.928259117162177
723	5	560894.7087	560865.478366792	7605596.778	7605654.06032819	64.309233418301	-1.29689536313925	2005-06-01 16:18:00	2005-06-01 20:18:00	4	35	FALSE	1	149	373.833333333333	2005	4.16370321997467	0.270489032899977
724	5	560894.7087	560728.631303137	7605596.778	7603848.97262074	1755.67803014469	1.27811919983503	2005-06-01 16:18:00	2005-06-01 20:18:00	4	35	FALSE	0	149	373.833333333333	2005	7.47061040325191	0.288516537843356
725	5	560894.7087	560710.074662832	7605596.778	7605644.45039349	190.689236145717	-0.450621745258467	2005-06-01 16:18:00	2005-06-01 20:18:00	4	35	FALSE	1	149	373.833333333333	2005	5.25064506709997	0.900176490570033
726	5	560894.7087	560891.383351623	7605596.778	7605597.32601444	3.37020201936572	-0.361272075160865	2005-06-01 16:18:00	2005-06-01 20:18:00	4	35	FALSE	3	149	373.833333333333	2005	1.21497268896688	0.935447947274409
727	5	560894.7087	560895.028541607	7605596.778	7605603.49246371	6.72207717674251	-1.81633610087899	2005-06-01 16:18:00	2005-06-01 20:18:00	4	35	FALSE	3	149	373.833333333333	2005	1.90539721045428	-0.24307994441405
728	5	560894.7087	560883.607494541	7605596.778	7605609.02970818	16.5330310568706	-1.03256531336145	2005-06-01 16:18:00	2005-06-01 20:18:00	4	35	FALSE	3	149	373.833333333333	2005	2.80536026204507	0.512617912862967
729	5	560894.7087	560709.173397579	7605596.778	7604912.02724628	709.441289441929	1.10825538323168	2005-06-01 16:18:00	2005-06-01 20:18:00	4	35	FALSE	3	149	373.833333333333	2005	6.56447774397525	0.446223490190185
730	5	560894.7087	561462.192138761	7605596.778	7605512.25933106	573.742850646186	2.79580249884159	2005-06-01 16:18:00	2005-06-01 20:18:00	4	35	FALSE	1	149	373.833333333333	2005	6.35218130054973	-0.940807931146327
731	5	560894.7087	553209.338923769	7605596.778	7604316.64835229	7791.25410395282	-0.0328892462569073	2005-06-01 16:18:00	2005-06-01 20:18:00	4	35	FALSE	1	150	373.833333333333	2005	8.96075711486161	0.999459197491916
732	5	560894.7087	560838.842552368	7605596.778	7605494.77141123	116.302926031555	0.87180120862255	2005-06-01 16:18:00	2005-06-01 20:18:00	4	35	FALSE	1	150	373.833333333333	2005	4.75619821855082	0.643448786090563
733	5	560894.7087	560887.402337594	7605596.778	7605549.94380023	47.400687756579	1.21809786663371	2005-06-01 16:18:00	2005-06-01 20:18:00	4	35	FALSE	1	150	373.833333333333	2005	3.85863673822824	0.3454314157847
734	5	560894.7087	560899.324034669	7605596.778	7605580.65036388	16.7750398152241	1.6515813262218	2005-06-01 16:18:00	2005-06-01 20:18:00	4	35	FALSE	1	150	373.833333333333	2005	2.81989205634072	-0.0806971580343129
735	5	560894.7087	560872.650919862	7605596.778	7605638.01672224	46.7672735607772	-1.27757642084871	2005-06-01 16:18:00	2005-06-01 20:18:00	4	35	FALSE	3	150	373.833333333333	2005	3.8451836754219	0.28903619258029
736	5	560857.589	560642.8863	7605589.333	7605581.884	214.831880753999	-0.163260456498943	2005-06-01 20:18:00	2005-06-02 00:18:00	4	36	TRUE	3	150	374	2005	5.36985577226391	0.986702586820842
737	5	560857.589	560683.273562352	7605589.333	7604796.63600303	811.636865107602	1.31965918487515	2005-06-01 20:18:00	2005-06-02 00:18:00	4	36	FALSE	3	150	374	2005	6.69905302967464	0.248505589990365
738	5	560857.589	560361.109374768	7605589.333	7606430.93830231	977.134332188319	-1.0725022916841	2005-06-01 20:18:00	2005-06-02 00:18:00	4	36	FALSE	1	150	374	2005	6.88462413715455	0.47792771665264
739	5	560857.589	560986.033011607	7605589.333	7605597.80139655	128.722872317724	-3.11043786651353	2005-06-01 20:18:00	2005-06-02 00:18:00	4	36	FALSE	1	150	374	2005	4.85766181689853	-0.999514728874207
740	5	560857.589	561275.418414681	7605589.333	7608398.7841437	2840.35158890837	-1.75311751282658	2005-06-01 20:18:00	2005-06-02 00:18:00	4	36	FALSE	3	150	374	2005	7.9516831224042	-0.181312773315256
741	5	560857.589	560854.174239728	7605589.333	7605596.32033611	7.77711088309902	-1.15090441697348	2005-06-01 20:18:00	2005-06-02 00:18:00	4	36	FALSE	1	150	374	2005	2.05118491743539	0.407661754731106
742	5	560857.589	561431.905334629	7605589.333	7605254.34372203	664.873723784027	2.57887476406488	2005-06-01 20:18:00	2005-06-02 00:18:00	4	36	FALSE	1	150	374	2005	6.49959713357807	-0.845808278085324
743	5	560857.589	560710.458704697	7605589.333	7605817.81286143	271.75424720523	-1.03336439214004	2005-06-01 20:18:00	2005-06-02 00:18:00	4	36	FALSE	1	150	374	2005	5.60489815496927	0.511931646781223
744	5	560857.589	560959.035165919	7605589.333	7605295.07240161	311.256524982745	1.86810534265977	2005-06-01 20:18:00	2005-06-02 00:18:00	4	36	FALSE	2	150	374	2005	5.74061741135916	-0.29294834443937
745	5	560857.589	562009.878048993	7605589.333	7605838.41412141	1178.90264970192	-2.96338666237353	2005-06-01 20:18:00	2005-06-02 00:18:00	4	36	FALSE	3	150	374	2005	7.07233932690088	-0.984163290009053
746	5	560857.589	560023.740521731	7605589.333	7604810.49133398	1141.00728544755	0.716622075666628	2005-06-01 20:18:00	2005-06-02 00:18:00	4	36	FALSE	1	150	374	2005	7.03966673498415	0.75402878724584
747	5	560857.589	560795.467648057	7605589.333	7607262.8677644	1674.68733500518	-1.56837409233464	2005-06-01 20:18:00	2005-06-02 00:18:00	4	36	FALSE	3	150	374	2005	7.42338176116641	0.00242223209162979
748	5	560857.589	560372.284046792	7605589.333	7605382.87120986	527.396784591643	0.367551618353205	2005-06-01 20:18:00	2005-06-02 00:18:00	4	36	FALSE	2	150	374	2005	6.26795317718396	0.933209922857659
749	5	560857.589	560827.157940658	7605589.333	7604915.08171629	674.937658570205	1.49101324558374	2005-06-01 20:18:00	2005-06-02 00:18:00	4	36	FALSE	1	150	374	2005	6.51462032893353	0.0796984670718817
750	5	560857.589	560512.096615164	7605589.333	7605085.37835401	611.011680078999	0.935145274549203	2005-06-01 20:18:00	2005-06-02 00:18:00	4	36	FALSE	3	150	374	2005	6.41511607532112	0.593701532339935
751	5	560857.589	560920.064293105	7605589.333	7605477.53690372	128.068455879471	2.04571485893512	2005-06-01 20:18:00	2005-06-02 00:18:00	4	36	FALSE	1	150	374	2005	4.85256493251725	-0.457265996886611
752	5	560857.589	560536.425099065	7605589.333	7605103.53010222	582.366471177398	0.951977466376649	2005-06-01 20:18:00	2005-06-02 00:18:00	4	36	FALSE	3	150	374	2005	6.3670999251315	0.580073451402592
753	5	560857.589	562547.177395277	7605589.333	7603833.28986142	2436.88252692264	2.30222963919273	2005-06-01 20:18:00	2005-06-02 00:18:00	4	36	FALSE	3	150	374	2005	7.79847484849234	-0.667937017344242
754	5	560857.589	560409.291540075	7605589.333	7605547.56035669	450.239454406008	0.0582317736478765	2005-06-01 20:18:00	2005-06-02 00:18:00	4	36	FALSE	3	150	374	2005	6.10977956214048	0.998305009317696
755	5	560857.589	559979.313479135	7605589.333	7606469.8303129	1243.64118964191	-0.821342001593661	2005-06-01 20:18:00	2005-06-02 00:18:00	4	36	FALSE	1	150	374	2005	7.12579879893066	0.681239394384156
756	5	560857.589	564288.479242831	7605589.333	7605503.16274925	3431.97219838174	3.08180135322311	2005-06-01 20:18:00	2005-06-02 00:18:00	4	36	FALSE	3	150	374	2005	8.14089035987042	-0.998213032662698
757	6	560204.2044	560584.8016	7606346.822	7606459.742	396.995157461389	-2.19769375754595	2005-06-02 12:18:00	2005-06-02 16:18:00	4	37	TRUE	3	150	0.166666666666667	2005	5.98392408278254	-0.586634965132077
758	6	560204.2044	559225.99666272	7606346.822	7607494.5220342	1508.01384137577	1.98821692488288	2005-06-02 12:18:00	2005-06-02 16:18:00	4	37	FALSE	3	150	0.166666666666667	2005	7.31854872715692	-0.405403875834299
759	6	560204.2044	560696.304997534	7606346.822	7605729.15351982	789.732454380738	-1.18648556857362	2005-06-02 12:18:00	2005-06-02 16:18:00	4	37	FALSE	1	150	0.166666666666667	2005	6.67169422276017	0.374920259392346
760	6	560204.2044	558868.399955911	7606346.822	7604084.9138986	2626.89965016006	-2.39266849357674	2005-06-02 12:18:00	2005-06-02 16:18:00	4	37	FALSE	0	150	0.166666666666667	2005	7.87355958954978	-0.732421779527143
761	6	560204.2044	558548.655557399	7606346.822	7607118.04732396	1826.3708469391	2.41722350476812	2005-06-02 12:18:00	2005-06-02 16:18:00	4	37	FALSE	1	150	0.166666666666667	2005	7.51008613305309	-0.748917612772457
762	6	560204.2044	560244.205552097	7606346.822	7608743.65939608	2397.17116523036	1.26568991020835	2005-06-02 12:18:00	2005-06-02 16:18:00	4	37	FALSE	1	150	0.166666666666667	2005	7.78204463999106	0.300394678645518
763	6	560204.2044	559915.389529898	7606346.822	7602733.45418407	3624.89186078662	-1.93897513888146	2005-06-02 12:18:00	2005-06-02 16:18:00	4	37	FALSE	0	150	0.166666666666667	2005	8.19557973533667	-0.359916889921
764	6	560204.2044	560152.875618733	7606346.822	7606306.7459606	65.1209084737734	-2.76710581963848	2005-06-02 12:18:00	2005-06-02 16:18:00	4	37	FALSE	0	150	0.166666666666667	2005	4.17624567236131	-0.930695458010906
765	6	560204.2044	560240.373942263	7606346.822	7605900.10140207	448.182472217319	-1.77842457929563	2005-06-02 12:18:00	2005-06-02 16:18:00	4	37	FALSE	0	150	0.166666666666667	2005	6.10520045354572	-0.20613967333203
766	6	560204.2044	560890.769588648	7606346.822	7606292.06093833	688.745622228279	-0.368011234892079	2005-06-02 12:18:00	2005-06-02 16:18:00	4	37	FALSE	3	150	0.166666666666667	2005	6.53487200433553	0.933044669521808
767	6	560204.2044	560236.36302965	7606346.822	7606032.49607303	315.966716327716	-1.757260075614	2005-06-02 12:18:00	2005-06-02 16:18:00	4	37	FALSE	0	150	0.166666666666667	2005	5.75563687996267	-0.185385107732121
768	6	560204.2044	560405.967512968	7606346.822	7606172.33237686	266.748912530555	-1.00145639661864	2005-06-02 12:18:00	2005-06-02 16:18:00	4	37	FALSE	0	150	0.166666666666667	2005	5.58630781343711	0.539076217789311
769	6	560204.2044	560123.470516777	7606346.822	7606392.88427281	92.9499482321474	2.33469442221107	2005-06-02 12:18:00	2005-06-02 16:18:00	4	37	FALSE	1	150	0.166666666666667	2005	4.53206115722429	-0.691741683760915
770	6	560204.2044	560198.399417841	7606346.822	7606355.04401746	10.0647597585474	1.89713827337036	2005-06-02 12:18:00	2005-06-02 16:18:00	4	37	FALSE	1	150	0.166666666666667	2005	2.30904018981011	-0.320580194613484
771	6	560204.2044	560191.046040857	7606346.822	7606380.80251351	36.4392331626507	1.65182918922829	2005-06-02 12:18:00	2005-06-02 16:18:00	4	37	FALSE	2	150	0.166666666666667	2005	3.59564602833528	-0.0809442101954166
772	6	560204.2044	559293.002218821	7606346.822	7605890.13973664	1019.23898308932	-2.96541509456943	2005-06-02 12:18:00	2005-06-02 16:18:00	4	37	FALSE	2	151	374.666666666667	2005	6.92681153280045	-0.984520833611266
773	6	560204.2044	560233.368457828	7606346.822	7606404.2476846	64.4069213715097	0.812463761838285	2005-06-02 12:18:00	2005-06-02 16:18:00	4	37	FALSE	3	151	374.666666666667	2005	4.1652211020482	0.687711870988019
774	6	560204.2044	556238.451908013	7606346.822	7606736.814053	3984.88226038173	2.75514901896214	2005-06-02 12:18:00	2005-06-02 16:18:00	4	37	FALSE	1	151	374.666666666667	2005	8.29026304508689	-0.92625529692566
775	6	560204.2044	560187.931237501	7606346.822	7606357.4124089	19.4157816848037	2.2762435550356	2005-06-02 12:18:00	2005-06-02 16:18:00	4	37	FALSE	1	151	374.666666666667	2005	2.96608622427392	-0.648374378911022
776	6	560204.2044	561487.641702816	7606346.822	7605575.71694828	1497.26895080641	-0.829435469247825	2005-06-02 12:18:00	2005-06-02 16:18:00	4	37	FALSE	1	151	374.666666666667	2005	7.31139802814005	0.675292237461374
777	6	560204.2044	559557.246151213	7606346.822	7603266.1495578	3147.87192747555	-2.06621264431759	2005-06-02 12:18:00	2005-06-02 16:18:00	4	37	FALSE	0	151	374.666666666667	2005	8.05448192493445	-0.475397956487384
778	6	560584.8016	558598.9413	7606459.742	7606932.266	2041.30352022734	2.61957355742991	2005-06-02 16:18:00	2005-06-02 20:18:00	4	38	TRUE	3	151	374.833333333333	2005	7.62134386328074	-0.866814162641054
779	6	560584.8016	560571.962158252	7606459.742	7606713.20763094	253.790617107386	-1.28658376494179	2005-06-02 16:18:00	2005-06-02 20:18:00	4	38	FALSE	3	151	374.833333333333	2005	5.53650958496484	0.280401690012897
780	6	560584.8016	560590.072674541	7606459.742	7606458.17997321	5.49764990737341	3.08709789952248	2005-06-02 16:18:00	2005-06-02 20:18:00	4	38	FALSE	3	151	374.833333333333	2005	1.70432071135575	-0.998515528311063
781	6	560584.8016	559389.299493186	7606459.742	7605076.87409299	1827.99040906276	1.09153923696635	2005-06-02 16:18:00	2005-06-02 20:18:00	4	38	FALSE	3	151	374.833333333333	2005	7.51097250531694	0.461120090620392
782	6	560584.8016	560885.033306068	7606459.742	7606548.18030506	312.986279460593	-2.62152756335323	2005-06-02 16:18:00	2005-06-02 20:18:00	4	38	FALSE	1	151	374.833333333333	2005	5.74615935399019	-0.867786835793598
783	6	560584.8016	560597.680349336	7606459.742	7606448.7401858	16.9381846796585	2.66823028286635	2005-06-02 16:18:00	2005-06-02 20:18:00	4	38	FALSE	3	151	374.833333333333	2005	2.82957052171418	-0.890040479653275
784	6	560584.8016	562120.798030852	7606459.742	7605714.62399	1707.18654060359	2.92353297158978	2005-06-02 16:18:00	2005-06-02 20:18:00	4	38	FALSE	1	151	374.833333333333	2005	7.44260199661505	-0.976319046885362
785	6	560584.8016	560679.025956898	7606459.742	7606184.21910022	291.189109920032	2.13391222547959	2005-06-02 16:18:00	2005-06-02 20:18:00	4	38	FALSE	1	151	374.833333333333	2005	5.6739729183706	-0.533823576140344
786	6	560584.8016	560820.7885119	7606459.742	7606177.08126942	368.221280214239	2.50004513289818	2005-06-02 16:18:00	2005-06-02 20:18:00	4	38	FALSE	1	152	374.833333333333	2005	5.90868406238756	-0.801170625513314
787	6	560584.8016	560533.669422978	7606459.742	7606973.17510872	515.972922405884	-1.23793456993658	2005-06-02 16:18:00	2005-06-02 20:18:00	4	38	FALSE	3	152	374.833333333333	2005	6.24605428814706	0.32674904096539
788	6	560584.8016	560527.689204997	7606459.742	7606462.61944979	57.1848352296721	0.183260604513657	2005-06-02 16:18:00	2005-06-02 20:18:00	4	38	FALSE	1	152	374.833333333333	2005	4.04628874487329	0.983254719304245
789	6	560584.8016	560630.370812149	7606459.742	7606396.1243532	78.2544444736809	2.42597747091817	2005-06-02 16:18:00	2005-06-02 20:18:00	4	38	FALSE	1	152	374.833333333333	2005	4.35996562619299	-0.754689773880618
790	6	560584.8016	559253.7820212	7606459.742	7606091.69548023	1380.9675448253	0.503374166688052	2005-06-02 16:18:00	2005-06-02 20:18:00	4	38	FALSE	3	152	374.833333333333	2005	7.23053965192046	0.875959907643763
791	6	560584.8016	560651.579370808	7606459.742	7606429.6110896	73.2607837507976	2.9513318165047	2005-06-02 16:18:00	2005-06-02 20:18:00	4	38	FALSE	1	152	374.833333333333	2005	4.29402545550253	-0.981954940308357
792	6	560584.8016	560436.291735631	7606459.742	7607967.27132446	1514.82667124943	-1.23900079937296	2005-06-02 16:18:00	2005-06-02 20:18:00	4	38	FALSE	1	152	374.833333333333	2005	7.32305630298211	0.325741150108221
793	6	560584.8016	560739.715479818	7606459.742	7606015.54488095	470.435320459019	2.13995766597547	2005-06-02 16:18:00	2005-06-02 20:18:00	4	38	FALSE	1	152	374.833333333333	2005	6.15365847977542	-0.538925789679412
794	6	560584.8016	560284.965649753	7606459.742	7606283.60901427	347.741895265655	0.764726724747064	2005-06-02 16:18:00	2005-06-02 20:18:00	4	38	FALSE	0	152	374.833333333333	2005	5.85146052432248	0.721571583721513
795	6	560584.8016	560530.93996794	7606459.742	7606538.40323699	95.3344933038359	-0.736792763874778	2005-06-02 16:18:00	2005-06-02 20:18:00	4	38	FALSE	3	152	374.833333333333	2005	4.55739168960047	0.740627357496233
796	6	560584.8016	557629.473477702	7606459.742	7606682.04365189	2963.6771644152	0.15852102630568	2005-06-02 16:18:00	2005-06-02 20:18:00	4	38	FALSE	2	152	374.833333333333	2005	7.99418606159562	0.987461831014223
797	6	560584.8016	559549.863959157	7606459.742	7606483.24432573	1035.20446277436	0.21089524233085	2005-06-02 16:18:00	2005-06-02 20:18:00	4	38	FALSE	1	153	374.833333333333	2005	6.94235423476358	0.977843900696719
798	6	560584.8016	561222.665613397	7606459.742	7606328.42625304	651.240604529009	-3.1110237695043	2005-06-02 16:18:00	2005-06-02 20:18:00	4	38	FALSE	1	153	374.833333333333	2005	6.47887916613665	-0.99953280804547
799	6	558598.9413	556073.116	7606932.266	7609176.82	3379.02591067866	-0.492904038596176	2005-06-02 20:18:00	2005-06-03 00:18:00	4	39	TRUE	1	153	375	2005	8.12534275483483	0.88096242423946
800	6	558598.9413	561288.781675125	7606932.266	7608535.20512673	3131.23858683056	-1.87767165354016	2005-06-02 20:18:00	2005-06-03 00:18:00	4	39	FALSE	1	153	375	2005	8.04918391990216	-0.302081420818891
801	6	558598.9413	557890.230380224	7606932.266	7604537.56273218	2497.37360214994	2.0095641462991	2005-06-02 20:18:00	2005-06-03 00:18:00	4	39	FALSE	0	153	375	2005	7.82299489949222	-0.424824324649888
802	6	558598.9413	559029.733583269	7606932.266	7608088.95936221	1234.31014154009	-1.20081141369232	2005-06-02 20:18:00	2005-06-03 00:18:00	4	39	FALSE	3	156	375	2005	7.11826750314656	0.36160136599678
803	6	558598.9413	558093.059247477	7606932.266	7606392.50913722	739.766261725339	1.54428742405809	2005-06-02 20:18:00	2005-06-03 00:18:00	4	39	FALSE	1	161	375	2005	6.60633427376981	0.0265057981147017
804	6	558598.9413	558559.64548989	7606932.266	7606701.56586052	234.022894284371	2.12858700346455	2005-06-02 20:18:00	2005-06-03 00:18:00	4	39	FALSE	1	162	375	2005	5.45541894939389	-0.52931304257167
805	6	558598.9413	555714.386448201	7606932.266	7609720.78685426	4012.04502064711	-0.0419674419445313	2005-06-02 20:18:00	2005-06-03 00:18:00	4	39	FALSE	3	162	375	2005	8.29705637051615	0.999119496153169
806	6	558598.9413	557705.494199459	7606932.266	7607854.38007614	1283.95564209978	-0.0746821385601315	2005-06-02 20:18:00	2005-06-03 00:18:00	4	39	FALSE	1	163	375	2005	7.1577009370019	0.997212585000517
807	6	558598.9413	558514.624680651	7606932.266	7607514.12173477	587.933149588178	-0.700383905323808	2005-06-02 20:18:00	2005-06-03 00:18:00	4	39	FALSE	0	163	375	2005	6.37661325025873	0.76459481232826
808	6	558598.9413	558651.599387988	7606932.266	7606775.16846539	165.687988731725	2.62072449253068	2005-06-02 20:18:00	2005-06-03 00:18:00	4	39	FALSE	1	163	375	2005	5.11010643376485	-0.867387480705907
809	6	558598.9413	558879.253421051	7606932.266	7606683.69094811	374.652427768199	-3.14055112186969	2005-06-02 20:18:00	2005-06-03 00:18:00	4	39	FALSE	1	163	375	2005	5.92599873688594	-0.999999457605887
810	6	558598.9413	558231.907057125	7606932.266	7607137.90771417	420.716828816897	0.215803336542249	2005-06-02 20:18:00	2005-06-03 00:18:00	4	39	FALSE	3	163	375	2005	6.04195999173818	0.976804689194302
811	6	558598.9413	555428.348164333	7606932.266	7606939.69514677	3170.60183942454	0.724161171104323	2005-06-02 20:18:00	2005-06-03 00:18:00	4	39	FALSE	3	163	375	2005	8.06167670355926	0.74905541573721
812	6	558598.9413	558892.103781003	7606932.266	7607380.96901524	535.983802135266	-1.4230223400721	2005-06-02 20:18:00	2005-06-03 00:18:00	4	39	FALSE	1	163	375	2005	6.28410394071728	0.14723674650081
813	6	558598.9413	558715.888889706	7606932.266	7606852.45857818	141.583767840278	-3.01391823435476	2005-06-02 20:18:00	2005-06-03 00:18:00	4	39	FALSE	1	163	375	2005	4.95289154079231	-0.991860686767877
814	6	558598.9413	558694.275032083	7606932.266	7606945.79932965	96.2895190775214	-2.27407314069565	2005-06-02 20:18:00	2005-06-03 00:18:00	4	39	FALSE	3	163	375	2005	4.56735947671818	-0.646720469620106
815	6	558598.9413	558777.335658652	7606932.266	7606492.09826504	474.944398954041	2.68235663575779	2005-06-02 20:18:00	2005-06-03 00:18:00	4	39	FALSE	1	163	375	2005	6.16319774234959	-0.896391404430861
816	6	558598.9413	559355.868187303	7606932.266	7607083.56464891	771.899989560881	-2.21780296126347	2005-06-02 20:18:00	2005-06-03 00:18:00	4	39	FALSE	1	163	375	2005	6.64885499443188	-0.602800728187144
817	6	558598.9413	558491.464331938	7606932.266	7606792.55530046	176.267916050545	1.64157263577783	2005-06-02 20:18:00	2005-06-03 00:18:00	4	39	FALSE	1	163	375	2005	5.17200508787684	-0.0707172339864579
818	6	558598.9413	560094.115811426	7606932.266	7607696.52964664	1679.18008003915	-1.94255782193137	2005-06-02 20:18:00	2005-06-03 00:18:00	4	39	FALSE	1	164	375	2005	7.42606090566757	-0.363257160178738
819	6	558598.9413	558861.91298456	7606932.266	7605728.80971776	1231.85272258848	2.51243281378052	2005-06-02 20:18:00	2005-06-03 00:18:00	4	39	FALSE	3	164	375	2005	7.11627459359409	-0.80852219904529
820	7	557143.0001	557891.1689	7609753.623	7609943.847	771.97261834196	-0.253271085284802	2005-06-03 12:18:00	2005-06-03 16:18:00	4	40	TRUE	3	164	0.166666666666667	2005	6.64894908092679	0.968097960027019
821	7	557143.0001	557579.663573522	7609753.623	7610337.16727015	728.833934678472	0.679409815938729	2005-06-03 12:18:00	2005-06-03 16:18:00	4	40	FALSE	3	164	0.166666666666667	2005	6.59144590726361	0.777943686929016
822	7	557143.0001	557239.694001871	7609753.623	7609910.34075113	184.147126443133	0.76899764787417	2005-06-03 12:18:00	2005-06-03 16:18:00	4	40	FALSE	1	164	0.166666666666667	2005	5.21573503833345	0.718608081484497
823	7	557143.0001	556899.278917024	7609753.623	7610174.34966759	486.221085367317	1.8468686271458	2005-06-03 12:18:00	2005-06-03 16:18:00	4	40	FALSE	0	164	0.166666666666667	2005	6.18666342862435	-0.272578789519346
824	7	557143.0001	558576.595055557	7609753.623	7608984.49983557	1626.88196826305	-0.741396455540028	2005-06-03 12:18:00	2005-06-03 16:18:00	4	40	FALSE	1	164	0.166666666666667	2005	7.39442055895936	0.737526225906611
825	7	557143.0001	557186.111930769	7609753.623	7609769.71899035	46.0185925206455	0.108349884381733	2005-06-03 12:18:00	2005-06-03 16:18:00	4	40	FALSE	1	164	0.166666666666667	2005	3.82904550005967	0.994135891551193
826	7	557143.0001	556699.365329936	7609753.623	7609471.10255274	525.955903407176	-2.82350799689923	2005-06-03 12:18:00	2005-06-03 16:18:00	4	40	FALSE	1	164	0.166666666666667	2005	6.2652173753968	-0.949836179517791
827	7	557143.0001	557214.72510551	7609753.623	7609647.51948125	128.071984077075	-1.22534354405551	2005-06-03 12:18:00	2005-06-03 16:18:00	4	40	FALSE	1	164	0.166666666666667	2005	4.85259248144787	0.33862274528741
828	7	557143.0001	556687.129745863	7609753.623	7609514.93845044	514.57564456623	-2.9082368296212	2005-06-03 12:18:00	2005-06-03 16:18:00	4	40	FALSE	1	164	0.166666666666667	2005	6.24334256986291	-0.972895861510097
829	7	557143.0001	556131.258172159	7609753.623	7607411.78674723	2551.04268160086	-2.22758303583732	2005-06-03 12:18:00	2005-06-03 16:18:00	4	40	FALSE	3	164	0.166666666666667	2005	7.84425744932323	-0.610575216161571
830	7	557143.0001	556255.037049243	7609753.623	7609897.62807831	899.56425122822	2.73184050516835	2005-06-03 12:18:00	2005-06-03 16:18:00	4	40	FALSE	0	164	0.166666666666667	2005	6.80191048077647	-0.91721959059721
831	7	557143.0001	557376.724900372	7609753.623	7610167.88895061	475.650670284552	0.808146563375573	2005-06-03 12:18:00	2005-06-03 16:18:00	4	40	FALSE	1	164	0.166666666666667	2005	6.16468369884847	0.690839668267152
832	7	557143.0001	557158.617449359	7609753.623	7609708.08726036	48.1394348272297	-1.48937609991424	2005-06-03 12:18:00	2005-06-03 16:18:00	4	40	FALSE	1	164	0.166666666666667	2005	3.87410169209552	0.0813302974755047
833	7	557143.0001	556282.13859065	7609753.623	7613985.09742726	4318.15450937886	1.52252246892938	2005-06-03 12:18:00	2005-06-03 16:18:00	4	40	FALSE	3	164	0.166666666666667	2005	8.37058339306052	0.048255110762394
834	7	557143.0001	557271.79952532	7609753.623	7609865.28561113	170.46357583467	0.465274992989189	2005-06-03 12:18:00	2005-06-03 16:18:00	4	40	FALSE	3	164	0.166666666666667	2005	5.13852164243291	0.89369821868578
835	7	557143.0001	557424.86874898	7609753.623	7609814.36167975	288.33855533979	-0.0367368499607457	2005-06-03 12:18:00	2005-06-03 16:18:00	4	40	FALSE	3	164	0.166666666666667	2005	5.66413532910482	0.99932527781614
836	7	557143.0001	556577.665241983	7609753.623	7613350.19762045	3640.73515957658	1.47773036909766	2005-06-03 12:18:00	2005-06-03 16:18:00	4	40	FALSE	3	164	0.166666666666667	2005	8.19994090715486	0.0929316709287408
837	7	557143.0001	557154.449175295	7609753.623	7609734.00212677	22.7169538292929	-1.29156355017078	2005-06-03 12:18:00	2005-06-03 16:18:00	4	40	FALSE	1	164	0.166666666666667	2005	3.12311151044925	0.275618223102818
838	7	557143.0001	557395.889849156	7609753.623	7609223.28414985	587.547888436263	-1.37482048131206	2005-06-03 12:18:00	2005-06-03 16:18:00	4	40	FALSE	1	165	375.666666666667	2005	6.37595775492831	0.19472379348781
839	7	557143.0001	557938.586366403	7609753.623	7609899.96545446	808.933632177022	-0.0670677937139912	2005-06-03 12:18:00	2005-06-03 16:18:00	4	40	FALSE	3	171	375.666666666667	2005	6.69571687682928	0.997751798430287
840	7	557143.0001	557000.240763419	7609753.623	7610258.22290009	524.405651525512	1.5975296336379	2005-06-03 12:18:00	2005-06-03 16:18:00	4	40	FALSE	0	172	375.666666666667	2005	6.26226552895869	-0.02673012270941
841	7	557891.1689	557176.0042	7609943.847	7613531.312	3658.05490313502	1.51859050049466	2005-06-03 16:18:00	2005-06-03 20:18:00	4	41	TRUE	1	172	375.833333333333	2005	8.20468683789641	0.0521821154848418
842	7	557891.1689	557885.199846145	7609943.847	7609927.74420352	17.1735161955164	2.58983953380969	2005-06-03 16:18:00	2005-06-03 20:18:00	4	41	FALSE	3	172	375.833333333333	2005	2.84336844110214	-0.851606879122595
843	7	557891.1689	558267.129436769	7609943.847	7610624.0037196	777.148305292852	-0.701727920746822	2005-06-03 16:18:00	2005-06-03 20:18:00	4	41	FALSE	1	172	375.833333333333	2005	6.65563120125723	0.763727888932928
844	7	557891.1689	557600.646424236	7609943.847	7609822.71762598	314.762822097015	1.76904576030073	2005-06-03 16:18:00	2005-06-03 20:18:00	4	41	FALSE	3	173	0.166666666666667	2005	5.75181940949587	-0.196953355548794
845	7	557891.1689	557619.345720696	7609943.847	7608829.18039112	1147.33146464106	2.70562918485009	2005-06-03 16:18:00	2005-06-03 20:18:00	4	41	FALSE	3	173	0.166666666666667	2005	7.04519405937549	-0.906463605702843
846	7	557891.1689	559097.834315974	7609943.847	7609892.84507793	1207.742779802	-1.80980944824508	2005-06-03 16:18:00	2005-06-03 20:18:00	4	41	FALSE	1	173	0.166666666666667	2005	7.09650842519433	-0.236743918217969
847	7	557891.1689	558065.409232465	7609943.847	7609852.46191513	196.75092679176	-2.25060485026157	2005-06-03 16:18:00	2005-06-03 20:18:00	4	41	FALSE	1	173	0.166666666666667	2005	5.28193859779091	-0.62864412556398
848	7	557891.1689	557758.326346618	7609943.847	7610111.73281478	214.085942539941	0.472621954730681	2005-06-03 16:18:00	2005-06-03 20:18:00	4	41	FALSE	3	173	0.166666666666667	2005	5.36637753505582	0.890377777610766
849	7	557891.1689	557866.302099238	7609943.847	7609030.18550035	913.99983245464	2.91761129159302	2005-06-03 16:18:00	2005-06-03 20:18:00	4	41	FALSE	1	173	0.166666666666667	2005	6.81783038814411	-0.975020865914334
850	7	557891.1689	557888.191720437	7609943.847	7610124.56115323	180.738675373907	-0.180298400846309	2005-06-03 16:18:00	2005-06-03 20:18:00	4	41	FALSE	1	173	0.166666666666667	2005	5.19705220554304	0.983790226410461
851	7	557891.1689	558076.68847882	7609943.847	7608889.98947524	1070.06223960033	3.11907442341102	2005-06-03 16:18:00	2005-06-03 20:18:00	4	41	FALSE	3	173	0.166666666666667	2005	6.97547209361504	-0.999746475367989
852	7	557891.1689	556677.800243038	7609943.847	7610728.63504612	1445.04525016531	0.799913447823654	2005-06-03 16:18:00	2005-06-03 20:18:00	4	41	FALSE	0	173	0.166666666666667	2005	7.27589591504953	0.696768795468358
853	7	557891.1689	557616.936130714	7609943.847	7609357.25516692	647.528833636839	2.50750845047752	2005-06-03 16:18:00	2005-06-03 20:18:00	4	41	FALSE	1	173	0.166666666666667	2005	6.4731633232955	-0.80561458891872
854	7	557891.1689	559503.464238748	7609943.847	7610410.02453908	1678.33779594395	-1.48610468477142	2005-06-03 16:18:00	2005-06-03 20:18:00	4	41	FALSE	3	173	0.166666666666667	2005	7.42555917543471	0.0845904340671973
855	7	557891.1689	558719.640343458	7609943.847	7609461.19231237	958.812015001699	-2.29508337168748	2005-06-03 16:18:00	2005-06-03 20:18:00	4	41	FALSE	1	173	0.166666666666667	2005	6.8656950337726	-0.66260162768525
856	7	557891.1689	557883.989340327	7609943.847	7609942.14579506	7.37835857942299	1.6066850867114	2005-06-03 16:18:00	2005-06-03 20:18:00	4	41	FALSE	3	173	0.166666666666667	2005	1.99855119916223	-0.0358810562737041
857	7	557891.1689	557693.376879574	7609943.847	7609790.20446068	250.455012395846	2.0344512829605	2005-06-03 16:18:00	2005-06-03 20:18:00	4	41	FALSE	1	173	0.166666666666667	2005	5.52327931316233	-0.447220166991862
858	7	557891.1689	557064.456016071	7609943.847	7609413.18398535	982.373364649288	1.9446814070946	2005-06-03 16:18:00	2005-06-03 20:18:00	4	41	FALSE	1	173	0.166666666666667	2005	6.88997144449406	-0.365234860375263
859	7	557891.1689	556280.500171051	7609943.847	7609516.97665846	1666.27490015949	1.63309564266326	2005-06-03 16:18:00	2005-06-03 20:18:00	4	41	FALSE	1	173	0.166666666666667	2005	7.41834581521291	-0.062259024287965
860	7	557891.1689	557431.360542951	7609943.847	7609668.24541951	536.078311797696	1.91399102178893	2005-06-03 16:18:00	2005-06-03 20:18:00	4	41	FALSE	1	173	0.166666666666667	2005	6.28428025449882	-0.33649719883238
861	7	557891.1689	557753.000208971	7609943.847	7610173.34660077	267.881790974016	0.345149119238205	2005-06-03 16:18:00	2005-06-03 20:18:00	4	41	FALSE	1	173	0.166666666666667	2005	5.59054580475198	0.941025010512691
862	7	557176.0042	557273.4831	7613531.312	7615853.499	2324.23204498041	-0.238724000868328	2005-06-03 20:18:00	2005-06-04 00:18:00	4	42	TRUE	3	173	0.333333333333333	2005	7.7511449602251	0.971640492361235
863	7	557176.0042	557175.880084463	7613531.312	7613531.07537066	0.267204246097198	2.70047882788256	2005-06-03 20:18:00	2005-06-04 00:18:00	4	42	FALSE	1	173	0.333333333333333	2005	-1.31974194636358	-0.904276679771258
864	7	557176.0042	557637.600997884	7613531.312	7614665.18913641	1224.23403166512	-0.344656007342591	2005-06-03 20:18:00	2005-06-04 00:18:00	4	42	FALSE	3	173	0.333333333333333	2005	7.11007064713622	0.941191734098777
865	7	557176.0042	557177.967265411	7613531.312	7613548.1148401	16.9171233113624	-0.0743495867055382	2005-06-03 20:18:00	2005-06-04 00:18:00	4	42	FALSE	3	174	0.166666666666667	2005	2.82832632266458	0.99723734246243
866	7	557176.0042	557305.328933946	7613531.312	7613510.05341953	131.060345085045	-1.69176811150498	2005-06-03 20:18:00	2005-06-04 00:18:00	4	42	FALSE	3	174	0.166666666666667	2005	4.8756578666389	-0.120676946863387
867	7	557176.0042	555595.647414244	7613531.312	7621436.06013754	8061.17675579834	0.239276011906238	2005-06-03 20:18:00	2005-06-04 00:18:00	4	42	FALSE	1	174	0.166666666666667	2005	8.99481482432249	0.971509814140742
868	7	557176.0042	557194.099148893	7613531.312	7613531.55602956	18.0965943168545	-1.51535851771816	2005-06-03 20:18:00	2005-06-04 00:18:00	4	42	FALSE	1	174	0.166666666666667	2005	2.8957237612778	0.055409416802062
869	7	557176.0042	557613.646923859	7613531.312	7613841.83965222	536.617719183234	-0.91173976235344	2005-06-03 20:18:00	2005-06-04 00:18:00	4	42	FALSE	0	174	0.166666666666667	2005	6.28528595865997	0.612371272463191
870	7	557176.0042	557135.772739899	7613531.312	7613476.11605258	68.3019984583668	2.55369567888571	2005-06-03 20:18:00	2005-06-04 00:18:00	4	42	FALSE	3	174	0.166666666666667	2005	4.22393902615405	-0.832108882036162
871	7	557176.0042	556851.004231351	7613531.312	7615285.96865862	1784.50132229332	0.225098401034787	2005-06-03 20:18:00	2005-06-04 00:18:00	4	42	FALSE	3	174	0.166666666666667	2005	7.48689428391807	0.974772148452727
872	7	557176.0042	556603.138105869	7613531.312	7613551.88938927	573.235545612492	1.57684426184767	2005-06-03 20:18:00	2005-06-04 00:18:00	4	42	FALSE	1	174	0.166666666666667	2005	6.35129670661417	-0.00604789818310165
873	7	557176.0042	557679.837965587	7613531.312	7613099.86113518	663.323685764812	-2.2370045722492	2005-06-03 20:18:00	2005-06-04 00:18:00	4	42	FALSE	2	174	0.166666666666667	2005	6.49726308487151	-0.618009470716278
874	7	557176.0042	557077.285801309	7613531.312	7613365.34530145	193.10688042266	2.64695176307254	2005-06-03 20:18:00	2005-06-04 00:18:00	4	42	FALSE	3	174	0.166666666666667	2005	5.26324382019616	-0.8801392414629
875	7	557176.0042	556553.194310366	7613531.312	7613682.13425403	640.811603309657	1.37515859589403	2005-06-03 20:18:00	2005-06-04 00:18:00	4	42	FALSE	1	174	0.166666666666667	2005	6.46273550312713	0.194392139931619
876	7	557176.0042	559029.46565753	7613531.312	7613263.60083646	1872.69555497819	-1.67229018497785	2005-06-03 20:18:00	2005-06-04 00:18:00	4	42	FALSE	0	174	0.166666666666667	2005	7.53513414517375	-0.101319699813641
877	7	557176.0042	557041.573653438	7613531.312	7614346.00754456	825.712057665814	0.205486094232352	2005-06-03 20:18:00	2005-06-04 00:18:00	4	42	FALSE	3	174	0.166666666666667	2005	6.71624611427887	0.978961916031092
878	7	557176.0042	557357.324622632	7613531.312	7613453.38413369	197.357158499639	-1.93475601782552	2005-06-03 20:18:00	2005-06-04 00:18:00	4	42	FALSE	1	174	0.166666666666667	2005	5.285015074568	-0.355977324172069
879	7	557176.0042	558453.7268043	7613531.312	7615648.01776203	2472.45188761432	-0.501137146062053	2005-06-03 20:18:00	2005-06-04 00:18:00	4	42	FALSE	1	174	0.166666666666667	2005	7.81296560430423	0.87703681774314
880	7	557176.0042	559509.147485145	7613531.312	7612082.77993156	2746.23428394675	-2.08445325660137	2005-06-03 20:18:00	2005-06-04 00:18:00	4	42	FALSE	0	174	0.166666666666667	2005	7.91798590095026	-0.491365540946197
881	7	557176.0042	557096.327424047	7613531.312	7613601.86130981	106.421772873515	0.888034328319358	2005-06-03 20:18:00	2005-06-04 00:18:00	4	42	FALSE	3	174	0.166666666666667	2005	4.6674101882431	0.630938277536775
882	7	557176.0042	555759.994533261	7613531.312	7612964.81504567	1525.12365910407	1.99331194125709	2005-06-03 20:18:00	2005-06-04 00:18:00	4	42	FALSE	3	174	0.166666666666667	2005	7.32983077369116	-0.41005614016258
883	8	556678.8564	556660.7321	7621952.446	7623740.598	1788.24384952211	-1.23833886904624	2005-06-04 12:18:00	2005-06-04 16:18:00	4	43	TRUE	3	174	0.166666666666667	2005	7.48898932759889	0.326366906679113
884	8	556678.8564	556332.728132811	7621952.446	7621945.26469805	346.202756264511	1.58140544272793	2005-06-04 12:18:00	2005-06-04 16:18:00	4	43	FALSE	1	174	0.166666666666667	2005	5.84702460419081	-0.0106089169189106
885	8	556678.8564	557491.69479092	7621952.446	7625479.34970033	3619.35850133077	-0.236648239811433	2005-06-04 12:18:00	2005-06-04 16:18:00	4	43	FALSE	3	174	0.166666666666667	2005	8.19405207953921	0.972129239416007
886	8	556678.8564	556182.387691598	7621952.446	7622457.18725387	707.986519493085	0.767000378936232	2005-06-04 12:18:00	2005-06-04 16:18:00	4	43	FALSE	3	174	0.166666666666667	2005	6.56242505324845	0.719995578625025
887	8	556678.8564	557144.928640326	7621952.446	7621414.43797667	711.811749252463	-2.43785117267058	2005-06-04 12:18:00	2005-06-04 16:18:00	4	43	FALSE	1	174	0.166666666666667	2005	6.56781347933557	-0.762426511339369
888	8	556678.8564	557610.82394971	7621952.446	7622968.32521548	1378.61310532142	-0.752481014667448	2005-06-04 12:18:00	2005-06-04 16:18:00	4	43	FALSE	1	174	0.166666666666667	2005	7.22883327666012	0.729995462917233
889	8	556678.8564	556706.975540518	7621952.446	7621853.88783691	102.490963380142	-2.8738068204458	2005-06-04 12:18:00	2005-06-04 16:18:00	4	43	FALSE	1	174	0.166666666666667	2005	4.62977463254699	-0.964359121330653
890	8	556678.8564	556029.931053953	7621952.446	7621544.44273394	766.53164961514	2.12194286572467	2005-06-04 12:18:00	2005-06-04 16:18:00	4	43	FALSE	1	174	0.166666666666667	2005	6.64187598854244	-0.523664337720024
891	8	556678.8564	556799.64803648	7621952.446	7621920.80080927	124.868080547348	-1.83715507330079	2005-06-04 12:18:00	2005-06-04 16:18:00	4	43	FALSE	1	174	0.166666666666667	2005	4.82725782440122	-0.263220342042103
892	8	556678.8564	556711.08458031	7621952.446	7621981.11849259	43.1366136497188	-0.853852413736678	2005-06-04 12:18:00	2005-06-04 16:18:00	4	43	FALSE	1	174	0.166666666666667	2005	3.76437214111871	0.657084012661968
893	8	556678.8564	557299.950757778	7621952.446	7621593.83988415	717.18655006065	-2.10455120115777	2005-06-04 12:18:00	2005-06-04 16:18:00	4	43	FALSE	3	174	0.166666666666667	2005	6.57533598815392	-0.508769501967463
894	8	556678.8564	555848.276160012	7621952.446	7619254.86975821	2822.5486914049	2.83276975895426	2005-06-04 12:18:00	2005-06-04 16:18:00	4	43	FALSE	1	174	0.166666666666667	2005	7.94539554703707	-0.952691996194537
895	8	556678.8564	555139.309522451	7621952.446	7622667.81637677	1697.63345988881	1.12568040235225	2005-06-04 12:18:00	2005-06-04 16:18:00	4	43	FALSE	1	174	0.166666666666667	2005	7.43699047777906	0.430562512046638
896	8	556678.8564	556746.246068833	7621952.446	7622575.23930181	626.428658539581	-0.117921574036585	2005-06-04 12:18:00	2005-06-04 16:18:00	4	43	FALSE	3	174	0.166666666666667	2005	6.44003489481073	0.993055304240847
897	8	556678.8564	556020.212959447	7621952.446	7622819.79653141	1089.0859131008	0.639338098699358	2005-06-04 12:18:00	2005-06-04 16:18:00	4	43	FALSE	1	174	0.166666666666667	2005	6.99309401155745	0.802490866590389
898	8	556678.8564	556160.798347584	7621952.446	7622246.31207846	595.601727448744	1.04467389240374	2005-06-04 12:18:00	2005-06-04 16:18:00	4	43	FALSE	1	174	0.166666666666667	2005	6.38957220115612	0.502183958092606
899	8	556678.8564	561153.077985356	7621952.446	7618657.48200951	5556.56786996256	-2.21569322461121	2005-06-04 12:18:00	2005-06-04 16:18:00	4	43	FALSE	1	174	0.166666666666667	2005	8.6227359070679	-0.601116046387848
900	8	556678.8564	554216.730764018	7621952.446	7622893.88257934	2635.97524272891	1.1954468375353	2005-06-04 12:18:00	2005-06-04 16:18:00	4	43	FALSE	3	174	0.166666666666667	2005	7.87700850359381	0.366597709130497
901	8	556678.8564	556634.715393726	7621952.446	7621980.18929991	52.1355840564802	0.999537689434672	2005-06-04 12:18:00	2005-06-04 16:18:00	4	43	FALSE	1	174	0.166666666666667	2005	3.95384771095008	0.540691269041285
902	8	556678.8564	557800.035759	7621952.446	7623789.88867114	2152.49592909753	-0.558010019958336	2005-06-04 12:18:00	2005-06-04 16:18:00	4	43	FALSE	3	174	0.166666666666667	2005	7.67438334505621	0.848310482674751
903	8	556678.8564	556675.260741226	7621952.446	7621959.93644637	8.30876337229649	0.437411081643095	2005-06-04 12:18:00	2005-06-04 16:18:00	4	43	FALSE	1	174	0.166666666666667	2005	2.11731078579574	0.905851352441641
904	8	556660.7321	554920.1342	7623740.598	7624247.7	1812.96262727298	1.27716988384816	2005-06-04 16:18:00	2005-06-04 20:18:00	4	44	TRUE	3	174	0.333333333333333	2005	7.50271759679334	0.289425353942296
905	8	556660.7321	556657.261106984	7623740.598	7623738.34187528	4.13979362570471	0.859862038457561	2005-06-04 16:18:00	2005-06-04 20:18:00	4	44	FALSE	3	174	0.333333333333333	2005	1.42064593773113	0.652542015083576
906	8	556660.7321	555322.353163664	7623740.598	7625076.21345532	1890.80057692641	-0.500873679673969	2005-06-04 16:18:00	2005-06-04 20:18:00	4	44	FALSE	3	174	0.333333333333333	2005	7.54475560404195	0.87716336265894
907	8	556660.7321	556681.712034841	7623740.598	7623672.0022833	71.7323498567005	2.15110156558714	2005-06-04 16:18:00	2005-06-04 20:18:00	4	44	FALSE	1	174	0.333333333333333	2005	4.27294182934943	-0.548279232107031
908	8	556660.7321	556789.954967293	7623740.598	7624465.97178244	736.794186789824	-1.46360242596127	2005-06-04 16:18:00	2005-06-04 20:18:00	4	44	FALSE	1	174	0.333333333333333	2005	6.60230859510246	0.106988732912196
909	8	556660.7321	556684.716037666	7623740.598	7621991.49175238	1749.27067508721	1.86799859629123	2005-06-04 16:18:00	2005-06-04 20:18:00	4	44	FALSE	1	174	0.333333333333333	2005	7.46695422295716	-0.292846279549903
910	8	556660.7321	558040.461181166	7623740.598	7623887.12651885	1387.48799787634	-2.75229728673566	2005-06-04 16:18:00	2005-06-04 20:18:00	4	44	FALSE	1	174	0.333333333333333	2005	7.23525019540396	-0.92517672358181
911	8	556660.7321	556675.107706783	7623740.598	7623913.32911267	173.328287809711	-1.37033929752188	2005-06-04 16:18:00	2005-06-04 20:18:00	4	44	FALSE	1	174	0.333333333333333	2005	5.15518741369357	0.199117229146448
912	8	556660.7321	556661.320191447	7623740.598	7625498.39079874	1757.79289711691	-1.28763987065661	2005-06-04 16:18:00	2005-06-04 20:18:00	4	44	FALSE	3	175	376.833333333333	2005	7.47181426534238	0.279387796170045
913	8	556660.7321	561095.142635316	7623740.598	7623878.48165794	4436.55369615336	-2.82701762835777	2005-06-04 16:18:00	2005-06-04 20:18:00	4	44	FALSE	1	175	376.833333333333	2005	8.39763315947125	-0.950927957234465
914	8	556660.7321	556715.024342814	7623740.598	7625794.77068307	2054.89003586151	-1.31372937982183	2005-06-04 16:18:00	2005-06-04 20:18:00	4	44	FALSE	1	175	376.833333333333	2005	7.62797761496892	0.254244977100153
915	8	556660.7321	555885.804782848	7623740.598	7624370.68799592	998.762108723977	-0.3991841962824	2005-06-04 16:18:00	2005-06-04 20:18:00	4	44	FALSE	1	175	376.833333333333	2005	6.90651662088582	0.921378376399531
916	8	556660.7321	556116.42614837	7623740.598	7623468.75997755	608.411767991539	0.746675614067347	2005-06-04 16:18:00	2005-06-04 20:18:00	4	44	FALSE	3	175	376.833333333333	2005	6.41085190272197	0.733950851863594
917	8	556660.7321	555902.266715763	7623740.598	7624153.40007459	863.524922552555	-0.214934303382289	2005-06-04 16:18:00	2005-06-04 20:18:00	4	44	FALSE	1	175	376.833333333333	2005	6.76102275941986	0.976990408302952
918	8	556660.7321	556647.61258542	7623740.598	7623825.80817148	86.2142388832706	-1.13453838727493	2005-06-04 16:18:00	2005-06-04 20:18:00	4	44	FALSE	1	175	376.833333333333	2005	4.45683534828891	0.422550855309107
919	8	556660.7321	556661.001137303	7623740.598	7623737.91242426	2.6990179924441	1.95413285789255	2005-06-04 16:18:00	2005-06-04 20:18:00	4	44	FALSE	3	175	376.833333333333	2005	0.992888000350846	-0.374016917476887
920	8	556660.7321	556257.210974015	7623740.598	7624003.98935096	481.875816864869	-0.294802713929565	2005-06-04 16:18:00	2005-06-04 20:18:00	4	44	FALSE	1	175	376.833333333333	2005	6.17768643949617	0.956859482622964
921	8	556660.7321	557294.778625131	7623740.598	7623370.5916781	734.111486274137	2.89683761326453	2005-06-04 16:18:00	2005-06-04 20:18:00	4	44	FALSE	1	175	376.833333333333	2005	6.59866090573746	-0.970196712383805
922	8	556660.7321	554045.005744766	7623740.598	7622519.92427631	2886.5322976141	0.720118625604075	2005-06-04 16:18:00	2005-06-04 20:18:00	4	44	FALSE	1	175	376.833333333333	2005	7.96781116363434	0.75172750394633
923	8	556660.7321	556876.619879335	7623740.598	7625464.03570806	1736.90675248906	-1.41192199131571	2005-06-04 16:18:00	2005-06-04 20:18:00	4	44	FALSE	0	175	376.833333333333	2005	7.45986108171955	0.158206819184375
924	8	556660.7321	554026.234186472	7623740.598	7623947.48514662	2642.60885259663	0.20512184473409	2005-06-04 16:18:00	2005-06-04 20:18:00	4	44	FALSE	1	175	376.833333333333	2005	7.87952190993161	0.97903617366546
925	8	554920.1342	554917.4275	7624247.7	7627291.811	3044.11220334324	-1.28641614903445	2005-06-04 20:18:00	2005-06-05 00:18:00	4	45	TRUE	1	176	377	2005	8.02096457879608	0.280562577691139
926	8	554920.1342	554822.39563102	7624247.7	7624322.69376596	123.194532342448	0.915432369571687	2005-06-04 20:18:00	2005-06-05 00:18:00	4	45	FALSE	2	178	0.333333333333333	2005	4.81376466977731	0.60944783849873
927	8	554920.1342	555956.590251644	7624247.7	7624336.24849453	1040.23169672598	-1.48645852835101	2005-06-04 20:18:00	2005-06-05 00:18:00	4	45	FALSE	1	178	0.333333333333333	2005	6.94719875263589	0.0842378534434105
928	8	554920.1342	555173.642680574	7624247.7	7624337.42217083	268.917492294088	-1.23152116372104	2005-06-04 20:18:00	2005-06-05 00:18:00	4	45	FALSE	2	178	0.333333333333333	2005	5.59440461245728	0.33280366120163
929	8	554920.1342	554397.129841535	7624247.7	7623626.64051561	811.941156813876	2.44080412629988	2005-06-04 20:18:00	2005-06-05 00:18:00	4	45	FALSE	1	178	0.333333333333333	2005	6.69942787055783	-0.764333966330123
930	8	554920.1342	555673.71345905	7624247.7	7624287.23238945	754.615471273906	-1.51927403175826	2005-06-04 20:18:00	2005-06-05 00:18:00	4	45	FALSE	1	178	0.333333333333333	2005	6.62620830993586	0.0514995033372874
931	8	554920.1342	557324.599410852	7624247.7	7623055.16976974	2683.94882594129	-2.03209976833219	2005-06-04 20:18:00	2005-06-05 00:18:00	4	45	FALSE	1	178	0.333333333333333	2005	7.89504443156901	-0.445115681554728
932	8	554920.1342	554371.699332319	7624247.7	7630867.19343097	6642.17389765847	0.0817735294524066	2005-06-04 20:18:00	2005-06-05 00:18:00	4	45	FALSE	1	178	0.333333333333333	2005	8.80119458311436	0.996658407640504
933	8	554920.1342	552291.58264605	7624247.7	7625685.62779673	2996.15080067687	1.06933789876926	2005-06-04 20:18:00	2005-06-05 00:18:00	4	45	FALSE	1	178	0.333333333333333	2005	8.00508367737469	0.480704919281634
934	8	554920.1342	554858.686836912	7624247.7	7624343.18539724	113.548401643299	0.570921649936162	2005-06-04 20:18:00	2005-06-05 00:18:00	4	45	FALSE	2	178	0.333333333333333	2005	4.73222919221559	0.841403265817844
935	8	554920.1342	554458.508961258	7624247.7	7624024.87076479	512.592166454151	2.01962403927241	2005-06-04 20:18:00	2005-06-05 00:18:00	4	45	FALSE	1	178	0.333333333333333	2005	6.23948053182754	-0.433909652572855
936	8	554920.1342	553195.795608431	7624247.7	7625148.52913083	1945.46567724124	1.08848477648137	2005-06-04 20:18:00	2005-06-05 00:18:00	4	45	FALSE	1	178	0.333333333333333	2005	7.57325665014163	0.463828273403752
937	8	554920.1342	554855.008845363	7624247.7	7624276.88800619	71.3670198474771	1.14856619024576	2005-06-04 20:18:00	2005-06-05 00:18:00	4	45	FALSE	3	178	0.333333333333333	2005	4.2678358557356	0.409795750390309
938	8	554920.1342	554620.192385436	7624247.7	7624176.52238276	308.271544777084	1.8029021351418	2005-06-04 20:18:00	2005-06-05 00:18:00	4	45	FALSE	1	178	0.333333333333333	2005	5.73098103344493	-0.230027371366668
939	8	554920.1342	555398.490163419	7624247.7	7624427.50006696	511.030812982695	-1.21215154142494	2005-06-04 20:18:00	2005-06-05 00:18:00	4	45	FALSE	1	178	0.333333333333333	2005	6.23642988776482	0.351005569101113
940	8	554920.1342	556051.891730712	7624247.7	7624525.57937357	1165.37206701376	-1.33091916375154	2005-06-04 20:18:00	2005-06-05 00:18:00	4	45	FALSE	1	178	0.333333333333333	2005	7.06079568583905	0.23758330843339
941	8	554920.1342	555632.332201353	7624247.7	7625017.4145026	1048.65933870183	-0.747494447674239	2005-06-04 20:18:00	2005-06-05 00:18:00	4	45	FALSE	1	178	0.333333333333333	2005	6.95526780703806	0.733394451973143
942	8	554920.1342	554938.488110457	7624247.7	7624399.46318825	152.869000575133	-0.121242498028369	2005-06-04 20:18:00	2005-06-05 00:18:00	4	45	FALSE	3	178	0.333333333333333	2005	5.02958134924795	0.992659127361052
943	8	554920.1342	554916.086901228	7624247.7	7624263.68296756	16.4874461182355	0.247123181663434	2005-06-04 20:18:00	2005-06-05 00:18:00	4	45	FALSE	3	178	0.333333333333333	2005	2.80259925000082	0.969620147578031
944	8	554920.1342	554921.978750074	7624247.7	7624253.1968788	5.79810671945099	-0.324645222003183	2005-06-04 20:18:00	2005-06-05 00:18:00	4	45	FALSE	3	178	0.333333333333333	2005	1.7575314365824	0.947763950504673
945	8	554920.1342	554940.885264382	7624247.7	7624693.76728294	446.549692179397	-0.0473756767308844	2005-06-04 20:18:00	2005-06-05 00:18:00	4	45	FALSE	1	178	0.333333333333333	2005	6.101550686799	0.998877982510488
946	8	554917.4275	554229.6016	7627291.811	7630387.983	3171.65343666301	0.217714437103157	2005-06-05 00:18:00	2005-06-05 04:18:00	4	46	TRUE	3	178	0.5	2005	8.06200831974383	0.976393677481516
947	8	554917.4275	554725.521403941	7627291.811	7627215.09254308	206.672860670122	1.73250152096069	2005-06-05 00:18:00	2005-06-05 04:18:00	4	46	FALSE	3	178	0.5	2005	5.33113715990637	-0.161001388378673
948	8	554917.4275	553395.940193437	7627291.811	7630162.32379825	3248.81014357006	0.268786401917184	2005-06-05 00:18:00	2005-06-05 04:18:00	4	46	FALSE	1	178	0.5	2005	8.08604409861853	0.964093891316037
949	8	554917.4275	555029.311777984	7627291.811	7627108.42099352	214.825478327018	-2.81239116676434	2005-06-05 00:18:00	2005-06-05 04:18:00	4	46	FALSE	0	178	0.5	2005	5.36982596978598	-0.946300794518883
950	8	554917.4275	555287.921205883	7627291.811	7627713.50483203	561.329915533146	-0.939460207770837	2005-06-05 00:18:00	2005-06-05 04:18:00	4	46	FALSE	3	178	0.5	2005	6.33030881739795	0.590223852672192
951	8	554917.4275	554920.94979428	7627291.811	7627288.74122406	4.67226725380162	-2.50625974593297	2005-06-05 00:18:00	2005-06-05 04:18:00	4	46	FALSE	1	179	0.333333333333333	2005	1.54164444718646	-0.80487417852868
952	8	554917.4275	554887.835089447	7627291.811	7627316.79241344	38.7270161522421	0.651085373744197	2005-06-05 00:18:00	2005-06-05 04:18:00	4	46	FALSE	3	179	0.333333333333333	2005	3.65653744827221	0.795426476335185
953	8	554917.4275	554923.400973665	7627291.811	7627289.15271072	6.53826349450371	-2.20810113953047	2005-06-05 00:18:00	2005-06-05 04:18:00	4	46	FALSE	1	179	0.333333333333333	2005	1.87767160949415	-0.595031476685321
954	8	554917.4275	554999.004173875	7627291.811	7627417.71429875	150.02131300601	-0.79352309208676	2005-06-05 00:18:00	2005-06-05 04:18:00	4	46	FALSE	2	179	0.333333333333333	2005	5.01077737070963	0.701338312714476
955	8	554917.4275	553431.86738994	7627291.811	7626335.74558071	1766.62104780886	1.9240361167498	2005-06-05 00:18:00	2005-06-05 04:18:00	4	46	FALSE	1	179	0.333333333333333	2005	7.47682398854372	-0.345939372843366
956	8	554917.4275	554890.596971844	7627291.811	7627271.23609766	33.8112976304553	2.00638884059752	2005-06-05 00:18:00	2005-06-05 04:18:00	4	46	FALSE	1	179	0.333333333333333	2005	3.52079499606183	-0.42194766037963
957	8	554917.4275	553311.228230655	7627291.811	7630634.35841582	3708.43623645675	0.22934824945051	2005-06-05 00:18:00	2005-06-05 04:18:00	4	46	FALSE	1	179	0.333333333333333	2005	8.21836556713821	0.973814772674687
958	8	554917.4275	555108.820033407	7627291.811	7626461.84568737	851.747334605664	-3.13355518489463	2005-06-05 00:18:00	2005-06-05 04:18:00	4	46	FALSE	1	179	0.333333333333333	2005	6.74728992722085	-0.999967699722373
959	8	554917.4275	553111.659319045	7627291.811	7626296.50045773	2061.90247075379	1.85594451365313	2005-06-05 00:18:00	2005-06-05 04:18:00	4	46	FALSE	3	179	0.333333333333333	2005	7.63138436508477	-0.281299657453035
960	8	554917.4275	551004.865694102	7627291.811	7626121.43691001	4083.86035455458	1.64285339210136	2005-06-05 00:18:00	2005-06-05 04:18:00	4	46	FALSE	2	179	0.333333333333333	2005	8.31479798539794	-0.0719947254622415
961	8	554917.4275	554522.373546043	7627291.811	7626942.38646219	527.413627204654	2.07637702516154	2005-06-05 00:18:00	2005-06-05 04:18:00	4	46	FALSE	1	179	0.333333333333333	2005	6.26798511204699	-0.484315571110728
962	8	554917.4275	554260.651245413	7627291.811	7626657.28476683	913.224281964677	2.1203619176966	2005-06-05 00:18:00	2005-06-05 04:18:00	4	46	FALSE	1	179	0.333333333333333	2005	6.81698150427659	-0.522316835214924
963	8	554917.4275	555860.788321388	7627291.811	7628493.01435926	1527.35691625175	-0.884345375629925	2005-06-05 00:18:00	2005-06-05 04:18:00	4	46	FALSE	3	179	0.333333333333333	2005	7.33129401480999	0.633795989370432
964	8	554917.4275	555214.450739639	7627291.811	7628001.4531953	769.295034584053	-0.615001372377894	2005-06-05 00:18:00	2005-06-05 04:18:00	4	46	FALSE	1	179	0.333333333333333	2005	6.64547455598423	0.816772655094932
965	8	554917.4275	554951.330435355	7627291.811	7627291.94766677	33.9032108143664	-1.7853688257579	2005-06-05 00:18:00	2005-06-05 04:18:00	4	46	FALSE	1	179	0.333333333333333	2005	3.52350972418938	-0.212929750396477
966	8	554917.4275	552739.50246148	7627291.811	7628435.04227396	2459.74291729053	0.868810294597299	2005-06-05 00:18:00	2005-06-05 04:18:00	4	46	FALSE	3	179	0.333333333333333	2005	7.80781211829891	0.645735416947957
967	8	554229.6016	554467.3574	7630387.983	7630411.123	238.879216411955	-1.69237874444245	2005-06-05 04:18:00	2005-06-05 08:18:00	4	47	TRUE	1	180	377.333333333333	2005	5.47595805352744	-0.1212830946569
968	8	554229.6016	554171.781499621	7630387.983	7630382.91621706	58.0416772432666	3.13197832822533	2005-06-05 04:18:00	2005-06-05 08:18:00	4	47	FALSE	1	180	377.333333333333	2005	4.06116132565611	-0.999953782729904
969	8	554229.6016	554293.205835072	7630387.983	7630392.72230254	63.7805590104451	-0.0226462472020641	2005-06-05 04:18:00	2005-06-05 08:18:00	4	47	FALSE	0	180	377.333333333333	2005	4.15544842621025	0.999743584702715
970	8	554229.6016	554938.701727258	7630387.983	7629341.28473422	1264.27854923789	-1.07237720323075	2005-06-05 04:18:00	2005-06-05 08:18:00	4	47	FALSE	1	180	377.333333333333	2005	7.14225692166113	0.478037590506553
971	8	554229.6016	554286.339453869	7630387.983	7630360.5182716	63.0356674258863	-0.54783856031088	2005-06-05 04:18:00	2005-06-05 08:18:00	4	47	FALSE	1	180	377.333333333333	2005	4.14370071580654	0.853652286681009
972	8	554229.6016	554437.468578025	7630387.983	7631855.94911726	1482.61026638008	1.33310832246135	2005-06-05 04:18:00	2005-06-05 08:18:00	4	47	FALSE	1	180	377.333333333333	2005	7.30155950677714	0.235456263940817
973	8	554229.6016	552280.989885326	7630387.983	7629837.7040445	2024.81963231932	-2.963385273581	2005-06-05 04:18:00	2005-06-05 08:18:00	4	47	FALSE	3	180	377.333333333333	2005	7.61323590511404	-0.98416304382482
974	8	554229.6016	554196.310291356	7630387.983	7630683.55556786	297.441513750503	1.58593572571107	2005-06-05 04:18:00	2005-06-05 08:18:00	4	47	FALSE	1	180	377.333333333333	2005	5.69521761322358	-0.0151388205942313
975	8	554229.6016	552261.417226855	7630387.983	7630854.94179648	2022.81987440903	2.81162494597013	2005-06-05 04:18:00	2005-06-05 08:18:00	4	47	FALSE	1	181	377.333333333333	2005	7.61224779435483	-0.946052807155838
976	8	554229.6016	554626.059951966	7630387.983	7630528.50293552	420.62462733661	0.243601899170317	2005-06-05 04:18:00	2005-06-05 08:18:00	4	47	FALSE	1	181	377.333333333333	2005	6.04174081442323	0.970475494904354
977	8	554229.6016	554252.94096985	7630387.983	7630366.44095494	31.7613899308151	-0.842394647339025	2005-06-05 04:18:00	2005-06-05 08:18:00	4	47	FALSE	1	185	377.333333333333	2005	3.45825139898605	0.66567775615265
978	8	554229.6016	554087.95676951	7630387.983	7630845.67832513	479.111958364347	1.7739009183177	2005-06-05 04:18:00	2005-06-05 08:18:00	4	47	FALSE	1	187	377.333333333333	2005	6.17193430363675	-0.201711074861302
979	8	554229.6016	554000.506583346	7630387.983	7629829.90804052	603.267923113436	-2.05735075113385	2005-06-05 04:18:00	2005-06-05 08:18:00	4	47	FALSE	1	187	377.333333333333	2005	6.40236141498535	-0.467582955933475
980	8	554229.6016	553566.699455286	7630387.983	7631669.3861028	1442.71728531285	1.95118667436924	2005-06-05 04:18:00	2005-06-05 08:18:00	4	47	FALSE	0	187	377.333333333333	2005	7.27428361810464	-0.371282943132848
981	8	554229.6016	554339.708046745	7630387.983	7630539.84804794	187.580442478413	0.846448452922102	2005-06-05 04:18:00	2005-06-05 08:18:00	4	47	FALSE	0	187	377.333333333333	2005	5.23420777995643	0.662647185663386
982	8	554229.6016	552356.559699278	7630387.983	7630465.78922858	1874.65724095492	3.00305530739255	2005-06-05 04:18:00	2005-06-05 08:18:00	4	47	FALSE	3	187	377.333333333333	2005	7.53618111686963	-0.990419040194996
983	8	554229.6016	554054.427291899	7630387.983	7630506.93296923	211.743083475543	2.44805310029917	2005-06-05 04:18:00	2005-06-05 08:18:00	4	47	FALSE	1	188	377.333333333333	2005	5.3553736693649	-0.768988131175009
984	8	554229.6016	554174.938529971	7630387.983	7630187.30275414	207.991856337977	-1.93375457417013	2005-06-05 04:18:00	2005-06-05 08:18:00	4	47	FALSE	1	188	377.333333333333	2005	5.33749892671358	-0.355041302144234
985	8	554229.6016	551722.384830825	7630387.983	7632105.32823792	3038.98183506457	2.44401039552102	2005-06-05 04:18:00	2005-06-05 08:18:00	4	47	FALSE	3	188	377.333333333333	2005	8.01927781562501	-0.766397502450067
986	8	554229.6016	554363.675312462	7630387.983	7630341.16872915	142.011747149075	-0.432954741538242	2005-06-05 04:18:00	2005-06-05 08:18:00	4	47	FALSE	3	188	377.333333333333	2005	4.95590978058156	0.907730038132416
987	8	554229.6016	554236.544814232	7630387.983	7630391.51930625	7.79189872680925	0.374053271991026	2005-06-05 04:18:00	2005-06-05 08:18:00	4	47	FALSE	1	189	0.166666666666667	2005	2.05308456918304	0.930853965318586
988	8	554467.3574	554330.3631	7630411.123	7630387.026	139.09746094555	-3.06449714844937	2005-06-05 08:18:00	2005-06-05 12:18:00	4	48	TRUE	1	189	0.166666666666667	2005	4.935174845316	-0.997029613242413
989	8	554467.3574	554115.524727757	7630411.123	7630216.12477397	402.256805301665	0.331972683695527	2005-06-05 08:18:00	2005-06-05 12:18:00	4	48	FALSE	1	189	0.166666666666667	2005	5.99709070381929	0.94540126879193
990	8	554467.3574	554434.54519552	7630411.123	7630529.81991796	123.148686948002	-1.47521144443169	2005-06-05 08:18:00	2005-06-05 12:18:00	4	48	FALSE	0	189	0.166666666666667	2005	4.81339246229291	0.0954393974425497
991	8	554467.3574	554467.377765271	7630411.123	7630412.77231797	1.64944369279213	-1.757260075614	2005-06-05 08:18:00	2005-06-05 12:18:00	4	48	FALSE	1	189	0.166666666666667	2005	0.500438075179107	-0.185385107732121
992	8	554467.3574	554451.736698953	7630411.123	7630337.43709216	75.3234313848632	1.18778193548297	2005-06-05 08:18:00	2005-06-05 12:18:00	4	48	FALSE	3	189	0.166666666666667	2005	4.3217912601711	0.373718138589391
993	8	554467.3574	553613.920130318	7630411.123	7630248.92728494	868.713199660891	0.013693477147565	2005-06-05 08:18:00	2005-06-05 12:18:00	4	48	FALSE	1	189	0.166666666666667	2005	6.76701303587922	0.999906245806816
994	8	554467.3574	554732.490765173	7630411.123	7631042.21013043	684.519296673557	-2.14264440449569	2005-06-05 08:18:00	2005-06-05 12:18:00	4	48	FALSE	0	189	0.166666666666667	2005	6.52871683523481	-0.54118702473977
995	8	554467.3574	555405.890790894	7630411.123	7630390.60823227	938.757573348166	2.94562112516789	2005-06-05 08:18:00	2005-06-05 12:18:00	4	48	FALSE	2	189	0.166666666666667	2005	6.84455727052721	-0.980858956893805
996	8	554467.3574	554484.876006417	7630411.123	7629857.41727147	553.982793393588	1.42830793137711	2005-06-05 08:18:00	2005-06-05 12:18:00	4	48	FALSE	1	189	0.166666666666667	2005	6.31713362740861	0.14200672901583
997	8	554467.3574	554463.771004402	7630411.123	7630411.95958788	3.6826773785088	-0.403285745567715	2005-06-05 08:18:00	2005-06-05 12:18:00	4	48	FALSE	1	189	0.166666666666667	2005	1.30364003615355	0.919776494773134
998	8	554467.3574	554571.049279748	7630411.123	7630256.68173105	186.021803781323	1.98795206730515	2005-06-05 08:18:00	2005-06-05 12:18:00	4	48	FALSE	1	189	0.166666666666667	2005	5.2258638914737	-0.405161745326125
999	8	554467.3574	551762.20660113	7630411.123	7629579.1737855	2830.19086637776	0.124245517305534	2005-06-05 08:18:00	2005-06-05 12:18:00	4	48	FALSE	1	189	0.166666666666667	2005	7.94809943231278	0.992291449747842
1000	8	554467.3574	554229.505638684	7630411.123	7630601.84100242	304.871803891615	-0.849975873783576	2005-06-05 08:18:00	2005-06-05 12:18:00	4	48	FALSE	0	189	0.166666666666667	2005	5.7198913731408	0.66000127124655
1001	8	554467.3574	554380.529672182	7630411.123	7630385.67456766	90.480257661757	0.110989659646519	2005-06-05 08:18:00	2005-06-05 12:18:00	4	48	FALSE	1	189	0.166666666666667	2005	4.50513167952438	0.993846968066739
1002	8	554467.3574	553581.128594466	7630411.123	7631189.37076386	1179.4367629104	-0.894731754812934	2005-06-05 08:18:00	2005-06-05 12:18:00	4	48	FALSE	1	189	0.166666666666667	2005	7.072792283939	0.625728081214762
1003	8	554467.3574	554426.912679347	7630411.123	7630371.33053032	56.7381359602625	0.603152623143601	2005-06-05 08:18:00	2005-06-05 12:18:00	4	48	FALSE	1	189	0.166666666666667	2005	4.03844657653691	0.823551411413516
1004	8	554467.3574	554908.867613602	7630411.123	7630919.69200412	673.478804911415	-2.45984572045739	2005-06-05 08:18:00	2005-06-05 12:18:00	4	48	FALSE	0	189	0.166666666666667	2005	6.51245652529051	-0.77647307345422
1005	8	554467.3574	554467.289834159	7630411.123	7630411.06726559	0.0875869107520285	0.515618078758593	2005-06-05 08:18:00	2005-06-05 12:18:00	4	48	FALSE	1	189	0.166666666666667	2005	-2.43512371284311	0.869988130754196
1006	8	554467.3574	553448.495996166	7630411.123	7628421.07300671	2235.705154084	0.92349577926401	2005-06-05 08:18:00	2005-06-05 12:18:00	4	48	FALSE	1	189	0.166666666666667	2005	7.71231196246937	0.603035212961855
1007	8	554467.3574	554076.758695266	7630411.123	7630492.4492813	398.975327770593	-0.379393192239301	2005-06-05 08:18:00	2005-06-05 12:18:00	4	48	FALSE	3	189	0.166666666666667	2005	5.98889957981657	0.928889542007714
1008	8	554467.3574	554473.034574725	7630411.123	7630411.9462539	5.73655470145326	3.11148335752826	2005-06-05 08:18:00	2005-06-05 12:18:00	4	48	FALSE	1	189	0.166666666666667	2005	1.74685880389594	-0.999546749388831
1009	8	554330.3631	554462.5989	7630387.026	7630543.15	204.599633865474	-2.44765825993686	2005-06-05 12:18:00	2005-06-05 16:18:00	4	49	TRUE	1	189	0.166666666666667	2005	5.32105506400211	-0.768735664382924
1010	8	554330.3631	554261.40268597	7630387.026	7630487.06602713	121.505332114886	1.30627298134391	2005-06-05 12:18:00	2005-06-05 16:18:00	4	49	FALSE	0	189	0.166666666666667	2005	4.79995814753688	0.261449222683342
1011	8	554330.3631	557267.08432632	7630387.026	7633667.1585151	4402.68110107383	-0.0274702356121699	2005-06-05 12:18:00	2005-06-05 16:18:00	4	49	FALSE	0	189	0.166666666666667	2005	8.38996897548656	0.999622716803861
1012	8	554330.3631	554165.169813146	7630387.026	7630515.48984871	209.264861950466	1.61257316446092	2005-06-05 12:18:00	2005-06-05 16:18:00	4	49	FALSE	1	189	0.166666666666667	2005	5.34360073170032	-0.0417646865116445
1013	8	554330.3631	554336.690961629	7630387.026	7630390.62801719	7.2812334537086	-0.350562901648288	2005-06-05 12:18:00	2005-06-05 16:18:00	4	49	FALSE	0	189	0.166666666666667	2005	1.98530027831135	0.939179546292561
1014	8	554330.3631	551613.535460839	7630387.026	7634180.78031822	4666.23233968218	1.3242159946178	2005-06-05 12:18:00	2005-06-05 16:18:00	4	49	FALSE	1	189	0.166666666666667	2005	8.44810724552989	0.244089160495211
1015	8	554330.3631	553446.061143987	7630387.026	7629849.34779721	1034.93371728193	2.81984134419584	2005-06-05 12:18:00	2005-06-05 16:18:00	4	49	FALSE	1	189	0.166666666666667	2005	6.94209266237524	-0.94868305929913
1016	8	554330.3631	556581.624297543	7630387.026	7631272.63097299	2419.18853083851	-0.493263113458266	2005-06-05 12:18:00	2005-06-05 16:18:00	4	49	FALSE	2	189	0.166666666666667	2005	7.79118744508381	0.880792458169943
1017	8	554330.3631	554329.389665141	7630387.026	7630344.11972744	42.9173135224002	-2.46153098491774	2005-06-05 12:18:00	2005-06-05 16:18:00	4	49	FALSE	1	189	0.166666666666667	2005	3.75927532312876	-0.7775339404416
1018	8	554330.3631	557021.454444651	7630387.026	7633498.02333103	4113.42643290434	-0.0104073486990153	2005-06-05 12:18:00	2005-06-05 16:18:00	4	49	FALSE	0	189	0.166666666666667	2005	8.32201164214235	0.999945844035347
1019	8	554330.3631	553618.897325877	7630387.026	7631541.98530238	1356.50821520331	1.25485326745243	2005-06-05 12:18:00	2005-06-05 16:18:00	4	49	FALSE	0	189	0.166666666666667	2005	7.21266918825706	0.31071299073329
1020	8	554330.3631	554632.483187265	7630387.026	7630332.76385182	306.954276488484	-1.04576096856191	2005-06-05 12:18:00	2005-06-05 16:18:00	4	49	FALSE	1	189	0.166666666666667	2005	5.72669879997546	0.501243600686021
1021	8	554330.3631	554392.067490523	7630387.026	7630555.8594243	179.755825969356	0.352351327737651	2005-06-05 12:18:00	2005-06-05 16:18:00	4	49	FALSE	0	189	0.166666666666667	2005	5.19159940758832	0.938563851690917
1022	8	554330.3631	553613.064005549	7630387.026	7630981.5330445	931.641893035657	1.58147678499911	2005-06-05 12:18:00	2005-06-05 16:18:00	4	49	FALSE	0	189	0.166666666666667	2005	6.83694850590815	-0.0106802551481641
1023	8	554330.3631	554272.022275997	7630387.026	7630398.61203468	59.4801474856239	2.07750000142575	2005-06-05 12:18:00	2005-06-05 16:18:00	4	49	FALSE	0	189	0.166666666666667	2005	4.08564260117233	-0.485297750025198
1024	8	554330.3631	553923.484112365	7630387.026	7630722.02648229	527.044432388628	1.58472898543425	2005-06-05 12:18:00	2005-06-05 16:18:00	4	49	FALSE	0	189	0.166666666666667	2005	6.26728485692019	-0.0139322078781595
1025	8	554330.3631	551359.850282022	7630387.026	7632619.98145925	3716.18574411793	1.6289488433858	2005-06-05 12:18:00	2005-06-05 16:18:00	4	49	FALSE	3	189	0.166666666666667	2005	8.22045308364629	-0.0581197462576445
1026	8	554330.3631	547916.680372238	7630387.026	7634937.43770876	7863.9413051975	1.65647816315105	2005-06-05 12:18:00	2005-06-05 16:18:00	4	49	FALSE	1	189	0.166666666666667	2005	8.97004319806536	-0.085577037720251
1027	8	554330.3631	554235.429331789	7630387.026	7630309.8197652	122.365121821732	2.95631827537088	2005-06-05 12:18:00	2005-06-05 16:18:00	4	49	FALSE	3	189	0.166666666666667	2005	4.80700937703474	-0.982885742709226
1028	8	554330.3631	555264.18106266	7630387.026	7630671.08855004	976.067374581005	-0.572750317541041	2005-06-05 12:18:00	2005-06-05 16:18:00	4	49	FALSE	3	189	0.166666666666667	2005	6.88353161536354	0.840413633372741
1029	8	554330.3631	554375.867649189	7630387.026	7630332.79098471	70.7961925567204	-1.74075933286868	2005-06-05 12:18:00	2005-06-05 16:18:00	4	49	FALSE	1	189	0.166666666666667	2005	4.25980522180616	-0.169145888301093
1030	8	554462.5989	554460.5511	7630543.15	7630405.127	138.038190417913	-2.4536829733941	2005-06-05 16:18:00	2005-06-05 20:18:00	4	50	TRUE	1	189	0.166666666666667	2005	4.92753038902995	-0.772574895351534
1031	8	554462.5989	554249.414283727	7630543.15	7631105.90286597	601.77941870536	-2.76463758390332	2005-06-05 16:18:00	2005-06-05 20:18:00	4	50	FALSE	1	189	0.166666666666667	2005	6.39989096405207	-0.929789755711991
1032	8	554462.5989	553866.834666167	7630543.15	7630260.2351594	659.526973936305	-1.11261263430896	2005-06-05 16:18:00	2005-06-05 20:18:00	4	50	FALSE	3	189	0.166666666666667	2005	6.49152287190672	0.44231986868991
1033	8	554462.5989	553283.485677765	7630543.15	7630889.09417786	1228.81461784964	-1.84134559445725	2005-06-05 16:18:00	2005-06-05 20:18:00	4	50	FALSE	1	189	0.166666666666667	2005	7.11380525835914	-0.267260764613738
1034	8	554462.5989	555306.563897594	7630543.15	7630564.48962789	844.234740390808	1.61091147746123	2005-06-05 16:18:00	2005-06-05 20:18:00	4	50	FALSE	3	189	0.166666666666667	2005	6.73843058435054	-0.0401043924793402
1035	8	554462.5989	552880.460174907	7630543.15	7628375.10517693	2683.94882594129	-0.615581491471369	2005-06-05 16:18:00	2005-06-05 20:18:00	4	50	FALSE	3	189	0.166666666666667	2005	7.89504443156901	0.816437812370936
1036	8	554462.5989	553607.450188273	7630543.15	7630154.40382809	939.363031712177	-1.12929235548846	2005-06-05 16:18:00	2005-06-05 20:18:00	4	50	FALSE	1	189	0.166666666666667	2005	6.84520201973378	0.427299703371486
1037	8	554462.5989	555153.990454427	7630543.15	7630306.03422547	730.921454100724	1.25524751821865	2005-06-05 16:18:00	2005-06-05 20:18:00	4	50	FALSE	3	189	0.166666666666667	2005	6.59430600404601	0.310338229751476
1038	8	554462.5989	554519.510051148	7630543.15	7630479.84300062	85.1272887829222	0.747081824579721	2005-06-05 16:18:00	2005-06-05 20:18:00	4	50	FALSE	1	190	377.833333333333	2005	4.44414765142595	0.733674892088939
1039	8	554462.5989	554681.500036511	7630543.15	7630526.16940751	219.558757710243	1.50821496027012	2005-06-05 16:18:00	2005-06-05 20:18:00	4	50	FALSE	1	190	377.833333333333	2005	5.39161988557788	0.0625405252930428
1040	8	554462.5989	556329.204347199	7630543.15	7632215.29931435	2506.05251840325	2.3161348274433	2005-06-05 16:18:00	2005-06-05 20:18:00	4	50	FALSE	2	190	377.833333333333	2005	7.82646409230076	-0.67822059934064
1041	8	554462.5989	553263.140807742	7630543.15	7631605.32204688	1602.1576614842	-2.28073106123645	2005-06-05 16:18:00	2005-06-05 20:18:00	4	50	FALSE	2	190	377.833333333333	2005	7.37910653819419	-0.651784274721956
1042	8	554462.5989	554774.469401609	7630543.15	7630638.61872046	326.155616783075	1.88269071021279	2005-06-05 16:18:00	2005-06-05 20:18:00	4	50	FALSE	1	190	377.833333333333	2005	5.78737461956576	-0.306862172907436
1043	8	554462.5989	553937.831544687	7630543.15	7630761.53171854	568.393659531996	-1.95031120846283	2005-06-05 16:18:00	2005-06-05 20:18:00	4	50	FALSE	0	190	377.833333333333	2005	6.34281424122054	-0.370469913545424
1044	8	554462.5989	554473.62059188	7630543.15	7630529.48983241	17.5521471736103	0.693738770644625	2005-06-05 16:18:00	2005-06-05 20:18:00	4	50	FALSE	2	190	377.833333333333	2005	2.86517628850286	0.768860763621799
1045	8	554462.5989	553767.010793163	7630543.15	7630816.56832254	747.395740872966	-1.93048312311421	2005-06-05 16:18:00	2005-06-05 20:18:00	4	50	FALSE	0	190	377.833333333333	2005	6.61659481844399	-0.351981089671524
1046	8	554462.5989	554447.713492757	7630543.15	7630500.62552984	45.0544771478653	-0.321877853181779	2005-06-05 16:18:00	2005-06-05 20:18:00	4	50	FALSE	1	190	377.833333333333	2005	3.80787236086693	0.948643034953485
1047	8	554462.5989	554879.994418922	7630543.15	7629470.72319198	1150.79028401211	0.386002743674423	2005-06-05 16:18:00	2005-06-05 20:18:00	4	50	FALSE	1	190	377.833333333333	2005	7.04820418882989	0.92642137724205
1048	8	554462.5989	555090.804315457	7630543.15	7629093.88044216	1579.56459041099	0.423852958342598	2005-06-05 16:18:00	2005-06-05 20:18:00	4	50	FALSE	1	190	377.833333333333	2005	7.36490451235381	0.911511082634352
1049	8	554462.5989	552563.847529219	7630543.15	7632438.37055561	2682.74443852827	-2.34042828311525	2005-06-05 16:18:00	2005-06-05 20:18:00	4	50	FALSE	1	190	377.833333333333	2005	7.89459559375626	-0.695870969000922
1050	8	554462.5989	553742.318748088	7630543.15	7631054.86217949	883.545613920305	-2.1736557531565	2005-06-05 16:18:00	2005-06-05 20:18:00	4	50	FALSE	3	190	377.833333333333	2005	6.78394291908613	-0.567000148246529
1051	8	554460.5511	554474.7219	7630405.127	7630453.241	50.157437819776	2.87000144013409	2005-06-05 20:18:00	2005-06-06 00:18:00	4	51	TRUE	1	190	378	2005	3.91516681487202	-0.963345249779329
1052	8	554460.5511	553720.710728329	7630405.127	7630569.59962277	757.901721329856	1.63847217986277	2005-06-05 20:18:00	2005-06-06 00:18:00	4	51	FALSE	0	190	378	2005	6.63055372199875	-0.0676242054242832
1053	8	554460.5511	554461.371325893	7630405.127	7630405.57317142	0.933723434931319	-0.786174127539802	2005-06-05 20:18:00	2005-06-06 00:18:00	4	51	FALSE	1	190	378	2005	-0.0685749928125655	0.706557878852914
1054	8	554460.5511	552776.587604886	7630405.127	7632639.10182051	2797.56618358639	0.932353539268866	2005-06-05 20:18:00	2005-06-06 00:18:00	4	51	FALSE	1	190	378	2005	7.93650509802469	0.595945684275038
1055	8	554460.5511	554454.727430837	7630405.127	7630383.98711341	21.9273784960309	-3.12398061853581	2005-06-05 20:18:00	2005-06-06 00:18:00	4	51	FALSE	1	190	378	2005	3.08773601565969	-0.999844912119503
1056	8	554460.5511	556111.72362071	7630405.127	7631462.89600641	1960.92987229563	-0.714618840288837	2005-06-05 20:18:00	2005-06-06 00:18:00	4	51	FALSE	3	190	378	2005	7.5811740643614	0.755343081299682
1057	8	554460.5511	553610.158087631	7630405.127	7631136.94093157	1121.92687191371	1.14663046654063	2005-06-05 20:18:00	2005-06-06 00:18:00	4	51	FALSE	1	190	378	2005	7.02280290741106	0.411560704770343
1058	8	554460.5511	554511.543905004	7630405.127	7630297.00457697	119.543818423809	-2.41447810542454	2005-06-05 20:18:00	2005-06-06 00:18:00	4	51	FALSE	1	190	378	2005	4.78368298553117	-0.747095517790212
1059	8	554460.5511	555354.716250136	7630405.127	7630318.75171256	898.327337888132	-1.38066955794164	2005-06-05 20:18:00	2005-06-06 00:18:00	4	51	FALSE	1	190	378	2005	6.80053452068774	0.188983381009435
1060	8	554460.5511	554206.896005593	7630405.127	7629960.18251607	512.168430009701	2.90988858912059	2005-06-05 20:18:00	2005-06-06 00:18:00	4	51	FALSE	1	190	378	2005	6.23865353580513	-0.973276493112475
1061	8	554460.5511	554173.096781874	7630405.127	7630634.09735707	367.501577444182	1.18459230611935	2005-06-05 20:18:00	2005-06-06 00:18:00	4	51	FALSE	1	190	378	2005	5.9067276110088	0.376674748735313
1062	8	554460.5511	554368.073393039	7630405.127	7631431.15705495	1030.18920589224	0.376315475114196	2005-06-05 20:18:00	2005-06-06 00:18:00	4	51	FALSE	1	190	378	2005	6.93749775939482	0.930024994544383
1063	8	554460.5511	554490.032416424	7630405.127	7630383.17992061	36.7535346835707	-1.92430292478036	2005-06-05 20:18:00	2005-06-06 00:18:00	4	51	FALSE	1	190	378	2005	3.60423440289954	-0.346189694994391
1064	8	554460.5511	554413.94803615	7630405.127	7630389.47981651	49.1597387238705	2.18115103407313	2005-06-05 20:18:00	2005-06-06 00:18:00	4	51	FALSE	1	190	378	2005	3.89507496987229	-0.573158159173598
1065	8	554460.5511	554782.777712738	7630405.127	7630296.19972248	340.139885554939	-1.61035509529147	2005-06-05 20:18:00	2005-06-06 00:18:00	4	51	FALSE	3	190	378	2005	5.82935696109963	-0.0395484517429897
1066	8	554460.5511	554480.195268415	7630405.127	7630401.95381659	19.8988051321351	-1.44451927984355	2005-06-05 20:18:00	2005-06-06 00:18:00	4	51	FALSE	1	190	378	2005	2.99065968631646	0.125941714384082
1067	8	554460.5511	551495.344976475	7630405.127	7633415.78280222	4225.69470198686	1.06421954900436	2005-06-05 20:18:00	2005-06-06 00:18:00	4	51	FALSE	3	190	378	2005	8.34893895278048	0.485186793998535
1068	8	554460.5511	554505.915972218	7630405.127	7629630.93609338	775.518878901537	-2.79663630456967	2005-06-05 20:18:00	2005-06-06 00:18:00	4	51	FALSE	3	190	378	2005	6.65353232648732	-0.941090214326296
1069	8	554460.5511	554460.989474825	7630405.127	7630405.7584885	0.768732859603339	-0.320391150589064	2005-06-05 20:18:00	2005-06-06 00:18:00	4	51	FALSE	1	190	378	2005	-0.26301175656092	0.949112302574163
1070	8	554460.5511	554471.143308071	7630405.127	7630404.98090226	10.5932155825411	-1.2981616143486	2005-06-05 20:18:00	2005-06-06 00:18:00	4	51	FALSE	1	190	378	2005	2.36021375682246	0.269269767141508
1071	8	554460.5511	554458.915228907	7630405.127	7630416.2099891	11.2030675119232	0.432970653584093	2005-06-05 20:18:00	2005-06-06 00:18:00	4	51	FALSE	1	190	378	2005	2.41618762579454	0.907723362043279
1072	9	555230.4482	555895.9907	7630862.227	7630453.359	781.101696791172	2.00322257646762	2005-06-06 12:18:00	2005-06-06 16:18:00	4	52	TRUE	3	190	0.166666666666667	2005	6.66070535492368	-0.419074951124688
1073	9	555230.4482	555529.177364971	7630862.227	7630626.69586722	380.412971011914	-0.116759155992527	2005-06-06 12:18:00	2005-06-06 16:18:00	4	52	FALSE	3	190	0.166666666666667	2005	5.94125742843878	0.99319138999966
1074	9	555230.4482	555452.78882332	7630862.227	7630389.02503054	522.834062274516	-0.580651304511865	2005-06-06 12:18:00	2005-06-06 16:18:00	4	52	FALSE	3	190	0.166666666666667	2005	6.25926413317494	0.836105542065075
1075	9	555230.4482	554694.047945544	7630862.227	7633620.379458	2809.82743501519	2.31377221705745	2005-06-06 12:18:00	2005-06-06 16:18:00	4	52	FALSE	1	191	378.666666666667	2005	7.94087834941543	-0.676482524058983
1076	9	555230.4482	554684.858393696	7630862.227	7630089.4887227	945.934819077498	-1.63467394742562	2005-06-06 12:18:00	2005-06-06 16:18:00	4	52	FALSE	1	191	378.666666666667	2005	6.85217366506864	-0.0638341889798169
1077	9	555230.4482	555213.702019285	7630862.227	7630792.76102571	71.4559735255512	-1.25645759303879	2005-06-06 12:18:00	2005-06-06 16:18:00	4	52	FALSE	3	192	378.666666666667	2005	4.26908150515767	0.309187673986036
1078	9	555230.4482	554985.382719009	7630862.227	7630887.75536918	246.391533146674	-2.69449243787364	2005-06-06 12:18:00	2005-06-06 16:18:00	4	52	FALSE	3	197	378.666666666667	2005	5.50692186883956	-0.901704620990706
1079	9	555230.4482	555225.658897035	7630862.227	7630878.63493358	17.0926214313732	2.40569119722533	2005-06-06 12:18:00	2005-06-06 16:18:00	4	52	FALSE	3	197	378.666666666667	2005	2.83864687514642	-0.741225947010261
1080	9	555230.4482	555358.95315958	7630862.227	7629149.73458986	1717.30713020065	-0.94500153430319	2005-06-06 12:18:00	2005-06-06 16:18:00	4	52	FALSE	1	198	378.666666666667	2005	7.44851272096434	0.585741635469505
1081	9	555230.4482	554701.21243726	7630862.227	7629646.63510917	1325.80320471063	-1.43052456064743	2005-06-06 12:18:00	2005-06-06 16:18:00	4	52	FALSE	1	198	378.666666666667	2005	7.18977374699447	0.139812216674267
1082	9	555230.4482	555236.700908684	7630862.227	7630867.09877976	7.92657579747486	1.21279122980336	2005-06-06 12:18:00	2005-06-06 16:18:00	4	52	FALSE	2	198	378.666666666667	2005	2.07022113879562	0.350406510162533
1083	9	555230.4482	554088.14635859	7630862.227	7630207.48643295	1316.6391711566	-2.07023442307435	2005-06-06 12:18:00	2005-06-06 16:18:00	4	52	FALSE	1	198	378.666666666667	2005	7.18283768634314	-0.478932346037639
1084	9	555230.4482	556175.688610959	7630862.227	7630251.45233734	1125.39998358868	-0.022774163332735	2005-06-06 12:18:00	2005-06-06 16:18:00	4	52	FALSE	1	198	378.666666666667	2005	7.02589379241653	0.999740679950837
1085	9	555230.4482	557657.633286528	7630862.227	7628258.8851195	3559.29998609491	-0.269505981456557	2005-06-06 12:18:00	2005-06-06 16:18:00	4	52	FALSE	2	198	378.666666666667	2005	8.17731917139184	0.963902549030151
1086	9	555230.4482	555392.944769889	7630862.227	7634664.28108241	3805.52498097227	2.07897861065479	2005-06-06 12:18:00	2005-06-06 16:18:00	4	52	FALSE	1	198	378.666666666667	2005	8.24420923212481	-0.486590039487734
1087	9	555230.4482	554391.191403691	7630862.227	7630048.33942969	1169.08722825138	-1.82064388750858	2005-06-06 12:18:00	2005-06-06 16:18:00	4	52	FALSE	1	198	378.666666666667	2005	7.06397857652523	-0.247256256062475
1088	9	555230.4482	555220.570004442	7630862.227	7630802.86784935	60.1754726933978	-1.18480374473496	2005-06-06 12:18:00	2005-06-06 16:18:00	4	52	FALSE	3	198	378.666666666667	2005	4.09726483895025	0.376478875089886
1089	9	555230.4482	555879.65002322	7630862.227	7629778.85248588	1262.99776132792	-0.480040069786157	2005-06-06 12:18:00	2005-06-06 16:18:00	4	52	FALSE	1	198	378.666666666667	2005	7.1412433498453	0.886976418674399
1090	9	555230.4482	555164.057431707	7630862.227	7630457.91690986	409.724765057497	-1.18265595562053	2005-06-06 12:18:00	2005-06-06 16:18:00	4	52	FALSE	1	198	378.666666666667	2005	6.01548562953462	0.378467771178428
1091	9	555230.4482	559260.305782397	7630862.227	7632572.87312153	4377.906153345	0.952336532754303	2005-06-06 12:18:00	2005-06-06 16:18:00	4	52	FALSE	3	198	378.666666666667	2005	8.384325841888	0.579780931408076
1092	9	555230.4482	556740.125773096	7630862.227	7631342.92005668	1584.35860506714	0.859153381515525	2005-06-06 12:18:00	2005-06-06 16:18:00	4	52	FALSE	3	198	378.666666666667	2005	7.36793493883939	0.653078837788016
1093	9	555895.9907	556209.4422	7630453.359	7632451.509	2022.58628131165	1.96608902522394	2005-06-06 16:18:00	2005-06-06 20:18:00	4	53	TRUE	0	198	378.833333333333	2005	7.6121323087454	-0.385078331965072
1094	9	555895.9907	556086.524896446	7630453.359	7630645.26852674	270.430298723682	-0.626199271414077	2005-06-06 16:18:00	2005-06-06 20:18:00	4	53	FALSE	3	198	378.833333333333	2005	5.60001438938442	0.810260846054964
1095	9	555895.9907	557934.755496663	7630453.359	7630607.20253547	2044.5610114437	-1.33987713189839	2005-06-06 16:18:00	2005-06-06 20:18:00	4	53	FALSE	1	198	378.833333333333	2005	7.62293838110251	0.228872416279053
1096	9	555895.9907	553242.099225496	7630453.359	7630625.53655824	2659.47082518421	1.66161247359827	2005-06-06 16:18:00	2005-06-06 20:18:00	4	53	FALSE	1	198	378.833333333333	2005	7.8858824440843	-0.0906913628132782
1097	9	555895.9907	555864.536792842	7630453.359	7630471.98794994	36.5566143308095	1.19168879890126	2005-06-06 16:18:00	2005-06-06 20:18:00	4	53	FALSE	3	198	378.833333333333	2005	3.59886213646652	0.370091514519326
1098	9	555895.9907	555939.101965263	7630453.359	7623783.35907895	6670.13924352416	-2.97952654181878	2005-06-06 16:18:00	2005-06-06 20:18:00	4	53	FALSE	3	198	378.833333333333	2005	8.80539601478235	-0.986896007241824
1099	9	555895.9907	557006.74815179	7630453.359	7632407.36396288	2247.64710567823	-0.361296393320782	2005-06-06 16:18:00	2005-06-06 20:18:00	4	53	FALSE	1	198	378.833333333333	2005	7.71763921723084	0.935439351392085
1100	9	555895.9907	555895.265646523	7630453.359	7630463.94599817	10.6117968687792	0.223981247894797	2005-06-06 16:18:00	2005-06-06 20:18:00	4	53	FALSE	3	198	378.833333333333	2005	2.36196629443937	0.975020891257893
1101	9	555895.9907	555949.434224611	7630453.359	7630642.34034761	196.392871732668	-0.119998544263206	2005-06-06 16:18:00	2005-06-06 20:18:00	4	53	FALSE	3	198	378.833333333333	2005	5.28011710062152	0.992808810122279
1102	9	555895.9907	553445.194184612	7630453.359	7631160.41311375	2550.75068942703	1.44552609567105	2005-06-06 16:18:00	2005-06-06 20:18:00	4	53	FALSE	1	198	378.833333333333	2005	7.84414298283942	0.124942851520479
1103	9	555895.9907	555299.209885437	7630453.359	7630122.91259098	682.159929830169	2.23208991143666	2005-06-06 16:18:00	2005-06-06 20:18:00	4	53	FALSE	1	198	378.833333333333	2005	6.52526413156961	-0.614138260523291
1104	9	555895.9907	556019.890774579	7630453.359	7630588.17113071	183.099806297324	-0.587642046616264	2005-06-06 16:18:00	2005-06-06 20:18:00	4	53	FALSE	1	198	378.833333333333	2005	5.21003139377343	0.832250241250245
1105	9	555895.9907	555879.979505997	7630453.359	7630441.08113503	20.1768258570351	2.38058469816157	2005-06-06 16:18:00	2005-06-06 20:18:00	4	53	FALSE	3	199	378.833333333333	2005	3.00453471102933	-0.724141240540976
1106	9	555895.9907	555734.257443567	7630453.359	7629871.3029289	604.108364571557	3.02616718177627	2005-06-06 16:18:00	2005-06-06 20:18:00	4	53	FALSE	3	199	378.833333333333	2005	6.4037535933848	-0.99334587291881
1107	9	555895.9907	563297.874369579	7630453.359	7629834.45244083	7427.71345616958	-1.49861427186142	2005-06-06 16:18:00	2005-06-06 20:18:00	4	53	FALSE	0	199	378.833333333333	2005	8.91297334555318	0.0721193901800808
1108	9	555895.9907	555893.922109666	7630453.359	7630456.0474209	3.39214871360941	0.811432553519708	2005-06-06 16:18:00	2005-06-06 20:18:00	4	53	FALSE	3	199	378.833333333333	2005	1.22146355942421	0.688460145668186
1109	9	555895.9907	555956.847234035	7630453.359	7630096.13866507	362.367058969089	-2.81724858563924	2005-06-06 16:18:00	2005-06-06 20:18:00	4	53	FALSE	3	199	378.833333333333	2005	5.89265767315304	-0.947859967404248
1110	9	555895.9907	555908.302556731	7630453.359	7630419.79682686	35.7491437939334	-2.63439471934087	2005-06-06 16:18:00	2005-06-06 20:18:00	4	53	FALSE	3	199	378.833333333333	2005	3.57652631903317	-0.87410898439353
1111	9	555895.9907	555649.844034563	7630453.359	7630297.02605732	291.595901676273	2.29224340177464	2005-06-06 16:18:00	2005-06-06 20:18:00	4	53	FALSE	3	199	378.833333333333	2005	5.67536894542762	-0.66047190046785
1112	9	555895.9907	556410.732651393	7630453.359	7632257.36576701	1876.00631447648	-0.12234400575357	2005-06-06 16:18:00	2005-06-06 20:18:00	4	53	FALSE	1	199	378.833333333333	2005	7.53690049548613	0.992525302583912
1113	9	555895.9907	555449.249573265	7630453.359	7630087.61938225	577.358729310004	2.41242905806437	2005-06-06 16:18:00	2005-06-06 20:18:00	4	53	FALSE	2	199	378.833333333333	2005	6.35846378789906	-0.745731914374786
1114	9	556209.4422	555494.6478	7632451.509	7633439.913	1219.78420283572	0.781717212692378	2005-06-06 20:18:00	2005-06-07 00:18:00	4	54	TRUE	2	199	379	2005	7.10642923916013	0.709704810083307
1115	9	556209.4422	555810.723590647	7632451.509	7632603.83082005	426.823694641184	0.579763612460903	2005-06-06 20:18:00	2005-06-07 00:18:00	4	54	FALSE	1	199	379	2005	6.05637103485281	0.836592172573388
1116	9	556209.4422	559197.917257481	7632451.509	7629598.15508126	4131.90171165221	-2.95918314527729	2005-06-06 20:18:00	2005-06-07 00:18:00	4	54	FALSE	3	199	379	2005	8.32649304284437	-0.983409463995984
1117	9	556209.4422	556202.415059261	7632451.509	7632449.90865634	7.20706644853162	1.16860038594699	2005-06-06 20:18:00	2005-06-07 00:18:00	4	54	FALSE	0	199	379	2005	1.97506199589864	0.391439997225589
1118	9	556209.4422	556677.719899802	7632451.509	7632479.38285824	469.106550907458	-2.1374567415325	2005-06-06 20:18:00	2005-06-07 00:18:00	4	54	FALSE	0	199	379	2005	6.15082993007907	-0.536817444661757
1119	9	556209.4422	556897.820304402	7632451.509	7634038.96197506	1730.28071787316	-1.03527780120565	2005-06-06 20:18:00	2005-06-07 00:18:00	4	54	FALSE	0	200	379	2005	7.45603893899491	0.510287042166442
1120	9	556209.4422	555963.826778303	7632451.509	7632858.28954989	475.1813876203	-0.0829031465400334	2005-06-06 20:18:00	2005-06-07 00:18:00	4	54	FALSE	0	200	379	2005	6.16369659981567	0.996565501912282
1121	9	556209.4422	555060.007551163	7632451.509	7631715.39589279	1364.94048168988	1.51428811774485	2005-06-06 20:18:00	2005-06-07 00:18:00	4	54	FALSE	1	200	379	2005	7.21886610351082	0.0564781403924338
1122	9	556209.4422	556234.284739712	7632451.509	7632495.04333772	50.1237502608964	-1.14466774330839	2005-06-06 20:18:00	2005-06-07 00:18:00	4	54	FALSE	0	200	379	2005	3.91449495286497	0.413348702208131
1123	9	556209.4422	556167.598844707	7632451.509	7632484.63565845	53.3689224394719	0.275033086035314	2005-06-06 20:18:00	2005-06-07 00:18:00	4	54	FALSE	0	200	379	2005	3.97722859976301	0.962416212689918
1124	9	556209.4422	556861.121974054	7632451.509	7633254.56643147	1034.2087633336	-1.3078273763494	2005-06-06 20:18:00	2005-06-07 00:18:00	4	54	FALSE	1	200	379	2005	6.9413919334648	0.259948578594276
1125	9	556209.4422	554526.198231098	7632451.509	7632638.10624817	1693.55507494435	0.834276904924084	2005-06-06 20:18:00	2005-06-07 00:18:00	4	54	FALSE	1	201	379	2005	7.43458519310153	0.671713535002403
1126	9	556209.4422	556210.132314693	7632451.509	7633197.14788673	745.639206089372	-0.627040003529558	2005-06-06 20:18:00	2005-06-07 00:18:00	4	54	FALSE	0	201	379	2005	6.6142418452633	0.809767832373856
1127	9	556209.4422	555144.568301419	7632451.509	7632842.65481013	1134.43883249177	0.592664316351709	2005-06-06 20:18:00	2005-06-07 00:18:00	4	54	FALSE	0	201	379	2005	7.03389338693718	0.829455409834721
1128	9	556209.4422	556289.758021804	7632451.509	7632416.58840161	87.5789896271402	-2.60704521364261	2005-06-06 20:18:00	2005-06-07 00:18:00	4	54	FALSE	1	202	379	2005	4.47254112473603	-0.860499274858543
1129	9	556209.4422	556164.463127014	7632451.509	7630435.80692375	2016.20385309239	2.49316754137632	2005-06-06 20:18:00	2005-06-07 00:18:00	4	54	FALSE	1	204	379	2005	7.60897174168457	-0.797035911582238
1130	9	556209.4422	553819.870196181	7632451.509	7633013.68522497	2454.81088260536	0.713621331614902	2005-06-06 20:18:00	2005-06-07 00:18:00	4	54	FALSE	1	204	379	2005	7.80580500369941	0.755996402317576
1131	9	556209.4422	558795.636029485	7632451.509	7631661.7543038	2704.09153022565	-2.49328995775987	2005-06-06 20:18:00	2005-06-07 00:18:00	4	54	FALSE	1	204	379	2005	7.90252128652548	-0.797109836770668
1132	9	556209.4422	554679.234089546	7632451.509	7633264.64126979	1732.83610000079	0.456241285164646	2005-06-06 20:18:00	2005-06-07 00:18:00	4	54	FALSE	3	204	379	2005	7.4575147093635	0.897714838252892
1133	9	556209.4422	556227.772738036	7632451.509	7632606.46002624	156.031500527366	-0.743866120452035	2005-06-06 20:18:00	2005-06-07 00:18:00	4	54	FALSE	0	204	379	2005	5.05005791332261	0.735856168041692
1134	9	556209.4422	556262.720769272	7632451.509	7632553.08915074	114.704546415552	-1.10916772833238	2005-06-06 20:18:00	2005-06-07 00:18:00	4	54	FALSE	0	205	379	2005	4.74235966080011	0.445406827291263
1135	10	552072.016	551285.1945	7636021.677	7634705.873	1533.11064156486	-2.14820028305977	2005-06-07 12:18:00	2005-06-07 16:18:00	4	55	TRUE	1	205	379.666666666667	2005	7.33505404949959	-0.545850598921976
1136	10	552072.016	551828.7517823	7636021.677	7632943.35012872	3087.92386662074	0.460070287058961	2005-06-07 12:18:00	2005-06-07 16:18:00	4	55	FALSE	1	205	379.666666666667	2005	8.03525425624901	0.89602129150541
1137	10	552072.016	553059.877014979	7636021.677	7640098.40688716	4194.71047365014	-2.84039608608442	2005-06-07 12:18:00	2005-06-07 16:18:00	4	55	FALSE	1	205	379.666666666667	2005	8.34157959951121	-0.954982195420721
1138	10	552072.016	552110.404099439	7636021.677	7636030.33400876	39.3521280148259	2.33153004650119	2005-06-07 12:18:00	2005-06-07 16:18:00	4	55	FALSE	1	205	379.666666666667	2005	3.67255005255814	-0.689453086089184
1139	10	552072.016	552710.458033598	7636021.677	7636195.36496488	661.646234333508	2.37534882184422	2005-06-07 12:18:00	2005-06-07 16:18:00	4	55	FALSE	1	205	379.666666666667	2005	6.49473102387589	-0.720520400123393
1140	10	552072.016	551948.513928911	7636021.677	7635540.53447381	496.740266207437	0.287670748857191	2005-06-07 12:18:00	2005-06-07 16:18:00	4	55	FALSE	3	205	379.666666666667	2005	6.20806728628763	0.95890733002534
1141	10	552072.016	552654.583989069	7636021.677	7637022.97577141	1158.44062925739	-3.12960030575716	2005-06-07 12:18:00	2005-06-07 16:18:00	4	55	FALSE	1	205	379.666666666667	2005	7.05483009461565	-0.999928092658525
1142	10	552072.016	551078.542469902	7636021.677	7635122.43402756	1340.01029044424	-0.296211754878525	2005-06-07 12:18:00	2005-06-07 16:18:00	4	55	FALSE	3	205	379.666666666667	2005	7.20043257235147	0.956449134515391
1143	10	552072.016	551376.280221247	7636021.677	7642013.47391189	6032.0542526709	-2.48706438665781	2005-06-07 12:18:00	2005-06-07 16:18:00	4	55	FALSE	1	205	379.666666666667	2005	8.7048429037904	-0.793335200410462
1144	10	552072.016	552171.246231939	7636021.677	7636187.33738094	193.106190332999	3.14084148205567	2005-06-07 12:18:00	2005-06-07 16:18:00	4	55	FALSE	1	205	379.666666666667	2005	5.26324024657469	-0.999999717870676
1145	10	552072.016	552131.070234384	7636021.677	7636001.03552431	62.5577582505809	1.77346773381209	2005-06-07 12:18:00	2005-06-07 16:18:00	4	55	FALSE	1	205	379.666666666667	2005	4.13609026200456	-0.201286775521358
1146	10	552072.016	553815.699378221	7636021.677	7636415.48090903	1787.59985518463	2.33184707059918	2005-06-07 12:18:00	2005-06-07 16:18:00	4	55	FALSE	0	205	379.666666666667	2005	7.48862913604823	-0.689682681611667
1147	10	552072.016	552078.489382237	7636021.677	7635569.38223796	452.341084193104	0.553242547965899	2005-06-07 12:18:00	2005-06-07 16:18:00	4	55	FALSE	1	205	379.666666666667	2005	6.11443650630316	0.850825204850998
1148	10	552072.016	555917.769750389	7636021.677	7637331.42136085	4062.6656519337	2.43797596646251	2005-06-07 12:18:00	2005-06-07 16:18:00	4	55	FALSE	1	206	379.666666666667	2005	8.30959460166728	-0.762507256322026
1149	10	552072.016	552165.53512486	7636021.677	7636081.16922131	110.838400885652	2.67630491581747	2005-06-07 12:18:00	2005-06-07 16:18:00	4	55	FALSE	1	206	379.666666666667	2005	4.70807329265913	-0.893692500429458
1150	10	552072.016	551330.428304947	7636021.677	7635461.80310918	929.199162224498	-0.385192990770963	2005-06-07 12:18:00	2005-06-07 16:18:00	4	55	FALSE	1	206	379.666666666667	2005	6.8343230992864	0.926725935966785
1151	10	552072.016	552065.824129207	7636021.677	7636040.45890808	19.7762315724923	-2.28420961779907	2005-06-07 12:18:00	2005-06-07 16:18:00	4	55	FALSE	1	206	379.666666666667	2005	2.98448079098081	-0.654418478655437
1152	10	552072.016	551907.929860832	7636021.677	7636276.10045445	302.746684935493	-2.02985634707022	2005-06-07 12:18:00	2005-06-07 16:18:00	4	55	FALSE	1	206	379.666666666667	2005	5.71289643253178	-0.443105639781833
1153	10	552072.016	552097.809315553	7636021.677	7636046.78468394	35.9957069643729	2.88165661642968	2005-06-07 12:18:00	2005-06-07 16:18:00	4	55	FALSE	1	206	379.666666666667	2005	3.5833996803555	-0.966406419759813
1154	10	552072.016	552184.044165159	7636021.677	7635939.62147081	138.864753121518	1.47755046964475	2005-06-07 12:18:00	2005-06-07 16:18:00	4	55	FALSE	1	206	379.666666666667	2005	4.933500460334	0.093110790359939
1155	10	552072.016	552006.553881136	7636021.677	7636485.25215757	468.174343297787	-2.46237753459728	2005-06-07 12:18:00	2005-06-07 16:18:00	4	55	FALSE	3	206	379.666666666667	2005	6.14884075496024	-0.778066006895216
1156	10	551285.1945	548831.1054	7634705.873	7634081.317	2532.31583888633	-0.78265936098277	2005-06-07 16:18:00	2005-06-07 20:18:00	4	56	TRUE	0	206	379.833333333333	2005	7.83688951438147	0.709040752509185
1157	10	551285.1945	550997.488731455	7634705.873	7634480.0129995	365.769530003976	0.416345290171342	2005-06-07 16:18:00	2005-06-07 20:18:00	4	56	FALSE	3	206	379.833333333333	2005	5.90200343561471	0.914573085116492
1158	10	551285.1945	551333.20744488	7634705.873	7633847.32645449	859.888023925489	1.37745590739565	2005-06-07 16:18:00	2005-06-07 20:18:00	4	56	FALSE	1	206	379.833333333333	2005	6.75680217603238	0.192138141192401
1159	10	551285.1945	550722.24663304	7634705.873	7634420.00479358	631.372261313202	0.220667002593283	2005-06-07 16:18:00	2005-06-07 20:18:00	4	56	FALSE	1	206	379.833333333333	2005	6.44789564312401	0.975751672532172
1160	10	551285.1945	552000.332171319	7634705.873	7635070.51725011	802.737390480077	-2.91926713399554	2005-06-07 16:18:00	2005-06-07 20:18:00	4	56	FALSE	3	206	379.833333333333	2005	6.68802762494227	-0.975387313677806
1161	10	551285.1945	550880.569894827	7634705.873	7634503.4009046	452.45554536085	0.214757742691101	2005-06-07 16:18:00	2005-06-07 20:18:00	4	56	FALSE	1	206	379.833333333333	2005	6.11468951601743	0.977028050511507
1162	10	551285.1945	551416.294482509	7634705.873	7633977.35682681	740.218224584473	1.49963973418961	2005-06-07 16:18:00	2005-06-07 20:18:00	4	56	FALSE	1	206	379.833333333333	2005	6.60694504081145	0.0710965604090951
1163	10	551285.1945	554480.397215933	7634705.873	7634286.63337075	3222.58937232822	2.76192309205086	2005-06-07 16:18:00	2005-06-07 20:18:00	4	56	FALSE	3	206	379.833333333333	2005	8.07794046827771	-0.928787151263121
1164	10	551285.1945	551275.495750415	7634705.873	7634549.91732242	156.25696500344	1.25948142308587	2005-06-07 16:18:00	2005-06-07 20:18:00	4	56	FALSE	1	206	379.833333333333	2005	5.05150186364505	0.306310599307031
1165	10	551285.1945	551273.007960274	7634705.873	7634705.95632793	12.1868246081827	-0.256043345464326	2005-06-07 16:18:00	2005-06-07 20:18:00	4	56	FALSE	3	206	379.833333333333	2005	2.50035541802391	0.967399589948876
1166	10	551285.1945	551064.802750073	7634705.873	7635067.10451202	423.155679052933	-1.27218029926842	2005-06-07 16:18:00	2005-06-07 20:18:00	4	56	FALSE	3	206	379.833333333333	2005	6.04774014692392	0.294197764662838
1167	10	551285.1945	551415.20292013	7634705.873	7634697.51645358	130.276710016782	2.82819824307363	2005-06-07 16:18:00	2005-06-07 20:18:00	4	56	FALSE	1	206	379.833333333333	2005	4.8696607269174	-0.951292591231357
1168	10	551285.1945	551519.266944189	7634705.873	7634643.05013503	242.356393544038	2.63017563841281	2005-06-07 16:18:00	2005-06-07 20:18:00	4	56	FALSE	1	206	379.833333333333	2005	5.49040934339188	-0.87205187710369
1169	10	551285.1945	550526.744911519	7634705.873	7634314.16214571	853.629411183538	0.227525043132104	2005-06-07 16:18:00	2005-06-07 20:18:00	4	56	FALSE	3	206	379.833333333333	2005	6.74949715485734	0.974227646914803
1170	10	551285.1945	551861.058481993	7634705.873	7634672.39167501	576.836480191349	2.83431125468829	2005-06-07 16:18:00	2005-06-07 20:18:00	4	56	FALSE	1	206	379.833333333333	2005	6.35755882979492	-0.953159382360818
1171	10	551285.1945	553285.594727681	7634705.873	7631711.70579106	3600.92187446511	1.91058416623357	2005-06-07 16:18:00	2005-06-07 20:18:00	4	56	FALSE	0	206	379.833333333333	2005	8.18894516790258	-0.333287069277805
1172	10	551285.1945	551292.750793038	7634705.873	7634702.87294252	8.13006207470241	2.51444549733493	2005-06-07 16:18:00	2005-06-07 20:18:00	4	56	FALSE	1	206	379.833333333333	2005	2.09556855879532	-0.809704955818433
1173	10	551285.1945	550536.533029635	7634705.873	7634625.78614034	752.932867059317	-0.1426376179722	2005-06-07 16:18:00	2005-06-07 20:18:00	4	56	FALSE	0	206	379.833333333333	2005	6.62397606985375	0.989844490733834
1174	10	551285.1945	551304.580848172	7634705.873	7634733.06515427	33.3952653767484	-2.43935927258799	2005-06-07 16:18:00	2005-06-07 20:18:00	4	56	FALSE	3	206	379.833333333333	2005	3.50841413474727	-0.763401497424828
1175	10	551285.1945	551195.460521758	7634705.873	7634710.44143724	89.8501946022682	-0.300072728109329	2005-06-07 16:18:00	2005-06-07 20:18:00	4	56	FALSE	3	206	379.833333333333	2005	4.49814377908441	0.955314993973158
1176	10	551285.1945	551248.999445882	7634705.873	7634543.69841441	166.164611617836	1.10200364791223	2005-06-07 16:18:00	2005-06-07 20:18:00	4	56	FALSE	1	206	379.833333333333	2005	5.11297893326214	0.451809546349699
1177	10	548831.1054	548306.5266	7634081.317	7635118.998	1162.74020106393	-1.35194031839901	2005-06-07 20:18:00	2005-06-08 00:18:00	4	57	TRUE	3	206	0.166666666666667	2005	7.05853474068871	0.217113062035503
1178	10	548831.1054	548949.460485087	7634081.317	7634289.76129284	239.701792612601	-0.984469719718548	2005-06-07 20:18:00	2005-06-08 00:18:00	4	57	FALSE	0	206	0.166666666666667	2005	5.47939561997975	0.553304904454593
1179	10	548831.1054	547000.796130978	7634081.317	7635258.61575896	2176.25007481134	0.531137586184938	2005-06-07 20:18:00	2005-06-08 00:18:00	4	57	FALSE	3	206	0.166666666666667	2005	7.68535852545866	0.862231424613559
1180	10	548831.1054	549292.080311436	7634081.317	7633739.39326383	573.942253477535	-2.67705208761062	2005-06-07 20:18:00	2005-06-08 00:18:00	4	57	FALSE	3	206	0.166666666666667	2005	6.352528787561	-0.894027491956416
1181	10	548831.1054	548182.7407463	7634081.317	7633505.69014642	867.019606889917	1.82877582080029	2005-06-07 20:18:00	2005-06-08 00:18:00	4	57	FALSE	3	206	0.166666666666667	2005	6.76506159116142	-0.255127431718405
1182	10	548831.1054	548833.19707476	7634081.317	7634093.5844465	12.4444906291827	-0.636943782028982	2005-06-07 20:18:00	2005-06-08 00:18:00	4	57	FALSE	0	206	0.166666666666667	2005	2.5212780052256	0.803917168511009
1183	10	548831.1054	548591.739195828	7634081.317	7635441.17439491	1380.76367065551	-0.293823643940966	2005-06-07 20:18:00	2005-06-08 00:18:00	4	57	FALSE	3	206	0.166666666666667	2005	7.23039200962348	0.957143493808608
1184	10	548831.1054	548419.908564872	7634081.317	7636543.71181184	2496.49174774897	-0.302597899545294	2005-06-07 20:18:00	2005-06-08 00:18:00	4	57	FALSE	3	206	0.166666666666667	2005	7.82264172440705	0.954565534358315
1185	10	548831.1054	548897.069412798	7634081.317	7634059.80339782	69.383615235417	-2.35412208601937	2005-06-07 20:18:00	2005-06-08 00:18:00	4	57	FALSE	1	206	0.166666666666667	2005	4.23965074793004	-0.705639852729994
1186	10	548831.1054	548845.526967876	7634081.317	7634719.99435982	638.840161199982	-0.490638286190115	2005-06-07 20:18:00	2005-06-08 00:18:00	4	57	FALSE	1	206	0.166666666666667	2005	6.4596542841204	0.882032284890106
1187	10	548831.1054	548612.086819664	7634081.317	7635405.84696796	1342.51583772671	-0.304188885782527	2005-06-07 20:18:00	2005-06-08 00:18:00	4	57	FALSE	3	206	0.166666666666667	2005	7.20230062350279	0.954090210833911
1188	10	548831.1054	548832.428210196	7634081.317	7634980.20156097	898.885534299787	-0.469533369688434	2005-06-07 20:18:00	2005-06-08 00:18:00	4	57	FALSE	1	206	0.166666666666667	2005	6.80115570078081	0.891779521589357
1189	10	548831.1054	548872.409136173	7634081.317	7634506.38466694	427.069689981953	-0.564927444588445	2005-06-07 20:18:00	2005-06-08 00:18:00	4	57	FALSE	0	206	0.166666666666667	2005	6.05694720830023	0.844627445515124
1190	10	548831.1054	548682.332299166	7634081.317	7634368.21607867	323.178769219555	0.0103198340852163	2005-06-07 20:18:00	2005-06-08 00:18:00	4	57	FALSE	3	206	0.166666666666667	2005	5.77820563519337	0.99994675098481
1191	10	548831.1054	548442.546948874	7634081.317	7633719.66750831	530.818259649722	1.85227943523564	2005-06-07 20:18:00	2005-06-08 00:18:00	4	57	FALSE	1	206	0.166666666666667	2005	6.27441970211077	-0.277780693536797
1192	10	548831.1054	548562.177634729	7634081.317	7633346.20630939	782.757861910153	2.32282114834572	2005-06-07 20:18:00	2005-06-08 00:18:00	4	57	FALSE	3	206	0.166666666666667	2005	6.66282340411667	-0.683118901075478
1193	10	548831.1054	548755.975157042	7634081.317	7634100.19712684	77.4662029295658	0.856534043483281	2005-06-07 20:18:00	2005-06-08 00:18:00	4	57	FALSE	0	206	0.166666666666667	2005	4.34984175001246	0.655060193460354
1194	10	548831.1054	548821.503894525	7634081.317	7634082.45368624	9.66855537258953	0.984896786190942	2005-06-07 20:18:00	2005-06-08 00:18:00	4	57	FALSE	0	206	0.166666666666667	2005	2.26887890560485	0.552949116689867
1195	10	548831.1054	549419.794393394	7634081.317	7633635.83242481	738.248764085025	-2.68665892814032	2005-06-07 20:18:00	2005-06-08 00:18:00	4	57	FALSE	1	206	0.166666666666667	2005	6.60428084650821	-0.898290151373137
1196	10	548831.1054	548338.483322215	7634081.317	7634787.52182913	861.0469047628	0.141026494837986	2005-06-07 20:18:00	2005-06-08 00:18:00	4	57	FALSE	0	206	0.166666666666667	2005	6.75814898002033	0.990072234259815
1197	10	548831.1054	549160.830433279	7634081.317	7633640.41465838	550.557419727784	-2.96753622569054	2005-06-07 20:18:00	2005-06-08 00:18:00	4	57	FALSE	3	206	0.166666666666667	2005	6.310931255406	-0.984890384096778
1198	11	550579.8225	551610.5796	7636083.69	7638065.951	2234.23787259129	2.98873145268183	2005-06-08 12:18:00	2005-06-08 16:18:00	4	58	TRUE	0	206	0.166666666666667	2005	7.71165545229166	-0.988339458729173
1199	11	550579.8225	552289.877639002	7636083.69	7634453.8920052	2362.3145603994	-1.85265707424863	2005-06-08 12:18:00	2005-06-08 16:18:00	4	58	FALSE	1	206	0.166666666666667	2005	7.76739716333453	-0.278143450567749
1200	11	550579.8225	550579.824377179	7636083.69	7636083.6922437	0.00292540435384441	-0.217177191306741	2005-06-08 12:18:00	2005-06-08 16:18:00	4	58	FALSE	3	206	0.166666666666667	2005	-5.83432256722211	0.976509580895349
1201	11	550579.8225	550646.988479551	7636083.69	7636177.48940706	115.367229205636	-0.141911298988986	2005-06-08 12:18:00	2005-06-08 16:18:00	4	58	FALSE	0	206	0.166666666666667	2005	4.74812033805754	0.989947479100515
1202	11	550579.8225	550648.376447604	7636083.69	7636068.35797619	70.2475244136299	-1.31131262604939	2005-06-08 12:18:00	2005-06-08 16:18:00	4	58	FALSE	3	206	0.166666666666667	2005	4.25202506792929	0.256581571224736
1203	11	550579.8225	550381.870960562	7636083.69	7636432.83547117	401.356913490314	0.995282962901833	2005-06-08 12:18:00	2005-06-08 16:18:00	4	58	FALSE	1	206	0.166666666666667	2005	5.99485109001865	0.544265530030334
1204	11	550579.8225	550490.789613185	7636083.69	7635961.69572704	151.028002605267	2.99064943546238	2005-06-08 12:18:00	2005-06-08 16:18:00	4	58	FALSE	1	206	0.166666666666667	2005	5.01746526733862	-0.988629685366245
1205	11	550579.8225	550664.688867127	7636083.69	7636177.36299038	126.399878936355	-0.256600262240568	2005-06-08 12:18:00	2005-06-08 16:18:00	4	58	FALSE	0	206	0.166666666666667	2005	4.83945052393029	0.967258398043261
1206	11	550579.8225	551176.019054858	7636083.69	7636530.7351447	745.184335197223	-0.447893114537748	2005-06-08 12:18:00	2005-06-08 16:18:00	4	58	FALSE	3	206	0.166666666666667	2005	6.61363161756879	0.901361525708627
1207	11	550579.8225	551596.7906297	7636083.69	7636131.14461533	1018.07471108093	-1.04465541852276	2005-06-08 12:18:00	2005-06-08 16:18:00	4	58	FALSE	1	206	0.166666666666667	2005	6.9256685844774	0.502199933495341
1208	11	550579.8225	550861.654467533	7636083.69	7636322.90645516	369.667107466491	-0.38749263393805	2005-06-08 12:18:00	2005-06-08 16:18:00	4	58	FALSE	3	206	0.166666666666667	2005	5.91260289110668	0.925859422990964
1209	11	550579.8225	550099.073091509	7636083.69	7636084.92191771	480.750986879785	2.04774573589467	2005-06-08 12:18:00	2005-06-08 16:18:00	4	58	FALSE	1	206	0.166666666666667	2005	6.17534943725885	-0.459071172417292
1210	11	550579.8225	549444.666966906	7636083.69	7637428.97709996	1760.22028895277	1.18039650137203	2005-06-08 12:18:00	2005-06-08 16:18:00	4	58	FALSE	1	206	0.166666666666667	2005	7.47319424437753	0.38055818688075
1211	11	550579.8225	550330.91044876	7636083.69	7635938.70326446	288.059651348856	2.57774708447881	2005-06-08 12:18:00	2005-06-08 16:18:00	4	58	FALSE	1	206	0.166666666666667	2005	5.66316758142808	-0.845206138046472
1212	11	550579.8225	551736.862269978	7636083.69	7635795.47336756	1192.39668589337	-1.33541424729381	2005-06-08 12:18:00	2005-06-08 16:18:00	4	58	FALSE	3	206	0.166666666666667	2005	7.08372058244193	0.233214546301951
1213	11	550579.8225	550391.359448596	7636083.69	7637993.4453441	1919.03199453341	0.577877802658941	2005-06-08 12:18:00	2005-06-08 16:18:00	4	58	FALSE	1	206	0.166666666666667	2005	7.5595761683718	0.837623780386975
1214	11	550579.8225	551279.6081345	7636083.69	7636985.73835206	1141.66158020191	-0.18028153381728	2005-06-08 12:18:00	2005-06-08 16:18:00	4	58	FALSE	1	206	0.166666666666667	2005	7.04024000672069	0.983793250919215
1215	11	550579.8225	549270.43289295	7636083.69	7638057.78393574	2368.87061912681	1.0651706459354	2005-06-08 12:18:00	2005-06-08 16:18:00	4	58	FALSE	0	206	0.166666666666667	2005	7.77016858853771	0.484354925505973
1216	11	550579.8225	550486.256302038	7636083.69	7636178.43567779	133.159216208057	1.25864670491493	2005-06-08 12:18:00	2005-06-08 16:18:00	4	58	FALSE	3	206	0.166666666666667	2005	4.89154552659801	0.307105087127161
1217	11	550579.8225	548649.282917405	7636083.69	7638218.4495009	2878.2253571651	1.21471734796794	2005-06-08 12:18:00	2005-06-08 16:18:00	4	58	FALSE	2	207	380.666666666667	2005	7.96492918777478	0.348601863416568
1218	11	550579.8225	550476.443795813	7636083.69	7635389.23256013	702.109886179457	-2.80985809582441	2005-06-08 12:18:00	2005-06-08 16:18:00	4	58	FALSE	1	207	380.666666666667	2005	6.55408992479497	-0.945478849285001
1219	11	551610.5796	551911.252	7638065.951	7639079.414	1057.12399674293	0.191105386347181	2005-06-08 16:18:00	2005-06-08 20:18:00	4	59	TRUE	1	207	380.833333333333	2005	6.96330728905895	0.981794873170629
1220	11	551610.5796	551605.035404332	7638065.951	7637861.88766012	204.138641093057	-2.88034845399744	2005-06-08 16:18:00	2005-06-08 20:18:00	4	59	FALSE	0	211	380.833333333333	2005	5.318799376213	-0.966069370697662
1221	11	551610.5796	550051.823430898	7638065.951	7637407.07199827	1692.28908098816	2.25911981764029	2005-06-08 16:18:00	2005-06-08 20:18:00	4	59	FALSE	2	212	380.833333333333	2005	7.43383737722054	-0.635243287271182
1222	11	551610.5796	551298.839449981	7638065.951	7639386.10204741	1356.45888589103	0.520298307342306	2005-06-08 16:18:00	2005-06-08 20:18:00	4	59	FALSE	3	213	380.833333333333	2005	7.21263282267617	0.867670918074053
1223	11	551610.5796	551492.116153254	7638065.951	7637925.38268547	183.828831426723	2.72973126796721	2005-06-08 16:18:00	2005-06-08 20:18:00	4	59	FALSE	0	213	380.833333333333	2005	5.21400506065971	-0.916377268773245
1224	11	551610.5796	550096.341329254	7638065.951	7637672.05567283	1564.63128862936	2.11369051263785	2005-06-08 16:18:00	2005-06-08 20:18:00	4	59	FALSE	1	213	380.833333333333	2005	7.35540547689671	-0.516616203230427
1225	11	551610.5796	551477.82595235	7638065.951	7638402.9086901	362.165729853851	0.663710062248659	2005-06-08 16:18:00	2005-06-08 20:18:00	4	59	FALSE	0	213	380.833333333333	2005	5.89210192433525	0.787712098086972
1226	11	551610.5796	551622.787058096	7638065.951	7638146.07212789	81.0457720547062	0.137206821663787	2005-06-08 16:18:00	2005-06-08 20:18:00	4	59	FALSE	1	213	380.833333333333	2005	4.39501408216599	0.990601901757154
1227	11	551610.5796	551623.181786459	7638065.951	7637863.31865373	203.023848001178	-2.79107376783436	2005-06-08 16:18:00	2005-06-08 20:18:00	4	59	FALSE	0	213	380.833333333333	2005	5.31332344998012	-0.939194661608012
1228	11	551610.5796	552047.912311397	7638065.951	7637886.52450638	472.70896656308	-1.6717220873407	2005-06-08 16:18:00	2005-06-08 20:18:00	4	59	FALSE	1	213	380.833333333333	2005	6.15847990644323	-0.10075450933414
1229	11	551610.5796	551734.139418615	7638065.951	7638945.15764274	887.846467257648	0.148785320904411	2005-06-08 16:18:00	2005-06-08 20:18:00	4	59	FALSE	1	213	380.833333333333	2005	6.78879883081134	0.988951867828272
1230	11	551610.5796	554059.585028197	7638065.951	7635789.92410274	3343.34054867419	-2.03119535761845	2005-06-08 16:18:00	2005-06-08 20:18:00	4	59	FALSE	0	213	380.833333333333	2005	8.11472575041342	-0.444305624178118
1231	11	551610.5796	551344.063790448	7638065.951	7638132.9625043	274.811241491007	1.61287368476356	2005-06-08 16:18:00	2005-06-08 20:18:00	4	59	FALSE	1	213	380.833333333333	2005	5.61608446741181	-0.0420649427123075
1232	11	551610.5796	551640.288790796	7638065.951	7638061.13095396	30.0976554166719	-1.44322928135908	2005-06-08 16:18:00	2005-06-08 20:18:00	4	59	FALSE	0	213	380.833333333333	2005	3.40444727558718	0.127221336295256
1233	11	551610.5796	551606.723318776	7638065.951	7638127.87963349	62.0485821867857	0.350595975496499	2005-06-08 16:18:00	2005-06-08 20:18:00	4	59	FALSE	1	214	380.833333333333	2005	4.12791766186153	0.939168187342044
1234	11	551610.5796	551523.832594992	7638065.951	7638148.8140099	119.963833249028	1.09670023584668	2005-06-08 16:18:00	2005-06-08 20:18:00	4	59	FALSE	3	214	380.833333333333	2005	4.78719030776364	0.456534420713124
1235	11	551610.5796	551566.429227824	7638065.951	7638055.64232515	45.3378885750271	2.08858343956105	2005-06-08 16:18:00	2005-06-08 20:18:00	4	59	FALSE	0	214	380.833333333333	2005	3.81414307529249	-0.494958536848855
1236	11	551610.5796	551653.342200457	7638065.951	7638070.99788938	43.059390267352	-1.1649121464911	2005-06-08 16:18:00	2005-06-08 20:18:00	4	59	FALSE	0	214	380.833333333333	2005	3.76258033176518	0.394831258484685
1237	11	551610.5796	548645.957588094	7638065.951	7638821.76078744	3059.44964140038	1.60957732799532	2005-06-08 16:18:00	2005-06-08 20:18:00	4	59	FALSE	0	214	380.833333333333	2005	8.02599032301893	-0.0387712810464975
1238	11	551610.5796	551611.56572996	7638065.951	7638067.64614398	1.96111330954713	-0.238476937998796	2005-06-08 16:18:00	2005-06-08 20:18:00	4	59	FALSE	0	214	380.833333333333	2005	0.673512327057994	0.971698883935151
1239	11	551610.5796	551540.394274899	7638065.951	7637062.25982205	1006.14211747431	-2.92299970946731	2005-06-08 16:18:00	2005-06-08 20:18:00	4	59	FALSE	1	214	380.833333333333	2005	6.91387861053722	-0.976203544459317
1240	11	551911.252	552473.6482	7639079.414	7641729.732	2709.33109584236	0.0793086366110625	2005-06-08 20:18:00	2005-06-09 00:18:00	4	60	TRUE	2	214	381	2005	7.90445705530423	0.996856718164574
1241	11	551911.252	551847.998102685	7639079.414	7639631.82461121	556.020268430451	0.323106550227724	2005-06-08 20:18:00	2005-06-09 00:18:00	4	60	FALSE	3	214	381	2005	6.32080474759775	0.948253622465962
1242	11	551911.252	551477.087939402	7639079.414	7639343.25351464	508.044998993771	1.23383550387138	2005-06-08 20:18:00	2005-06-09 00:18:00	4	60	FALSE	0	214	381	2005	6.23057002435184	0.33062035804157
1243	11	551911.252	551830.906301898	7639079.414	7639120.98900578	90.464978355888	1.30238302594784	2005-06-08 20:18:00	2005-06-09 00:18:00	4	60	FALSE	0	214	381	2005	4.50496279631704	0.265201887102239
1244	11	551911.252	551907.443895383	7639079.414	7639006.02408546	73.4886468536613	-2.98433694872974	2005-06-08 20:18:00	2005-06-09 00:18:00	4	60	FALSE	1	214	381	2005	4.29713092971187	-0.987660781528039
1245	11	551911.252	552213.652493094	7639079.414	7638956.55529267	326.405147308364	-1.74760526740841	2005-06-08 20:18:00	2005-06-09 00:18:00	4	60	FALSE	1	214	381	2005	5.78813939290545	-0.175889163587531
1246	11	551911.252	551197.641128244	7639079.414	7638801.03036231	765.988202271318	2.15184198022784	2005-06-08 20:18:00	2005-06-09 00:18:00	4	60	FALSE	3	214	381	2005	6.64116676788741	-0.548898287071673
1247	11	551911.252	551850.508962982	7639079.414	7639083.88961251	60.9076978183445	1.70634602600931	2005-06-08 20:18:00	2005-06-09 00:18:00	4	60	FALSE	0	214	381	2005	4.10935956768596	-0.135134988328718
1248	11	551911.252	551793.209360151	7639079.414	7639051.70070166	121.252182361494	2.01049162271714	2005-06-08 20:18:00	2005-06-09 00:18:00	4	60	FALSE	1	214	381	2005	4.7978725285133	-0.425663763776038
1249	11	551911.252	552339.539476653	7639079.414	7639534.8241221	625.162812370651	-0.545617695512369	2005-06-08 20:18:00	2005-06-09 00:18:00	4	60	FALSE	1	214	381	2005	6.43801211560526	0.854806903136919
1250	11	551911.252	551900.869295366	7639079.414	7639028.17702827	52.2783686364289	-3.13242834410681	2005-06-08 20:18:00	2005-06-09 00:18:00	4	60	FALSE	3	214	381	2005	3.95658268391623	-0.999958008009741
1251	11	551911.252	551697.779991521	7639079.414	7638745.83936626	396.033249457315	2.78141084925548	2005-06-08 20:18:00	2005-06-09 00:18:00	4	60	FALSE	1	214	381	2005	5.98149817100581	-0.9358327632288
1252	11	551911.252	551553.431807173	7639079.414	7638992.63366945	368.193041983029	2.01782526093657	2005-06-08 20:18:00	2005-06-09 00:18:00	4	60	FALSE	1	214	381	2005	5.90860737123593	-0.4322883306346
1253	11	551911.252	553746.564140659	7639079.414	7640042.7775658	2072.78556863856	-0.878326333674243	2005-06-08 20:18:00	2005-06-09 00:18:00	4	60	FALSE	0	214	381	2005	7.63664866696901	0.638440210923301
1254	11	551911.252	552095.580030485	7639079.414	7639152.36779439	198.239952930625	-0.984833196925684	2005-06-08 20:18:00	2005-06-09 00:18:00	4	60	FALSE	1	214	381	2005	5.28947818044449	0.553002099102987
1255	11	551911.252	551911.576765747	7639079.414	7639078.65981426	0.821138796372028	-2.52587550756447	2005-06-08 20:18:00	2005-06-09 00:18:00	4	60	FALSE	1	214	381	2005	-0.197063126117952	-0.81635947339262
1256	11	551911.252	551653.558645483	7639079.414	7639997.95941512	954.008147028673	0.482611916221723	2005-06-08 20:18:00	2005-06-09 00:18:00	4	60	FALSE	1	215	381	2005	6.86067221127416	0.885785770046095
1257	11	551911.252	552550.229510749	7639079.414	7637246.79635702	1940.81933332605	-2.59700592954348	2005-06-08 20:18:00	2005-06-09 00:18:00	4	60	FALSE	3	215	381	2005	7.57086549966431	-0.8553414674786
1258	11	551911.252	551953.368064403	7639079.414	7639107.34811345	50.5378825767141	-0.776054514053918	2005-06-08 20:18:00	2005-06-09 00:18:00	4	60	FALSE	1	215	381	2005	3.92272320509335	0.713682776539457
1259	11	551911.252	551744.425902609	7639079.414	7638896.31419518	247.702412774344	2.61176503312733	2005-06-08 20:18:00	2005-06-09 00:18:00	4	60	FALSE	3	215	381	2005	5.5122280771598	-0.862894201298868
1260	11	551911.252	553861.396524637	7639079.414	7638153.17594309	2158.9304308035	-1.80511306908532	2005-06-08 20:18:00	2005-06-09 00:18:00	4	60	FALSE	1	215	381	2005	7.6773682071163	-0.232178453292392
1261	12	553210.0163	553641.9555	7643127.012	7641948.5	1255.17409415623	1.21118363263468	2005-06-09 12:18:00	2005-06-09 16:18:00	4	61	TRUE	0	215	0.166666666666667	2005	7.1350295623883	0.35191172855732
1262	12	553210.0163	553300.123676576	7643127.012	7642825.95555456	314.252005009682	-0.0604906831039553	2005-06-09 12:18:00	2005-06-09 16:18:00	4	61	FALSE	3	215	0.166666666666667	2005	5.7501952277513	0.998170996443236
1263	12	553210.0163	553030.812634609	7643127.012	7642598.25163082	558.302321065455	-0.678072411891742	2005-06-09 12:18:00	2005-06-09 16:18:00	4	61	FALSE	1	215	0.166666666666667	2005	6.32490060968803	0.778783327383436
1264	12	553210.0163	553942.515328685	7643127.012	7643575.6657333	858.979044814572	1.76904567562608	2005-06-09 12:18:00	2005-06-09 16:18:00	4	61	FALSE	1	215	0.166666666666667	2005	6.75574452682589	-0.196953272532676
1265	12	553210.0163	553202.982906932	7643127.012	7643040.63664742	86.6612378860102	-0.432557739376406	2005-06-09 12:18:00	2005-06-09 16:18:00	4	61	FALSE	3	215	0.166666666666667	2005	4.46200670060866	0.907896530731901
1266	12	553210.0163	553214.517857804	7643127.012	7643111.37926901	16.267953182516	-0.0709366696252438	2005-06-09 12:18:00	2005-06-09 16:18:00	4	61	FALSE	2	215	0.166666666666667	2005	2.78919711015272	0.997485049321609
1267	12	553210.0163	550399.749616884	7643127.012	7646464.10988005	4362.77676385825	-2.79299469085316	2005-06-09 12:18:00	2005-06-09 16:18:00	4	61	FALSE	1	215	0.166666666666667	2005	8.38086400607044	-0.939852544927148
1268	12	553210.0163	554922.551437123	7643127.012	7642597.21207316	1792.613889926	0.91946053433475	2005-06-09 12:18:00	2005-06-09 16:18:00	4	61	FALSE	3	215	0.166666666666667	2005	7.49143010737366	0.606249268226013
1269	12	553210.0163	554027.394916693	7643127.012	7641401.36301249	1909.44291119595	0.0910493447942705	2005-06-09 12:18:00	2005-06-09 16:18:00	4	61	FALSE	1	215	0.166666666666667	2005	7.55456680896593	0.995857871107659
1270	12	553210.0163	554434.386469428	7643127.012	7641349.8220216	2158.1210649765	0.25195304998587	2005-06-09 12:18:00	2005-06-09 16:18:00	4	61	FALSE	1	215	0.166666666666667	2005	7.67699324478968	0.968427381807459
1271	12	553210.0163	555919.366167282	7643127.012	7642452.47541843	2792.05592766565	0.975482117352934	2005-06-09 12:18:00	2005-06-09 16:18:00	4	61	FALSE	1	215	0.166666666666667	2005	7.93453349508051	0.560768938903311
1272	12	553210.0163	553208.161274343	7643127.012	7643408.68839012	281.682498340672	2.79686946409097	2005-06-09 12:18:00	2005-06-09 16:18:00	4	61	FALSE	2	215	0.166666666666667	2005	5.64078054423615	-0.941169032942536
1273	12	553210.0163	552368.432302601	7643127.012	7643889.2968808	1135.49190405194	-2.65810108244359	2005-06-09 12:18:00	2005-06-09 16:18:00	4	61	FALSE	0	215	0.166666666666667	2005	7.03482123166721	-0.885377184507369
1274	12	553210.0163	551997.519199912	7643127.012	7642015.51664573	1644.86204293602	-1.18014003319021	2005-06-09 12:18:00	2005-06-09 16:18:00	4	61	FALSE	1	215	0.166666666666667	2005	7.40541179520607	0.380795345102868
1275	12	553210.0163	552539.451978442	7643127.012	7642621.78453506	839.589959846685	-1.27640840250903	2005-06-09 12:18:00	2005-06-09 16:18:00	4	61	FALSE	1	215	0.166666666666667	2005	6.7329136296171	0.29015416034476
1276	12	553210.0163	554162.253664891	7643127.012	7640946.06777934	2379.76336905772	0.060360319716831	2005-06-09 12:18:00	2005-06-09 16:18:00	4	61	FALSE	1	215	0.166666666666667	2005	7.77475633695689	0.998178868923501
1277	12	553210.0163	553353.041072277	7643127.012	7643066.51060018	155.294896454614	0.819300765821361	2005-06-09 12:18:00	2005-06-09 16:18:00	4	61	FALSE	3	215	0.166666666666667	2005	5.04532586712022	0.682732282621001
1278	12	553210.0163	554590.032560606	7643127.012	7641996.03419268	1784.25213470401	0.532945347669369	2005-06-09 12:18:00	2005-06-09 16:18:00	4	61	FALSE	1	215	0.166666666666667	2005	7.48675463426577	0.861314358764867
1279	12	553210.0163	553931.627652523	7643127.012	7644412.53022768	1474.20489002909	2.27877691746946	2005-06-09 12:18:00	2005-06-09 16:18:00	4	61	FALSE	0	215	0.166666666666667	2005	7.29587406582274	-0.650300999924799
1280	12	553210.0163	552584.657695832	7643127.012	7643397.55929358	681.373041637478	-2.33041846423211	2005-06-09 12:18:00	2005-06-09 16:18:00	4	61	FALSE	1	215	0.166666666666667	2005	6.5241099412471	-0.68864750754231
1281	12	553210.0163	553306.696880284	7643127.012	7643147.47858714	98.823154135254	1.4281005550878	2005-06-09 12:18:00	2005-06-09 16:18:00	4	61	FALSE	1	215	0.166666666666667	2005	4.593331930893	0.142212000635062
1282	12	553641.9555	553962.5541	7641948.5	7641737.145	383.997914508779	0.636636361866153	2005-06-09 16:18:00	2005-06-09 20:18:00	4	62	TRUE	1	215	0.166666666666667	2005	5.95063712160626	0.804099965980282
1283	12	553641.9555	553706.8443271	7641948.5	7642282.14952021	339.900812329146	1.9615633273201	2005-06-09 16:18:00	2005-06-09 20:18:00	4	62	FALSE	0	215	0.166666666666667	2005	5.8286538466055	-0.3808977089578
1284	12	553641.9555	553638.159429248	7641948.5	7641967.92869955	19.7960733329942	2.34660139907996	2005-06-09 16:18:00	2005-06-09 20:18:00	4	62	FALSE	0	215	0.166666666666667	2005	2.98548360151772	-0.7002910091014
1285	12	553641.9555	554020.968719527	7641948.5	7641223.79949386	817.827514931647	-0.50607284123837	2005-06-09 16:18:00	2005-06-09 20:18:00	4	62	FALSE	3	215	0.166666666666667	2005	6.70665145242649	0.874654922294609
1286	12	553641.9555	552158.277709349	7641948.5	7643847.32343297	2409.73654495165	2.81692311995982	2005-06-09 16:18:00	2005-06-09 20:18:00	4	62	FALSE	0	215	0.166666666666667	2005	7.78727270306166	-0.947756195482744
1287	12	553641.9555	553003.621010323	7641948.5	7641338.96673751	882.610740242219	-1.79641953728121	2005-06-09 16:18:00	2005-06-09 20:18:00	4	62	FALSE	1	215	0.166666666666667	2005	6.78288426562864	-0.223713820675655
1288	12	553641.9555	553209.19147675	7641948.5	7641195.85183888	868.195804098333	-1.50977074201787	2005-06-09 16:18:00	2005-06-09 20:18:00	4	62	FALSE	1	215	0.166666666666667	2005	6.76641726997928	0.060987714042369
1289	12	553641.9555	553658.65899262	7641948.5	7641954.2876657	17.6777753100693	0.916399540157004	2005-06-09 16:18:00	2005-06-09 20:18:00	4	62	FALSE	0	215	0.166666666666667	2005	2.87230821841369	0.608680755425128
1290	12	553641.9555	554009.990992417	7641948.5	7641623.034189	491.302470791293	-0.141240170723587	2005-06-09 16:18:00	2005-06-09 20:18:00	4	62	FALSE	1	215	0.166666666666667	2005	6.19705996825069	0.990042177483938
1291	12	553641.9555	555179.494588585	7641948.5	7639954.41706403	2518.01374191102	-0.331107106998347	2005-06-09 16:18:00	2005-06-09 20:18:00	4	62	FALSE	1	215	0.166666666666667	2005	7.83122567206002	0.945683013521847
1292	12	553641.9555	552816.9590652	7641948.5	7645659.39884686	3801.49830580482	2.37240693417982	2005-06-09 16:18:00	2005-06-09 20:18:00	4	62	FALSE	2	215	0.166666666666667	2005	8.24315055900347	-0.718477280954791
1293	12	553641.9555	553874.515774544	7641948.5	7641838.14202566	257.416323873834	0.139782392821267	2005-06-09 16:18:00	2005-06-09 20:18:00	4	62	FALSE	3	215	0.166666666666667	2005	5.55069471146443	0.990246338351095
1294	12	553641.9555	553700.083207946	7641948.5	7641997.46239156	76.000961958335	1.28287232728446	2005-06-09 16:18:00	2005-06-09 20:18:00	4	62	FALSE	0	215	0.166666666666667	2005	4.33074599755274	0.283962295583975
1295	12	553641.9555	554311.774709765	7641948.5	7642314.9184626	763.492150255402	1.08341967200025	2005-06-09 16:18:00	2005-06-09 20:18:00	4	62	FALSE	1	215	0.166666666666667	2005	6.63790284334244	0.468309607743241
1296	12	553641.9555	554043.346687661	7641948.5	7641963.282729	401.663310011052	0.619663303967537	2005-06-09 16:18:00	2005-06-09 20:18:00	4	62	FALSE	3	215	0.166666666666667	2005	5.99561420040277	0.814074042759765
1297	12	553641.9555	555477.178376102	7641948.5	7642743.94028707	2000.19205459431	0.99184025159952	2005-06-09 16:18:00	2005-06-09 20:18:00	4	62	FALSE	0	215	0.166666666666667	2005	7.60099848222891	0.547150434229624
1298	12	553641.9555	559640.433632849	7641948.5	7644145.86778098	6388.2834216356	0.933991159891993	2005-06-09 16:18:00	2005-06-09 20:18:00	4	62	FALSE	1	215	0.166666666666667	2005	8.76222087617091	0.594629835875431
1299	12	553641.9555	552877.687806358	7641948.5	7643659.05077142	1873.52316482821	2.57383403961994	2005-06-09 16:18:00	2005-06-09 20:18:00	4	62	FALSE	1	215	0.166666666666667	2005	7.53557598262392	-0.84310838311004
1300	12	553641.9555	551884.69824929	7641948.5	7643817.14013388	2565.10603973854	2.90833664721074	2005-06-09 16:18:00	2005-06-09 20:18:00	4	62	FALSE	0	215	0.166666666666667	2005	7.84975509777902	-0.972918938850714
1301	12	553641.9555	553405.224451681	7641948.5	7642120.52601058	292.633794281663	3.0960400807943	2005-06-09 16:18:00	2005-06-09 20:18:00	4	62	FALSE	3	215	0.166666666666667	2005	5.67892197843651	-0.998962660950867
1302	12	553641.9555	555610.610092041	7641948.5	7641501.83044585	2018.69130710165	0.359737835008681	2005-06-09 16:18:00	2005-06-09 20:18:00	4	62	FALSE	3	215	0.166666666666667	2005	7.61020471266678	0.935989145485865
1303	12	553962.5541	555782.2301	7641737.145	7641861.712	1823.93467055855	0.651200169450159	2005-06-09 20:18:00	2005-06-10 00:18:00	4	63	TRUE	3	215	0.166666666666667	2005	7.50875135341311	0.795356899145454
1304	12	553962.5541	553691.200851976	7641737.145	7641758.56423712	272.197297804716	2.99447213846098	2005-06-09 20:18:00	2005-06-10 00:18:00	4	63	FALSE	1	215	0.166666666666667	2005	5.60652716292605	-0.989197283021237
1305	12	553962.5541	554333.120731952	7641737.145	7642227.85252454	614.909345640933	0.855646917411486	2005-06-09 20:18:00	2005-06-10 00:18:00	4	63	FALSE	2	215	0.166666666666667	2005	6.42147485147937	0.65573022739458
1306	12	553962.5541	555258.617609737	7641737.145	7644051.47361058	2652.52663305085	0.991946054622667	2005-06-09 20:18:00	2005-06-10 00:18:00	4	63	FALSE	3	215	0.166666666666667	2005	7.88326791117321	0.547061870408972
1307	12	553962.5541	554018.977462155	7641737.145	7641578.80109647	168.096363976388	-1.29683863319911	2005-06-09 20:18:00	2005-06-10 00:18:00	4	63	FALSE	3	215	0.166666666666667	2005	5.12453741005802	0.270543647686043
1308	12	553962.5541	554107.438207083	7641737.145	7642123.05909485	412.214862769674	1.14329890263185	2005-06-09 20:18:00	2005-06-10 00:18:00	4	63	FALSE	3	215	0.166666666666667	2005	6.0215447249865	0.414594743675438
1309	12	553962.5541	553957.92904571	7641737.145	7641835.84042689	98.80373685087	1.54927499759026	2005-06-09 20:18:00	2005-06-10 00:18:00	4	63	FALSE	1	215	0.166666666666667	2005	4.5931354264158	0.0215196679126753
1310	12	553962.5541	552238.715794353	7641737.145	7639654.56858929	2703.4686997372	-2.33057534164635	2005-06-09 20:18:00	2005-06-10 00:18:00	4	63	FALSE	1	215	0.166666666666667	2005	7.90229093107322	-0.688761250296806
1311	12	553962.5541	554169.907267135	7641737.145	7641872.54695097	247.64697504439	0.510133457445882	2005-06-09 20:18:00	2005-06-10 00:18:00	4	63	FALSE	1	215	0.166666666666667	2005	5.51200424431959	0.87267934898526
1312	12	553962.5541	553538.710401047	7641737.145	7642058.5844377	531.946231542979	2.4243936511617	2005-06-09 20:18:00	2005-06-10 00:18:00	4	63	FALSE	0	215	0.166666666666667	2005	6.27654241570564	-0.75364971241414
1313	12	553962.5541	554416.156244881	7641737.145	7641446.9911475	538.464635759813	-0.637425143133697	2005-06-09 20:18:00	2005-06-10 00:18:00	4	63	FALSE	1	216	382	2005	6.28872182268474	0.803630790066884
1314	12	553962.5541	553990.697201591	7641737.145	7642146.07730951	409.899582736491	1.43373478097573	2005-06-09 20:18:00	2005-06-10 00:18:00	4	63	FALSE	1	216	382	2005	6.01591220954562	0.13663281205457
1315	12	553962.5541	553596.840589406	7641737.145	7642006.8634709	454.416576916073	2.43778227470554	2005-06-09 20:18:00	2005-06-10 00:18:00	4	63	FALSE	0	216	382	2005	6.11901434763078	-0.762381927391903
1316	12	553962.5541	553964.549715011	7641737.145	7641735.01981037	2.91528904594483	-0.885180776273923	2005-06-09 20:18:00	2005-06-10 00:18:00	4	63	FALSE	1	216	382	2005	1.0699689730152	0.633149585673501
1317	12	553962.5541	554745.370397954	7641737.145	7642608.09639762	1171.04982530734	0.770292351826168	2005-06-09 20:18:00	2005-06-10 00:18:00	4	63	FALSE	3	216	382	2005	7.06565591205831	0.717707122525805
1318	12	553962.5541	554042.49236987	7641737.145	7640729.76610826	1010.54557468524	-1.55995848467557	2005-06-09 20:18:00	2005-06-10 00:18:00	4	63	FALSE	3	216	382	2005	6.91824563695009	0.0108376299538793
1319	12	553962.5541	553988.421901747	7641737.145	7641765.12047274	38.1021028604938	0.756173781253701	2005-06-09 20:18:00	2005-06-10 00:18:00	4	63	FALSE	3	216	382	2005	3.64026947379838	0.727466662682222
1320	12	553962.5541	560218.86238255	7641737.145	7645222.65784405	7161.71719019334	0.439944022323138	2005-06-09 20:18:00	2005-06-10 00:18:00	4	63	FALSE	3	216	382	2005	8.87650506223242	0.904775504904169
1321	12	553962.5541	553812.61222911	7641737.145	7640868.2848877	881.703158317287	-1.81003518989962	2005-06-09 20:18:00	2005-06-10 00:18:00	4	63	FALSE	0	217	382	2005	6.78185544416356	-0.236963236474026
1322	12	553962.5541	554409.759607497	7641737.145	7641753.12327772	447.490861688736	-0.0326349920461455	2005-06-09 20:18:00	2005-06-10 00:18:00	4	63	FALSE	1	217	382	2005	6.10365611669911	0.999467525908561
1323	12	553962.5541	552796.632353314	7641737.145	7641294.40872253	1247.15232861894	-2.84702994853683	2005-06-09 20:18:00	2005-06-10 00:18:00	4	63	FALSE	3	217	382	2005	7.12861809428931	-0.956929189901186
1324	13	551649.4341	551509.0891	7642495.08	7641265.766	1237.29932903142	2.80108943435479	2005-06-10 12:18:00	2005-06-10 16:18:00	4	64	TRUE	1	217	382.666666666667	2005	7.12068632293531	-0.942586729049348
1325	13	551649.4341	551303.439183595	7642495.08	7642030.08319847	579.598574539256	-0.526028521039335	2005-06-10 12:18:00	2005-06-10 16:18:00	4	64	FALSE	3	219	382.666666666667	2005	6.36233575105644	0.864807975899518
1326	13	551649.4341	551760.499318414	7642495.08	7642620.20217186	167.305231934915	2.52931361430591	2005-06-10 12:18:00	2005-06-10 16:18:00	4	64	FALSE	0	224	382.666666666667	2005	5.11981988027675	-0.818340302896457
1327	13	551649.4341	551369.675024474	7642495.08	7642567.20287842	288.906299568464	-1.70943275828727	2005-06-10 12:18:00	2005-06-10 16:18:00	4	64	FALSE	0	225	382.666666666667	2005	5.66610241259432	-0.138192757986907
1328	13	551649.4341	550479.345714769	7642495.08	7641480.27383316	1548.85066597749	-0.742676528058913	2005-06-10 12:18:00	2005-06-10 16:18:00	4	64	FALSE	0	225	382.666666666667	2005	7.3452684290409	0.736661165249285
1329	13	551649.4341	550785.997365444	7642495.08	7643051.82390161	1027.36885613993	-2.02983409296625	2005-06-10 12:18:00	2005-06-10 16:18:00	4	64	FALSE	3	225	382.666666666667	2005	6.93475630429741	-0.443085689548799
1330	13	551649.4341	550518.512311385	7642495.08	7640914.49429989	1943.5110618027	-0.507385258693304	2005-06-10 12:18:00	2005-06-10 16:18:00	4	64	FALSE	3	225	382.666666666667	2005	7.57225144196772	0.874017979984082
1331	13	551649.4341	553071.360496329	7642495.08	7642598.05020619	1425.64986582917	1.75675927000769	2005-06-10 12:18:00	2005-06-10 16:18:00	4	64	FALSE	3	227	382.666666666667	2005	7.2623830349412	-0.184892959889831
1332	13	551649.4341	551416.234496837	7642495.08	7642518.91493889	234.414503022321	-1.55897780757011	2005-06-10 12:18:00	2005-06-10 16:18:00	4	64	FALSE	0	228	382.666666666667	2005	5.45709092875093	0.0118182440967121
1333	13	551649.4341	551813.074584657	7642495.08	7642671.892098	240.916429942624	2.50853688683673	2005-06-10 12:18:00	2005-06-10 16:18:00	4	64	FALSE	0	230	382.666666666667	2005	5.48445010963066	-0.806223449589331
1334	13	551649.4341	551327.182701533	7642495.08	7642554.24061012	327.636905131931	-1.63868669240648	2005-06-10 12:18:00	2005-06-10 16:18:00	4	64	FALSE	0	232	382.666666666667	2005	5.79190599866191	-0.0678382253619428
1335	13	551649.4341	551164.734266137	7642495.08	7642918.44583257	643.562395681843	-2.17508020697214	2005-06-10 12:18:00	2005-06-10 16:18:00	4	64	FALSE	3	232	382.666666666667	2005	6.46701898532212	-0.56817292041443
1336	13	551649.4341	549971.256328088	7642495.08	7643292.27740555	1857.9032099545	-1.90060213263693	2005-06-10 12:18:00	2005-06-10 16:18:00	4	64	FALSE	2	232	382.666666666667	2005	7.52720382434329	-0.323859306389671
1337	13	551649.4341	548943.700082086	7642495.08	7642471.44365002	2705.83725540493	-1.44838775485698	2005-06-10 12:18:00	2005-06-10 16:18:00	4	64	FALSE	1	232	382.666666666667	2005	7.90316666479534	0.122103108758743
1338	13	551649.4341	552551.328131821	7642495.08	7644278.4898707	1998.4903331098	2.78705802660269	2005-06-10 12:18:00	2005-06-10 16:18:00	4	64	FALSE	1	232	382.666666666667	2005	7.60014734106677	-0.93780814645503
1339	13	551649.4341	551634.722935661	7642495.08	7642482.76122243	19.1877731122228	-0.760003745960106	2005-06-10 12:18:00	2005-06-10 16:18:00	4	64	FALSE	0	233	382.666666666667	2005	2.95427325910789	0.72483343006357
1340	13	551649.4341	552107.555491471	7642495.08	7642819.88287599	561.580018850684	2.30120265771287	2005-06-10 12:18:00	2005-06-10 16:18:00	4	64	FALSE	0	233	382.666666666667	2005	6.33075427310908	-0.667172367342624
1341	13	551649.4341	551397.095481022	7642495.08	7642120.90141872	451.314069487263	-0.479650591624271	2005-06-10 12:18:00	2005-06-10 16:18:00	4	64	FALSE	0	233	382.666666666667	2005	6.11216348181181	0.887156218142748
1342	13	551649.4341	551175.06482908	7642495.08	7643597.37156231	1200.03037191725	-2.62152756335323	2005-06-10 12:18:00	2005-06-10 16:18:00	4	64	FALSE	0	233	382.666666666667	2005	7.09010214538685	-0.867786835793598
1343	13	551649.4341	551649.620505919	7642495.08	7642253.30581993	241.774251926599	0.114444134118998	2005-06-10 12:18:00	2005-06-10 16:18:00	4	64	FALSE	1	237	382.666666666667	2005	5.4880044475091	0.993458414606995
1344	13	551649.4341	551648.18024708	7642495.08	7642500.60340722	5.66393630569145	-2.80469545962886	2005-06-10 12:18:00	2005-06-10 16:18:00	4	64	FALSE	0	237	382.666666666667	2005	1.73411911086411	-0.943784871494473
1345	13	551509.0891	551538.2356	7641265.766	7641141.038	128.088221340924	0.343234281043169	2005-06-10 16:18:00	2005-06-10 20:18:00	4	65	TRUE	1	237	382.833333333333	2005	4.8527192557362	0.94167114555543
1346	13	551509.0891	551664.194422069	7641265.766	7641229.78258099	159.224581575481	1.11327433041081	2005-06-10 16:18:00	2005-06-10 20:18:00	4	65	FALSE	3	237	382.833333333333	2005	5.07031566837193	0.441726324877615
1347	13	551509.0891	552221.823672733	7641265.766	7641457.5408762	738.084124140892	1.60407920537347	2005-06-10 16:18:00	2005-06-10 20:18:00	4	65	FALSE	1	237	382.833333333333	2005	6.60405780745498	-0.0332767340674147
1348	13	551509.0891	551496.645280315	7641265.766	7641251.57006141	18.877852649892	-0.949283067971055	2005-06-10 16:18:00	2005-06-10 20:18:00	4	65	FALSE	1	237	382.833333333333	2005	2.93798941748464	0.582266103552065
1349	13	551509.0891	549801.477844179	7641265.766	7638890.11642143	2925.68746129345	-0.852791864981375	2005-06-10 16:18:00	2005-06-10 20:18:00	4	65	FALSE	0	237	382.833333333333	2005	7.98128476155289	0.657883103034504
1350	13	551509.0891	551573.504455582	7641265.766	7641344.10507145	101.421635512038	2.22386194891449	2005-06-10 16:18:00	2005-06-10 20:18:00	4	65	FALSE	1	238	382.833333333333	2005	4.61928643636619	-0.607624050234796
1351	13	551509.0891	550888.51976779	7641265.766	7640731.54645663	818.838699989568	-1.08959579259786	2005-06-10 16:18:00	2005-06-10 20:18:00	4	65	FALSE	1	238	382.833333333333	2005	6.70788711694668	0.462843710246035
1352	13	551509.0891	551453.472073583	7641265.766	7641446.49317203	189.09141793743	-3.07261105861146	2005-06-10 16:18:00	2005-06-10 20:18:00	4	65	FALSE	3	238	382.833333333333	2005	5.24223059090863	-0.997621713083564
1353	13	551509.0891	551795.258910627	7641265.766	7641383.16429176	309.314596201728	1.73053782985574	2005-06-10 16:18:00	2005-06-10 20:18:00	4	65	FALSE	1	238	382.833333333333	2005	5.73435886965977	-0.159063006063214
1354	13	551509.0891	551512.227002159	7641265.766	7641264.8585792	3.26647248056428	1.05973365673599	2005-06-10 16:18:00	2005-06-10 20:18:00	4	65	FALSE	1	238	382.833333333333	2005	1.18371065051629	0.489104410524341
1355	13	551509.0891	549287.531158283	7641265.766	7641049.46411478	2232.06321459673	-1.70329844497225	2005-06-10 16:18:00	2005-06-10 20:18:00	4	65	FALSE	2	238	382.833333333333	2005	7.71068164505208	-0.132114739275922
1356	13	551509.0891	552211.592916971	7641265.766	7642178.93249436	1152.1218074851	2.25628907102752	2005-06-10 16:18:00	2005-06-10 20:18:00	4	65	FALSE	0	238	382.833333333333	2005	7.04936057133037	-0.633054525214517
1357	13	551509.0891	551816.826743613	7641265.766	7640311.62047147	1002.54483536518	0.0824323444573276	2005-06-10 16:18:00	2005-06-10 20:18:00	4	65	FALSE	0	238	382.833333333333	2005	6.91029688173695	0.996604377744059
1358	13	551509.0891	551532.674451282	7641265.766	7641214.40047758	56.5215506603151	0.200889839107166	2005-06-10 16:18:00	2005-06-10 20:18:00	4	65	FALSE	3	238	382.833333333333	2005	4.03462199304357	0.979889406109621
1359	13	551509.0891	551563.050490426	7641265.766	7639410.92536241	1855.62539929231	-0.200477144249557	2005-06-10 16:18:00	2005-06-10 20:18:00	4	65	FALSE	0	238	382.833333333333	2005	7.52597706069742	0.979971672351858
1360	13	551509.0891	550528.936674244	7641265.766	7639625.08679364	1911.15855854211	-0.768071473003024	2005-06-10 16:18:00	2005-06-10 20:18:00	4	65	FALSE	0	238	382.833333333333	2005	7.55546491230126	0.719251849347852
1361	13	551509.0891	550992.870169549	7641265.766	7641655.27839112	646.685307540558	-2.44676347591719	2005-06-10 16:18:00	2005-06-10 20:18:00	4	65	FALSE	1	238	382.833333333333	2005	6.47185978906745	-0.76816308271674
1362	13	551509.0891	552013.582576358	7641265.766	7640803.52633509	684.236198619116	0.599517057652773	2005-06-10 16:18:00	2005-06-10 20:18:00	4	65	FALSE	0	238	382.833333333333	2005	6.52830317763204	0.825608208412646
1363	13	551509.0891	551636.455196681	7641265.766	7641103.98364277	205.902048783578	0.437368121169001	2005-06-10 16:18:00	2005-06-10 20:18:00	4	65	FALSE	0	238	382.833333333333	2005	5.32740056436587	0.905869549478329
1364	13	551509.0891	552088.001381261	7641265.766	7641300.35291696	579.944552711876	1.40090891458071	2005-06-10 16:18:00	2005-06-10 20:18:00	4	65	FALSE	1	239	0.166666666666667	2005	6.36293250019798	0.169071383188319
1365	13	551509.0891	551465.010038108	7641265.766	7641280.39090554	46.4419159743375	-2.12071661148541	2005-06-10 16:18:00	2005-06-10 20:18:00	4	65	FALSE	1	239	0.166666666666667	2005	3.83820241296266	-0.522619268013895
1366	13	551538.2356	551896.8113	7641141.038	7639519.914	1660.3070667819	-0.0118764765204595	2005-06-10 20:18:00	2005-06-11 00:18:00	4	66	TRUE	1	239	0.333333333333333	2005	7.414757844233	0.999929475481696
1367	13	551538.2356	552271.87194895	7641141.038	7640382.08283483	1055.57341536919	0.550752137160944	2005-06-10 20:18:00	2005-06-11 00:18:00	4	66	FALSE	1	239	0.333333333333333	2005	6.96183941993272	0.852131148467199
1368	13	551538.2356	551237.513528935	7641141.038	7640964.05050633	348.938872785256	-1.25652927740359	2005-06-10 20:18:00	2005-06-11 00:18:00	4	66	FALSE	1	239	0.333333333333333	2005	5.8548967572495	0.309119501286063
1369	13	551538.2356	551806.525054671	7641141.038	7640714.49790797	503.900467949142	0.343778726546251	2005-06-10 20:18:00	2005-06-11 00:18:00	4	66	FALSE	0	239	0.333333333333333	2005	6.2223787643409	0.941487781316814
1370	13	551538.2356	553342.56934487	7641141.038	7639628.54018252	2354.41498269876	0.655473855891317	2005-06-10 20:18:00	2005-06-11 00:18:00	4	66	FALSE	0	239	0.333333333333333	2005	7.76404756060049	0.792759185381006
1371	13	551538.2356	551487.013108556	7641141.038	7640853.90588208	291.665213511849	-0.394221042066802	2005-06-10 20:18:00	2005-06-11 00:18:00	4	66	FALSE	1	239	0.333333333333333	2005	5.67560661543201	0.923296033698416
1372	13	551538.2356	549814.025097468	7641141.038	7641640.76354582	1795.16781337735	-2.07058031604331	2005-06-10 20:18:00	2005-06-11 00:18:00	4	66	FALSE	2	239	0.333333333333333	2005	7.49285378589923	-0.479235960151753
1373	13	551538.2356	551519.014985064	7641141.038	7641336.84631233	196.749402074631	3.02175489100983	2005-06-10 20:18:00	2005-06-11 00:18:00	4	66	FALSE	3	239	0.333333333333333	2005	5.28193084828212	-0.992828044587591
1374	13	551538.2356	551529.104403427	7641141.038	7641134.6401689	11.1494840101963	-1.17731463909986	2005-06-10 20:18:00	2005-06-11 00:18:00	4	66	FALSE	1	239	0.333333333333333	2005	2.41139321972287	0.383406348761828
1375	13	551538.2356	553173.1778238	7641141.038	7642135.79015031	1913.78366481407	1.89970854679018	2005-06-10 20:18:00	2005-06-11 00:18:00	4	66	FALSE	1	239	0.333333333333333	2005	7.55683753783693	-0.323013750938491
1376	13	551538.2356	551552.028529674	7641141.038	7641153.95538774	18.8971906625098	2.10574239429888	2005-06-10 20:18:00	2005-06-11 00:18:00	4	66	FALSE	1	239	0.333333333333333	2005	2.939013268822	-0.509794642252805
1377	13	551538.2356	552398.878617588	7641141.038	7640782.57409447	932.310450060008	0.958456536486704	2005-06-10 20:18:00	2005-06-11 00:18:00	4	66	FALSE	1	239	0.333333333333333	2005	6.83766586014255	0.574783694724155
1378	13	551538.2356	551426.172653819	7641141.038	7641609.87385329	482.042696491785	-3.12465553426318	2005-06-10 20:18:00	2005-06-11 00:18:00	4	66	FALSE	3	239	0.333333333333333	2005	6.17803269206062	-0.999856570423263
1379	13	551538.2356	550454.79977608	7641141.038	7642123.73855215	1462.71444914927	-2.52516234552031	2005-06-10 20:18:00	2005-06-11 00:18:00	4	66	FALSE	3	239	0.333333333333333	2005	7.28804920025354	-0.815947383282286
1380	13	551538.2356	552181.077378263	7641141.038	7641089.4314302	644.909908379288	1.27300465309859	2005-06-10 20:18:00	2005-06-11 00:18:00	4	66	FALSE	3	239	0.333333333333333	2005	6.4691106301087	0.293409793096101
1381	13	551538.2356	549939.365674392	7641141.038	7638987.9078647	2681.85652460106	-0.856419599024746	2005-06-10 20:18:00	2005-06-11 00:18:00	4	66	FALSE	0	239	0.333333333333333	2005	7.89426456673621	0.655146660736138
1382	13	551538.2356	551728.971635943	7641141.038	7640724.47720088	458.151868677067	0.211705254824635	2005-06-10 20:18:00	2005-06-11 00:18:00	4	66	FALSE	0	239	0.333333333333333	2005	6.127200720148	0.977674015641696
1383	13	551538.2356	551557.392855477	7641141.038	7641121.76864727	27.1718308581854	0.564796331578611	2005-06-10 20:18:00	2005-06-11 00:18:00	4	66	FALSE	1	239	0.333333333333333	2005	3.30218080645267	0.844697630199517
1384	13	551538.2356	551473.506392141	7641141.038	7640852.92815805	295.291637840519	-0.438683561627792	2005-06-10 20:18:00	2005-06-11 00:18:00	4	66	FALSE	3	239	0.333333333333333	2005	5.68796347084307	0.905311602142336
1385	13	551538.2356	551914.619396636	7641141.038	7640798.50184051	508.916282827879	0.61475999195387	2005-06-10 20:18:00	2005-06-11 00:18:00	4	66	FALSE	0	239	0.333333333333333	2005	6.23228352920766	0.816911898062473
1386	13	551538.2356	551438.86523797	7641141.038	7640946.03692913	218.860426959896	-0.688973853670078	2005-06-10 20:18:00	2005-06-11 00:18:00	4	66	FALSE	3	239	0.333333333333333	2005	5.38843420682407	0.771898789124023
1387	14	553332.9737	555343.2807	7637885.395	7637929.016	2010.78020327686	0.120196935611533	2005-06-11 12:18:00	2005-06-11 16:18:00	4	67	TRUE	1	239	1	2005	7.60627808657245	0.992785041004904
1388	14	553332.9737	553362.748690005	7637885.395	7637818.07593771	73.609823923564	-1.17606228768405	2005-06-11 12:18:00	2005-06-11 16:18:00	4	67	FALSE	1	239	1	2005	4.29877849404988	0.384562694214451
1389	14	553332.9737	552837.575389041	7637885.395	7640721.23602707	2878.78686556241	1.72204771143268	2005-06-11 12:18:00	2005-06-11 16:18:00	4	67	FALSE	0	239	1	2005	7.9651242571536	-0.150675348080556
1390	14	553332.9737	552369.138047333	7637885.395	7637960.38456816	966.748468157998	3.04225053188693	2005-06-11 12:18:00	2005-06-11 16:18:00	4	67	FALSE	0	239	1	2005	6.87393834595861	-0.995069628190619
1391	14	553332.9737	553570.405407374	7637885.395	7638315.94646442	491.67914251184	1.04513797619372	2005-06-11 12:18:00	2005-06-11 16:18:00	4	67	FALSE	1	239	1	2005	6.19782635438423	0.501782582550576
1392	14	553332.9737	553134.622925032	7637885.395	7637948.49774905	208.146551421715	2.81188516892407	2005-06-11 12:18:00	2005-06-11 16:18:00	4	67	FALSE	1	239	1	2005	5.33824240574834	-0.946137090607645
1393	14	553332.9737	553666.318811526	7637885.395	7638368.01490137	586.550025635392	0.944644647088004	2005-06-11 12:18:00	2005-06-11 16:18:00	4	67	FALSE	1	239	1	2005	6.37425795965711	0.586030854475206
1394	14	553332.9737	553732.408744329	7637885.395	7638409.15333811	658.688964062097	0.897564151526341	2005-06-11 12:18:00	2005-06-11 16:18:00	4	67	FALSE	1	239	1	2005	6.49025144138772	0.623516187924723
1395	14	553332.9737	551398.562082558	7637885.395	7638954.96662603	2210.41438850327	2.61481637819084	2005-06-11 12:18:00	2005-06-11 16:18:00	4	67	FALSE	3	239	1	2005	7.7009352830448	-0.864432284646358
1396	14	553332.9737	553211.080636065	7637885.395	7637603.33961748	307.26724173731	-2.00041119463266	2005-06-11 12:18:00	2005-06-11 16:18:00	4	67	FALSE	1	239	1	2005	5.72771786318514	-0.416520699576742
1397	14	553332.9737	553328.861935307	7637885.395	7637670.15060425	215.283665214854	-1.6115920473787	2005-06-11 12:18:00	2005-06-11 16:18:00	4	67	FALSE	1	239	1	2005	5.37195653161214	-0.0407844055348929
1398	14	553332.9737	553833.26902587	7637885.395	7637083.98567089	944.74987476634	-1.03441782626831	2005-06-11 12:18:00	2005-06-11 16:18:00	4	67	FALSE	0	239	1	2005	6.85092020967213	0.511026435395444
1399	14	553332.9737	553641.437414265	7637885.395	7638794.55779671	960.066067482959	1.22200516259034	2005-06-11 12:18:00	2005-06-11 16:18:00	4	67	FALSE	3	239	1	2005	6.86700210238862	0.34176200983595
1400	14	553332.9737	551465.988492235	7637885.395	7638004.01952409	1870.7499949836	3.05644466874822	2005-06-11 12:18:00	2005-06-11 16:18:00	4	67	FALSE	0	239	1	2005	7.53409469627898	-0.996377100021973
1401	14	553332.9737	548624.526726422	7637885.395	7632166.79569524	7407.55363877787	-2.28131305460401	2005-06-11 12:18:00	2005-06-11 16:18:00	4	67	FALSE	2	239	1	2005	8.910255520566	-0.652225550652498
1402	14	553332.9737	554515.759651427	7637885.395	7638995.42565376	1622.08219865508	0.731981692494335	2005-06-11 12:18:00	2005-06-11 16:18:00	4	67	FALSE	0	239	1	2005	7.39146591073722	0.743851409470814
1403	14	553332.9737	553970.364538347	7637885.395	7638107.67840271	675.038511440952	0.313856223683465	2005-06-11 12:18:00	2005-06-11 16:18:00	4	67	FALSE	1	239	1	2005	6.51476974323161	0.951150117651674
1404	14	553332.9737	552624.627959463	7637885.395	7639561.7189945	1819.83950464365	1.94890231305989	2005-06-11 12:18:00	2005-06-11 16:18:00	4	67	FALSE	1	239	1	2005	7.50650359192065	-0.369160901590522
1405	14	553332.9737	553519.708092383	7637885.395	7638098.74958423	283.531148044533	0.830140646934156	2005-06-11 12:18:00	2005-06-11 16:18:00	4	67	FALSE	3	239	1	2005	5.6473219867782	0.674771965611598
1406	14	553332.9737	553297.127948781	7637885.395	7641324.09687533	3438.88870208193	1.55952488810136	2005-06-11 12:18:00	2005-06-11 16:18:00	4	67	FALSE	3	239	1	2005	8.14290364645463	0.0112712000311158
1407	14	553332.9737	553359.529571011	7637885.395	7637884.33622383	26.5769692048221	-0.061543924495095	2005-06-11 12:18:00	2005-06-11 16:18:00	4	67	FALSE	1	239	1	2005	3.28004502138198	0.998106770367059
1408	14	555343.2807	557019.0868	7637929.016	7637295.615	1791.51413937983	-0.383065439601358	2005-06-11 16:18:00	2005-06-11 20:18:00	4	68	TRUE	3	239	1.16666666666667	2005	7.49081642919493	0.927523239771183
1409	14	555343.2807	557525.797758142	7637929.016	7638974.22528297	2419.88494649994	0.807996436287249	2005-06-11 16:18:00	2005-06-11 20:18:00	4	68	FALSE	1	239	1.16666666666667	2005	7.79147527525192	0.690948203565908
1410	14	555343.2807	555691.809876623	7637929.016	7637940.4193111	348.715675675387	0.394076883833037	2005-06-11 16:18:00	2005-06-11 20:18:00	4	68	FALSE	1	239	1.16666666666667	2005	5.85425690728944	0.923351393710222
1411	14	555343.2807	555427.300072693	7637929.016	7637122.39854775	810.981485148602	-1.10563783906878	2005-06-11 16:18:00	2005-06-11 20:18:00	4	68	FALSE	1	239	1.16666666666667	2005	6.69824522419834	0.448564455560706
1412	14	555343.2807	556272.603080285	7637929.016	7636906.32168047	1381.8624235773	-0.471825139306776	2005-06-11 16:18:00	2005-06-11 20:18:00	4	68	FALSE	1	239	1.16666666666667	2005	7.23118745058598	0.890740223127213
1413	14	555343.2807	558274.355282201	7637929.016	7637749.78605728	2936.54926381138	0.300298008143893	2005-06-11 16:18:00	2005-06-11 20:18:00	4	68	FALSE	1	239	1.16666666666667	2005	7.98499045119215	0.955248379277471
1414	14	555343.2807	555397.022413003	7637929.016	7638959.01427743	1031.39935195862	1.88003725843175	2005-06-11 16:18:00	2005-06-11 20:18:00	4	68	FALSE	1	239	1.16666666666667	2005	6.93867175330429	-0.304335662343733
1415	14	555343.2807	555984.451068711	7637929.016	7638684.00034172	990.505324549229	1.22810806987586	2005-06-11 16:18:00	2005-06-11 20:18:00	4	68	FALSE	1	239	1.16666666666667	2005	6.89821524174175	0.33602025083178
1416	14	555343.2807	555149.83611824	7637929.016	7638661.94467374	758.027207293938	2.19021563664377	2005-06-11 16:18:00	2005-06-11 20:18:00	4	68	FALSE	3	239	1.16666666666667	2005	6.63071927852584	-0.580562451397033
1417	14	555343.2807	555640.894366283	7637929.016	7637328.18017832	670.505465281601	-0.749519307172708	2005-06-11 16:18:00	2005-06-11 20:18:00	4	68	FALSE	1	239	1.16666666666667	2005	6.50803185374235	0.73201644318989
1418	14	555343.2807	555410.167158877	7637929.016	7638176.82303291	256.675133073776	1.66853530262072	2005-06-11 16:18:00	2005-06-11 20:18:00	4	68	FALSE	3	239	1.16666666666667	2005	5.54781121163732	-0.0975834349069779
1419	14	555343.2807	555303.804731211	7637929.016	7637991.96933311	74.306623267919	2.49225093781972	2005-06-11 16:18:00	2005-06-11 20:18:00	4	68	FALSE	3	239	1.16666666666667	2005	4.30820008998388	-0.79648201070062
1420	14	555343.2807	554876.083600205	7637929.016	7639946.9648206	2071.32580069227	2.15967878203189	2005-06-11 16:18:00	2005-06-11 20:18:00	4	68	FALSE	3	239	1.16666666666667	2005	7.63594416466366	-0.555432062280424
1421	14	555343.2807	555657.204244669	7637929.016	7637327.4424366	678.556367653098	-0.72846169006906	2005-06-11 16:18:00	2005-06-11 20:18:00	4	68	FALSE	1	239	1.16666666666667	2005	6.51996755268952	0.746199372433217
1422	14	555343.2807	555333.939142518	7637929.016	7637911.80669346	19.5812391789143	-1.70674026249745	2005-06-11 16:18:00	2005-06-11 20:18:00	4	68	FALSE	1	239	1.16666666666667	2005	2.97457192309334	-0.135525598051716
1423	14	555343.2807	555075.73546792	7637929.016	7637754.25114557	319.567216018837	-2.20158970393519	2005-06-11 16:18:00	2005-06-11 20:18:00	4	68	FALSE	1	239	1.16666666666667	2005	5.76696763046678	-0.589785643011062
1424	14	555343.2807	555341.940487201	7637929.016	7637969.43952231	40.4457331037994	1.96530863579679	2005-06-11 16:18:00	2005-06-11 20:18:00	4	68	FALSE	1	239	1.16666666666667	2005	3.6999611522495	-0.384358005948496
1425	14	555343.2807	554629.34981089	7637929.016	7635919.21422482	2132.83859913412	-1.55074774359925	2005-06-11 16:18:00	2005-06-11 20:18:00	4	68	FALSE	2	239	1.16666666666667	2005	7.66520904712926	0.02004724014904
1426	14	555343.2807	555411.619465052	7637929.016	7637910.69205365	70.7527654476029	0.0993983617266413	2005-06-11 16:18:00	2005-06-11 20:18:00	4	68	FALSE	1	239	1.16666666666667	2005	4.25919162335807	0.995064048798684
1427	14	555343.2807	555467.892945173	7637929.016	7638056.01080768	177.921029739377	1.15623742746071	2005-06-11 16:18:00	2005-06-11 20:18:00	4	68	FALSE	1	239	1.16666666666667	2005	5.18133979869934	0.402786232756162
1428	14	555343.2807	555801.2945227	7637929.016	7639808.86832465	1934.84403099045	1.69317929822957	2005-06-11 16:18:00	2005-06-11 20:18:00	4	68	FALSE	0	239	1.16666666666667	2005	7.56778199807589	-0.122077699773284
1429	14	557019.0868	557123.7884	7637295.615	7636410.407	891.378498903549	-1.09169405334021	2005-06-11 20:18:00	2005-06-12 00:18:00	4	69	TRUE	3	239	1.33333333333333	2005	6.79276913962872	0.460982710683803
1430	14	557019.0868	556882.74845199	7637295.615	7636659.55991854	650.50304518427	-0.328886812800215	2005-06-11 20:18:00	2005-06-12 00:18:00	4	69	FALSE	1	239	1.33333333333333	2005	6.47774597923948	0.946402477844245
1431	14	557019.0868	555857.484323652	7637295.615	7636979.99297173	1203.71823023058	-1.42322105263947	2005-06-11 20:18:00	2005-06-12 00:18:00	4	69	FALSE	2	239	1.33333333333333	2005	7.09317057043224	0.147040196740581
1432	14	557019.0868	553988.365712258	7637295.615	7639641.05868447	3832.28083374466	-2.34714443007149	2005-06-11 20:18:00	2005-06-12 00:18:00	4	69	FALSE	1	239	1.33333333333333	2005	8.25121542287324	-0.700678552565999
1433	14	557019.0868	556826.135101699	7637295.615	7637231.33990073	203.375628488185	-1.36697441712253	2005-06-11 20:18:00	2005-06-12 00:18:00	4	69	FALSE	3	239	1.33333333333333	2005	5.31505465582667	0.202413596630468
1434	14	557019.0868	556532.771418443	7637295.615	7636091.63647927	1298.48639912592	-0.501616343967232	2005-06-11 20:18:00	2005-06-12 00:18:00	4	69	FALSE	3	239	1.33333333333333	2005	7.16895455675139	0.876806499279002
1435	14	557019.0868	555037.34421804	7637295.615	7634389.77519004	3517.27290131331	-0.716265671665838	2005-06-11 20:18:00	2005-06-12 00:18:00	4	69	FALSE	3	239	1.33333333333333	2005	8.16544122437787	0.754262840243953
1436	14	557019.0868	557017.626745684	7637295.615	7637294.89845069	1.62640755017712	-1.23229290423276	2005-06-11 20:18:00	2005-06-12 00:18:00	4	69	FALSE	3	239	1.33333333333333	2005	0.486373625584578	0.332075813842826
1437	14	557019.0868	556286.780219908	7637295.615	7638951.17052766	1810.28645037082	-2.84286510801119	2005-06-11 20:18:00	2005-06-12 00:18:00	4	69	FALSE	1	239	1.33333333333333	2005	7.50124037161148	-0.955711751605931
1438	14	557019.0868	558342.117621589	7637295.615	7639178.72617986	2301.41657910654	2.41140706929937	2005-06-11 20:18:00	2005-06-12 00:18:00	4	69	FALSE	1	239	1.33333333333333	2005	7.74128011628561	-0.745050628985092
1439	14	557019.0868	556937.310736963	7637295.615	7637167.18003798	152.259199901248	-0.684709134057737	2005-06-11 20:18:00	2005-06-12 00:18:00	4	69	FALSE	1	239	1.33333333333333	2005	5.02558433104519	0.774603037361897
1440	14	557019.0868	556851.87070616	7637295.615	7636929.51784067	402.47776598273	-0.546187883930468	2005-06-11 20:18:00	2005-06-12 00:18:00	4	69	FALSE	1	239	1.33333333333333	2005	5.99763985553838	0.854510867084978
1441	14	557019.0868	557669.029513647	7637295.615	7636992.2228426	717.267266919185	1.01632896964827	2005-06-11 20:18:00	2005-06-12 00:18:00	4	69	FALSE	3	239	1.33333333333333	2005	6.57544852835237	0.526490532079998
1442	14	557019.0868	557011.235514817	7637295.615	7637325.4037398	30.8060334606823	-3.00161984208966	2005-06-11 20:18:00	2005-06-12 00:18:00	4	69	FALSE	1	239	1.33333333333333	2005	3.42771056237587	-0.9902197898146
1443	14	557019.0868	558337.231773735	7637295.615	7639432.87272637	2511.05092753886	2.47121878477687	2005-06-11 20:18:00	2005-06-12 00:18:00	4	69	FALSE	3	239	1.33333333333333	2005	7.82845664072765	-0.783589443811973
1444	14	557019.0868	556983.690661068	7637295.615	7637267.56116589	45.1652992883477	-1.01833587892537	2005-06-11 20:18:00	2005-06-12 00:18:00	4	69	FALSE	3	239	1.33333333333333	2005	3.81032907713465	0.524783236836129
1445	14	557019.0868	553438.527689764	7637295.615	7635933.1811552	3831.00894326264	-1.32493699633946	2005-06-11 20:18:00	2005-06-12 00:18:00	4	69	FALSE	1	239	1.33333333333333	2005	8.25088347914393	0.243389903677558
1446	14	557019.0868	556955.791428525	7637295.615	7637219.52934543	98.9713639447053	-0.811621672935915	2005-06-11 20:18:00	2005-06-12 00:18:00	4	69	FALSE	1	239	1.33333333333333	2005	4.59483055520906	0.688322969928795
1447	14	557019.0868	556340.473681625	7637295.615	7638292.16062923	1205.66121094065	-2.66148823192775	2005-06-11 20:18:00	2005-06-12 00:18:00	4	69	FALSE	1	239	1.33333333333333	2005	7.09478341820379	-0.88694669819452
1448	14	557019.0868	556135.769950014	7637295.615	7638571.8044231	1552.06575282979	-2.65388546295989	2005-06-11 20:18:00	2005-06-12 00:18:00	4	69	FALSE	1	239	1.33333333333333	2005	7.34734206635977	-0.883409593911112
1449	14	557019.0868	556998.340584012	7637295.615	7637286.27323751	22.7524505121785	-1.26543541584602	2005-06-11 20:18:00	2005-06-12 00:18:00	4	69	FALSE	3	239	1.33333333333333	2005	3.12467285441717	0.300637409452919
1450	15	558633.1717	557994.9728	7633239.275	7631301.062	2040.58017958911	0.0308732240819829	2005-06-12 12:18:00	2005-06-12 16:18:00	4	70	TRUE	1	239	2	2005	7.62098944816312	0.999523459870618
1451	15	558633.1717	554817.340928856	7633239.275	7636320.18802006	4904.34394299568	-1.93194425098746	2005-06-12 12:18:00	2005-06-12 16:18:00	4	70	FALSE	0	239	2	2005	8.49787661035157	-0.353348339543656
1452	15	558633.1717	558943.445101179	7633239.275	7633055.83077344	360.446067723779	1.35493798627758	2005-06-12 12:18:00	2005-06-12 16:18:00	4	70	FALSE	3	240	0.166666666666667	2005	5.88734234143827	0.214185928029729
1453	15	558633.1717	558054.4885262	7633239.275	7632429.19180963	995.54457005239	-0.302201514799283	2005-06-12 12:18:00	2005-06-12 16:18:00	4	70	FALSE	1	240	0.166666666666667	2005	6.90328989402629	0.954683582444508
1454	15	558633.1717	558359.707070823	7633239.275	7633816.53917339	638.761950411831	-2.38109415307451	2005-06-12 12:18:00	2005-06-12 16:18:00	4	70	FALSE	3	240	0.166666666666667	2005	6.45953185040252	-0.724492492997878
1455	15	558633.1717	558126.352923681	7633239.275	7632719.68920025	725.833779406752	-0.454869477895186	2005-06-12 12:18:00	2005-06-12 16:18:00	4	70	FALSE	1	240	0.166666666666667	2005	6.58732103462564	0.898318380073186
1456	15	558633.1717	558244.167137155	7633239.275	7633498.98781778	467.734216873897	-1.84137784321117	2005-06-12 12:18:00	2005-06-12 16:18:00	4	70	FALSE	1	240	0.166666666666667	2005	6.14790022193156	-0.267291840155876
1457	15	558633.1717	558624.343555501	7633239.275	7633218.0684818	22.9706889182254	-0.0763827282267115	2005-06-12 12:18:00	2005-06-12 16:18:00	4	70	FALSE	3	240	0.166666666666667	2005	3.13421900833769	0.997084257442837
1458	15	558633.1717	556605.464161773	7633239.275	7633747.47525842	2090.42229304049	-1.49827520992407	2005-06-12 12:18:00	2005-06-12 16:18:00	4	70	FALSE	3	240	0.166666666666667	2005	7.64512137863504	0.0724575650502963
1459	15	558633.1717	559342.945329775	7633239.275	7633077.65989606	727.940964190669	1.66500468638822	2005-06-12 12:18:00	2005-06-12 16:18:00	4	70	FALSE	1	240	0.166666666666667	2005	6.59021995176377	-0.0940690681784495
1460	15	558633.1717	558312.933446751	7633239.275	7633154.74092585	331.207712071551	-0.994620232688725	2005-06-12 12:18:00	2005-06-12 16:18:00	4	70	FALSE	0	240	0.166666666666667	2005	5.8027457074802	0.544821383461559
1461	15	558633.1717	558666.757970477	7633239.275	7633069.7753542	172.795160493089	0.513706342864963	2005-06-12 12:18:00	2005-06-12 16:18:00	4	70	FALSE	3	240	0.166666666666667	2005	5.15210684957203	0.870929165103491
1462	15	558633.1717	558627.866843851	7633239.275	7633241.54932384	5.77183226548213	-1.65772701105811	2005-06-12 12:18:00	2005-06-12 16:18:00	4	70	FALSE	1	240	0.166666666666667	2005	1.75298958045509	-0.0868212372421093
1463	15	558633.1717	557493.79490319	7633239.275	7633909.3878225	1321.82853652922	-1.78435869411809	2005-06-12 12:18:00	2005-06-12 16:18:00	4	70	FALSE	1	240	0.166666666666667	2005	7.18677131194631	-0.211942675123928
1464	15	558633.1717	558024.094837254	7633239.275	7633018.97640814	647.692901233222	-0.905652412750472	2005-06-12 12:18:00	2005-06-12 16:18:00	4	70	FALSE	0	240	0.166666666666667	2005	6.47341666616775	0.617172374714836
1465	15	558633.1717	558008.812355925	7633239.275	7632792.53279289	767.725986369327	-0.631638636027505	2005-06-12 12:18:00	2005-06-12 16:18:00	4	70	FALSE	0	240	0.166666666666667	2005	6.64343288090188	0.807061030089993
1466	15	558633.1717	560452.037752034	7633239.275	7631794.29826279	2322.97901116537	1.21754665622316	2005-06-12 12:18:00	2005-06-12 16:18:00	4	70	FALSE	3	240	0.166666666666667	2005	7.7506056975016	0.34594864338309
1467	15	558633.1717	558285.143044551	7633239.275	7633177.85665368	353.406505710371	-1.07802913978724	2005-06-12 12:18:00	2005-06-12 16:18:00	4	70	FALSE	0	240	0.166666666666667	2005	5.86761896863062	0.473065663211652
1468	15	558633.1717	559515.108558579	7633239.275	7632856.02151208	961.611074460341	1.47894790585031	2005-06-12 12:18:00	2005-06-12 16:18:00	4	70	FALSE	1	240	0.166666666666667	2005	6.86861008041631	0.0917193344990443
1469	15	558633.1717	558830.452935252	7633239.275	7632991.18558406	316.967260270789	0.989899304308371	2005-06-12 12:18:00	2005-06-12 16:18:00	4	70	FALSE	1	240	0.166666666666667	2005	5.75879848864067	0.548774042013827
1470	15	558633.1717	559923.719914722	7633239.275	7632972.04683024	1317.92472821256	1.68470696097182	2005-06-12 12:18:00	2005-06-12 16:18:00	4	70	FALSE	1	240	0.166666666666667	2005	7.18381360281895	-0.113664450194879
1471	15	557994.9728	559309.7911	7631301.062	7630847.108	1390.97857500787	1.55644130168076	2005-06-12 16:18:00	2005-06-12 20:18:00	4	71	TRUE	1	240	0.166666666666667	2005	7.23776278922241	0.0143545321036605
1472	15	557994.9728	557832.683578376	7631301.062	7631214.92217421	183.733124512318	-2.32117978673822	2005-06-12 16:18:00	2005-06-12 20:18:00	4	71	FALSE	1	240	0.166666666666667	2005	5.2134842944867	-0.681919283274042
1473	15	557994.9728	556318.476830555	7631301.062	7630799.93745827	1749.78985649455	-2.51868867992584	2005-06-12 16:18:00	2005-06-12 20:18:00	4	71	FALSE	3	240	0.166666666666667	2005	7.46725097770402	-0.812187716488279
1474	15	557994.9728	558575.700579092	7631301.062	7630636.75092716	882.357045027465	-0.519984898783604	2005-06-12 16:18:00	2005-06-12 20:18:00	4	71	FALSE	1	240	0.166666666666667	2005	6.78259678704844	0.867826683073182
1475	15	557994.9728	556858.904365549	7631301.062	7632058.18075204	1365.24001276088	2.88619439669934	2005-06-12 16:18:00	2005-06-12 20:18:00	4	71	FALSE	3	240	0.166666666666667	2005	7.21908552568661	-0.967562760479323
1476	15	557994.9728	557561.193390037	7631301.062	7632667.62298874	1433.75503921157	2.21060667420795	2005-06-12 16:18:00	2005-06-12 20:18:00	4	71	FALSE	3	240	0.166666666666667	2005	7.26805218314469	-0.597043311087847
1477	15	557994.9728	556830.048086387	7631301.062	7631408.10139093	1169.8320476012	-2.90077484232796	2005-06-12 16:18:00	2005-06-12 20:18:00	4	71	FALSE	1	240	0.166666666666667	2005	7.06461546842885	-0.971143254166028
1478	15	557994.9728	557970.599971477	7631301.062	7631315.33679391	28.2454334617957	2.94421134207011	2005-06-12 16:18:00	2005-06-12 20:18:00	4	71	FALSE	3	240	0.166666666666667	2005	3.34093179715604	-0.980583469918835
1479	15	557994.9728	558438.401008275	7631301.062	7631439.45828337	464.523527009917	0.634970986116595	2005-06-12 16:18:00	2005-06-12 20:18:00	4	71	FALSE	0	240	0.166666666666667	2005	6.14101220715403	0.805088906517844
1480	15	557994.9728	557993.799936052	7631301.062	7631358.29321513	57.2432318701206	1.92373265365163	2005-06-12 16:18:00	2005-06-12 20:18:00	4	71	FALSE	1	240	0.166666666666667	2005	4.04730941483649	-0.345654630582947
1481	15	557994.9728	556388.326247102	7631301.062	7631054.56086856	1625.44638599383	-2.65690816148916	2005-06-12 16:18:00	2005-06-12 20:18:00	4	71	FALSE	3	240	0.166666666666667	2005	7.39353775611408	-0.884821997493657
1482	15	557994.9728	558093.634585202	7631301.062	7631133.75639934	194.230048838507	-0.705531599736013	2005-06-12 16:18:00	2005-06-12 20:18:00	4	71	FALSE	3	240	0.166666666666667	2005	5.26904327529078	0.761266949550525
1483	15	557994.9728	558594.291114417	7631301.062	7632735.4247416	1554.53495183945	1.50746101077103	2005-06-12 16:18:00	2005-06-12 20:18:00	4	71	FALSE	0	240	0.166666666666667	2005	7.34893171354289	0.0632929810331137
1484	15	557994.9728	557961.755801821	7631301.062	7631622.16190726	322.813443666156	2.00632297976008	2005-06-12 16:18:00	2005-06-12 20:18:00	4	71	FALSE	1	240	0.166666666666667	2005	5.77707458257367	-0.42188794869948
1485	15	557994.9728	557262.87884293	7631301.062	7631837.99215142	907.885207215191	2.84123517954125	2005-06-12 16:18:00	2005-06-12 20:18:00	4	71	FALSE	1	240	0.166666666666667	2005	6.81111794683732	-0.955230787283031
1486	15	557994.9728	556486.843296473	7631301.062	7632305.19866977	1811.83471955717	2.88662500709597	2005-06-12 16:18:00	2005-06-12 20:18:00	4	71	FALSE	1	240	0.166666666666667	2005	7.50209526807022	-0.96767145620551
1487	15	557994.9728	558012.403015671	7631301.062	7631303.86260564	17.6537760913181	0.491759429084569	2005-06-12 16:18:00	2005-06-12 20:18:00	4	71	FALSE	1	240	0.166666666666667	2005	2.87094970334768	0.881503460491385
1488	15	557994.9728	556360.437232907	7631301.062	7630388.10119247	1872.21899257951	-2.29976729895557	2005-06-12 16:18:00	2005-06-12 20:18:00	4	71	FALSE	1	240	0.166666666666667	2005	7.53487963341109	-0.666102476860334
1489	15	557994.9728	557915.900130159	7631301.062	7631537.62066767	249.424317910768	2.22582857928064	2005-06-12 16:18:00	2005-06-12 20:18:00	4	71	FALSE	3	240	0.166666666666667	2005	5.51915553414922	-0.609184820779572
1490	15	557994.9728	557565.67649576	7631301.062	7632576.25599243	1345.51664246923	2.22797625198042	2005-06-12 16:18:00	2005-06-12 20:18:00	4	71	FALSE	1	240	0.166666666666667	2005	7.2045333390754	-0.610886579727717
1491	15	557994.9728	557646.764785204	7631301.062	7631480.59467938	391.766262628049	2.99799648954267	2005-06-12 16:18:00	2005-06-12 20:18:00	4	71	FALSE	1	240	0.166666666666667	2005	5.97066539314552	-0.98970777443663
1492	15	559309.7911	561050.3374	7630847.108	7630294.594	1826.13612379798	0.0250693673669451	2005-06-12 20:18:00	2005-06-13 00:18:00	4	72	TRUE	2	240	0.166666666666667	2005	7.50995760591088	0.999685779867005
1493	15	559309.7911	558191.585970656	7630847.108	7630042.25591344	1377.74075665165	-2.21034376434184	2005-06-12 20:18:00	2005-06-13 00:18:00	4	72	FALSE	3	240	0.166666666666667	2005	7.22820030372371	-0.596832381794386
1494	15	559309.7911	559364.03071595	7630847.108	7630862.52619844	56.3884454601712	0.58433178283489	2005-06-12 20:18:00	2005-06-13 00:18:00	4	72	FALSE	1	240	0.166666666666667	2005	4.03226426978829	0.834080888833287
1495	15	559309.7911	559351.158493886	7630847.108	7630909.20636792	74.6154714183234	1.29052158358476	2005-06-12 20:18:00	2005-06-13 00:18:00	4	72	FALSE	1	240	0.166666666666667	2005	4.31234787737357	0.276619681586845
1496	15	559309.7911	563996.119167974	7630847.108	7631589.66497184	4744.79310582783	0.46452170978011	2005-06-12 20:18:00	2005-06-13 00:18:00	4	72	FALSE	0	240	0.166666666666667	2005	8.46480310752815	0.894035939602856
1497	15	559309.7911	559338.19313019	7630847.108	7630882.46079826	45.3486015596622	1.20136905900981	2005-06-12 20:18:00	2005-06-13 00:18:00	4	72	FALSE	1	240	0.166666666666667	2005	3.81437933947405	0.361081398779542
1498	15	559309.7911	560146.058084614	7630847.108	7630165.10630282	1079.10554836284	-0.376763217151328	2005-06-12 20:18:00	2005-06-13 00:18:00	4	72	FALSE	2	240	0.166666666666667	2005	6.98388778101419	0.929860357798251
1499	15	559309.7911	557326.118386905	7630847.108	7630792.07106734	1984.43606514156	-2.80647840626985	2005-06-12 20:18:00	2005-06-13 00:18:00	4	72	FALSE	1	240	0.166666666666667	2005	7.5930900545923	-0.944372742472754
1500	15	559309.7911	560011.41889993	7630847.108	7631736.78643466	1133.05308204564	1.21040277985849	2005-06-12 20:18:00	2005-06-13 00:18:00	4	72	FALSE	3	240	0.166666666666667	2005	7.0326711108093	0.35264252531336
1501	15	559309.7911	560819.646635935	7630847.108	7630031.08408325	1716.26302532456	-0.188116735465651	2005-06-12 20:18:00	2005-06-13 00:18:00	4	72	FALSE	1	240	0.166666666666667	2005	7.44790454646318	0.982358164736453
1502	15	559309.7911	558667.35367226	7630847.108	7630904.70025653	645.013733631302	-2.92362374421489	2005-06-12 20:18:00	2005-06-13 00:18:00	4	72	FALSE	1	240	0.166666666666667	2005	6.46927160902072	-0.976338680219014
1503	15	559309.7911	557913.41139913	7630847.108	7631278.58745346	1461.52344755787	-3.13390811823575	2005-06-12 20:18:00	2005-06-13 00:18:00	4	72	FALSE	1	240	0.166666666666667	2005	7.28723462791072	-0.999970474103494
1504	15	559309.7911	558857.774709487	7630847.108	7630927.85372229	459.171742336396	-3.01098623527578	2005-06-12 20:18:00	2005-06-13 00:18:00	4	72	FALSE	1	240	0.166666666666667	2005	6.12942430638802	-0.991483098881348
1505	15	559309.7911	559872.442227889	7630847.108	7630644.59307281	597.987113113653	-0.0381170667133732	2005-06-12 20:18:00	2005-06-13 00:18:00	4	72	FALSE	1	240	0.166666666666667	2005	6.39356920374126	0.999273632564563
1506	15	559309.7911	558284.947318884	7630847.108	7630477.21629074	1089.55250092378	-2.48784207169752	2005-06-12 20:18:00	2005-06-13 00:18:00	4	72	FALSE	3	240	0.166666666666667	2005	6.99352234131342	-0.793808403500835
1507	15	559309.7911	559355.240171749	7630847.108	7630850.96739356	45.6126412466834	0.3920900512327	2005-06-12 20:18:00	2005-06-13 00:18:00	4	72	FALSE	1	240	0.166666666666667	2005	3.82018489842389	0.924112427024213
1508	15	559309.7911	561276.087707693	7630847.108	7632286.57780549	2436.88236694976	0.939304214261051	2005-06-12 20:18:00	2005-06-13 00:18:00	4	72	FALSE	0	240	0.166666666666667	2005	7.79847478284581	0.590349769631963
1509	15	559309.7911	559250.931384285	7630847.108	7630842.80340589	59.016909987179	-2.76121311211029	2005-06-12 20:18:00	2005-06-13 00:18:00	4	72	FALSE	1	240	0.166666666666667	2005	4.07782401279312	-0.928523788988275
1510	15	559309.7911	559459.082268111	7630847.108	7630722.75250729	194.299103044674	-0.387149108917643	2005-06-12 20:18:00	2005-06-13 00:18:00	4	72	FALSE	2	240	0.166666666666667	2005	5.26939874003035	0.925989175517763
1511	15	559309.7911	559732.927418494	7630847.108	7630608.1597817	485.9429956864	-0.206688334096104	2005-06-12 20:18:00	2005-06-13 00:18:00	4	72	FALSE	3	240	0.166666666666667	2005	6.18609132419481	0.97871589991323
1512	15	559309.7911	557548.66813295	7630847.108	7630209.01503748	1873.15688982383	-2.48660692193982	2005-06-12 20:18:00	2005-06-13 00:18:00	4	72	FALSE	1	240	0.166666666666667	2005	7.53538046285698	-0.793056619718241
1513	16	562589.7668	563173.8384	7629722.487	7628468.985	1382.89800705948	0.795571047598908	2005-06-13 12:18:00	2005-06-13 16:18:00	4	73	TRUE	3	240	0.166666666666667	2005	7.23193658133824	0.699877001785846
1514	16	562589.7668	562367.439891974	7629722.487	7630085.13119026	425.370500577638	-3.02765700602165	2005-06-13 12:18:00	2005-06-13 16:18:00	4	73	FALSE	3	240	0.166666666666667	2005	6.05296055522211	-0.993516352526346
1515	16	562589.7668	562678.894333704	7629722.487	7629818.39171834	130.92529268067	1.95676513916673	2005-06-13 12:18:00	2005-06-13 16:18:00	4	73	FALSE	1	240	0.166666666666667	2005	4.8746268756465	-0.376456854145411
1516	16	562589.7668	562589.659417807	7629722.487	7629720.62176531	1.86832314661163	-0.49354689253374	2005-06-13 12:18:00	2005-06-13 16:18:00	4	73	FALSE	3	240	0.166666666666667	2005	0.625041315536936	0.880658052596278
1517	16	562589.7668	564887.044388525	7629722.487	7630072.63530497	2323.8089754143	1.28601098006864	2005-06-13 12:18:00	2005-06-13 16:18:00	4	73	FALSE	0	240	0.166666666666667	2005	7.75096291812804	0.280951450304142
1518	16	562589.7668	563350.645078867	7629722.487	7629424.66885958	817.087143464579	0.761673794327203	2005-06-13 12:18:00	2005-06-13 16:18:00	4	73	FALSE	3	240	0.166666666666667	2005	6.70574575191928	0.723681883127116
1519	16	562589.7668	561902.520749726	7629722.487	7631069.48697395	1512.18916258396	-3.10585448617144	2005-06-13 12:18:00	2005-06-13 16:18:00	4	73	FALSE	0	240	0.166666666666667	2005	7.32131365644326	-0.99936145966199
1520	16	562589.7668	561426.484743085	7629722.487	7630086.86540676	1219.01467064689	-2.31038893382509	2005-06-13 12:18:00	2005-06-13 16:18:00	4	73	FALSE	1	240	0.166666666666667	2005	7.10579816439399	-0.673987008781761
1521	16	562589.7668	565912.81090641	7629722.487	7630545.43624711	3423.42921592635	1.37752123027753	2005-06-13 12:18:00	2005-06-13 16:18:00	4	73	FALSE	1	240	0.166666666666667	2005	8.13839802240939	0.192074035003778
1522	16	562589.7668	562578.91402788	7629722.487	7629592.49798597	130.441275797457	-0.519336764990999	2005-06-13 12:18:00	2005-06-13 16:18:00	4	73	FALSE	3	240	0.166666666666667	2005	4.87092313159589	0.868148537087747
1523	16	562589.7668	563728.163384893	7629722.487	7627605.2551378	2403.87552564441	0.0572964994006391	2005-06-13 12:18:00	2005-06-13 16:18:00	4	73	FALSE	1	240	0.166666666666667	2005	7.78483751629644	0.998359004585711
1524	16	562589.7668	561947.032140839	7629722.487	7629180.93888856	840.465465732621	-1.30667239273388	2005-06-13 12:18:00	2005-06-13 16:18:00	4	73	FALSE	0	240	0.166666666666667	2005	6.73395586423848	0.261063683083114
1525	16	562589.7668	562928.542646505	7629722.487	7630427.19777958	781.911988029792	2.25743924498598	2005-06-13 12:18:00	2005-06-13 16:18:00	4	73	FALSE	0	240	0.166666666666667	2005	6.66174218693491	-0.633944464234974
1526	16	562589.7668	562474.202042429	7629722.487	7626544.14423117	3180.44304607855	-0.472384087223022	2005-06-13 12:18:00	2005-06-13 16:18:00	4	73	FALSE	3	240	0.166666666666667	2005	8.06477578873593	0.890486035032942
1527	16	562589.7668	562427.208198437	7629722.487	7630541.07523341	834.572941580092	2.90158636370193	2005-06-13 12:18:00	2005-06-13 16:18:00	4	73	FALSE	3	240	0.166666666666667	2005	6.72692014680765	-0.971336479709951
1528	16	562589.7668	562655.322681782	7629722.487	7629891.45958598	181.243781817657	2.33546188034153	2005-06-13 12:18:00	2005-06-13 16:18:00	4	73	FALSE	3	240	0.166666666666667	2005	5.19984298593335	-0.692295696065269
1529	16	562589.7668	562590.050062592	7629722.487	7629721.36559193	1.15663034838804	-0.188620074225901	2005-06-13 12:18:00	2005-06-13 16:18:00	4	73	FALSE	1	240	0.166666666666667	2005	0.145510905709543	0.982263911327709
1530	16	562589.7668	563526.818401845	7629722.487	7628499.13596344	1540.99106524541	0.217604503611122	2005-06-13 12:18:00	2005-06-13 16:18:00	4	73	FALSE	1	240	0.166666666666667	2005	7.34018103727956	0.976417417059604
1531	16	562589.7668	562989.170758972	7629722.487	7631202.00167247	1532.47746753133	2.44188173904797	2005-06-13 12:18:00	2005-06-13 16:18:00	4	73	FALSE	0	240	0.166666666666667	2005	7.33464096462321	-0.765028389288092
1532	16	562589.7668	562177.980782296	7629722.487	7629746.96609897	412.512970296686	-2.06621264431759	2005-06-13 12:18:00	2005-06-13 16:18:00	4	73	FALSE	3	240	0.166666666666667	2005	6.02226764842389	-0.475397956487384
1533	16	562589.7668	562558.15273978	7629722.487	7629720.55827309	31.6728399596712	-1.94590336413808	2005-06-13 12:18:00	2005-06-13 16:18:00	4	73	FALSE	3	240	0.166666666666667	2005	3.45545953002779	-0.366372126051324
1534	16	563173.8384	563808.9635	7628468.985	7628200.584	689.509238118845	0.734924055961827	2005-06-13 16:18:00	2005-06-13 20:18:00	4	74	TRUE	2	240	0.166666666666667	2005	6.53598009543054	0.741881678359572
1535	16	563173.8384	563856.312381574	7628468.985	7627876.84092098	903.551518092316	-0.314815995557152	2005-06-13 16:18:00	2005-06-13 20:18:00	4	74	FALSE	3	240	0.166666666666667	2005	6.80633312898478	0.950853370425047
1536	16	563173.8384	563195.204227905	7628468.985	7627404.01420477	1065.18509813933	-1.15090441697348	2005-06-13 16:18:00	2005-06-13 20:18:00	4	74	FALSE	1	240	0.166666666666667	2005	6.97090386411166	0.407661754731106
1537	16	563173.8384	559969.327492455	7628468.985	7629273.06372752	3303.8512007382	-2.98760560785816	2005-06-13 16:18:00	2005-06-13 20:18:00	4	74	FALSE	1	240	0.166666666666667	2005	8.10284409753053	-0.988167403840436
1538	16	563173.8384	563134.990649643	7628468.985	7628288.30051853	184.813499379754	-1.38274335072056	2005-06-13 16:18:00	2005-06-13 20:18:00	4	74	FALSE	1	240	0.166666666666667	2005	5.21934720513141	0.186946552470965
1539	16	563173.8384	561040.068124232	7628468.985	7627117.08996298	2525.984121261	-2.17702138711489	2005-06-13 16:18:00	2005-06-13 20:18:00	4	74	FALSE	1	240	0.166666666666667	2005	7.83438601677073	-0.56976926389852
1540	16	563173.8384	563211.826651516	7628468.985	7628632.54125653	167.909964872874	1.74241087109559	2005-06-13 16:18:00	2005-06-13 20:18:00	4	74	FALSE	3	240	0.166666666666667	2005	5.12342791236925	-0.170773398135647
1541	16	563173.8384	563661.919181245	7628468.985	7629031.46026109	744.715562050082	1.2559267731304	2005-06-13 16:18:00	2005-06-13 20:18:00	4	74	FALSE	1	240	0.166666666666667	2005	6.61300234957102	0.309692440688563
1542	16	563173.8384	559863.315420663	7628468.985	7629283.04884304	3409.14393026402	-2.982878323818	2005-06-13 16:18:00	2005-06-13 20:18:00	4	74	FALSE	3	240	0.166666666666667	2005	8.13421649191663	-0.987431298076716
1543	16	563173.8384	563245.441039911	7628468.985	7627979.98123561	494.218190307551	-1.02557176362321	2005-06-13 16:18:00	2005-06-13 20:18:00	4	74	FALSE	1	240	0.166666666666667	2005	6.20297710046019	0.518610107527959
1544	16	563173.8384	563267.127899613	7628468.985	7628413.41653098	108.585383398806	-0.137387168985803	2005-06-13 16:18:00	2005-06-13 20:18:00	4	74	FALSE	1	240	0.166666666666667	2005	4.68753680727042	0.990577218331655
1545	16	563173.8384	563016.023710788	7628468.985	7628712.73842995	290.381147364522	2.54519905189437	2005-06-13 16:18:00	2005-06-13 20:18:00	4	74	FALSE	1	240	0.166666666666667	2005	5.67119436129962	-0.827366568957756
1546	16	563173.8384	563418.915705311	7628468.985	7627973.40258492	552.869619090725	-0.711707016547601	2005-06-13 16:18:00	2005-06-13 20:18:00	4	74	FALSE	1	240	0.166666666666667	2005	6.31512220354466	0.757248080600318
1547	16	563173.8384	562239.80738979	7628468.985	7630163.75300176	1935.11046398742	2.47433599447878	2005-06-13 16:18:00	2005-06-13 20:18:00	4	74	FALSE	2	240	0.166666666666667	2005	7.56791969116646	-0.785522290506318
1548	16	563173.8384	564369.085694404	7628468.985	7629120.67403678	1361.36501182929	0.899008696777624	2005-06-13 16:18:00	2005-06-13 20:18:00	4	74	FALSE	0	240	0.166666666666667	2005	7.21624316054351	0.622386177210711
1549	16	563173.8384	563622.481757959	7628468.985	7628034.14919783	624.7903948439	-0.369938580041901	2005-06-13 16:18:00	2005-06-13 20:18:00	4	74	FALSE	1	240	0.166666666666667	2005	6.43741622523813	0.932349554252139
1550	16	563173.8384	563122.430378672	7628468.985	7626863.67274877	1606.13517756507	-1.20297683576985	2005-06-13 16:18:00	2005-06-13 20:18:00	4	74	FALSE	3	240	0.166666666666667	2005	7.38158606130398	0.359581625759724
1551	16	563173.8384	563748.571326108	7628468.985	7628135.73322958	664.360353150549	-0.12563003691041	2005-06-13 16:18:00	2005-06-13 20:18:00	4	74	FALSE	3	240	0.166666666666667	2005	6.4988247027957	0.992118920626004
1552	16	563173.8384	563209.228762054	7628468.985	7626412.11767421	2057.17176570945	-1.15375983117307	2005-06-13 16:18:00	2005-06-13 20:18:00	4	74	FALSE	1	240	0.166666666666667	2005	7.62908738918547	0.405052723400179
1553	16	563173.8384	563794.349104253	7628468.985	7627958.35052249	803.605067002539	-0.288732564848953	2005-06-13 16:18:00	2005-06-13 20:18:00	4	74	FALSE	3	240	0.166666666666667	2005	6.68910793829987	0.958605531659803
1554	16	563173.8384	562807.924726173	7628468.985	7628212.78884624	446.687011111314	-2.13093067619104	2005-06-13 16:18:00	2005-06-13 20:18:00	4	74	FALSE	0	240	0.166666666666667	2005	6.10185815050374	-0.531300021339195
1555	16	563808.9635	563819.067	7628200.584	7628270.813	70.9520482670619	1.82774388375461	2005-06-13 20:18:00	2005-06-14 00:18:00	4	75	TRUE	1	240	0.166666666666667	2005	4.2620042723516	-0.254129508448685
1556	16	563808.9635	563639.03706878	7628200.584	7627750.42557564	481.162757340163	2.92353297158978	2005-06-13 20:18:00	2005-06-14 00:18:00	4	75	FALSE	3	240	0.166666666666667	2005	6.17620558571915	-0.976319046885362
1557	16	563808.9635	563805.002411946	7628200.584	7628282.40782583	81.9196477784865	0.191256878955071	2005-06-13 20:18:00	2005-06-14 00:18:00	4	75	FALSE	1	240	0.166666666666667	2005	4.40573886170293	0.9817660867513
1558	16	563808.9635	562866.780415245	7628200.584	7628710.58177596	1071.35740847121	1.21754665622316	2005-06-13 20:18:00	2005-06-14 00:18:00	4	75	FALSE	3	240	0.166666666666667	2005	6.97668172950306	0.34594864338309
1559	16	563808.9635	563811.256376717	7628200.584	7628213.61335369	13.2295631536098	-0.0313095489885979	2005-06-13 20:18:00	2005-06-14 00:18:00	4	75	FALSE	2	240	0.166666666666667	2005	2.58245395820226	0.999509896109935
1560	16	563808.9635	563473.749924023	7628200.584	7628491.8041124	444.046501379101	0.998396175586242	2005-06-13 20:18:00	2005-06-14 00:18:00	4	75	FALSE	3	240	0.166666666666667	2005	6.09592928978394	0.541651182101574
1561	16	563808.9635	563707.31538558	7628200.584	7628267.96702546	121.95413599327	1.12828728263563	2005-06-13 20:18:00	2005-06-14 00:18:00	4	75	FALSE	1	240	0.166666666666667	2005	4.80364503957078	0.428208183852192
1562	16	563808.9635	564217.747215698	7628200.584	7629836.48092263	1686.19775461934	-0.101984368125444	2005-06-13 20:18:00	2005-06-14 00:18:00	4	75	FALSE	0	240	0.166666666666667	2005	7.4302314238659	0.994804100136498
1563	16	563808.9635	563714.295854424	7628200.584	7628289.86357717	130.126115818358	0.957565856240121	2005-06-13 20:18:00	2005-06-14 00:18:00	4	75	FALSE	1	240	0.166666666666667	2005	4.86850410187134	0.575512315079326
1564	16	563808.9635	564622.782017837	7628200.584	7627754.50934628	928.053434164799	-1.92931453297654	2005-06-13 20:18:00	2005-06-14 00:18:00	4	75	FALSE	2	240	0.166666666666667	2005	6.83308931104751	-0.35088704090818
1565	16	563808.9635	563782.01254216	7628200.584	7628437.53984488	238.483598072672	0.256136312714095	2005-06-13 20:18:00	2005-06-14 00:18:00	4	75	FALSE	2	240	0.166666666666667	2005	5.47430053677978	0.967376041358813
1566	16	563808.9635	563766.846928041	7628200.584	7628195.05956967	42.4773464809918	1.84410638776371	2005-06-13 20:18:00	2005-06-14 00:18:00	4	75	FALSE	1	240	0.166666666666667	2005	3.74897090984593	-0.26992011006967
1567	16	563808.9635	564169.669966353	7628200.584	7628478.18321748	455.159840512527	-0.771984922209448	2005-06-13 20:18:00	2005-06-14 00:18:00	4	75	FALSE	1	240	0.166666666666667	2005	6.12064865509005	0.716527481968892
1568	16	563808.9635	564544.001650364	7628200.584	7628029.99906508	754.572927232423	-1.6559511176847	2005-06-13 20:18:00	2005-06-14 00:18:00	4	75	FALSE	3	240	0.166666666666667	2005	6.62615192990864	-0.0850519138290274
1569	16	563808.9635	564435.626312329	7628200.584	7626874.19637121	1466.97321794181	-2.55733549425239	2005-06-13 20:18:00	2005-06-14 00:18:00	4	75	FALSE	3	240	0.166666666666667	2005	7.29095652163128	-0.834122051978109
1570	16	563808.9635	563853.90611355	7628200.584	7628201.63275006	44.9548483418049	-1.4045805620951	2005-06-13 20:18:00	2005-06-14 00:18:00	4	75	FALSE	1	240	0.166666666666667	2005	3.80565861587538	0.165451461921365
1571	16	563808.9635	563788.563383596	7628200.584	7628104.93398933	97.8012744828571	3.07434694142784	2005-06-13 20:18:00	2005-06-14 00:18:00	4	75	FALSE	3	240	0.166666666666667	2005	4.58293760847792	-0.997739858984317
1572	16	563808.9635	564557.399763103	7628200.584	7628002.03294198	774.325101342624	-1.68722633037295	2005-06-13 20:18:00	2005-06-14 00:18:00	4	75	FALSE	3	240	0.166666666666667	2005	6.65199181297729	-0.116167128682178
1573	16	563808.9635	563003.395592019	7628200.584	7628846.61548908	1032.6162594388	1.03774741064952	2005-06-13 20:18:00	2005-06-14 00:18:00	4	75	FALSE	1	240	0.166666666666667	2005	6.93985091843702	0.508161613847555
1574	16	563808.9635	563622.702618648	7628200.584	7628342.49625011	234.162769568705	1.06260701438541	2005-06-13 20:18:00	2005-06-14 00:18:00	4	75	FALSE	3	240	0.166666666666667	2005	5.45601646999008	0.486596179830543
1575	16	563808.9635	563801.288214532	7628200.584	7628212.62036671	14.2752979203476	0.710546452821646	2005-06-13 20:18:00	2005-06-14 00:18:00	4	75	FALSE	2	240	0.166666666666667	2005	2.65853062540118	0.758005566377339
1576	16	563819.067	563966.0044	7628270.813	7627581.438	704.860617529268	-2.78870474069056	2005-06-14 00:18:00	2005-06-14 04:18:00	4	76	TRUE	1	240	0.166666666666667	2005	6.55800007763369	-0.938378538021869
1577	16	563819.067	563654.878919839	7628270.813	7628240.9927258	166.874127474083	-1.60113533782685	2005-06-14 00:18:00	2005-06-14 04:18:00	4	76	FALSE	1	240	0.166666666666667	2005	5.11723980052112	-0.0303343569607651
1578	16	563819.067	565567.982942143	7628270.813	7630040.01482209	2487.72628317192	2.15195731426549	2005-06-14 00:18:00	2005-06-14 04:18:00	4	76	FALSE	0	240	0.166666666666667	2005	7.81912443300472	-0.548994689891406
1579	16	563819.067	564485.759851132	7628270.813	7629220.13652265	1160.04073566898	2.31933353710007	2005-06-14 00:18:00	2005-06-14 04:18:00	4	76	FALSE	0	240	0.166666666666667	2005	7.05621040043984	-0.680567724198429
1580	16	563819.067	563819.376837518	7628270.813	7627889.298763	381.514362810734	-0.209191103870066	2005-06-14 00:18:00	2005-06-14 04:18:00	4	76	FALSE	1	240	0.166666666666667	2005	5.94414849827464	0.978199217142863
1581	16	563819.067	563226.477379519	7628270.813	7627421.71533299	1035.43677085026	-0.819321858855682	2005-06-14 00:18:00	2005-06-14 04:18:00	4	76	FALSE	3	240	0.166666666666667	2005	6.94257861750367	0.682716870450872
1582	16	563819.067	564526.829035989	7628270.813	7626824.67573329	1610.04350678822	0.245141005742446	2005-06-14 00:18:00	2005-06-14 04:18:00	4	76	FALSE	1	240	0.166666666666667	2005	7.38401648046322	0.970103113493651
1583	16	563819.067	564100.025618417	7628270.813	7628082.89115544	338.012373925418	0.771273905849796	2005-06-14 00:18:00	2005-06-14 04:18:00	4	76	FALSE	3	240	0.166666666666667	2005	5.82308250405972	0.717023276572463
1584	16	563819.067	563577.060690674	7628270.813	7628149.05166934	270.911194670816	-1.31464878766639	2005-06-14 00:18:00	2005-06-14 04:18:00	4	76	FALSE	3	240	0.166666666666667	2005	5.60179107223434	0.253355673801521
1585	16	563819.067	564103.560695524	7628270.813	7628838.25974377	634.769619474473	2.46685638431977	2005-06-14 00:18:00	2005-06-14 04:18:00	4	76	FALSE	1	240	0.166666666666667	2005	6.4532621290862	-0.78087172860543
1586	16	563819.067	563824.434840793	7628270.813	7628266.26527207	7.03530696649112	0.657916716238836	2005-06-14 00:18:00	2005-06-14 04:18:00	4	76	FALSE	1	240	0.166666666666667	2005	1.95094132379936	0.791267812644194
1587	16	563819.067	563808.569136708	7628270.813	7628239.77847109	32.7619767119795	-0.536184783215045	2005-06-14 00:18:00	2005-06-14 04:18:00	4	76	FALSE	2	240	0.166666666666667	2005	3.48926859635805	0.859663974525905
1588	16	563819.067	563219.938416745	7628270.813	7629056.06329106	987.71103004867	-2.69984055377724	2005-06-14 00:18:00	2005-06-14 04:18:00	4	76	FALSE	3	240	0.166666666666667	2005	6.89539017525951	-0.904003986417605
1589	16	563819.067	566581.605407586	7628270.813	7626851.27024946	3105.91694576797	0.88612343125785	2005-06-14 00:18:00	2005-06-14 04:18:00	4	76	FALSE	2	240	0.166666666666667	2005	8.04106426341807	0.632419661747243
1590	16	563819.067	564281.209157561	7628270.813	7628425.31133337	487.28339681317	1.68342159353739	2005-06-14 00:18:00	2005-06-14 04:18:00	4	76	FALSE	1	240	0.166666666666667	2005	6.18884587747169	-0.112387319430094
1591	16	563819.067	563143.986673935	7628270.813	7629047.93174437	1029.39156276447	-2.63634718477376	2005-06-14 00:18:00	2005-06-14 04:18:00	4	76	FALSE	3	240	0.166666666666667	2005	6.93672319091973	-0.875055688421036
1592	16	563819.067	563783.382691844	7628270.813	7628171.4311882	105.594101942116	-0.554728857242293	2005-06-14 00:18:00	2005-06-14 04:18:00	4	76	FALSE	1	240	0.166666666666667	2005	4.65960251689146	0.850043285885995
1593	16	563819.067	563995.578321234	7628270.813	7627778.70136011	522.80982454111	0.134384597823944	2005-06-14 00:18:00	2005-06-14 04:18:00	4	76	FALSE	3	240	0.166666666666667	2005	6.25921777373323	0.9909839707326
1594	16	563819.067	561044.853374428	7628270.813	7626524.46615256	3278.10746496674	-1.21897615427706	2005-06-14 00:18:00	2005-06-14 04:18:00	4	76	FALSE	2	240	0.166666666666667	2005	8.09502154246583	0.344607058892411
1595	16	563819.067	563400.900798609	7628270.813	7627729.14496117	684.300545282606	-0.867434542065064	2005-06-14 00:18:00	2005-06-14 04:18:00	4	76	FALSE	3	240	0.166666666666667	2005	6.52839721480543	0.646785276839688
1596	16	563819.067	563335.89262156	7628270.813	7628281.71607397	483.297379470248	-1.80336123245849	2005-06-14 00:18:00	2005-06-14 04:18:00	4	76	FALSE	3	240	0.166666666666667	2005	6.1806321566767	-0.230474133345798
1597	16	563966.0044	563996.6059	7627581.438	7627551.384	42.8916625730175	0.584421075588786	2005-06-14 04:18:00	2005-06-14 08:18:00	4	77	TRUE	1	240	0.166666666666667	2005	3.75867746142911	0.834031627860722
1598	16	563966.0044	564981.949177772	7627581.438	7625432.87476627	2376.65053401611	-0.352732909950043	2005-06-14 04:18:00	2005-06-14 08:18:00	4	77	FALSE	1	240	0.166666666666667	2005	7.77344743678568	0.938432097194278
1599	16	563966.0044	563200.855490471	7627581.438	7628585.91157197	1262.70345312776	2.99814157780563	2005-06-14 04:18:00	2005-06-14 08:18:00	4	77	FALSE	3	240	0.166666666666667	2005	7.14101029915838	-0.989728526611949
1600	16	563966.0044	564052.203335559	7627581.438	7627584.10910515	86.2403113060749	0.807349790424378	2005-06-14 04:18:00	2005-06-14 08:18:00	4	77	FALSE	3	240	0.166666666666667	2005	4.45713771691849	0.691415522126877
1601	16	563966.0044	563939.116571493	7627581.438	7627787.68240076	207.989682841674	2.47680597528509	2005-06-14 04:18:00	2005-06-14 08:18:00	4	77	FALSE	1	240	0.166666666666667	2005	5.33748847674839	-0.78704839932295
1602	16	563966.0044	564122.940592507	7627581.438	7627881.15936039	338.322128149062	1.86481401252185	2005-06-14 04:18:00	2005-06-14 08:18:00	4	77	FALSE	3	240	0.166666666666667	2005	5.82399848348809	-0.289799829600475
1603	16	563966.0044	564444.472655471	7627581.438	7628123.26507945	722.847463521433	1.62378906127637	2005-06-14 04:18:00	2005-06-14 08:18:00	4	77	FALSE	1	240	0.166666666666667	2005	6.58319822275118	-0.0529679353335053
1604	16	563966.0044	563614.870029295	7627581.438	7626175.25224836	1449.3632099669	-1.03912714772833	2005-06-14 04:18:00	2005-06-14 08:18:00	4	77	FALSE	1	240	0.166666666666667	2005	7.27887957341312	0.506972815788764
1605	16	563966.0044	563914.467945413	7627581.438	7627455.25507294	136.301640607836	-1.18217375575023	2005-06-14 04:18:00	2005-06-14 08:18:00	4	77	FALSE	3	240	0.166666666666667	2005	4.91487037537132	0.378914058338241
1606	16	563966.0044	560403.740768775	7627581.438	7627346.8558345	3569.97912749065	-2.29946357897985	2005-06-14 04:18:00	2005-06-14 08:18:00	4	77	FALSE	3	240	0.166666666666667	2005	8.18031502811532	-0.665875913488728
1607	16	563966.0044	563993.322011238	7627581.438	7627675.63670828	98.07980691581	2.06491106530463	2005-06-14 04:18:00	2005-06-14 08:18:00	4	77	FALSE	3	240	0.166666666666667	2005	4.58578150354618	-0.474252462822973
1608	16	563966.0044	563732.855261877	7627581.438	7627438.26469874	273.600282896207	-1.81450910725251	2005-06-14 04:18:00	2005-06-14 08:18:00	4	77	FALSE	2	240	0.166666666666667	2005	5.61166821972523	-0.241307344460023
1609	16	563966.0044	564257.969800691	7627581.438	7627795.44441495	361.997984579518	1.40889464879532	2005-06-14 04:18:00	2005-06-14 08:18:00	4	77	FALSE	1	240	0.166666666666667	2005	5.89163864435038	0.16119530581063
1610	16	563966.0044	563969.277776959	7627581.438	7627565.44416189	16.3253745512434	-0.592547333813949	2005-06-14 04:18:00	2005-06-14 08:18:00	4	77	FALSE	1	240	0.166666666666667	2005	2.7927206183139	0.829520747438455
1611	16	563966.0044	563784.606519208	7627581.438	7630205.56318467	2630.38745738331	2.41618554656135	2005-06-14 04:18:00	2005-06-14 08:18:00	4	77	FALSE	0	240	0.166666666666667	2005	7.87488643651994	-0.748229392847404
1612	16	563966.0044	562274.286216234	7627581.438	7626671.11119858	1921.09481772082	-1.87155350825897	2005-06-14 04:18:00	2005-06-14 08:18:00	4	77	FALSE	3	240	0.166666666666667	2005	7.56065052007249	-0.296243484959363
1613	16	563966.0044	564060.99837583	7627581.438	7627487.88420574	133.327296021792	-0.00138800530510075	2005-06-14 04:18:00	2005-06-14 08:18:00	4	77	FALSE	2	240	0.166666666666667	2005	4.89280697757815	0.999999036720791
1614	16	563966.0044	565074.4472167	7627581.438	7626155.17006039	1806.34595619623	-0.133764240321828	2005-06-14 04:18:00	2005-06-14 08:18:00	4	77	FALSE	1	240	0.166666666666667	2005	7.49906127498739	0.991066895838035
1615	16	563966.0044	564251.778519645	7627581.438	7627805.55374695	363.173120549468	1.44142960498998	2005-06-14 04:18:00	2005-06-14 08:18:00	4	77	FALSE	1	240	0.166666666666667	2005	5.89487963669074	0.129006182140981
1616	16	563966.0044	563970.44568242	7627581.438	7627484.99421242	96.5459950050199	-0.748406338899732	2005-06-14 04:18:00	2005-06-14 08:18:00	4	77	FALSE	3	240	0.166666666666667	2005	4.57001952696828	0.73277424043499
1617	16	563966.0044	566195.265438448	7627581.438	7625585.60338389	2992.14982786812	0.0461653569582412	2005-06-14 04:18:00	2005-06-14 08:18:00	4	77	FALSE	2	240	0.166666666666667	2005	8.00374741399973	0.998934569152711
1618	16	563996.6059	563962.5698	7627551.384	7627552.438	34.0524157616589	-2.39617785891865	2005-06-14 08:18:00	2005-06-14 12:18:00	4	78	TRUE	1	240	0.333333333333333	2005	3.52790097755784	-0.734806620057607
1619	16	563996.6059	562063.383567201	7627551.384	7623799.02427869	4221.0842287405	1.12601862855905	2005-06-14 08:18:00	2005-06-14 12:18:00	4	78	FALSE	3	240	0.333333333333333	2005	8.34784730027199	0.430257217723097
1620	16	563996.6059	563984.218765951	7627551.384	7627568.26807801	20.9407062960252	-0.906879357134804	2005-06-14 08:18:00	2005-06-14 12:18:00	4	78	FALSE	1	240	0.333333333333333	2005	3.04169493438766	0.616206516250244
1621	16	563996.6059	563938.864596534	7627551.384	7625866.13693978	1686.23595979576	1.56750413983973	2005-06-14 08:18:00	2005-06-14 12:18:00	4	78	FALSE	1	240	0.333333333333333	2005	7.43025408119865	0.00329218100810809
1622	16	563996.6059	564032.494586223	7627551.384	7627561.66315756	37.3317409030113	-2.83168549517862	2005-06-14 08:18:00	2005-06-14 12:18:00	4	78	FALSE	1	240	0.333333333333333	2005	3.61984392733364	-0.952361887909817
1623	16	563996.6059	564517.770154055	7627551.384	7627147.2013066	659.526973936305	2.51290376909145	2005-06-14 08:18:00	2005-06-14 12:18:00	4	78	FALSE	3	240	0.333333333333333	2005	6.49152287190672	-0.808799250406518
1624	16	563996.6059	564143.448805399	7627551.384	7627448.17379434	179.485891978089	2.55990611418621	2005-06-14 08:18:00	2005-06-14 12:18:00	4	78	FALSE	1	240	0.333333333333333	2005	5.19009660861715	-0.835537196766608
1625	16	563996.6059	562947.524080696	7627551.384	7627526.63848751	1049.37362458913	0.0545406352557756	2005-06-14 08:18:00	2005-06-14 12:18:00	4	78	FALSE	1	240	0.333333333333333	2005	6.95594871713565	0.998513028213326
1626	16	563996.6059	563888.823937659	7627551.384	7628137.64443632	596.085774529424	-1.35802283653086	2005-06-14 08:18:00	2005-06-14 12:18:00	4	78	FALSE	3	240	0.333333333333333	2005	6.39038457370597	0.211171653826266
1627	16	563996.6059	564387.991155779	7627551.384	7627545.82871082	391.424679445592	-3.12482838869389	2005-06-14 08:18:00	2005-06-14 12:18:00	4	78	FALSE	1	240	0.333333333333333	2005	5.96979310725516	-0.999859483002211
1628	16	563996.6059	563767.823374433	7627551.384	7627697.03509959	271.211516747956	-0.535965538029957	2005-06-14 08:18:00	2005-06-14 12:18:00	4	78	FALSE	1	240	0.333333333333333	2005	5.60289902104938	0.859775957439871
1629	16	563996.6059	564106.436160773	7627551.384	7627627.50814817	133.632227088751	-2.5045504753715	2005-06-14 08:18:00	2005-06-14 12:18:00	4	78	FALSE	1	240	0.333333333333333	2005	4.89509145273769	-0.803858644344167
1630	16	563996.6059	563847.397142721	7627551.384	7627356.21057983	245.674412970075	0.949041124772135	2005-06-14 08:18:00	2005-06-14 12:18:00	4	78	FALSE	1	240	0.333333333333333	2005	5.50400713478832	0.582462785910041
1631	16	563996.6059	565302.661736122	7627551.384	7631014.60321265	3701.30641286649	-1.90046877352255	2005-06-14 08:18:00	2005-06-14 12:18:00	4	78	FALSE	0	240	0.333333333333333	2005	8.21644112087114	-0.323733131751535
1632	16	563996.6059	564002.051618502	7627551.384	7627425.69461647	125.807300989293	1.64505327101811	2005-06-14 08:18:00	2005-06-14 12:18:00	4	78	FALSE	1	240	0.333333333333333	2005	4.83475137906316	-0.0741887197435427
1633	16	563996.6059	563986.391081567	7627551.384	7630192.06636348	2640.70212014041	-1.53597086937199	2005-06-14 08:18:00	2005-06-14 12:18:00	4	78	FALSE	0	240	0.333333333333333	2005	7.87880011537935	0.0348184183915114
1634	16	563996.6059	562959.335614509	7627551.384	7629345.24294961	2072.16301874411	-1.0155777588475	2005-06-14 08:18:00	2005-06-14 12:18:00	4	78	FALSE	3	240	0.333333333333333	2005	7.63634827728455	0.527129048609988
1635	16	563996.6059	563482.829213767	7627551.384	7627176.65955276	635.912647047224	0.661112625779391	2005-06-14 08:18:00	2005-06-14 12:18:00	4	78	FALSE	3	240	0.333333333333333	2005	6.45506120649708	0.789309573042917
1636	16	563996.6059	564006.537312913	7627551.384	7627595.81196932	45.5244705632273	-1.75976313021879	2005-06-14 08:18:00	2005-06-14 12:18:00	4	78	FALSE	1	240	0.333333333333333	2005	3.8182499959629	-0.187844190940599
1637	16	563996.6059	563976.416717805	7627551.384	7627536.07662061	25.3361193040866	0.679683871585104	2005-06-14 08:18:00	2005-06-14 12:18:00	4	78	FALSE	1	241	0.166666666666667	2005	3.23223101810142	0.777771459235387
1638	16	563996.6059	564529.639261031	7627551.384	7626794.61191184	925.650342942406	2.21539384993325	2005-06-14 08:18:00	2005-06-14 12:18:00	4	78	FALSE	3	241	0.166666666666667	2005	6.83049656392332	-0.600876770663033
1639	16	563962.5698	564019.8698	7627552.438	7627117.369	438.826075753377	1.73270313236787	2005-06-14 12:18:00	2005-06-14 16:18:00	4	79	TRUE	1	241	0.166666666666667	2005	6.0841031517799	-0.161200366326203
1640	16	563962.5698	566215.582868894	7627552.438	7628378.09408114	2399.53659128918	1.79111597349515	2005-06-14 12:18:00	2005-06-14 16:18:00	4	79	FALSE	0	241	0.166666666666667	2005	7.78303091072951	-0.218541554326327
1641	16	563962.5698	564542.16068739	7627552.438	7627055.83167827	763.245331150579	0.731405372355628	2005-06-14 12:18:00	2005-06-14 16:18:00	4	79	FALSE	1	241	0.166666666666667	2005	6.63757951453185	0.744236466617309
1642	16	563962.5698	563410.025244709	7627552.438	7626120.74136682	1534.62071374102	-0.499274116172076	2005-06-14 12:18:00	2005-06-14 16:18:00	4	79	FALSE	3	241	0.166666666666667	2005	7.33603853746364	0.877930337902645
1643	16	563962.5698	564039.932973915	7627552.438	7627354.8429284	212.200077755974	0.242228443718027	2005-06-14 12:18:00	2005-06-14 16:18:00	4	79	FALSE	3	241	0.166666666666667	2005	5.35752959260759	0.970805856553378
1644	16	563962.5698	564153.544901071	7627552.438	7627767.5847086	287.679675073147	2.2846929039001	2005-06-14 12:18:00	2005-06-14 16:18:00	4	79	FALSE	1	241	0.166666666666667	2005	5.66184762180941	-0.654783830575298
1645	16	563962.5698	563739.990464224	7627552.438	7629867.09645542	2325.33552975602	3.10650908114695	2005-06-14 12:18:00	2005-06-14 16:18:00	4	79	FALSE	0	241	0.166666666666667	2005	7.75161962148277	-0.999384634595113
1646	16	563962.5698	563764.136763664	7627552.438	7627271.42325072	344.013021875373	-0.745778016857393	2005-06-14 12:18:00	2005-06-14 16:18:00	4	79	FALSE	3	241	0.166666666666667	2005	5.84067951094582	0.734560206459081
1647	16	563962.5698	563667.22403317	7627552.438	7627862.6862768	428.349291166368	-2.51174718866975	2005-06-14 12:18:00	2005-06-14 16:18:00	4	79	FALSE	1	241	0.166666666666667	2005	6.05993896360856	-0.808118542195773
1648	16	563962.5698	564326.356087929	7627552.438	7628729.51941448	1232.01506468317	2.71089715303037	2005-06-14 12:18:00	2005-06-14 16:18:00	4	79	FALSE	0	241	0.166666666666667	2005	7.11640637184595	-0.908675595979047
1649	16	563962.5698	563523.384906562	7627552.438	7626127.7339219	1490.86051687703	-0.429970620552236	2005-06-14 12:18:00	2005-06-14 16:18:00	4	79	FALSE	1	241	0.166666666666667	2005	7.30710876033972	0.90897799671656
1650	16	563962.5698	563903.183292392	7627552.438	7627513.50728711	71.0095605662274	-1.12148031319681	2005-06-14 12:18:00	2005-06-14 16:18:00	4	79	FALSE	1	241	0.166666666666667	2005	4.26281452383839	0.434349538839034
1651	16	563962.5698	563652.35581317	7627552.438	7628279.98100149	790.91816051662	-2.86949840611952	2005-06-14 12:18:00	2005-06-14 16:18:00	4	79	FALSE	1	241	0.166666666666667	2005	6.67319449909842	-0.963210181650343
1652	16	563962.5698	564416.336359574	7627552.438	7629162.30032625	1672.59104387923	2.73590423453976	2005-06-14 12:18:00	2005-06-14 16:18:00	4	79	FALSE	0	241	0.166666666666667	2005	7.42212922632304	-0.918830929375633
1653	16	563962.5698	564219.671632812	7627552.438	7626224.66823048	1352.43259102858	0.0603177362526451	2005-06-14 12:18:00	2005-06-14 16:18:00	4	79	FALSE	2	241	0.166666666666667	2005	7.20966016920395	0.998181436809483
1654	16	563962.5698	563951.023590548	7627552.438	7627465.78153136	87.4222998401524	-0.263410558218542	2005-06-14 12:18:00	2005-06-14 16:18:00	4	79	FALSE	3	241	0.166666666666667	2005	4.47075039702955	0.965507571171313
1655	16	563962.5698	563230.099750044	7627552.438	7628569.95849091	1253.73853873391	-2.64861284439593	2005-06-14 12:18:00	2005-06-14 16:18:00	4	79	FALSE	3	241	0.166666666666667	2005	7.13388519764625	-0.880926568107241
1656	16	563962.5698	564054.052526852	7627552.438	7627177.65198284	385.789642127973	0.108462085380996	2005-06-14 12:18:00	2005-06-14 16:18:00	4	79	FALSE	1	241	0.166666666666667	2005	5.9552922523351	0.994123752100858
1657	16	563962.5698	562197.870738922	7627552.438	7625814.49755111	2476.81242327198	-0.923987149640958	2005-06-14 12:18:00	2005-06-14 16:18:00	4	79	FALSE	3	241	0.166666666666667	2005	7.81472769923877	0.602643166869805
1658	16	563962.5698	563852.378968694	7627552.438	7627170.17255685	397.830225509175	-0.411598808216645	2005-06-14 12:18:00	2005-06-14 16:18:00	4	79	FALSE	1	241	0.166666666666667	2005	5.98602534520554	0.916482351053062
1659	16	563962.5698	564777.323884609	7627552.438	7626151.82560182	1620.35160021461	0.395914874457707	2005-06-14 12:18:00	2005-06-14 16:18:00	4	79	FALSE	3	241	0.166666666666667	2005	7.39039844184678	0.922644126957317
1660	16	564019.8698	563382.7513	7627117.369	7626894.696	674.909807286128	-1.36551647172328	2005-06-14 16:18:00	2005-06-14 20:18:00	4	80	TRUE	1	241	0.166666666666667	2005	6.51457906310937	0.203841147111565
1661	16	564019.8698	563863.316168312	7627117.369	7628027.36996629	923.369264295875	-1.73665670591609	2005-06-14 16:18:00	2005-06-14 20:18:00	4	80	FALSE	3	241	0.166666666666667	2005	6.82802922415599	-0.165100963849401
1662	16	564019.8698	564416.252332425	7627117.369	7626497.27135109	735.962095622568	1.80333079112388	2005-06-14 16:18:00	2005-06-14 20:18:00	4	80	FALSE	1	241	0.166666666666667	2005	6.60117861688986	-0.230444511432255
1663	16	564019.8698	558318.972682887	7627117.369	7628612.40719122	5893.6717870185	-0.592700242167997	2005-06-14 16:18:00	2005-06-14 20:18:00	4	80	FALSE	3	241	0.166666666666667	2005	8.68163447579844	0.829435342110825
1664	16	564019.8698	563987.20461303	7627117.369	7627090.87141644	42.0611028632197	0.345295881126631	2005-06-14 16:18:00	2005-06-14 20:18:00	4	80	FALSE	1	241	0.166666666666667	2005	3.73912339112003	0.940975345400559
1665	16	564019.8698	563833.960419506	7627117.369	7626756.34964572	406.075451018025	0.759025545426553	2005-06-14 16:18:00	2005-06-14 20:18:00	4	80	FALSE	3	241	0.166666666666667	2005	6.0065389822815	0.72550698914936
1666	16	564019.8698	561137.943870266	7627117.369	7626450.97614754	2957.96830582689	-0.108991471398212	2005-06-14 16:18:00	2005-06-14 20:18:00	4	80	FALSE	1	241	0.166666666666667	2005	7.99225792848274	0.994066307002968
1667	16	564019.8698	567733.773077452	7627117.369	7623493.516337	5188.96768899475	2.03223666872087	2005-06-14 16:18:00	2005-06-14 20:18:00	4	80	FALSE	1	241	0.166666666666667	2005	8.55429005252136	-0.445238267995396
1668	16	564019.8698	563948.039195809	7627117.369	7626937.8257833	193.378908785335	0.853996574371434	2005-06-14 16:18:00	2005-06-14 20:18:00	4	80	FALSE	1	241	0.166666666666667	2005	5.26465152218776	0.656975335046523
1669	16	564019.8698	563952.198835545	7627117.369	7627135.24832378	69.9930685785336	-0.594536556837343	2005-06-14 16:18:00	2005-06-14 20:18:00	4	80	FALSE	1	241	0.166666666666667	2005	4.24839621683986	0.828408173845488
1670	16	564019.8698	561921.912272487	7627117.369	7628203.19227938	2362.2950665156	-0.813827799995856	2005-06-14 16:18:00	2005-06-14 20:18:00	4	80	FALSE	1	241	0.166666666666667	2005	7.76738891127337	0.686720962001421
1671	16	564019.8698	563224.923280978	7627117.369	7627231.54921097	803.104656121139	-0.478886323376769	2005-06-14 16:18:00	2005-06-14 20:18:00	4	80	FALSE	1	241	0.166666666666667	2005	6.688485036863	0.88750864528684
1672	16	564019.8698	563999.656570355	7627117.369	7627853.66628796	736.574687935738	-1.87958011514291	2005-06-14 16:18:00	2005-06-14 20:18:00	4	80	FALSE	3	241	0.166666666666667	2005	6.60201064004249	-0.303900171927829
1673	16	564019.8698	562460.061377496	7627117.369	7627253.9464618	1565.77639463098	-0.423567095103436	2005-06-14 16:18:00	2005-06-14 20:18:00	4	80	FALSE	1	241	0.166666666666667	2005	7.35613707876367	0.911628613939277
1674	16	564019.8698	564048.162746306	7627117.369	7627102.50825624	31.9582933816701	2.32172375462851	2005-06-14 16:18:00	2005-06-14 20:18:00	4	80	FALSE	3	241	0.166666666666667	2005	3.4644317209013	-0.682317055402237
1675	16	564019.8698	564665.522063295	7627117.369	7628477.88794903	1505.94775997113	-2.35011766910169	2005-06-14 16:18:00	2005-06-14 20:18:00	4	80	FALSE	3	241	0.166666666666667	2005	7.31717771982402	-0.702796790338772
1676	16	564019.8698	563724.254303737	7627117.369	7627606.51230795	571.532761390533	-1.36341126532076	2005-06-14 16:18:00	2005-06-14 20:18:00	4	80	FALSE	1	241	0.166666666666667	2005	6.34832180685961	0.205901699328411
1677	16	564019.8698	563349.322216164	7627117.369	7626728.04091614	775.377597734004	0.189812307944009	2005-06-14 16:18:00	2005-06-14 20:18:00	4	80	FALSE	3	241	0.166666666666667	2005	6.6533501335814	0.982039665134179
1678	16	564019.8698	564241.730933078	7627117.369	7626773.71737097	409.046213164577	1.80784200993559	2005-06-14 16:18:00	2005-06-14 20:18:00	4	80	FALSE	3	241	0.166666666666667	2005	6.01382814028228	-0.234831953114214
1679	16	564019.8698	564007.963646617	7627117.369	7627069.26051177	49.5598943504769	0.991956212647321	2005-06-14 16:18:00	2005-06-14 20:18:00	4	80	FALSE	3	241	0.166666666666667	2005	3.90318192500881	0.547053367177794
1680	16	564019.8698	564189.027183806	7627117.369	7627148.79445187	172.051676892976	2.98904560085224	2005-06-14 16:18:00	2005-06-14 20:18:00	4	80	FALSE	1	241	0.166666666666667	2005	5.14779487874046	-0.988387244229782
1681	16	563382.7513	563243.6782	7626894.696	7626178.638	729.4384048759	1.04273472855926	2005-06-14 20:18:00	2005-06-15 00:18:00	4	81	TRUE	1	241	0.333333333333333	2005	6.5922749296837	0.503859925758866
1682	16	563382.7513	563378.404687141	7626894.696	7626890.76962926	5.85742524846458	-0.644319299111564	2005-06-14 20:18:00	2005-06-15 00:18:00	4	81	FALSE	1	241	0.333333333333333	2005	1.76771012963927	0.799508818089661
1683	16	563382.7513	562769.949594878	7626894.696	7627217.40886629	692.581781356851	-1.8636793017586	2005-06-14 20:18:00	2005-06-15 00:18:00	4	81	FALSE	1	241	0.333333333333333	2005	6.5404263269109	-0.28871362602864
1684	16	563382.7513	560076.808556307	7626894.696	7627510.15630559	3362.7442383159	-1.5630249104281	2005-06-14 20:18:00	2005-06-15 00:18:00	4	81	FALSE	1	241	0.333333333333333	2005	8.12051265720261	0.00777133814136047
1685	16	563382.7513	564398.386278726	7626894.696	7625795.66447951	1496.45738096556	0.937813546932247	2005-06-14 20:18:00	2005-06-15 00:18:00	4	81	FALSE	1	241	0.333333333333333	2005	7.31085584774626	0.591552301747306
1686	16	563382.7513	563533.612374364	7626894.696	7626862.63518888	154.230215484097	1.55322513224988	2005-06-14 20:18:00	2005-06-15 00:18:00	4	81	FALSE	2	241	0.333333333333333	2005	5.03844639189526	0.0175702903837298
1687	16	563382.7513	563471.786966334	7626894.696	7626749.18574593	170.58893258513	0.740945456474346	2005-06-14 20:18:00	2005-06-15 00:18:00	4	81	FALSE	3	242	387	2005	5.139256759478	0.737830718898896
1688	16	563382.7513	563411.977592185	7626894.696	7626896.2362464	29.2668500847582	1.81528049480165	2005-06-14 20:18:00	2005-06-15 00:18:00	4	81	FALSE	3	242	387	2005	3.37645547908629	-0.242055864670684
1689	16	563382.7513	564272.98738539	7626894.696	7626811.86907353	894.080861823037	1.66985628235912	2005-06-14 20:18:00	2005-06-15 00:18:00	4	81	FALSE	1	242	387	2005	6.79579622054969	-0.0988980245448735
1690	16	563382.7513	563101.324083503	7626894.696	7626648.43893237	373.956978199363	-0.660117553139199	2005-06-14 20:18:00	2005-06-15 00:18:00	4	81	FALSE	3	242	387	2005	5.92414075924539	0.789920152228537
1691	16	563382.7513	562119.484086589	7626894.696	7626716.58816385	1275.76112723981	-1.23889754550204	2005-06-14 20:18:00	2005-06-15 00:18:00	4	81	FALSE	3	242	387	2005	7.15129824202229	0.325838770672213
1692	16	563382.7513	563385.466116121	7626894.696	7626896.8123306	3.44224952542309	2.42477395740694	2005-06-14 20:18:00	2005-06-15 00:18:00	4	81	FALSE	1	242	387	2005	1.23612518947411	-0.75389962418179
1693	16	563382.7513	563492.006187001	7626894.696	7626783.83517456	155.649455346944	0.969934574801573	2005-06-14 20:18:00	2005-06-15 00:18:00	4	81	FALSE	3	243	387	2005	5.04760639766494	0.565353498261921
1694	16	563382.7513	563141.239796656	7626894.696	7626963.72225758	251.182066404907	-1.6573517536348	2005-06-14 20:18:00	2005-06-15 00:18:00	4	81	FALSE	3	249	387	2005	5.52617804034532	-0.0864473907215173
1695	16	563382.7513	564961.310921751	7626894.696	7626038.73287511	1795.69578453553	1.26576014338522	2005-06-14 20:18:00	2005-06-15 00:18:00	4	81	FALSE	1	250	0.166666666666667	2005	7.4931478495124	0.300327688447726
1696	16	563382.7513	563048.348503294	7626894.696	7628794.68993379	1929.19728873536	-2.77554272964403	2005-06-14 20:18:00	2005-06-15 00:18:00	4	81	FALSE	1	250	0.166666666666667	2005	7.56485928281096	-0.93374847676075
1697	16	563382.7513	563425.623633551	7626894.696	7626912.41767727	46.3906761032045	2.15459818419975	2005-06-14 20:18:00	2005-06-15 00:18:00	4	81	FALSE	1	250	0.166666666666667	2005	3.83709849298822	-0.551200080253362
1698	16	563382.7513	560639.565648813	7626894.696	7622744.57716058	4974.79184471129	-0.392229900711242	2005-06-14 20:18:00	2005-06-15 00:18:00	4	81	FALSE	0	250	0.166666666666667	2005	8.51213880845833	0.924058978608222
1699	16	563382.7513	563644.020239755	7626894.696	7626947.36505993	266.524837031225	1.96155189335839	2005-06-14 20:18:00	2005-06-15 00:18:00	4	81	FALSE	1	250	0.166666666666667	2005	5.58546743637861	-0.380887136895432
1700	16	563382.7513	563311.747031642	7626894.696	7626303.11721667	595.82469151071	0.0723785522016062	2005-06-14 20:18:00	2005-06-15 00:18:00	4	81	FALSE	1	250	0.166666666666667	2005	6.38994648203662	0.997381815870288
1701	16	563382.7513	562990.308128929	7626894.696	7627640.55563982	842.803799723174	-2.4654028171203	2005-06-14 20:18:00	2005-06-15 00:18:00	4	81	FALSE	1	250	0.166666666666667	2005	6.73673419037167	-0.779962873063177
1702	17	554828.7385	554713.2401	7627890.37	7627476.015	430.151073958805	2.32629721422084	2005-06-16 12:18:00	2005-06-16 16:18:00	4	82	TRUE	1	250	1.83333333333333	2005	6.06413648177191	-0.685653364735433
1703	17	554828.7385	554256.383023054	7627890.37	7627470.65096302	709.756903448458	-0.666214578011632	2005-06-16 12:18:00	2005-06-16 16:18:00	4	82	FALSE	1	250	1.83333333333333	2005	6.56492252189748	0.78616673842856
1704	17	554828.7385	554310.560669261	7627890.37	7627680.34235202	559.124205508312	-0.913870129708609	2005-06-16 12:18:00	2005-06-16 16:18:00	4	82	FALSE	1	250	1.83333333333333	2005	6.3263716407966	0.610685678931516
1705	17	554828.7385	554399.329838989	7627890.37	7627372.37371728	672.838722924338	-0.420321348012001	2005-06-16 12:18:00	2005-06-16 16:18:00	4	82	FALSE	1	250	1.83333333333333	2005	6.51150566188412	0.912957860158744
1706	17	554828.7385	555848.724623886	7627890.37	7624133.92797019	3892.45788882495	0.536979540810913	2005-06-16 12:18:00	2005-06-16 16:18:00	4	82	FALSE	3	250	1.83333333333333	2005	8.26679608510755	0.859257693273311
1707	17	554828.7385	554633.140952487	7627890.37	7628519.50756703	658.841770714861	-2.56832565738808	2005-06-16 12:18:00	2005-06-16 16:18:00	4	82	FALSE	1	250	1.83333333333333	2005	6.49048340053587	-0.840133509533082
1708	17	554828.7385	556352.265000505	7627890.37	7628870.04649517	1811.32521457019	2.41409997497255	2005-06-16 12:18:00	2005-06-16 16:18:00	4	82	FALSE	2	250	1.83333333333333	2005	7.50181401910545	-0.746844114760263
1709	17	554828.7385	555158.554891612	7627890.37	7627900.00780151	329.957178121174	1.8718520897832	2005-06-16 12:18:00	2005-06-16 16:18:00	4	82	FALSE	1	250	1.83333333333333	2005	5.79896288277137	-0.296528650681921
1710	17	554828.7385	554504.946864169	7627890.37	7627823.39302008	330.646244909525	-1.09497861583382	2005-06-16 12:18:00	2005-06-16 16:18:00	4	82	FALSE	0	250	1.83333333333333	2005	5.80104905736338	0.458065478604046
1711	17	554828.7385	554716.550121606	7627890.37	7628552.17335266	671.245044553496	-2.70182746505173	2005-06-16 12:18:00	2005-06-16 16:18:00	4	82	FALSE	0	250	1.83333333333333	2005	6.50913426338018	-0.904851653745147
1712	17	554828.7385	555226.6178122	7627890.37	7627252.98784094	751.374715948259	0.829894827201094	2005-06-16 12:18:00	2005-06-16 16:18:00	4	82	FALSE	3	251	388.666666666667	2005	6.62190448331668	0.674953366646317
1713	17	554828.7385	553394.075895024	7627890.37	7627058.5820997	1658.35095839205	-0.77353522122756	2005-06-16 12:18:00	2005-06-16 16:18:00	4	82	FALSE	1	251	388.666666666667	2005	7.41357898904422	0.715445196520844
1714	17	554828.7385	554027.595354282	7627890.37	7628181.06233595	852.2513561813	-1.64702756370004	2005-06-16 12:18:00	2005-06-16 16:18:00	4	82	FALSE	1	252	388.666666666667	2005	6.74788150231191	-0.0761574258421626
1715	17	554828.7385	554878.282253339	7627890.37	7627998.07367369	118.55237163482	2.98229578520502	2005-06-16 12:18:00	2005-06-16 16:18:00	4	82	FALSE	0	252	388.666666666667	2005	4.77535481766618	-0.987339060994701
1716	17	554828.7385	554735.489883236	7627890.37	7627833.6141502	109.162864634976	-0.752197818578741	2005-06-16 12:18:00	2005-06-16 16:18:00	4	82	FALSE	0	252	388.666666666667	2005	4.69284093802948	0.730188984572513
1717	17	554828.7385	554823.757390931	7627890.37	7628286.33246915	395.993798461142	-2.85717120809033	2005-06-16 12:18:00	2005-06-16 16:18:00	4	82	FALSE	0	252	388.666666666667	2005	5.98139855068019	-0.959824156945616
1718	17	554828.7385	553370.060868157	7627890.37	7627224.03689428	1603.66462872214	-0.870454372262657	2005-06-16 12:18:00	2005-06-16 16:18:00	4	82	FALSE	1	253	0.333333333333333	2005	7.38004668222747	0.644479190819863
1719	17	554828.7385	554073.374278731	7627890.37	7627550.83168141	828.167480986796	-0.876513606295468	2005-06-16 12:18:00	2005-06-16 16:18:00	4	82	FALSE	3	253	0.333333333333333	2005	6.71921540565428	0.639834365666845
1720	17	554828.7385	554579.348253532	7627890.37	7627655.93721567	342.277994330561	-0.544461112673337	2005-06-16 12:18:00	2005-06-16 16:18:00	4	82	FALSE	0	253	0.333333333333333	2005	5.8356232557996	0.855406535541608
1721	17	554828.7385	553420.022816309	7627890.37	7627506.08811366	1460.18918145879	-1.03264463551351	2005-06-16 12:18:00	2005-06-16 16:18:00	4	82	FALSE	2	253	0.333333333333333	2005	7.28632128264973	0.512549803914913
1722	17	554828.7385	554655.996372979	7627890.37	7627805.52774352	192.452723887102	-0.84241157482944	2005-06-16 12:18:00	2005-06-16 16:18:00	4	82	FALSE	0	253	0.333333333333333	2005	5.25985053336876	0.665665124098317
1723	17	554713.2401	553908.278	7627476.015	7630887.962	3505.61639562142	-2.63806234046504	2005-06-16 16:18:00	2005-06-16 20:18:00	4	83	TRUE	1	253	0.5	2005	8.16212164581036	-0.875884574436121
1724	17	554713.2401	553687.160515855	7627476.015	7627375.46828348	1030.99415866517	1.43678766937914	2005-06-16 16:18:00	2005-06-16 20:18:00	4	83	FALSE	3	253	0.5	2005	6.93827881830273	0.133607922346847
1725	17	554713.2401	554447.910722849	7627476.015	7627594.40458833	290.543926120421	0.919420212410198	2005-06-16 16:18:00	2005-06-16 20:18:00	4	83	FALSE	1	253	0.5	2005	5.67175477353723	0.606281334739018
1726	17	554713.2401	554863.209012207	7627476.015	7625903.83764202	1579.31387620508	3.00500625797884	2005-06-16 16:18:00	2005-06-16 20:18:00	4	83	FALSE	3	253	0.5	2005	7.36474577613835	-0.990686570939277
1727	17	554713.2401	556317.364737353	7627476.015	7627119.89188584	1643.17969942596	-2.02094587557492	2005-06-16 16:18:00	2005-06-16 20:18:00	4	83	FALSE	1	253	0.5	2005	7.40438848480511	-0.435100190012397
1728	17	554713.2401	554703.400653928	7627476.015	7628170.08826965	694.14301001099	-0.217512524663815	2005-06-16 16:18:00	2005-06-16 20:18:00	4	83	FALSE	0	253	0.5	2005	6.54267800557632	0.97643727037829
1729	17	554713.2401	554437.571499432	7627476.015	7627678.46348947	342.02129791642	0.705672212290072	2005-06-16 16:18:00	2005-06-16 20:18:00	4	83	FALSE	0	253	0.5	2005	5.83487300973304	0.761175763415815
1730	17	554713.2401	554514.756977672	7627476.015	7627156.26233741	376.347333034276	2.35437494954572	2005-06-16 16:18:00	2005-06-16 20:18:00	4	83	FALSE	1	253	0.5	2005	5.93051247505787	-0.705819001847763
1731	17	554713.2401	554647.172615274	7627476.015	7627442.96153822	73.87451437022	1.80299473170981	2005-06-16 16:18:00	2005-06-16 20:18:00	4	83	FALSE	3	253	0.5	2005	4.30236790203589	-0.23011748389362
1732	17	554713.2401	557321.606515533	7627476.015	7622262.43742413	5829.66264009253	-2.9093909486467	2005-06-16 16:18:00	2005-06-16 20:18:00	4	83	FALSE	1	255	388.833333333333	2005	8.67071441147684	-0.973162096245179
1733	17	554713.2401	554591.429550177	7627476.015	7627349.54522916	175.591608527941	2.1432703030524	2005-06-16 16:18:00	2005-06-16 20:18:00	4	83	FALSE	1	255	388.833333333333	2005	5.16816089263285	-0.541713238209068
1734	17	554713.2401	555229.447697913	7627476.015	7628212.8449902	899.660335123773	-0.842802385890925	2005-06-16 16:18:00	2005-06-16 20:18:00	4	83	FALSE	3	256	388.833333333333	2005	6.80201728667093	0.665373430286054
1735	17	554713.2401	554254.950844653	7627476.015	7627521.29104103	460.520316009347	1.24063432666542	2005-06-16 16:18:00	2005-06-16 20:18:00	4	83	FALSE	2	262	388.833333333333	2005	6.13235697200636	0.324196283124237
1736	17	554713.2401	552651.785163981	7627476.015	7630204.27716658	3419.50448206208	0.415382874553893	2005-06-16 16:18:00	2005-06-16 20:18:00	4	83	FALSE	1	263	388.833333333333	2005	8.13725093127339	0.914961882258885
1737	17	554713.2401	555409.937914224	7627476.015	7627710.07366334	734.96346999498	-1.478376667141	2005-06-16 16:18:00	2005-06-16 20:18:00	4	83	FALSE	1	263	388.833333333333	2005	6.59982079729062	0.09228815038352
1738	17	554713.2401	554847.923644795	7627476.015	7627554.19529033	155.729942639007	-1.27654590798059	2005-06-16 16:18:00	2005-06-16 20:18:00	4	83	FALSE	0	264	388.833333333333	2005	5.048123370171	0.290022567627206
1739	17	554713.2401	554788.495111215	7627476.015	7629789.46789125	2314.67656417485	-0.264205791688576	2005-06-16 16:18:00	2005-06-16 20:18:00	4	83	FALSE	1	264	388.833333333333	2005	7.74702524366013	0.965300207002907
1740	17	554713.2401	554674.348099637	7627476.015	7627453.93389633	44.7231800235996	1.8554803299409	2005-06-16 16:18:00	2005-06-16 20:18:00	4	83	FALSE	1	264	388.833333333333	2005	3.80049193596983	-0.280854187199851
1741	17	554713.2401	554746.529856753	7627476.015	7625772.3505689	1703.98964248481	2.92944230291127	2005-06-16 16:18:00	2005-06-16 20:18:00	4	83	FALSE	2	264	388.833333333333	2005	7.4407276290168	-0.977580391971995
1742	17	554713.2401	553590.134595152	7627476.015	7628144.00523317	1306.74286936291	0.80254282692199	2005-06-16 16:18:00	2005-06-16 20:18:00	4	83	FALSE	3	264	388.833333333333	2005	7.17529296080593	0.694880346491654
1743	17	554713.2401	555152.87048398	7627476.015	7627425.21763613	442.555360034002	-1.91751976995689	2005-06-16 16:18:00	2005-06-16 20:18:00	4	83	FALSE	1	264	388.833333333333	2005	6.09256556404418	-0.339818064233314
1744	17	553908.278	552751.6915	7630887.962	7633619.654	2966.45133363846	0.168823006438092	2005-06-16 20:18:00	2005-06-17 00:18:00	4	84	TRUE	1	264	389	2005	7.99512168025095	0.985783210727193
1745	17	553908.278	553500.031316755	7630887.962	7631377.84918982	637.694921678856	0.294236179694826	2005-06-16 20:18:00	2005-06-17 00:18:00	4	84	FALSE	1	264	389	2005	6.45785998979392	0.957023936191031
1746	17	553908.278	554470.174059708	7630887.962	7631044.94266513	583.412470845507	-1.69887666708223	2005-06-16 20:18:00	2005-06-17 00:18:00	4	84	FALSE	1	264	389	2005	6.36889443335446	-0.127730443511897
1747	17	553908.278	554199.958098004	7630887.962	7630791.57714515	307.192642840759	-2.29045802507117	2005-06-16 20:18:00	2005-06-17 00:18:00	4	84	FALSE	3	264	389	2005	5.72747505190066	-0.659130297069604
1748	17	553908.278	551693.232850367	7630887.962	7634732.36127948	4436.8717397463	0.122205600606687	2005-06-16 20:18:00	2005-06-17 00:18:00	4	84	FALSE	1	264	389	2005	8.39770484398483	0.9925421839067
1749	17	553908.278	553798.388736043	7630887.962	7630694.69291902	222.325410142349	2.2240843079349	2005-06-16 20:18:00	2005-06-17 00:18:00	4	84	FALSE	0	264	389	2005	5.40414212007136	-0.607800638257603
1750	17	553908.278	553919.252363857	7630887.962	7630853.48525391	36.1812476698859	3.04925273187982	2005-06-16 20:18:00	2005-06-17 00:18:00	4	84	FALSE	1	264	389	2005	3.58854096444402	-0.995739697899686
1751	17	553908.278	554003.840159467	7630887.962	7631057.87402072	194.941583834059	-0.912840724283526	2005-06-16 20:18:00	2005-06-17 00:18:00	4	84	FALSE	1	264	389	2005	5.27269994360192	0.61150051368514
1752	17	553908.278	549171.862978277	7630887.962	7629523.45620851	4929.04689701773	1.45077849687145	2005-06-16 20:18:00	2005-06-17 00:18:00	4	84	FALSE	2	264	389	2005	8.5029009211697	0.11972990897186
1753	17	553908.278	553847.604858754	7630887.962	7630956.50444611	91.5385000248724	0.324061741274605	2005-06-16 20:18:00	2005-06-17 00:18:00	4	84	FALSE	1	265	0.166666666666667	2005	4.51675964908373	0.9479499035029
1754	17	553908.278	553832.947716264	7630887.962	7631043.32497751	172.662405952434	0.0509566155507593	2005-06-16 20:18:00	2005-06-17 00:18:00	4	84	FALSE	1	265	0.166666666666667	2005	5.15133827733576	0.998701992566925
1755	17	553908.278	554036.334528406	7630887.962	7630730.41769388	203.023848001178	-2.8595891177925	2005-06-16 20:18:00	2005-06-17 00:18:00	4	84	FALSE	1	265	0.166666666666667	2005	5.31332344998012	-0.960499821334088
1756	17	553908.278	553615.968546271	7630887.962	7630580.91728203	423.935461562176	1.98026381435902	2005-06-16 20:18:00	2005-06-17 00:18:00	4	84	FALSE	0	265	0.166666666666667	2005	6.04958123034958	-0.398120893247436
1757	17	553908.278	556970.252246485	7630887.962	7629432.3100858	3390.37000656861	-2.41507910275562	2005-06-16 20:18:00	2005-06-17 00:18:00	4	84	FALSE	3	265	0.166666666666667	2005	8.12869434089887	-0.747494875802374
1758	17	553908.278	554895.818708642	7630887.962	7631915.06901669	1424.84577234012	-1.16627233048452	2005-06-16 20:18:00	2005-06-17 00:18:00	4	84	FALSE	3	265	0.166666666666667	2005	7.26181885690871	0.393581219616817
1759	17	553908.278	554133.263828079	7630887.962	7631999.86705073	1134.43883249177	-0.600158062549622	2005-06-16 20:18:00	2005-06-17 00:18:00	4	84	FALSE	0	265	0.166666666666667	2005	7.03389338693718	0.825246355771083
1760	17	553908.278	553663.292304725	7630887.962	7631640.28092792	791.202730153336	-0.0856996402891452	2005-06-16 20:18:00	2005-06-17 00:18:00	4	84	FALSE	0	265	0.166666666666667	2005	6.67355423095136	0.996330032803156
1761	17	553908.278	553912.795713456	7630887.962	7630887.32735971	4.56207224415248	-2.11087221303963	2005-06-16 20:18:00	2005-06-17 00:18:00	4	84	FALSE	1	265	0.166666666666667	2005	1.51777695980706	-0.514201078463571
1762	17	553908.278	555754.146757829	7630887.962	7637304.88314182	6677.13324799568	-0.680605283586348	2005-06-16 20:18:00	2005-06-17 00:18:00	4	84	FALSE	3	265	0.166666666666667	2005	8.80644401992588	0.777191978238557
1763	17	553908.278	553852.433546377	7630887.962	7630808.75430995	96.9147107716587	2.12698232921721	2005-06-16 20:18:00	2005-06-17 00:18:00	4	84	FALSE	0	265	0.166666666666667	2005	4.57383132132315	-0.52795091334824
1764	17	553908.278	553449.163470057	7630887.962	7633192.79685123	2350.1169849745	-0.203888327544403	2005-06-16 20:18:00	2005-06-17 00:18:00	4	84	FALSE	1	265	0.166666666666667	2005	7.76222038673939	0.979286679508044
1765	17	552751.6915	551333.6963	7633619.654	7635382.377	2262.27822381617	0.276928103210936	2005-06-17 00:18:00	2005-06-17 04:18:00	4	85	TRUE	1	265	0.166666666666667	2005	7.72412764814686	0.961899838484838
1766	17	552751.6915	552838.390632708	7633619.654	7633298.27709288	332.866123299124	2.72765476477764	2005-06-17 00:18:00	2005-06-17 04:18:00	4	85	FALSE	3	265	0.166666666666667	2005	5.8077403770091	-0.915544036787768
1767	17	552751.6915	552523.257523652	7633619.654	7634288.4395488	706.722146136732	-0.348298072753925	2005-06-17 00:18:00	2005-06-17 04:18:00	4	85	FALSE	1	265	0.166666666666667	2005	6.56063758460036	0.939954939214104
1768	17	552751.6915	552182.466652605	7633619.654	7636233.53738152	2675.14546503484	-0.463016998625346	2005-06-17 00:18:00	2005-06-17 04:18:00	4	85	FALSE	3	265	0.166666666666667	2005	7.89175903730388	0.894709030671417
1769	17	552751.6915	552115.13153616	7633619.654	7631458.98673055	2252.48565741431	2.1776465938921	2005-06-17 00:18:00	2005-06-17 04:18:00	4	85	FALSE	0	265	0.166666666666667	2005	7.71978962205459	-0.570282950384304
1770	17	552751.6915	549691.820732845	7633619.654	7633012.32274033	3119.56092594183	1.08929340754854	2005-06-17 00:18:00	2005-06-17 04:18:00	4	85	FALSE	1	265	0.166666666666667	2005	8.04544754203549	0.463111735254983
1771	17	552751.6915	552750.503992497	7633619.654	7633630.11082401	10.5240364144656	-0.564360587362069	2005-06-17 00:18:00	2005-06-17 04:18:00	4	85	FALSE	1	265	0.166666666666667	2005	2.35366182330752	0.844930779384936
1772	17	552751.6915	552947.57697646	7633619.654	7633424.63634207	276.410938267678	-3.0314135233838	2005-06-17 00:18:00	2005-06-17 04:18:00	4	85	FALSE	2	265	0.166666666666667	2005	5.62188866516142	-0.993936417400311
1773	17	552751.6915	552813.316454683	7633619.654	7633424.19676603	204.941858462258	2.76957469327029	2005-06-17 00:18:00	2005-06-17 04:18:00	4	85	FALSE	3	265	0.166666666666667	2005	5.32272632165415	-0.931595722214456
1774	17	552751.6915	552730.164983002	7633619.654	7633838.04825708	219.452597298565	-0.579189196102544	2005-06-17 00:18:00	2005-06-17 04:18:00	4	85	FALSE	0	265	0.166666666666667	2005	5.3911362515555	0.836906714863856
1775	17	552751.6915	552748.550148479	7633619.654	7633616.25109237	4.63118448642666	1.7187014263673	2005-06-17 00:18:00	2005-06-17 04:18:00	4	85	FALSE	1	265	0.166666666666667	2005	1.53281266398146	-0.147366429122158
1776	17	552751.6915	552775.886472503	7633619.654	7633680.32996076	65.3220399943455	-1.0568735502557	2005-06-17 00:18:00	2005-06-17 04:18:00	4	85	FALSE	2	265	0.166666666666667	2005	4.17932949839147	0.491597063707948
1777	17	552751.6915	549823.027216368	7633619.654	7633463.36868395	2932.83132590945	0.946670719345664	2005-06-17 00:18:00	2005-06-17 04:18:00	4	85	FALSE	2	265	0.166666666666667	2005	7.98372355825775	0.584387949248525
1778	17	552751.6915	552985.323668679	7633619.654	7632870.02805957	785.189811965176	2.76627756517633	2005-06-17 00:18:00	2005-06-17 04:18:00	4	85	FALSE	3	265	0.166666666666667	2005	6.66592548723557	-0.930392167493413
1779	17	552751.6915	552744.076935461	7633619.654	7633596.93504125	23.9610659186048	2.14075683752933	2005-06-17 00:18:00	2005-06-17 04:18:00	4	85	FALSE	1	265	0.166666666666667	2005	3.17643025967861	-0.539598802262039
1780	17	552751.6915	553295.944255386	7633619.654	7632733.82325797	1039.66685301985	3.01509274061594	2005-06-17 00:18:00	2005-06-17 04:18:00	4	85	FALSE	1	265	0.166666666666667	2005	6.94665560718288	-0.992009549956681
1781	17	552751.6915	552989.886257886	7633619.654	7634030.6470045	475.028412238985	-1.20269291871685	2005-06-17 00:18:00	2005-06-17 04:18:00	4	85	FALSE	3	265	0.166666666666667	2005	6.16337461748575	0.359846538136573
1782	17	552751.6915	551475.520383481	7633619.654	7632091.14564802	1991.21834581313	1.76848392020712	2005-06-17 00:18:00	2005-06-17 04:18:00	4	85	FALSE	3	265	0.166666666666667	2005	7.59650196445666	-0.196402489239251
1783	17	552751.6915	552678.607937189	7633619.654	7633912.9037415	302.219486534901	-0.43319509571289	2005-06-17 00:18:00	2005-06-17 04:18:00	4	85	FALSE	1	265	0.166666666666667	2005	5.71115353000628	0.907629170180862
1784	17	552751.6915	557247.463309762	7633619.654	7632380.16644826	4663.50657299458	-2.51725294452843	2005-06-17 00:18:00	2005-06-17 04:18:00	4	85	FALSE	1	265	0.166666666666667	2005	8.44752292762118	-0.811349277121173
1785	17	552751.6915	551654.976155465	7633619.654	7635169.2862351	1898.45848282371	-0.0615465253785255	2005-06-17 00:18:00	2005-06-17 04:18:00	4	85	FALSE	3	265	0.166666666666667	2005	7.54879751102279	0.998106610396138
1786	17	551333.6963	551130.4487	7635382.377	7636465.112	1101.64634394595	-0.491881640404661	2005-06-17 04:18:00	2005-06-17 08:18:00	4	86	TRUE	1	265	0.166666666666667	2005	7.00456101619725	0.881445748465583
1787	17	551333.6963	551341.542392451	7635382.377	7635534.73016125	152.555061890873	-0.237011341659952	2005-06-17 04:18:00	2005-06-17 08:18:00	4	86	FALSE	1	265	0.166666666666667	2005	5.02752559245991	0.972044047701001
1788	17	551333.6963	551239.428979451	7635382.377	7634878.56392387	512.556283158959	2.77106625517921	2005-06-17 04:18:00	2005-06-17 08:18:00	4	86	FALSE	1	265	0.166666666666667	2005	6.23941052578067	-0.932136862654442
1789	17	551333.6963	552226.326502366	7635382.377	7638517.38225487	3259.60835473328	-0.462946892517065	2005-06-17 04:18:00	2005-06-17 08:18:00	4	86	FALSE	1	265	0.166666666666667	2005	8.08936233055889	0.894740341328919
1790	17	551333.6963	551185.775015536	7635382.377	7635500.72338275	189.437516632204	0.710459398305013	2005-06-17 04:18:00	2005-06-17 08:18:00	4	86	FALSE	3	265	0.166666666666667	2005	5.24405924261586	0.758062344646561
1791	17	551333.6963	551355.566794231	7635382.377	7635440.62564031	62.2191499125713	-0.544738238322404	2005-06-17 04:18:00	2005-06-17 08:18:00	4	86	FALSE	3	265	0.166666666666667	2005	4.13066282876882	0.855262963471739
1792	17	551333.6963	551419.518238093	7635382.377	7635371.19629579	86.5471732909615	-1.88590205334456	2005-06-17 04:18:00	2005-06-17 08:18:00	4	86	FALSE	3	265	0.166666666666667	2005	4.46068962125018	-0.309916993916409
1793	17	551333.6963	551089.553144361	7635382.377	7633974.52431063	1428.86496052527	2.78432761476736	2005-06-17 04:18:00	2005-06-17 08:18:00	4	86	FALSE	1	265	0.166666666666667	2005	7.26463567418201	-0.936856778570835
1794	17	551333.6963	551324.683310788	7635382.377	7635396.5364104	16.7846023860796	0.38129520817036	2005-06-17 04:18:00	2005-06-17 08:18:00	4	86	FALSE	1	265	0.166666666666667	2005	2.82046194150558	0.928183437541129
1795	17	551333.6963	551231.296063839	7635382.377	7635282.14397442	143.291548190579	2.15994223799647	2005-06-17 04:18:00	2005-06-17 08:18:00	4	86	FALSE	3	265	0.166666666666667	2005	4.96488135326627	-0.555651122949215
1796	17	551333.6963	551475.507161391	7635382.377	7635413.09036377	145.098694420621	-1.54306811008081	2005-06-17 04:18:00	2005-06-17 08:18:00	4	86	FALSE	1	265	0.166666666666667	2005	4.97741416205931	0.0277246636922737
1797	17	551333.6963	551347.417793552	7635382.377	7636049.49661	667.260708745848	-0.20612279003213	2005-06-17 04:18:00	2005-06-17 08:18:00	4	86	FALSE	0	265	0.166666666666667	2005	6.50318083723168	0.978831804259318
1798	17	551333.6963	549123.551680914	7635382.377	7637435.85421406	3016.87054842002	0.636569360694303	2005-06-17 04:18:00	2005-06-17 08:18:00	4	86	FALSE	2	265	0.166666666666667	2005	8.0119753308537	0.804139795977295
1799	17	551333.6963	551677.454732833	7635382.377	7635193.04886344	392.447453087893	-2.25977969193994	2005-06-17 04:18:00	2005-06-17 08:18:00	4	86	FALSE	1	265	0.166666666666667	2005	5.972402650777	-0.635752777831101
1800	17	551333.6963	551341.605162175	7635382.377	7635374.68670244	11.0313542884069	-2.52774152375006	2005-06-17 04:18:00	2005-06-17 08:18:00	4	86	FALSE	1	265	0.166666666666667	2005	2.40074160799546	-0.817435758154312
1801	17	551333.6963	551193.822764279	7635382.377	7636300.08421969	928.305524631165	-0.0343051918040169	2005-06-17 04:18:00	2005-06-17 08:18:00	4	86	FALSE	1	265	0.166666666666667	2005	6.83336090773059	0.999411634612337
1802	17	551333.6963	552620.883405206	7635382.377	7636581.12154329	1758.93124478072	-1.00651781809637	2005-06-17 04:18:00	2005-06-17 08:18:00	4	86	FALSE	3	265	0.166666666666667	2005	7.47246165629921	0.534806313380255
1803	17	551333.6963	551333.234054672	7635382.377	7635382.99597165	0.772526149149039	0.455889734373476	2005-06-17 04:18:00	2005-06-17 08:18:00	4	86	FALSE	1	265	0.166666666666667	2005	-0.258089420752017	0.897869667959776
1804	17	551333.6963	552252.610307613	7635382.377	7637659.57011139	2455.60815684541	-0.569102542558495	2005-06-17 04:18:00	2005-06-17 08:18:00	4	86	FALSE	0	265	0.166666666666667	2005	7.80612973127995	0.842384932848999
1805	17	551333.6963	551197.620138778	7635382.377	7634895.14308556	505.879045854438	2.68369150159494	2005-06-17 04:18:00	2005-06-17 08:18:00	4	86	FALSE	1	265	0.166666666666667	2005	6.22629760089953	-0.896982302812207
1806	17	551333.6963	551352.409943141	7635382.377	7635449.78452171	69.9569469243414	-0.456357337548828	2005-06-17 04:18:00	2005-06-17 08:18:00	4	86	FALSE	3	265	0.166666666666667	2005	4.24788000889427	0.897663702199587
1807	17	551130.4487	551143.7905	7636465.112	7636510.673	47.4742914460434	-0.470426809974016	2005-06-17 08:18:00	2005-06-17 12:18:00	4	87	TRUE	1	265	0.166666666666667	2005	3.86018833180642	0.891374910610454
1808	17	551130.4487	551118.645557986	7636465.112	7636510.07356661	46.4850151457162	0.541592922154112	2005-06-17 08:18:00	2005-06-17 12:18:00	4	87	FALSE	1	265	0.166666666666667	2005	3.8391300057272	0.856888614923641
1809	17	551130.4487	551142.690506721	7636465.112	7636425.30131675	41.6503581371122	-2.55839952488268	2005-06-17 08:18:00	2005-06-17 12:18:00	4	87	FALSE	1	265	0.166666666666667	2005	3.72930996730607	-0.834708477611497
1810	17	551130.4487	551148.220545083	7636465.112	7636549.09798136	85.8456961252387	0.0763405770146753	2005-06-17 08:18:00	2005-06-17 12:18:00	4	87	FALSE	1	265	0.166666666666667	2005	4.45255145359105	0.997087473051829
1811	17	551130.4487	550828.03333265	7636465.112	7636635.50873499	347.116841572801	1.34255288534003	2005-06-17 08:18:00	2005-06-17 12:18:00	4	87	FALSE	1	265	0.166666666666667	2005	5.84966144249964	0.22626687067646
1812	17	551130.4487	552467.411418218	7636465.112	7635276.55149008	1788.89502085915	-2.0126316198836	2005-06-17 08:18:00	2005-06-17 12:18:00	4	87	FALSE	0	265	0.166666666666667	2005	7.48935340143992	-0.42759923126243
1813	17	551130.4487	550356.30875688	7636465.112	7635217.97432859	1467.87091496296	2.87093676318398	2005-06-17 08:18:00	2005-06-17 12:18:00	4	87	FALSE	1	265	0.166666666666667	2005	7.29156827272162	-0.963595742484816
1814	17	551130.4487	551025.707672211	7636465.112	7636724.2645733	279.518763506422	0.668963198803597	2005-06-17 08:18:00	2005-06-17 12:18:00	4	87	FALSE	1	265	0.166666666666667	2005	5.6330694227441	0.784465083492662
1815	17	551130.4487	551375.641197869	7636465.112	7633957.63777965	2519.43373135851	-2.75924850501354	2005-06-17 08:18:00	2005-06-17 12:18:00	4	87	FALSE	1	265	0.166666666666667	2005	7.83178944547607	-0.927792592162516
1816	17	551130.4487	551729.728951257	7636465.112	7636690.18894077	640.153457238249	-0.926648950542383	2005-06-17 08:18:00	2005-06-17 12:18:00	4	87	FALSE	1	265	0.166666666666667	2005	6.46170792454659	0.60051688863291
1817	17	551130.4487	551126.179982341	7636465.112	7636447.02427703	18.5846084856631	-3.08848346934099	2005-06-17 08:18:00	2005-06-17 12:18:00	4	87	FALSE	1	265	0.166666666666667	2005	2.9223337373806	-0.998590038730644
1818	17	551130.4487	551136.13788575	7636465.112	7636399.27302039	66.0843254532392	-2.7705267787566	2005-06-17 08:18:00	2005-06-17 12:18:00	4	87	FALSE	3	265	0.166666666666667	2005	4.19093158489792	-0.931941379287346
1819	17	551130.4487	551520.409159217	7636465.112	7636692.53847668	451.433230995732	-0.757949039055937	2005-06-17 08:18:00	2005-06-17 12:18:00	4	87	FALSE	1	265	0.166666666666667	2005	6.11242747929836	0.726247436238424
1820	17	551130.4487	552330.523340714	7636465.112	7636262.40458133	1217.074131214	-1.45325980105117	2005-06-17 08:18:00	2005-06-17 12:18:00	4	87	FALSE	1	265	0.166666666666667	2005	7.10420500420882	0.117266087997974
1821	17	551130.4487	552493.457988441	7636465.112	7636524.91712935	1364.3207005221	-1.24207779387046	2005-06-17 08:18:00	2005-06-17 12:18:00	4	87	FALSE	1	265	0.166666666666667	2005	7.2184119284524	0.322830440546485
1822	17	551130.4487	552429.24143503	7636465.112	7636168.80348251	1332.16414382934	-1.51022948485743	2005-06-17 08:18:00	2005-06-17 12:18:00	4	87	FALSE	3	265	0.166666666666667	2005	7.19456007461112	0.0605298187436725
1823	17	551130.4487	551037.82586034	7636465.112	7636456.4830726	93.0239152842757	1.9485595682772	2005-06-17 08:18:00	2005-06-17 12:18:00	4	87	FALSE	1	265	0.166666666666667	2005	4.5328566136893	-0.368842344737729
1824	17	551130.4487	551266.419463154	7636465.112	7636448.90243528	136.933554766413	-1.4045805620951	2005-06-17 08:18:00	2005-06-17 12:18:00	4	87	FALSE	3	265	0.166666666666667	2005	4.91949580647174	0.165451461921365
1825	17	551130.4487	550535.0096379	7636465.112	7635025.96363253	1557.46451011655	3.03416378553179	2005-06-17 08:18:00	2005-06-17 12:18:00	4	87	FALSE	0	265	0.166666666666667	2005	7.35081446395997	-0.994235066760882
1826	17	551130.4487	551404.360651434	7636465.112	7637166.55960728	753.031541769001	-0.0874164737712544	2005-06-17 08:18:00	2005-06-17 12:18:00	4	87	FALSE	0	265	0.166666666666667	2005	6.62410711506205	0.996181612547859
1827	17	551130.4487	550304.376887093	7636465.112	7638279.21755172	1993.33228360564	0.712172064209001	2005-06-17 08:18:00	2005-06-17 12:18:00	4	87	FALSE	0	265	0.166666666666667	2005	7.59756303165718	0.756944263376545
1828	17	551143.7905	551167.866	7636510.673	7637546.341	1035.94779594506	0.261627222937171	2005-06-17 12:18:00	2005-06-17 16:18:00	4	88	TRUE	1	265	0.166666666666667	2005	6.94307203153538	0.965970371518648
1829	17	551143.7905	551143.826741749	7636510.673	7636510.72642477	0.064557493893248	-0.572818915933746	2005-06-17 12:18:00	2005-06-17 16:18:00	4	88	FALSE	1	265	0.166666666666667	2005	-2.74019907403213	0.840376454805161
1830	17	551143.7905	551637.194517156	7636510.673	7638669.21857557	2214.21916845116	-0.201478766633429	2005-06-17 12:18:00	2005-06-17 16:18:00	4	88	FALSE	1	265	0.166666666666667	2005	7.70265510044289	0.979771720790379
1831	17	551143.7905	551430.403744338	7636510.673	7636615.44513009	305.162827149589	-1.19709202669104	2005-06-17 12:18:00	2005-06-17 16:18:00	4	88	FALSE	3	265	0.166666666666667	2005	5.72084549366197	0.365066563338208
1832	17	551143.7905	551148.975439015	7636510.673	7636510.31396009	5.19735531282586	-1.61669049716157	2005-06-17 12:18:00	2005-06-17 16:18:00	4	88	FALSE	1	265	0.166666666666667	2005	1.64814990252241	-0.0458780611069783
1833	17	551143.7905	550789.782804307	7636510.673	7636042.87639186	586.647351650178	2.51702413514082	2005-06-17 12:18:00	2005-06-17 16:18:00	4	88	FALSE	3	265	0.166666666666667	2005	6.37442387549854	-0.811215502685148
1834	17	551143.7905	551212.875287053	7636510.673	7636248.14299145	271.467701931028	-2.86103410434908	2005-06-17 12:18:00	2005-06-17 16:18:00	4	88	FALSE	1	265	0.166666666666667	2005	5.60384317071749	-0.960900930167409
1835	17	551143.7905	549482.885514842	7636510.673	7641057.75854441	4840.92886932616	0.373453518948687	2005-06-17 12:18:00	2005-06-17 16:18:00	4	88	FALSE	3	265	0.166666666666667	2005	8.48486189644735	0.931072942509895
1836	17	551143.7905	551047.711394962	7636510.673	7636504.21063769	96.2961917816272	1.66119818498028	2005-06-17 12:18:00	2005-06-17 16:18:00	4	88	FALSE	1	265	0.166666666666667	2005	4.56742877266001	-0.0902787736880083
1837	17	551143.7905	554071.216366	7636510.673	7638918.19104438	3790.24607841136	-0.859302524370768	2005-06-17 12:18:00	2005-06-17 16:18:00	4	88	FALSE	1	265	0.166666666666667	2005	8.24018622430945	0.652965886143254
1838	17	551143.7905	547210.158726397	7636510.673	7640346.51546208	5494.28305825522	0.821226010665718	2005-06-17 12:18:00	2005-06-17 16:18:00	4	88	FALSE	0	265	0.166666666666667	2005	8.61146338667045	0.681324302202716
1839	17	551143.7905	553148.064913835	7636510.673	7638066.34053382	2537.16720019467	-0.887510474168582	2005-06-17 12:18:00	2005-06-17 16:18:00	4	88	FALSE	1	265	0.166666666666667	2005	7.83880346211614	0.631344614299052
1840	17	551143.7905	551044.602019156	7636510.673	7636564.13281889	112.677890321928	1.09970144164756	2005-06-17 12:18:00	2005-06-17 16:18:00	4	88	FALSE	1	265	0.166666666666667	2005	4.72453322009531	0.453862178606611
1841	17	551143.7905	550868.829817857	7636510.673	7637424.22744387	954.036214532184	0.315596859721266	2005-06-17 12:18:00	2005-06-17 16:18:00	4	88	FALSE	1	265	0.166666666666667	2005	6.86070163145336	0.9506112925958
1842	17	551143.7905	551107.089650742	7636510.673	7636605.41723425	101.604243316395	0.392811356126907	2005-06-17 12:18:00	2005-06-17 16:18:00	4	88	FALSE	0	265	0.166666666666667	2005	4.6210852991974	0.92383656112483
1843	17	551143.7905	551018.584272893	7636510.673	7636841.16101111	353.41041976092	0.385386129721615	2005-06-17 12:18:00	2005-06-17 16:18:00	4	88	FALSE	2	265	0.166666666666667	2005	5.86763004377726	0.926653349040822
1844	17	551143.7905	551143.753390006	7636510.673	7636510.68223921	0.0382428375635412	1.35003114745375	2005-06-17 12:18:00	2005-06-17 16:18:00	4	88	FALSE	1	265	0.166666666666667	2005	-3.26379898948442	0.218976295688649
1845	17	551143.7905	553583.639757266	7636510.673	7635966.4972332	2499.79832453556	-1.76699906240676	2005-06-17 12:18:00	2005-06-17 16:18:00	4	88	FALSE	1	265	0.166666666666667	2005	7.8239653374165	-0.194946335498353
1846	17	551143.7905	550913.831354885	7636510.673	7636739.24261131	324.230281799212	0.811670735328387	2005-06-17 12:18:00	2005-06-17 16:18:00	4	88	FALSE	3	265	0.166666666666667	2005	5.78145400962566	0.68828737902684
1847	17	551143.7905	550673.437785642	7636510.673	7637886.14964242	1453.67385260151	0.352733085756117	2005-06-17 12:18:00	2005-06-17 16:18:00	4	88	FALSE	3	265	0.166666666666667	2005	7.28184932247923	0.938432036459639
1848	17	551143.7905	551557.608114918	7636510.673	7637012.98247512	650.814741081719	-0.665861312048436	2005-06-17 12:18:00	2005-06-17 16:18:00	4	88	FALSE	1	265	0.166666666666667	2005	6.47822502579782	0.786385012838113
1849	17	551167.866	551339.6901	7637546.341	7638155.358	632.791614696173	-0.251743839306812	2005-06-17 16:18:00	2005-06-17 20:18:00	4	89	TRUE	3	265	0.166666666666667	2005	6.45014116525341	0.96847951596139
1850	17	551167.866	551105.198894375	7637546.341	7637477.66698776	92.9692749525266	2.67688380129112	2005-06-17 16:18:00	2005-06-17 20:18:00	4	89	FALSE	3	265	0.166666666666667	2005	4.53226906171225	-0.89395208498946
1851	17	551167.866	550638.080420967	7637546.341	7637427.35889527	542.982044820394	2.06670211175987	2005-06-17 16:18:00	2005-06-17 20:18:00	4	89	FALSE	1	265	0.166666666666667	2005	6.29707625275811	-0.475828518719982
1852	17	551167.866	546545.717019249	7637546.341	7635501.66085311	5054.204002939	2.26226945754701	2005-06-17 16:18:00	2005-06-17 20:18:00	4	89	FALSE	1	265	0.166666666666667	2005	8.52797565178309	-0.637672637354109
1853	17	551167.866	550809.542462138	7637546.341	7638858.96902051	1360.65722282508	0.541474926955406	2005-06-17 16:18:00	2005-06-17 20:18:00	4	89	FALSE	2	265	0.166666666666667	2005	7.21572311407868	0.856949435672283
1854	17	551167.866	551039.65846206	7637546.341	7637830.08967359	311.368724424639	0.699364739047448	2005-06-17 16:18:00	2005-06-17 20:18:00	4	89	FALSE	3	265	0.166666666666667	2005	5.74097781898226	0.765251279270104
1855	17	551167.866	551092.256880105	7637546.341	7637433.49711762	135.832546917906	2.82624916508256	2005-06-17 16:18:00	2005-06-17 20:18:00	4	89	FALSE	1	265	0.166666666666667	2005	4.91142285443462	-0.950689904429379
1856	17	551167.866	551095.978016603	7637546.341	7640918.71227186	3373.13739379783	0.296299521038979	2005-06-17 16:18:00	2005-06-17 20:18:00	4	89	FALSE	1	265	0.166666666666667	2005	8.12359856764382	0.956423511973196
1857	17	551167.866	550933.167418701	7637546.341	7639871.05032751	2336.52667039912	0.375603325296632	2005-06-17 16:18:00	2005-06-17 20:18:00	4	89	FALSE	1	265	0.166666666666667	2005	7.75642077675503	0.930286471090422
1858	17	551167.866	551280.409983503	7637546.341	7637642.88153364	148.277519730291	-0.586803792497093	2005-06-17 16:18:00	2005-06-17 20:18:00	4	89	FALSE	1	265	0.166666666666667	2005	4.99908565120907	0.83271467701389
1859	17	551167.866	551691.782618852	7637546.341	7637173.04275903	643.304127314547	-1.91488606380477	2005-06-17 16:18:00	2005-06-17 20:18:00	4	89	FALSE	3	265	0.166666666666667	2005	6.46661759424364	-0.337339911099394
1860	17	551167.866	551786.98214185	7637546.341	7638315.23675361	987.170439699739	-0.402918649169257	2005-06-17 16:18:00	2005-06-17 20:18:00	4	89	FALSE	3	265	0.166666666666667	2005	6.89484270912475	0.919920497063039
1861	17	551167.866	550549.712035772	7637546.341	7638959.58428812	1542.52096092952	0.687313308427645	2005-06-17 16:18:00	2005-06-17 20:18:00	4	89	FALSE	0	265	0.166666666666667	2005	7.34117334462045	0.772953408477284
1862	17	551167.866	551098.248999618	7637546.341	7637716.15698541	183.532001688887	0.664045152905884	2005-06-17 16:18:00	2005-06-17 20:18:00	4	89	FALSE	3	265	0.166666666666667	2005	5.21238904841411	0.787505623429718
1863	17	551167.866	551242.310723023	7637546.341	7637597.01989071	90.0575746385206	-0.69811506429556	2005-06-17 16:18:00	2005-06-17 20:18:00	4	89	FALSE	1	265	0.166666666666667	2005	4.50044918400358	0.766055136750432
1864	17	551167.866	551898.348965738	7637546.341	7637223.4440569	798.666262649492	-1.712018446693	2005-06-17 16:18:00	2005-06-17 20:18:00	4	89	FALSE	1	265	0.166666666666667	2005	6.68294316470253	-0.140753172806199
1865	17	551167.866	550849.413205911	7637546.341	7639863.57268894	2339.01151820221	0.411558617842931	2005-06-17 16:18:00	2005-06-17 20:18:00	4	89	FALSE	1	265	0.166666666666667	2005	7.75748369098514	0.916498429481391
1866	17	551167.866	550413.282498708	7637546.341	7638078.54629248	923.384391118877	1.2315103367343	2005-06-17 16:18:00	2005-06-17 20:18:00	4	89	FALSE	1	265	0.166666666666667	2005	6.8280456062251	0.332813870988846
1867	17	551167.866	551233.657131876	7637546.341	7637576.5937413	72.4134061468958	-0.864811838597859	2005-06-17 16:18:00	2005-06-17 20:18:00	4	89	FALSE	1	265	0.166666666666667	2005	4.28239145002504	0.648783312955245
1868	17	551167.866	551311.270490955	7637546.341	7637497.51133587	151.489881264581	-1.62399967007146	2005-06-17 16:18:00	2005-06-17 20:18:00	4	89	FALSE	0	265	0.166666666666667	2005	5.02051883238605	-0.0531782473025504
1869	17	551167.866	550274.424639312	7637546.341	7631084.29472273	6523.51742195436	-3.00399545904565	2005-06-17 16:18:00	2005-06-17 20:18:00	4	89	FALSE	1	265	0.166666666666667	2005	8.7831689913475	-0.990548432355388
1870	17	551339.6901	551320.4528	7638155.358	7638114.072	45.5478595250893	2.98053840429494	2005-06-17 20:18:00	2005-06-18 00:18:00	4	90	TRUE	1	265	0.166666666666667	2005	3.81876363083649	-0.987058773677086
1871	17	551339.6901	551154.945181257	7638155.358	7637640.28306316	547.204601186575	0.0916574325831524	2005-06-17 20:18:00	2005-06-18 00:18:00	4	90	FALSE	1	265	0.166666666666667	2005	6.30482277487419	0.995802397462249
1872	17	551339.6901	552667.363549314	7638155.358	7640585.00324884	2768.73487774606	3.07752127137503	2005-06-17 20:18:00	2005-06-18 00:18:00	4	90	FALSE	0	265	0.166666666666667	2005	7.92614577201638	-0.997948131069092
[truncated: 9,342 more rows]
