# Supplementary material for: Identifying signals of memory from observations of animal movements
Source: Mov Ecol. 2024 Nov 18;12:72. doi: 10.1186/s40462-024-00510-9 (PMC11575436; doi:10.1186/s40462-024-00510-9)
Supplement: Supplementary file 1 — Supplementary Material 1. [file 40462_2024_510_MOESM1_ESM.zip › Memory_Movement-main/Brown_Bear_Thompson_etal_2022/code/distributions_R_new.hpp]

template<class Type>
Type dvonmises(Type y, Type mu, Type kappa, int give_log = 0) {
  Type ret = 0;
  
  if (kappa == 0) {
    ret = log(1/(2 * M_PI));
  } else if (kappa < 100000) {
    ret = kappa * (cos(y - mu)) - (log(2 * M_PI) + log(besselI(kappa, Type(0))));
  } else if (y == mu) {
    ret = Type(-INFINITY); // not exact but couldn't figure the modulus operator out here
  }
  
  return ( give_log ? ret : exp(ret) );
}
VECTORIZE4_ttti(dvonmises)
