# Supplementary material for: Identifying signals of memory from observations of animal movements
Source: Mov Ecol. 2024 Nov 18;12:72. doi: 10.1186/s40462-024-00510-9 (PMC11575436; doi:10.1186/s40462-024-00510-9)
Supplement: Supplementary file 1 — Supplementary Material 1. [file 40462_2024_510_MOESM1_ESM.zip › Memory_Movement-main/Brown_Bear_Thompson_etal_2022/data/GF1143_input/phi_cases.csv]

	x
1	0.623129425607772
2	0.0186370680035493
3	0.0482933486870751
4	4.23336343628635
5	4.82315660155861
6	6.16239741754231
7	3.47846782448003
8	3.44361386415484
9	0.939822129448467
10	4.96895289250588
11	4.12142956254415
12	1.56861133432092
13	0.431403303809787
14	0.550602661997356
15	1.013515896137
16	4.10879535674087
17	1.10098213043002
18	1.14727703429325
19	5.7971893170026
20	4.01059334710338
21	4.48488605057817
22	2.4519036312691
23	4.45072454957573
24	2.3447199599724
25	6.09239923160646
26	5.48252736443441
27	1.97315079262227
28	6.22633307543494
29	4.1594785798487
30	0.0531214023300708
31	0.01496911164963
32	4.12356489230948
33	4.86294458345116
34	4.6303240707286
35	0.917898123414125
36	1.07439226410131
37	5.52496408717742
38	4.45986200579244
39	5.35023445963675
40	0.435795360724538
41	4.96512661514813
42	0.581322304836822
43	4.91792458800956
44	5.34852964336016
45	1.04431544517107
46	0.649954480125654
47	0.0578731013791101
48	2.13530320354624
49	5.77993826642466
50	1.09128434304465
51	6.25215947539932
52	5.62497886692927
53	0.490090062689711
54	1.23641735279208
55	5.64506094725159
56	4.60653961608887
57	2.03060974366156
58	5.4427927804504
59	6.10978118864277
60	2.70652787629806
61	0.791058218897508
62	5.5773137093291
63	0.585080624437747
64	1.1980280913232
65	2.27627522783809
66	5.89937949409231
67	0.256770902676482
68	2.19443517012674
69	3.75900214045111
70	4.07562310147066
71	2.71948615385916
72	4.88743543186593
73	1.87144385781727
74	3.95565954721994
75	5.58970368834806
76	0.502045517768879
77	5.38232484403843
78	2.54909980114701
79	0.114716026508264
80	6.27474010610263
81	1.0573386023961
82	1.02870462808351
83	0.991019608134915
84	4.28931904897857
85	4.2521698611222
86	0.824021419433727
87	5.3278631682699
88	0.21166142026594
89	1.44244277346623
90	5.73779125220121
91	0.735705174131327
92	6.04222997409074
93	0.386262584875117
94	5.22385254711643
95	5.58517028243632
96	1.27821775946473
97	1.05426446499951
98	4.01550080075964
99	3.32899226072145
100	4.74291792664838
101	0.659736349483617
102	4.54308412347319
103	1.20961425557778
104	0.102465810878336
105	6.11154394502231
106	5.51924484689333
107	3.08250853670864
108	3.16603978957177
109	3.61707614773844
110	0.326685988357388
111	0.573188225877648
112	5.70809923310517
113	1.19444067185819
114	0.506129363303183
115	6.08339828126949
116	6.08600910952368
117	2.09104856617569
118	4.9725758676667
119	0.40057848392972
120	5.77498714960725
121	3.99862427430315
122	5.35943513751828
123	2.9560399751281
124	0.721498481967234
125	0.343310442027361
126	4.85669477098496
127	6.17175304952116
128	5.15939919136273
129	0.280058860019367
130	3.52272793934286
131	5.64120962435804
132	3.45952617732871
133	2.69590836067662
134	0.640124115087973
135	4.3250254190414
136	4.03261089271146
137	0.194755106520444
138	5.80783355249924
139	2.7406287729362
140	5.119722002009
141	2.26809622761648
142	4.17676595383255
143	4.97951818127045
144	0.766596145288191
145	0.448006273843035
146	2.35986703379458
147	0.163028362486327
148	3.98437325973428
149	1.14158177875794
150	1.64538033364042
151	5.83116491714913
152	0.576120099254507
153	0.915814826327767
154	5.80634879146387
155	1.38967636607036
156	3.6059259965165
157	6.22723261791226
158	4.87583506403045
159	0.139897990186338
160	5.30585820345642
161	5.77149439553622
162	0.0194352880740047
163	1.10595702310741
164	1.17315583344119
165	2.04171203426807
166	5.04073829933002
167	0.270205775795646
168	0.261631672822121
169	3.11749590074461
170	5.73337151340809
171	5.18151574314065
172	0.428965157709702
173	3.62693827443886
174	0.815587819181227
175	3.25106697624934
176	5.37502499295465
177	2.91931857953404
178	0.156810154428942
179	0.249305669625942
