# Supplementary material for: Identifying signals of memory from observations of animal movements
Source: Mov Ecol. 2024 Nov 18;12:72. doi: 10.1186/s40462-024-00510-9 (PMC11575436; doi:10.1186/s40462-024-00510-9)
Supplement: Supplementary file 1 — Supplementary Material 1. [file 40462_2024_510_MOESM1_ESM.zip › Memory_Movement-main/Brown_Bear_Thompson_etal_2022/data/GF1143_input/r_cases.csv]

	x
1	1317.48556478511
2	192.223423022587
3	2486.02825173383
4	22.705741261722
5	3762.32878460473
6	2518.43572229564
7	44.6937041148347
8	253.913284147476
9	405.895668455351
10	6355.51758356185
11	122.617755249745
12	484.300687074935
13	48.2529721721228
14	4491.19076032351
15	1954.13818193579
16	280.560911864674
17	2808.89706735517
18	34.6734350571326
19	15.6557419290122
20	17.874824044923
21	11.1429318865013
22	614.515678197386
23	37.8566665820052
24	183.230647965701
25	810.266056191979
26	2777.36875274723
27	779.381505835492
28	7646.06463593087
29	2390.91250877094
30	4683.73128098468
31	2835.22103031439
32	1589.93900635967
33	4380.04888015
34	3755.00702963024
35	243.556529365451
36	79.4382876686797
37	832.179144969157
38	717.984669117668
39	2791.80880941534
40	261.509769699318
41	5139.58624469119
42	925.963468944209
43	214.137542770999
44	1324.7423901555
45	1072.75769293821
46	239.485660774146
47	1845.951656693
48	1350.96487423502
49	2708.97497895592
50	1953.08781440208
51	132.416169449119
52	769.636343936928
53	335.819681132571
54	372.220105280289
55	229.524270866489
56	20.4714740222965
57	189.994938480343
58	212.595570623747
59	327.209822243031
60	1994.34338520862
61	1669.69277876696
62	3874.27770699247
63	1114.40040032956
64	575.002376822888
65	1224.69202923813
66	952.278407211667
67	2545.43240797806
68	262.603814435132
69	489.351090368694
70	21.0211851874248
71	2094.65458271794
72	45.8602506318156
73	1601.16632950946
74	1048.80832064695
75	1889.95728706336
76	2600.45358285131
77	1777.39707213463
78	3419.4346817051
79	3737.50606838182
80	224.192709818694
81	1010.76700527699
82	1094.6667853226
83	33.6744019125867
84	1479.59023997459
85	441.183925443103
86	3758.65262282213
87	1700.31141395605
88	2269.85637692718
89	507.453020117796
90	1980.33374721202
91	1513.51624060005
92	652.434063609661
93	1513.32110349318
94	2615.3683164485
95	185.65170559366
96	39.6069024117237
97	1539.59051889811
98	16.9075632477048
99	48.6501150807384
100	149.219467598437
101	20.7272178139328
102	523.990071967301
103	4243.06041370548
104	6456.70482704117
105	4026.74202599331
106	2181.11286109532
107	59.8633958542623
108	3239.06017631771
109	2967.14428080104
110	269.111929188716
111	55.6613119825307
112	2063.70832101005
113	3610.18235123866
114	2837.95366224674
115	437.386972438565
116	1275.2884190748
117	7.45835045128252
118	1928.39191568452
119	1114.78515187346
120	1322.83354005604
121	289.667004144745
122	48.8277140960312
123	1443.77237911747
124	3787.20399372845
125	22.0805622006584
126	2386.0959471358
127	1694.19496241498
128	59.8366033416378
129	168.691029211067
130	220.178260951879
131	22.8789987375124
132	27.5391385900829
133	117.317230375605
134	224.27080681752
135	47.2947299756812
136	3991.40108997516
137	3224.29958370072
138	2004.59075484884
139	846.301394315519
140	3888.77091147354
141	160.060946516658
142	345.201414246277
143	1.04412291813711
144	1090.07466941487
145	1016.54979752382
146	400.421083502931
147	112.04232532407
148	802.488391447794
149	473.711395413926
150	63.3436952434086
151	2770.10213616195
152	1804.25649627608
153	717.22708127323
154	476.111367786651
155	144.754076237487
156	55.2048976014609
157	3011.56560395568
158	1841.14019819785
159	433.237484036949
160	4921.66616271982
161	983.138762741346
162	785.030294152944
163	1270.92098496592
164	987.109371194968
165	328.769518451979
166	103.170239261844
167	115.274944499749
168	300.180216572285
169	3023.25032737598
170	892.348776963956
171	353.761150467017
172	901.572942057091
173	453.975484762666
174	128.062846161839
175	203.397429142623
176	149.857603741283
177	304.873935959772
178	78.3310055578209
179	95.3569073135689
