# Supplementary material for: Identifying signals of memory from observations of animal movements
Source: Mov Ecol. 2024 Nov 18;12:72. doi: 10.1186/s40462-024-00510-9 (PMC11575436; doi:10.1186/s40462-024-00510-9)
Supplement: Supplementary file 1 — Supplementary Material 1. [file 40462_2024_510_MOESM1_ESM.zip › Memory_Movement-main/Brown_Bear_Thompson_etal_2022/data/GF1143_input/res_cases.csv]

	NLM__n1	NLM__n2	NLM__n3	NLM__n4	NLM__n5	NLM__n6
1	3	1350.37072753906	0.0516860075294971	17.5876750946045	43200.01953125	23095.693359375
2	1	254.911743164062	0.0135029796510935	0.665413320064545	44372.59765625	22857.798828125
3	1	318.639678955078	0.0772801712155342	22.2287311553955	44554.3515625	22806.625
4	3	280.692443847656	0.159328654408455	0.419665068387985	46914.79296875	22389.6484375
5	1	57	0.0447250418365002	0.0123214395716786	46581.328125	23742.70703125
6	3	243.504104614258	0.0095604108646512	4.57188653945923	42838.921875	25123.00390625
7	1	153.477203369141	0.523424327373505	17.8380241394043	40384.2578125	26063.16796875
8	3	142.5	0.485347300767899	19.3512573242188	40440.4140625	26020.5625
9	1	806.605407714844	0.0813954845070839	10.6871643066406	32762.779296875	33894.46875
10	1	513.791076660156	0.0414539016783237	1.52471649646759	32711.271484375	34263.8984375
11	1	245.166275024414	0.193014144897461	0.0963194966316223	26471.162109375	39177.83984375
12	1	318.639678955078	0.118331514298916	17.0532493591309	26515.142578125	39047.80859375
13	3	360.499664306641	0.027257326990366	6.71448421478271	25245.69140625	43520.8515625
14	1	382.367614746094	0.0142713636159897	9.60708904266357	25273.345703125	43550.48046875
15	3	280.692443847656	0.0135940331965685	3.17000460624695	28910.310546875	44460.2265625
16	2	80.6101760864258	0.00590965058654547	5.36969661712646	30695.1484375	43125.78515625
17	3	201.525436401367	0.0195311401039362	20.4938068389893	30637.857421875	43406.3515625
18	1	40.3050880432129	0.0704883858561516	0	32929.6484375	44421.63671875
19	0	28.5	NA	0	32952.5703125	44400.59375
20	0	28.5	NA	0	32952.5703125	44400.59375
21	1	57	0.0685345157980919	0	32969.51171875	44419.82421875
22	0	28.5	NA	0	32952.5703125	44400.59375
23	1	456.889770507812	0.0140078226104379	0	36492.4765625	36739.328125
24	1	459.548706054688	0.0183191243559122	0	36504.5078125	36759.3203125
25	1	387.641906738281	0.014434764161706	9.1419563293457	36510.28125	36578.46875
26	1	28.5	0.0255722645670176	0	36696.78125	35793.6640625
27	3	63.7279357910156	0.0644093677401543	2.90716862678528	46195.328125	30538.810546875
28	1	347.886840820312	0.115345060825348	0	45813.578125	29983.583984375
29	1	830.91064453125	0.286127269268036	0.173530772328377	38945.74609375	25464.9375
30	1	2007.986328125	0.484868407249451	0	41101.16015625	23184.09765625
31	0	229.774353027344	NA	0	45300.703125	18678.984375
32	1	229.774353027344	0.141169905662537	0	47858.63671875	16001.931640625
33	1	127.455871582031	0.0567155927419662	0	53756.10546875	17487.94921875
34	3	171	0.0807327181100845	2.37548589706421	52595.7890625	21878.68359375
35	3	403.050872802734	0.0990712121129036	6.1909499168396	49047.16796875	21663.599609375
36	1	513.791076660156	0.0234856195747852	4.02043533325195	48837.1328125	21853.107421875
37	3	254.911743164062	0.0592635907232761	0.484329044818878	47481.796875	23661.953125
38	3	370.5	0.0249535497277975	9.00992774963379	46643.53125	24000.40234375
39	1	145.322052001953	0.0449137948453426	0.0917859449982643	46823.73046875	23282.89453125
40	3	509.823486328125	0.369037657976151	6.48377323150635	49411.93359375	21316.01953125
41	1	505.021301269531	0.424978107213974	0.250191926956177	49585.49609375	21093.736328125
42	0	28.5	0.366647005081177	0	54124.58984375	22483.103515625
43	1	63.7279357910156	0.234216958284378	0	55034.64453125	22326.6171875
44	3	285	0.0122045902535319	32.0747413635254	55109.72265625	22541.048828125
45	1	285	0.015192799270153	19.804370880127	54357.16015625	23641.77734375
46	0	117.508506774902	0.396271914243698	0	52740.8046875	24696.857421875
47	1	120.915260314941	0.66780686378479	0	52540.9296875	24853.51953125
48	1	102.758209228516	0.167022153735161	1.65760040283203	51158.73046875	26220.0625
49	1	153.477203369141	0.32298681139946	0	52450.4140625	26475.396484375
50	3	63.7279357910156	0.0482882894575596	0.553117394447327	54445.48046875	28293.265625
51	1	28.5	0.466673344373703	0	58647.578125	23029.076171875
52	1	28.5	0.0247677359730005	0.0293079894036055	58712.85546875	22936.623046875
53	1	332.3642578125	0.26025003194809	0.647321820259094	59407.359375	22744.53515625
54	1	497.731109619141	0.322040855884552	0	59645.2421875	22532.328125
55	1	171	0.0691422745585442	0.253613501787186	62019.3671875	16235.947265625
56	1	270.374725341797	0.0135436477139592	2.61111545562744	62210.296875	16183.283203125
57	1	243.504104614258	0.0127109922468662	0	62212.86328125	16211.390625
58	1	374.858978271484	0.089952826499939	0	62342.11328125	16095.234375
59	1	370.5	0.118180967867374	1.34900081157684	61400.40234375	17283.716796875
60	1	120.915260314941	0.0684826895594597	0.170715883374214	61164.671875	17572.37109375
61	0	28.5	0.0125745479017496	0	61955.85546875	15607.93359375
62	1	191.183807373047	0.0633079037070274	0	61927.4296875	14305.666015625
63	3	270.374725341797	0.0677814558148384	3.45217323303223	60106.609375	10293.2353515625
64	1	205.516418457031	0.0455431640148163	0.00114558031782508	59139.2578125	10830.9375
65	3	229.774353027344	0.171346083283424	0.0983821228146553	59260.3828125	11400.03515625
66	3	456	0.169069930911064	1.51186227798462	60021.0625	10485.71484375
67	3	102.758209228516	0.19847446680069	4.1350269317627	59094.90625	12627.55859375
68	1	657.973571777344	0.0107650430873036	0	58382.1171875	15058.4951171875
69	3	414.966278076172	0.0532151907682419	3.00014281272888	58633.31640625	14985.3095703125
70	1	739.903015136719	0.0159323681145906	0	58351.1015625	15375.3203125
71	1	739.903015136719	0.0159323681145906	0	58351.1015625	15375.3203125
72	1	803.073181152344	0.116652876138687	0	58221.671875	17448.052734375
73	1	777.898620605469	0.0519787669181824	0	58193.37890625	17450.49609375
74	1	57	0.0603879876434803	1.80135190486908	58878.1015625	18951.79296875
75	1	616.549255371094	0.0223844740539789	0	57882.2109375	18572.40234375
76	1	347.886840820312	0.0107865333557129	0.49261075258255	56874.92578125	16984.494140625
77	1	63.7279357910156	0.0294631347060204	0	58539.6953125	10116.1748046875
78	1	114	0.0279806368052959	0.778163194656372	60306.546875	10169.3896484375
79	1	80.6101760864258	0.134303510189056	0.0519071891903877	57526.37109375	8374.2490234375
80	3	166.18212890625	0.0236698966473341	1.80213701725006	54321.06640625	8216.5556640625
81	3	382.367614746094	0.016528507694602	2.78675246238708	54102.6484375	8011.7451171875
82	3	637.279357910156	0.0120307663455606	0.0151672903448343	53163.921875	8477.8759765625
83	1	207.483139038086	0.0204710494726896	1.91056907176971	52281.16796875	9568.95703125
84	3	217.049530029297	0.0203603003174067	1.93163907527924	52278.984375	9587.91015625
85	3	90.1249160766602	0.0168106909841299	3.66108465194702	53049.703125	10419.625
86	3	344.366821289062	0.00645172456279397	0.969107925891876	52617.16015625	10793.7138671875
87	1	399	0.072303518652916	0	51008.03515625	14468.82421875
88	1	90.1249160766602	0.0100232837721705	0.068643793463707	49366.1640625	15717.1748046875
89	1	28.5	0.0248181447386742	0	44323.66796875	19694.67578125
90	3	201.525436401367	0.0496698021888733	6.24689960479736	44238.3984375	20097.189453125
91	1	262.757019042969	0.0804410949349403	26.1760025024414	42963.21875	22086.966796875
92	3	1453.22058105469	0.0262853261083364	25.2642002105713	43083.2265625	23157.24609375
93	1	1064.08483886719	0.0381207279860973	0.105722226202488	43129.01171875	24290.845703125
94	3	1164.32177734375	0.261539459228516	5.06931495666504	43943.15625	24946.537109375
95	1	1211.83666992188	0.108261607587337	0	42815.5078125	27562.15234375
96	2	1083.37487792969	0.574988663196564	0	42657.046875	27694.638671875
97	2	1037.41564941406	0.515907824039459	0	42671.36328125	27738.01171875
98	3	584.771118164062	0.233121871948242	0	44103.21484375	27617.220703125
99	2	605.918334960938	0.224375024437904	2.9122588634491	44110.71875	27639.90234375
100	2	565.708862304688	0.214031279087067	0	44130.7109375	27599.96484375
101	3	290.644104003906	0.00878275372087955	4.67901039123535	46682.21875	23897.654296875
102	3	262.757019042969	0.00665331678465009	3.09498429298401	46676.53515625	23874.173828125
103	1	262.757019042969	0.0397839322686195	0.42815637588501	47196.89453125	23793.11328125
104	1	142.5	0.0102720130234957	4.03427362442017	49746.37109375	19698.345703125
105	3	57	0.044038150459528	0	53580.64453125	13424.5888671875
106	3	344.366821289062	0.0639422759413719	0.00731771299615502	56691.72265625	9948.5009765625
107	1	282.135620117188	0.0234119184315205	0.0420413091778755	58855.54296875	9784.8427734375
108	1	285	0.0305885728448629	0.00657220650464296	58798.84375	9759.0341796875
109	1	535.466369628906	0.0164127442985773	0	62016.41796875	10508.42578125
110	1	145.322052001953	0.171952053904533	0	59228.375	11172.1455078125
111	1	333.583953857422	0.056068729609251	0.046972218900919	59059.48828125	11316.796875
112	1	290.644104003906	0.0708359852433205	0.00112504267599434	59087.10546875	11259.267578125
113	1	28.5	0.0128993941470981	0	60649.5078125	10040.1337890625
114	1	145.322052001953	0.00893195439130068	0	59632.25	6530.4814453125
115	1	688.733642578125	0.00737242819741368	0	57718.19140625	4948.341796875
116	3	1083.37487792969	0.00867199711501598	5.63593244552612	57498.4296875	4741.37548828125
117	1	2239.20068359375	0.00808322336524725	15.8935604095459	57097.56640625	4061.92504882812
118	1	2218.24487304688	0.0100409965962172	8.99202823638916	57093.9296875	4083.56372070312
119	3	2640.67529296875	0.021773848682642	12.9392023086548	55379.3203125	5088.18798828125
120	1	2594.12622070312	0.00819012150168419	0	54271.25	6111.572265625
121	1	1382.47033691406	0.0077241538092494	1.19491171836853	53074.078125	7183.41357421875
122	3	1300.11242675781	0.0112669616937637	0.157405585050583	52940.859375	7281.56884765625
123	3	1351.27270507812	0.0118412552401423	0.348512500524521	52978.07421875	7238.8876953125
124	2	850.236755371094	0.0131022250279784	0.0165194887667894	52139.01953125	8278.158203125
125	1	117.508506774902	0.0234093442559242	0	51187.33984375	12867.900390625
126	1	127.455871582031	0.0255622882395983	0.127663493156433	51187.140625	12890.068359375
127	3	290.644104003906	0.021392835304141	2.83438158035278	48820.70703125	14631.634765625
128	1	593.046569824219	0.00336816743947566	3.43463087081909	47139.421875	15840.5908203125
129	1	530.130615234375	0.00351394643075764	0	47111.19921875	15825.9453125
130	1	347.886840820312	0.00614675041288137	0.694146811962128	46998.1953125	15823.55859375
131	1	564.271240234375	0.0127434739843011	0.153074592351913	47196.859375	15742.0126953125
132	1	564.271240234375	0.0127434739843011	0.153074592351913	47196.859375	15742.0126953125
133	1	544.491760253906	0.00526599539443851	0.0151123786345124	47168.359375	15763.9013671875
134	1	667.7763671875	0.00609381636604667	2.22272133827209	47224.80859375	15793.5517578125
135	1	810.122192382812	0.00306312111206353	0.744015395641327	47338.63671875	15893.318359375
136	2	868.665771484375	0.00338708027265966	0.658106505870819	47310.03515625	15877.2373046875
137	1	201.525436401367	0.0145906796678901	0.249825298786163	51272.83984375	12814.2919921875
138	3	487.008209228516	0.0104957995936275	0.719746947288513	54366.00390625	10292.328125
139	1	166.18212890625	0.080349288880825	0	59943.1171875	8317.1669921875
140	1	173.358734130859	0.0971966460347176	0.00677663367241621	59120.19140625	8210.423828125
141	3	322.440704345703	0.00878154207020998	0.00301310047507286	58208.8359375	4706.21240234375
142	1	332.3642578125	0.00814900547266006	0	58112.3671875	4840.3876953125
143	1	2023.5	0.00929793249815702	18.116096496582	57242.33203125	3667.984375
144	1	2023.5	0.00929793249815702	18.116096496582	57242.33203125	3667.984375
145	1	940.5	0.00577506050467491	2.18988680839539	57399.02734375	2991.2783203125
146	1	360.499664306641	0.00962886307388544	3.69113826751709	57125.18359375	3057.48022460938
147	1	685.186462402344	0.0158564206212759	0.401941329240799	56922.578125	3289.86791992188
148	3	766.856567382812	0.0158212501555681	9.75451278686523	56903.91015625	3326.20751953125
149	1	999.127258300781	0.031630877405405	8.83024597167969	56509.16796875	3676.3896484375
150	3	1454.6171875	0.0198238473385572	26.4768962860107	56040.24609375	4143.39404296875
151	1	1429.552734375	0.017942002043128	0.667246997356415	56058.37109375	4123.44873046875
152	1	2985.0263671875	0.0119239995256066	0.317427575588226	55252.12109375	5597.40283203125
153	1	1916.08190917969	0.020573616027832	4.82813358306885	53483.51171875	6712.09814453125
154	1	2507.51416015625	0.0124174561351538	9.44747734069824	53903.94921875	6279.5791015625
155	1	343.185455322266	0.00343953259289265	0	58005.23828125	2196.1650390625
156	1	463.946380615234	0.00304411980323493	0	58150.53125	2052.79150390625
157	1	1282.81665039062	0.0142801227048039	0.983329713344574	61066.2421875	5782.12939453125
158	3	280.692443847656	0.019433906301856	7.94860744476318	62454.57421875	8733.099609375
159	1	270.374725341797	0.0477633327245712	2.16655349731445	61027.125	9508.28515625
160	3	63.7279357910156	0.0178182553499937	1.04854238033295	60737.6796875	9770.22265625
161	3	2113.80859375	0.0133727770298719	3.7152247428894	56484.9375	5047.3974609375
162	1	2218.24487304688	0.0100409965962172	8.99202823638916	57093.9296875	4083.56372070312
163	1	1841.94689941406	0.0137066626921296	11.4000225067139	57608.3984375	3287.89233398438
164	3	816.115783691406	0.00570081500336528	34.041633605957	57092.359375	3200.76708984375
165	3	1403.46228027344	0.00833538174629211	3.14416360855103	57095.62890625	4980.9814453125
166	1	1353.97497558594	0.00814266316592693	0	57321.74609375	4659.1181640625
167	3	1265.92626953125	0.00753730116412044	7.36303758621216	57403.59375	4642.3515625
168	1	1169.88940429688	0.00919010397046804	4.40046548843384	57516.90625	4588.85400390625
169	1	1047.93225097656	0.00919561181217432	0	61510.69921875	5700.71240234375
170	1	570	0.00866838824003935	0.238944530487061	58799.16796875	4348.84228515625
171	3	1162.57641601562	0.0144074466079473	4.48586130142212	58307.87890625	3842.7470703125
172	1	1454.6171875	0.0115632936358452	3.10820484161377	58514.9140625	3489.24267578125
173	1	743.189086914062	0.00536704296246171	0.253143697977066	59607.29296875	748.091064453125
174	1	1202.41625976562	0.0117019638419151	5.30481290817261	59590.28515625	1111.5
175	1	1297.92395019531	0.0201996620744467	24.4878215789795	59661.390625	1162.92578125
176	3	1399.11486816406	0.00853576045483351	11.026873588562	57331.24609375	4585.046875
177	1	1505.92236328125	0.00954575650393963	1.26096975803375	57186.45703125	4682.68115234375
178	1	1233.09851074219	0.0107818022370338	14.2829847335815	57463.37890625	4590.18115234375
179	1	1162.92578125	0.0192365888506174	0	57548.359375	4550.46044921875
