# Supplementary material for: Identifying signals of memory from observations of animal movements
Source: Mov Ecol. 2024 Nov 18;12:72. doi: 10.1186/s40462-024-00510-9 (PMC11575436; doi:10.1186/s40462-024-00510-9)
Supplement: Supplementary file 1 — Supplementary Material 1. [file 40462_2024_510_MOESM1_ESM.zip › Memory_Movement-main/Brown_Bear_Thompson_etal_2022/data/GF1143_input/res_cases_all.csv]

	NLM__n1	NLM__n2	NLM__n3	NLM__n4	NLM__n5	NLM__n6
1	0	161.220352172852	NA	0	19726.03515625	48484.7578125
2	0	207.483139038086	NA	0	19822.2578125	48472.6015625
3	0	90.1249160766602	NA	0	19958.34375	48448.2734375
4	1	63.7279357910156	NA	0	20054.70703125	48436.62890625
5	1	371.594543457031	NA	0	20240.740234375	48580.94140625
6	0	85.5	NA	0	19434.994140625	48433.3984375
7	3	85.5	NA	0	19726.818359375	48267.67578125
8	0	262.757019042969	NA	0	19729.92578125	48574.2421875
9	3	127.455871582031	NA	0	19780.642578125	48178.48828125
10	3	102.758209228516	NA	0	19796.91796875	48191.30859375
11	0	145.322052001953	NA	0	19945.806640625	48524.99609375
12	1	537.736938476562	NA	0.011050621047616	20087.62890625	48847.90234375
13	1	446.095550537109	NA	0.00468273926526308	20121.181640625	48745.7421875
14	3	235.017013549805	NA	0.00184155581519008	20224.640625	48439.26953125
15	3	262.757019042969	NA	0.00143067154567689	20241.521484375	48452.421875
16	3	217.049530029297	NA	0.000446134508820251	20230.78515625	48400.8359375
17	3	171	NA	0	20144.96484375	48463.609375
18	3	243.504104614258	NA	0.00256194756366313	20247.62109375	48413.984375
19	3	201.525436401367	NA	6.26711916993372e-05	20184.802734375	48451.42578125
20	3	450.624572753906	NA	0.0974884778261185	20299.54296875	48839.53125
21	3	235.017013549805	NA	0.00184155581519008	20224.640625	48439.26953125
22	3	254.911743164062	NA	0.00284068798646331	20270.61328125	48388.703125
23	1	308.274627685547	NA	0.0275252889841795	20730.962890625	48361.1484375
24	1	166.18212890625	NA	0.00802208483219147	21215.73828125	48313.72265625
25	0	318.639678955078	NA	0	21719.26171875	48285.671875
26	0	632.802673339844	NA	0	22206.78515625	48249.36328125
27	1	729.956176757812	0.00611638883128762	8.22004890441895	22673.177734375	48243.05078125
28	1	1040.15234375	0.00497660832479596	0.731157898902893	23180.99609375	48232.23828125
29	1	1425.28491210938	0.0117821404710412	5.05851554870605	23672.04296875	48212.40625
30	1	1382.47033691406	0.0149950059130788	0.202215522527695	24029.302734375	48381.8359375
31	1	1354.87451171875	0.0122257051989436	0	24007.5078125	48405.9296875
32	1	913.779541015625	0.0107067171484232	5.15621519088745	24985.544921875	47831.203125
33	1	459.548706054688	0.011334553360939	4.65309810638428	25021.150390625	47168.81640625
34	1	411.032836914062	0.00681859627366066	11.9052629470825	24986.1953125	47137.7421875
35	1	120.915260314941	0.0248291585594416	13.0999507904053	25080	46735.1328125
36	1	293.425445556641	0.00361973443068564	0.794276118278503	25129.841796875	46286.18359375
37	1	285	0.00428743753582239	0	25090.0546875	46294.7109375
38	3	127.455871582031	0.0448257215321064	26.9051456451416	25036.83984375	46154.3828125
39	1	57	0.0408167764544487	1.53620898723602	25177.6484375	45688.7109375
40	1	280.692443847656	0.0296249091625214	5.17536401748657	25397.40234375	45433.37109375
41	0	40.3050880432129	NA	0	25223.015625	45962.51171875
42	1	268.868469238281	0.00508111575618386	2.45299434661865	25058.6328125	46491.67578125
43	1	308.274627685547	0.00327002932317555	5.65012216567993	25064.7890625	46452.28125
44	3	117.508506774902	0.0392567366361618	26.8269996643066	25020.337890625	46139.02734375
45	3	243.504104614258	0.0506747104227543	5.59826374053955	25406.466796875	44142.7734375
46	3	423.682952880859	0.00690168747678399	4.59659576416016	25236.294921875	43815.26171875
47	0	40.3050880432129	NA	0	25269.47265625	43134.05859375
48	1	120.915260314941	0.0116406390443444	2.22445845603943	25351.435546875	42431.25390625
49	3	102.758209228516	0.0107802040874958	2.75211501121521	25364.0390625	42445.75390625
50	1	405.061096191406	0.0124797401949763	1.37825036048889	24707.90625	43405.19140625
51	1	670.810302734375	0.071053609251976	0.105008743703365	25156.4609375	42094.88671875
52	1	1152.75366210938	0.0163933746516705	0.240314602851868	24981.626953125	41830.3984375
53	1	442.43896484375	0.0431829206645489	15.9997758865356	24570.4375	40532.7734375
54	1	380.237426757812	0.0182817280292511	1.62825334072113	24507.232421875	40570.55859375
55	1	403.050872802734	0.0166560895740986	2.91714477539062	24524.79296875	40532.21875
56	3	408.057891845703	0.0308451242744923	12.5350942611694	24534.146484375	40545.17578125
57	1	374.858978271484	0.0136959087103605	0.378924190998077	24497.8671875	40557.61328125
58	3	217.049530029297	0.00534290494397283	29.8571491241455	24424.017578125	40454.625
59	0	63.7279357910156	NA	0	24713.197265625	40033.98828125
60	1	28.5	0.0278572104871273	0.815918207168579	25006.115234375	39613.359375
61	1	28.5	0.0304732173681259	1.10399127006531	25024.916015625	39575.1015625
62	3	85.5	0.0159687902778387	2.53891777992249	25245.16015625	39641.2890625
63	3	370.5	0.0120452558621764	3.35922408103943	25149.29296875	38355.50390625
64	1	324.949981689453	0.00651476811617613	0.596208930015564	26929.7109375	35283.046875
65	1	314.792785644531	0.0167026668787003	11.3844242095947	27278.654296875	35223.046875
66	1	182.489044189453	0.0597469434142113	0	27635.654296875	35172.7421875
67	1	201.525436401367	0.0829455927014351	0	27640.078125	35184.62109375
68	3	399	0.00488368794322014	7.4377965927124	27966.458984375	35332.9765625
69	1	199.5	0.0588884241878986	4.19842863082886	31397.765625	31805.412109375
70	3	374.858978271484	0.00582267018035054	0.420423984527588	33696.59375	29821.189453125
71	1	280.692443847656	0.022658932954073	1.62494647502899	36688.22265625	27063.01171875
72	1	1788.92846679688	0.0785406231880188	17.7133750915527	39690.70703125	24377.681640625
73	1	1813.50500488281	0.0876449644565582	0	39687.9375	24361.033203125
74	3	1636.7041015625	0.393961876630783	0	41472.7109375	22909.55078125
75	3	382.367614746094	0.0280418414622545	1.75617444515228	41861.23046875	21455.37109375
76	1	142.5	0.0406527742743492	0.0738926008343697	44907.21875	19054.65234375
77	3	63.7279357910156	0.0184766501188278	6.20958185195923	47957.3359375	16346.5078125
78	1	171	0.0453972294926643	0	47993	16491.875
79	1	63.7279357910156	0.047973919659853	0	47960.79296875	16428.78515625
80	1	102.758209228516	0.00651344563812017	0	48135.421875	16394.4375
81	1	171	0.0453972294926643	0	47993	16491.875
82	1	182.489044189453	0.0258567146956921	0	48050.94140625	16473.6171875
83	3	302.959167480469	0.0222217664122581	0.293576329946518	48265.640625	16633.845703125
84	3	102.758209228516	0.0816313549876213	4.37179088592529	48510.5234375	16764.2265625
85	2	63.7279357910156	0.0306345969438553	7.60745716094971	48480.64453125	16760.931640625
86	3	735.498840332031	0.00743185635656118	11.2920389175415	48121.04296875	17541.02734375
87	0	0	NA	0	50132.3515625	16591.65234375
88	2	90.1249160766602	0.0125168794766068	0.0127405785024166	51056.83203125	15464.89453125
89	1	280.692443847656	0.0163810960948467	0.00083015882410109	52305.95703125	13295.609375
90	1	544.491760253906	0.0465334579348564	0	53585.5234375	11168.5458984375
91	1	544.491760253906	0.0465334579348564	0	53585.5234375	11168.5458984375
92	1	201.525436401367	0.042187225073576	1.94186508655548	52291.65234375	11278.80078125
93	0	57	0.0835401713848114	0	51795.91015625	9954.6220703125
94	3	352.525543212891	0.0168368313461542	0.295064121484756	52862.58203125	8823.4541015625
95	1	456	0.00901527516543865	1.00027143955231	53289.03125	9271.08984375
96	3	166.18212890625	0.0480717532336712	2.65579962730408	53712.7109375	9874.087890625
97	3	191.183807373047	0.0394794344902039	2.92488193511963	53684.234375	9890.3212890625
98	0	228	NA	0	55645.49609375	9849.0078125
99	1	370.5	0.0760847255587578	0.000199038026039489	56636.84375	9826.2197265625
100	2	217.049530029297	0.0691040530800819	0.0135565437376499	59280.98828125	10032
101	1	456.889770507812	0.112996868789196	0.183278948068619	60049.5625	10487.767578125
102	3	370.5	0.0327081270515919	2.36788964271545	60792.6640625	10991.2861328125
103	3	548.208435058594	0.0121565479785204	5.13278150558472	60677.6328125	10834.8740234375
104	0	0	NA	0	59513.73828125	11202.8203125
105	1	318.639678955078	0.265419960021973	0.0497784093022346	59319.45703125	11514.03515625
106	3	497.731109619141	0.0687374100089073	2.39304494857788	59496.375	13338.7607421875
107	0	117.508506774902	NA	0	59685.96875	11293.05078125
108	1	245.166275024414	0.100723676383495	0	59946.33984375	9257.2373046875
109	0	285	NA	0	60060.8671875	9237.60546875
110	1	182.489044189453	0.117939196527004	0.573731422424316	58838.60546875	9074.46484375
111	1	90.1249160766602	0.0960223972797394	0.362517386674881	58724.0078125	9109.3505859375
112	1	90.1249160766602	0.152073577046394	0.0281546134501696	57093.24609375	9685.388671875
113	0	63.7279357910156	NA	0	56259.5859375	10558.89453125
114	3	297.548736572266	0.0216892305761576	0.0686156153678894	55462.43359375	11429.8857421875
115	1	324.949981689453	0.0137552404776216	0.0130219552665949	55434.875	11546.8623046875
116	1	254.911743164062	0.0115351211279631	0.120822109282017	55546.1484375	13428.09765625
117	3	405.061096191406	0.0368488170206547	0.181992635130882	55022.23046875	15218.7333984375
118	3	102.758209228516	0.0262986160814762	0.274702399969101	54150.27734375	15605.435546875
119	3	63.7279357910156	0.0917969793081284	3.84895372390747	52625.33203125	16890.7890625
120	1	180.24983215332	0.12755985558033	0.47956794500351	51147.01953125	18267.43359375
121	1	153.477203369141	0.0879971534013748	0.644673883914948	51118.703125	18280.65625
122	1	497.731109619141	0.0191922057420015	5.22544002532959	49120.6171875	18710.005859375
123	1	625.703186035156	0.0107381157577038	0.304306209087372	48851.77734375	20040.22265625
124	2	513.791076660156	0.0289497096091509	0.858203589916229	48550.359375	21815.162109375
125	1	396.959075927734	0.0133198080584407	4.38086605072021	48439.5703125	22630.1484375
126	1	513.791076660156	0.0899630486965179	0.762256860733032	48309.3828125	23436.79296875
127	3	477.7470703125	0.111053951084614	7.10300636291504	48275.7109375	23426.87890625
128	3	561.384887695312	0.51669317483902	14.0803928375244	47175.84375	24595.251953125
129	2	584.771118164062	0.256393611431122	0.0143864769488573	47067.82421875	25261.951171875
130	1	525.514038085938	0.184493154287338	0	47129.90234375	25255.630859375
131	1	1010.84643554688	0.0219484232366085	0	46499.015625	25745.470703125
132	1	1027.58215332031	0.0202597305178642	0	46478.1875	25784.94140625
133	1	1037.41564941406	0.0275061186403036	0	46471.34375	25761.130859375
134	1	1335.85668945312	0.0613374933600426	2.32817006111145	46070.2578125	26045.833984375
135	1	1154.16198730469	0.145107463002205	0	45693.421875	25636.6328125
136	1	646.139709472656	0.0421540625393391	0	44967.2734375	25940.73046875
137	2	693.434936523438	0.0187830422073603	0.543405890464783	44864.484375	25101.138671875
138	1	1051.41442871094	0.0141143696382642	3.22507047653198	44777.34765625	24249.615234375
139	1	752.421569824219	0.00905969738960266	13.4803762435913	44712.5859375	23410.177734375
140	1	553.369873046875	0.0379506573081017	15.9432058334351	44698.50390625	22565.162109375
141	3	1377.46728515625	0.0133826630190015	17.9967098236084	44678.84765625	21753.56640625
142	2	1217.5205078125	0.0219133272767067	0.0193235203623772	44681.74609375	20958.64453125
143	1	847.365905761719	0.00891943275928497	8.10543346405029	44707.19921875	20182.3671875
144	3	243.504104614258	0.0129609629511833	0.219751164317131	44783.62109375	19405.5703125
145	0	205.516418457031	NA	0	45501.2578125	18548.68359375
146	1	63.7279357910156	0.0342862047255039	0.0624090582132339	45069.26953125	18794.880859375
147	1	117.508506774902	0.0979981645941734	0	48462.1015625	15765.5244140625
148	1	318.639678955078	0.0316061303019524	0.129867419600487	51186.0703125	13090.6865234375
149	1	484.5	0.0124712893739343	3.16023755073547	52973.734375	10913.23046875
150	1	63.7279357910156	0.0115210963413119	0	54063.05078125	10127.41015625
151	1	102.758209228516	0.0213051419705153	0	54090.640625	10137.1103515625
152	1	302.959167480469	0.0244850777089596	0.0657696276903152	55143.78125	9662.802734375
153	3	90.1249160766602	0.123513735830784	0.0923102647066116	55737.20703125	9579.095703125
154	1	80.6101760864258	0.0780524611473083	0	55709.48046875	9563.310546875
155	1	471.758941650391	0.0421188436448574	0.113386400043964	57371.07421875	10296.115234375
156	1	357.103973388672	0.0185091532766819	0.129952445626259	59060.42578125	11373.78515625
157	1	344.366821289062	0.0286074504256248	0.155967697501183	59059.94921875	11345.291015625
158	3	254.911743164062	0.162326738238335	0.118974342942238	59260.8828125	11428.53515625
159	1	222.59211730957	0.0531335137784481	1.7518835067749	61087.23046875	9350.9970703125
160	1	80.6101760864258	0.0365799963474274	1.37566554546356	60020.4375	7211.8515625
161	3	324.949981689453	0.206773579120636	15.4050426483154	59456.984375	7638.8505859375
162	1	306.954406738281	0.385122209787369	0	58924.03125	8132.2939453125
163	1	306.954406738281	0.385122209787369	0	58924.03125	8132.2939453125
164	3	145.322052001953	0.0210221856832504	0.498971790075302	54434.76953125	8146.26513671875
165	1	40.3050880432129	0.0661437287926674	0	51769.69921875	9958.29296875
166	1	222.59211730957	0.0109487697482109	0	52595.1640625	10678.072265625
167	1	199.5	0.0122262574732304	0.143697142601013	51273.05078125	12792.0556640625
168	1	90.1249160766602	0.0483425818383694	0.0350952781736851	50034.6796875	14910.83984375
169	2	63.7279357910156	0.0368266403675079	0	50005.44921875	14906.2626953125
170	1	80.6101760864258	0.0190545134246349	1.36755132675171	49480.203125	18180.408203125
171	1	1598.28857421875	0.00553999422118068	2.42043209075928	47875.5546875	18444.8515625
172	3	117.508506774902	0.00353825348429382	0	46547.75	17658.228515625
173	1	360.499664306641	0.00839714985340834	1.04957711696625	45558.265625	18912.751953125
174	1	142.5	0.0900095403194427	0.0250242836773396	45101.390625	18829.20703125
175	1	90.1249160766602	0.0372206307947636	0.400654017925262	45070.46875	18813.4765625
176	1	173.358734130859	0.0989525765180588	0.226000279188156	45131.1171875	18826.40234375
177	1	243.504104614258	0.0392471104860306	2.65182781219482	44701.53125	19113.984375
178	1	810.122192382812	0.00449649058282375	5.11557292938232	43751.32421875	19684.505859375
179	1	1010.84643554688	0.00680057797580957	4.62158250808716	43603.66796875	19710.8984375
180	1	1211.83666992188	0.00766360620036721	0.471419364213943	43456.4453125	19739.310546875
181	1	1193.26196289062	0.00964211020618677	1.381432056427	43457.37109375	19756.318359375
182	1	408.057891845703	0.0174233261495829	2.68234419822693	42008.69921875	21004.578125
183	3	1548.73315429688	0.0969004705548286	4.24193716049194	41573.3828125	22731.818359375
184	1	1616.48022460938	0.329426467418671	0	41495.8828125	22851.8828125
185	3	1269.77014160156	0.0174722373485565	18.452823638916	42332.3359375	23092.845703125
186	1	1160.12854003906	0.0129982363432646	14.8524618148804	43199.1171875	23417.2890625
187	3	1147.10290527344	0.0115540809929371	12.6726369857788	43203.2265625	23437.486328125
188	1	1060.64428710938	0.0183493662625551	1.18549704551697	43311.9375	23336.958984375
189	1	120.915260314941	0.045807883143425	1.09187912940979	44365.6015625	22982.470703125
190	1	1296.3583984375	0.0114221964031458	4.42478179931641	44600.1328125	24185.95703125
191	1	460.431579589844	0.00715754739940166	18.0251903533936	44329.73046875	25887.037109375
192	3	584.771118164062	0.233121871948242	0	44103.21484375	27617.220703125
193	3	584.771118164062	0.233121871948242	0	44103.21484375	27617.220703125
194	1	564.271240234375	0.191298514604568	0	44095.7265625	27594.55078125
195	1	739.353942871094	0.0687079504132271	8.0844898223877	44218.6484375	27764.705078125
196	1	280.692443847656	0.014197576791048	4.31025409698486	43567.69140625	28866.322265625
197	1	364.978088378906	0.0112137198448181	27.2891407012939	43248.55078125	29098.052734375
198	1	525.514038085938	0.017271876335144	16.8807239532471	42957.02734375	29314.255859375
199	2	572.842895507812	0.0121160028502345	13.3702411651611	42638.609375	29550.115234375
200	1	324.949981689453	0.0238384678959846	0.0277077034115791	42216.4375	29334.822265625
201	1	1117.33081054688	0.626000940799713	0	42712.23046875	27657.66015625
202	1	1060.64428710938	0.183727085590363	0.197269454598427	42452.4296875	26385.427734375
203	1	435.966156005859	0.255919903516769	0.000146065431181341	40940.7734375	25484.306640625
204	1	1288.81774902344	0.264761060476303	21.8928394317627	39570.984375	24801.37109375
205	1	1471.27368164062	0.0493384338915348	2.0131413936615	39577.83984375	24660.33984375
206	1	1454.6171875	0.0252624414861202	13.9701166152954	39640.55078125	24648.01953125
207	1	1533.71313476562	0.0179260391741991	22.7062759399414	39844.99609375	24521.529296875
208	1	1454.6171875	0.0252624414861202	13.9701166152954	39640.55078125	24648.01953125
209	1	866.793640136719	0.0252443756908178	1.96429133415222	41235.640625	22286.9453125
210	1	1179.91381835938	0.00832518748939037	5.92643928527832	42874.953125	19953.6640625
211	1	1242.61303710938	0.0125446366146207	9.48756122589111	42902.1953125	19897.837890625
212	1	1471.27368164062	0.0305885262787342	7.57872867584229	44122.45703125	18732.544921875
213	3	1145.68579101562	0.00888107158243656	4.08824586868286	45351.55859375	16877.126953125
214	3	371.594543457031	0.020507887005806	0.933088839054108	49134.296875	14633.466796875
215	0	270.374725341797	NA	0	52415.59765625	11900.65234375
216	3	90.1249160766602	0.123513735830784	0.0923102647066116	55737.20703125	9579.095703125
217	1	80.6101760864258	0.0780524611473083	0	55709.48046875	9563.310546875
218	0	343.185455322266	0.0775046348571777	0	56665.8046875	9791.1083984375
219	3	201.525436401367	0.121912613511086	0.0632471740245819	59230.92578125	11343.1435546875
220	1	241.830520629883	0.0885047540068626	0.0741516202688217	59202.90234375	11371.8212890625
221	1	145.322052001953	0.092431977391243	0.0329984799027443	59439.58203125	8950.134765625
222	3	166.18212890625	0.00782111566513777	0.106976382434368	59802.89453125	6538.68505859375
223	1	102.758209228516	0.0115894488990307	0.533338010311127	59770.8125	6593.9169921875
224	3	57	0.057684738188982	0.0158176347613335	58913.44140625	7706.86572265625
225	1	80.6101760864258	0.0780524611473083	0	55709.48046875	9563.310546875
226	3	145.322052001953	0.0478621535003185	0.373936116695404	55515.84375	9456.890625
227	2	182.489044189453	0.0484045036137104	0.35210993885994	54990.4765625	8745.6005859375
228	2	180.24983215332	0.0127092506736517	0.437212705612183	54461.14453125	8151.4482421875
229	2	754.577514648438	0.0144489202648401	1.1413027048111	53953.51953125	7739.52099609375
230	1	1683.18981933594	0.00607917085289955	0	53472.95703125	7494.79541015625
231	3	1686.32360839844	0.00712024094536901	2.16546607017517	53526.34765625	7464.443359375
232	1	2191.53686523438	0.00661762757226825	4.16213369369507	53620.37890625	6962.462890625
233	1	3023.82177734375	0.00882823951542377	1.3172515630722	55312.28125	5534.7265625
234	1	2099.349609375	0.0102993911132216	0	57008.79296875	4295.28173828125
235	1	2099.349609375	0.0102993911132216	0	57008.79296875	4295.28173828125
236	3	1484.46435546875	0.0118470629677176	18.7214088439941	58490.08984375	3472.44165039062
237	1	1568.53601074219	0.0140200983732939	14.2857389450073	58528.84765625	3382.38696289062
238	3	1369.18701171875	0.0140574276447296	3.7240035533905	58504.60546875	3569.6748046875
239	3	1148.87170410156	0.00882331840693951	2.10244750976562	58392.80078125	3813.14672851562
240	1	940.068054199219	0.0105510978028178	4.37882566452026	58281.796875	4056.62231445312
241	1	1573.96398925781	0.0147279929369688	0.0631488487124443	55721.87890625	6075.91650390625
242	1	1930.65148925781	0.0101619651541114	1.28934454917908	55584.65234375	5950.77001953125
243	3	1906.30700683594	0.0088029783219099	0.396863788366318	55581.58984375	5971.8212890625
244	3	2613.62255859375	0.00807911343872547	3.18429899215698	55432.68359375	5654.35986328125
245	1	254.911743164062	0.0226452797651291	1.62799918651581	55482.5546875	7595.5576171875
246	1	344.366821289062	0.0224071070551872	0	55700.08984375	9934.2431640625
247	3	484.5	0.0117777455598116	0.917830467224121	54308.32421875	10344.71484375
248	1	371.594543457031	0.00636550830677152	2.40705609321594	52848.9609375	11352.162109375
249	3	333.583953857422	0.0108773978427052	3.49473333358765	51809.08984375	11542.78125
250	1	775.283813476562	0.00938871130347252	0.0337079092860222	49502.6640625	13140.478515625
251	1	395.934661865234	0.00444987649098039	0	46997.74609375	15859.5517578125
252	2	446.095550537109	0.00661719357594848	0	46997.36328125	15895.6689453125
253	1	752.961181640625	0.00243843253701925	0	47167.5078125	15929.2822265625
254	1	909.32421875	0.00687089469283819	17.6350040435791	47196.21484375	16019.3583984375
255	1	832.375671386719	0.0046810912899673	0.205737501382828	47310.13671875	15914.7431640625
256	2	877.966552734375	0.00416189385578036	0.610393762588501	47253.13671875	15957.6591796875
257	3	525.514038085938	0.00502023659646511	0.164946585893631	45983.25390625	16231.619140625
258	1	1029.55639648438	0.00772684393450618	0	45469.73046875	16670.76953125
259	1	739.353942871094	0.00972958188503981	3.93388724327087	44627.11328125	17160.90625
260	3	640.457824707031	0.0142306229099631	6.67592144012451	44307.56640625	17532.412109375
261	3	537.736938476562	0.019434230402112	23.153263092041	44253.1484375	17537.11328125
262	1	450.624572753906	0.0326869934797287	0.0747360363602638	44227.390625	17517.880859375
263	3	171	0.124644719064236	3.01582717895508	43886.484375	17492.314453125
264	1	829.932556152344	0.0144844241440296	1.11988759040833	43555.84375	17515.818359375
265	1	961.42626953125	0.0135185569524765	1.32973599433899	49338.2734375	11872.8759765625
266	2	63.7279357910156	0.00914041325449944	0.370081543922424	50325.75390625	10916.7275390625
267	1	1695.21105957031	0.00836509466171265	0.774084270000458	53447.90234375	7502.05322265625
268	1	1695.21105957031	0.00836509466171265	0.774084270000458	53447.90234375	7502.05322265625
269	3	1001.15759277344	0.00896228291094303	2.15292620658875	54585.74609375	7239.5048828125
270	1	161.220352172852	0.022525442764163	1.65361952781677	55748.51953125	7342.27685546875
271	1	282.135620117188	0.0155829479917884	0.333821088075638	46357.9375	15408.1708984375
272	1	1202.41625976562	0.00862842239439487	0	50361.296875	11662.595703125
273	1	282.135620117188	0.0155829479917884	0.333821088075638	46357.9375	15408.1708984375
274	1	241.830520629883	0.0227808151394129	0.24786813557148	46385.15625	15399.62890625
275	3	931.823608398438	0.0131901502609253	0.529246211051941	45711.0859375	15875.29296875
276	1	1173.70178222656	0.0184969194233418	0.831268846988678	45036.671875	16382.0224609375
277	1	915.9990234375	0.0207791235297918	1.41361308097839	47193.76953125	13423.62109375
278	1	117.508506774902	0.0675977095961571	2.23883461952209	46916.41015625	15695.1181640625
279	1	972.764770507812	0.00680137472227216	2.60756587982178	45526.71484375	16623.5390625
280	1	944.378356933594	0.00709794275462627	8.91787052154541	45555.20703125	16599.947265625
281	1	1505.92236328125	0.0139524172991514	4.23813772201538	44690.9453125	17611.5234375
282	1	1827.55908203125	0.00866035465151072	14.8445329666138	43833	18607.248046875
283	3	1551.87670898438	0.00636067520827055	4.17598342895508	47809.375	18392.1953125
284	1	332.3642578125	0.0102123403921723	0	49179.6875	18931.595703125
285	1	28.5	0.0504473187029362	0.0505409501492977	49978.453125	14968.60546875
286	0	28.5	NA	0	50050.67578125	14406.4609375
287	1	909.32421875	0.0216357689350843	0.230327591300011	47566.91796875	15515.3642578125
288	2	1359.662109375	0.0169788207858801	0	45100.00390625	16963.60546875
289	3	912.445190429688	0.010972760617733	6.36679601669312	42682.6484375	18634.119140625
290	1	1718.52868652344	0.00947095640003681	12.7299118041992	41892.56640625	19288.94140625
291	3	1715.92724609375	0.00896332412958145	13.9808292388916	41891.12109375	19301.12890625
292	1	1602.34899902344	0.00878297537565231	5.6318416595459	42004.9765625	19198.171875
293	1	1305.41198730469	0.022152965888381	5.70178604125977	45285.50390625	16229.3427734375
294	1	1451.26293945312	0.0103038884699345	0.78091698884964	48593.109375	13400.759765625
295	1	127.455871582031	0.0588319003582001	0	52643.9453125	11747.013671875
296	0	85.5	NA	0	55778.0234375	10358.2109375
297	3	222.59211730957	0.0247643459588289	0.407221674919128	58941.0390625	9781.48046875
298	1	57	0.0256927851587534	4.64746999740601	60052.7734375	9777.328125
299	1	408.057891845703	0.0209205709397793	13.9080276489258	61518.90625	8331.21875
300	1	153.477203369141	0.292918384075165	0	63027.734375	7313.90185546875
301	1	120.915260314941	0.0354486145079136	1.04725563526154	63643.5703125	8742.1162109375
302	1	342	0.0386680066585541	1.08941996097565	62215.55859375	10863.623046875
303	3	313.5	0.0521779283881187	1.49455606937408	62244.10546875	10898.78125
304	1	102.758209228516	0.0300704408437014	2.29238080978394	60745.86328125	11690.2119140625
305	0	117.508506774902	NA	0	59625.00390625	9781.48046875
306	1	153.477203369141	0.0421678647398949	0.690069973468781	58560.62890625	7988.64697265625
307	1	572.842895507812	0.00866676494479179	2.23573422431946	57752.51953125	5140.28125
308	1	2099.349609375	0.0135124363005161	12.0386247634888	57199.79296875	4054.81982421875
309	1	2099.349609375	0.0135124363005161	12.0386247634888	57199.79296875	4054.81982421875
310	1	2176.474609375	0.00455382885411382	0	57054.8359375	4167.24169921875
311	2	1801.14587402344	0.0177218969911337	6.60744762420654	56450.046875	5295.32763671875
312	3	969	0.00838316045701504	1.18912041187286	55893.796875	6395.3134765625
313	3	347.886840820312	0.116085022687912	5.89599180221558	54071.109375	9375.1142578125
314	1	28.5	0.0894876345992088	0	55464.54296875	10468.4658203125
315	3	120.915260314941	0.0719224587082863	0.00105439848266542	56658.71484375	10424.1455078125
316	1	431.283264160156	0.0195377804338932	0.0527861416339874	57685.5859375	10918.7734375
317	3	420.797454833984	0.00949808117002249	1.43445563316345	59152.03125	11685.869140625
318	3	180.24983215332	0.0138306180015206	0.95777302980423	60603.28515625	12662.1171875
319	3	268.868469238281	0.0287379622459412	5.66190195083618	62482.05078125	8769.9462890625
320	1	28.5	0.0212281476706266	0	59925.796875	6861.40087890625
321	1	324.949981689453	0.0118117621168494	0.00662894221022725	58240.0703125	4670.69677734375
322	3	282.135620117188	0.00711276708170772	0.0154819581657648	58234.32421875	4725.3310546875
323	3	2179.83081054688	0.00739311054348946	3.32425403594971	56959.30078125	4287.7109375
324	1	1738.5	0.00866773072630167	0.101331576704979	56698.90625	5193.33837890625
325	1	1517.20678710938	0.00839612726122141	5.52976322174072	57054.296875	4888.0615234375
326	3	1212.50671386719	0.0056820847094059	2.73406505584717	57325.3671875	4845
327	1	1180.94592285156	0.00600177422165871	0.804499983787537	58367.8125	3796.0673828125
328	1	1185.408203125	0.0060417428612709	0.182062461972237	58339.5078125	3806.00390625
329	3	1589.11462402344	0.0281920842826366	4.88920497894287	57708.98046875	3934.75512695312
330	1	2176.474609375	0.00455382885411382	0	57054.8359375	4167.24169921875
331	2	2683.392578125	0.0174120739102364	0	56164.90234375	4729.62646484375
332	3	689.323059082031	0.00599296996369958	0.0390656031668186	53156.3203125	8349.52734375
333	3	63.7279357910156	0.043838769197464	2.63855147361755	52962.0859375	10516.654296875
334	1	161.220352172852	0.0152197359129786	0	52539.34765625	10692.021484375
335	0	343.185455322266	NA	0	55212.0546875	9330.0830078125
336	3	371.594543457031	0.0280516464263201	0.0987521111965179	57914.0546875	8607.046875
337	1	570	0.0260666310787201	0.155047416687012	57894.05859375	4833.41845703125
338	1	1249.13256835938	0.00911505240947008	15.0856857299805	57466.5234375	4565.07373046875
339	2	1241.63220214844	0.00951808039098978	1.06887423992157	57431.91796875	4628.77197265625
340	3	1193.60229492188	0.00828493572771549	19.6620540618896	57488.578125	4602.02197265625
341	1	2143.5712890625	0.0573874972760677	6.531813621521	57362.91015625	3832.26977539062
342	1	1285.34680175781	0.044460617005825	4.19706583023071	57262.828125	3250.12475585938
343	3	1644.13134765625	0.009894666261971	12.4341611862183	57149.171875	4568.8974609375
344	2	2109	0.00809807982295752	11.1888980865479	57230.81640625	3729.58203125
345	3	2166.74975585938	0.0119416834786534	1.64086329936981	57166.71484375	3810.16333007812
346	1	2080.5	0.0123281450942159	24.8985958099365	57319.3671875	3650.33715820312
347	1	2082.25610351562	0.00586324976757169	12.9628992080688	57149.91796875	3768.57958984375
348	3	2064.6279296875	0.00935942027717829	21.2077903747559	57012.57421875	3850.45434570312
349	3	1121.68408203125	0.0149921029806137	5.86195945739746	56411.91796875	3789.53564453125
350	1	1410.10217285156	0.0195010900497437	29.9941921234131	56088.35546875	4100.93115234375
351	1	1403.46228027344	0.0226539764553308	21.906436920166	56060.3046875	4129.255859375
352	1	1168.84753417969	0.010217348113656	26.9370040893555	55759.5859375	4453.39306640625
353	1	1672.05395507812	0.00481982668861747	10.2203922271729	54923.28515625	5271.8837890625
354	1	2372.357421875	0.00890632998198271	10.75612449646	54082.30859375	6102.1953125
355	3	1335.85668945312	0.0062761059962213	5.50327920913696	57284.04296875	4747.5390625
356	1	1320.2607421875	0.00764050474390388	2.71313500404358	57280.9453125	4772.3671875
357	1	1251.40637207031	0.00755480723455548	2.8261034488678	57400.47265625	4667.3916015625
358	1	1186.09313964844	0.0102137131616473	3.45234894752502	57520.03125	4563.56103515625
359	1	1672.78247070312	0.0341537185013294	13.4339752197266	57380.63671875	4221.17626953125
360	1	2167.68676757812	0.0544813238084316	16.2213134765625	57242.5390625	3948.35595703125
361	1	1943.23193359375	0.00949438009411097	15.6974773406982	57112.8203125	3710.03881835938
362	3	1718.52868652344	0.0168421305716038	15.3456764221191	57116.33984375	3579.7861328125
363	1	1721.59814453125	0.0219225492328405	14.0248546600342	57088.125	3601.615234375
364	1	1339.5	0.0206127371639013	15.3614206314087	57338.96875	3214.8203125
365	1	1251.40637207031	0.0198443047702312	0	56757.58203125	3607.81176757812
366	3	1464.9111328125	0.0221574418246746	21.2120170593262	56182.8984375	4066.32177734375
367	1	1414.98986816406	0.0201807599514723	14.4858455657959	56066.73828125	4114.27880859375
368	1	1410.10217285156	0.0195010900497437	29.9941921234131	56088.35546875	4100.93115234375
369	1	1368.296875	0.0151673052459955	24.8100242614746	56139.4296875	4047.60205078125
370	1	1482	0.0253863707184792	24.4341564178467	55731.609375	4454.12255859375
371	1	1683.67236328125	0.00762624712660909	1.75049793720245	54043.0703125	6304.94482421875
372	1	2438.541015625	0.00698484806343913	0	52910.69140625	7511.142578125
373	1	2317.63012695312	0.0278790555894375	6.2069673538208	52989.96875	7462.53857421875
374	1	1392.13098144531	0.00527126668021083	0.163104996085167	54234.78125	6222.2099609375
375	3	1381.29479980469	0.0039987675845623	14.6831207275391	54240.59765625	6225.4072265625
376	1	1279.96411132812	0.00479802535846829	2.04022192955017	54321.4765625	6231.79736328125
377	1	504.216461181641	0.0123644769191742	13.9112071990967	56737.74609375	3623.537109375
378	3	523.966125488281	0.00774719333276153	1.06525063514709	59165.51171875	1026.39575195312
379	3	142.5	0.00566547922790051	8.3687686920166	61439.02734375	1375.40185546875
380	1	400.016571044922	0.00871890131384134	24.8162784576416	59856.359375	1262.07067871094
381	3	816.115783691406	0.0037125158123672	2.01542210578918	60336.6015625	1457.96374511719
382	1	1029.55639648438	0.0208524726331234	4.43214464187622	59924.3046875	1865.607421875
383	0	28.5	NA	0	59765.05078125	850.236755371094
384	3	627.647399902344	0.0107765272259712	15.7476930618286	59598.046875	686.370910644531
385	1	1345.24829101562	0.0161618143320084	0.0799859389662743	59788.4140625	2593.5
386	3	1396.79077148438	0.00847612135112286	12.7394371032715	59474.828125	1328.54028320312
387	3	1425	0.00850131642073393	20.453483581543	59442.2890625	1365.92028808594
388	2	1282.5	0.0164824817329645	0.391389280557632	59464.3203125	1236.3876953125
389	1	778.420532226562	0.00171260687056929	9.76259708404541	57828.6015625	2531.8525390625
390	1	1514.79577636719	0.0101476088166237	5.58191776275635	56192.9375	4080.3798828125
391	1	313.5	0.00580954970791936	0.828572392463684	57000.640625	3623.20092773438
392	3	627.647399902344	0.00323328375816345	2.22137713432312	56653.36328125	4794.86572265625
393	1	1148.87170410156	0.00700640818104148	11.0709276199341	52402.0859375	8689.1826171875
394	1	1177.15698242188	0.00515004200860858	0.0533241033554077	52395.2578125	8682.0283203125
395	1	1848.11022949219	0.0110442144796252	9.651611328125	52733.50390625	8082.14990234375
396	2	2057.73168945312	0.0058319796808064	2.57926487922668	53074.0234375	7505.083984375
397	1	1187.80395507812	0.00773416925221682	16.6244659423828	54146.7890625	6495.24951171875
398	1	487.008209228516	0.00459798751398921	9.49195098876953	55191.7265625	5537.00048828125
399	2	1365.92028808594	0.0060259522870183	0.160604700446129	54262.68359375	6193.88330078125
400	1	1325.7861328125	0.00872343219816685	18.6193218231201	54312.69140625	6134.12451171875
401	1	2075.80981445312	0.019193347543478	31.4303398132324	53214.7421875	7276.826171875
402	1	2513.82275390625	0.0136029645800591	2.23776412010193	52118.73828125	8419.6640625
403	3	2361.3759765625	0.00342854158952832	3.60392642021179	51024.80859375	9562.5888671875
404	3	584.771118164062	0.00670898193493485	0.828846633434296	51660.0625	8775.8251953125
405	1	28.5	0.0666225478053093	0	53004.54296875	10228.6015625
406	1	90.1249160766602	0.00840221811085939	0.0646894499659538	51988.1328125	12152.4013671875
407	1	649.899963378906	0.0277856718748808	0	48337.421875	14827.041015625
408	3	1784.83740234375	0.00865050870925188	0.597474098205566	44659.64453125	17861.31640625
409	1	1758.01342773438	0.00843852944672108	0.60459440946579	44659.58203125	17877.703125
410	1	1773.88171386719	0.0238892193883657	5.29102230072021	38915.44140625	23759.2421875
411	3	1174.0478515625	0.102334804832935	19.1257152557373	37583.0390625	24975.009765625
412	1	1200.04968261719	0.139392927289009	31.2426147460938	37610.06640625	24936.181640625
413	3	1911.41320800781	0.21459524333477	34.1690521240234	37581.171875	24593.849609375
414	1	2587.3857421875	0.0559844709932804	0.916101038455963	37565.76953125	24267.611328125
415	1	2097.60766601562	0.141597658395767	16.9736194610596	37563.875	23958.12890625
416	1	979.421875	0.0327013656497002	0.0594069436192513	36912.38671875	23377.453125
417	3	241.830520629883	0.00563954282552004	0.390725076198578	37531.0390625	22760.796875
418	1	387.641906738281	0.00969379488378763	0	38577.8828125	22294.287109375
419	1	627.647399902344	0.00906549300998449	0.710419833660126	38414.33203125	22559.70703125
420	1	947.383911132812	0.00374220055527985	6.88194370269775	38226.74609375	22856.947265625
421	1	884.8779296875	0.00430634850636125	2.20590877532959	38272.5390625	22798.611328125
422	1	420.797454833984	0.078913502395153	0	39285.16796875	24450.09375
423	1	166.18212890625	0.0153941474854946	0	39563.80078125	24754.099609375
424	1	199.5	0.0170014146715403	0	39691.85546875	24617.46875
425	1	191.183807373047	0.0157891381531954	0	39666.234375	24644.7890625
426	1	173.358734130859	0.0155370039865375	0	39615.01171875	24699.439453125
427	1	180.24983215332	0.0151348132640123	0	39640.62109375	24672.11328125
428	1	114	0.0142550952732563	0	39346.5390625	24964.861328125
429	1	318.639678955078	0.0148430177941918	0	39693.37109375	24530.537109375
430	1	117.508506774902	0.00584269082173705	3.2653911113739	38843.3671875	23827.857421875
431	1	1786.42944335938	0.00751497177407146	9.64914989471436	36872.2265625	25732.154296875
432	1	1007.22406005859	0.956731140613556	21.8465709686279	34933.1875	27625.248046875
433	1	1043.66052246094	0.230897337198257	2.46316432952881	35112.6015625	27463.88671875
434	1	739.353942871094	0.21264959871769	2.07309126853943	33920.56640625	28545.06640625
435	3	1032.70727539062	0.187342464923859	25.8567676544189	33310.453125	28908.849609375
436	3	285	0.118254564702511	40.1382484436035	31054.408203125	31139.9765625
437	2	117.508506774902	0.0130610140040517	0.0468335635960102	33071.49609375	29587.88671875
438	0	0	NA	0	35079.75	28094.423828125
439	1	40.3050880432129	0.12064465880394	0	38300.703125	25834.03515625
440	1	117.508506774902	0.0158612728118896	0	39014.91796875	25234.734375
441	1	80.6101760864258	0.0237120371311903	0	39180.53515625	25121.177734375
442	1	80.6101760864258	0.0208646412938833	0	39333.55078125	25000.203125
443	1	201.525436401367	0.00590364402160048	0	39998.7421875	24333.609375
444	1	142.5	0.0120542980730534	0	40484.609375	23904.416015625
445	1	85.5	0.0221212860196829	0	40637.73046875	23785.82421875
446	1	346.717468261719	0.00365507509559393	0	40103.30859375	24136.943359375
447	1	256.5	0.0145970312878489	0	39922.6015625	24371.69921875
448	1	258.078491210938	0.0161668304353952	0	39807.57421875	24472.755859375
449	1	173.358734130859	0.014711712487042	0	39500.07421875	24800.732421875
450	1	166.18212890625	0.019933732226491	0	39410.75	24874.802734375
451	1	142.5	0.0177721157670021	0	39423.2890625	24882.78515625
452	1	63.7279357910156	0.0724898502230644	0	38670.4140625	25541.15234375
453	1	127.455871582031	0.0393859669566154	0	38760.01171875	25423.677734375
454	1	117.508506774902	0.0158612728118896	0	39014.91796875	25234.734375
455	1	80.6101760864258	0.0202670488506556	0	36480.7578125	27019.744140625
456	1	28.5	0.0305254571139812	0.200222179293633	33974.22265625	28890.876953125
457	1	40.3050880432129	0.0510420016944408	0	30678.12890625	31568.37890625
458	1	57	0.0578909367322922	0	32872.06640625	30031.8203125
459	1	205.516418457031	0.0322845540940762	0	35064.23046875	28589.36328125
460	1	142.5	0.0410296581685543	0	35127.5078125	28499.95703125
461	1	205.516418457031	0.0371832773089409	0	35536.2421875	28249.75390625
462	1	205.516418457031	0.0342890024185181	0	35970.66015625	27975.912109375
463	1	166.18212890625	0.0364527888596058	0	35982.9609375	27941.892578125
464	1	166.18212890625	0.0540681071579456	0	36148.125	28223.189453125
465	0	28.5	NA	0	36447.43359375	28133.5859375
466	1	85.5	0.0343985036015511	0	36761.5078125	28055.69921875
467	1	90.1249160766602	0.0624195002019405	0	36786.48046875	28028.1953125
468	1	127.455871582031	0.0314856246113777	0	36797.73828125	27993.224609375
469	1	102.758209228516	0.0654381886124611	0	36811.453125	28000.6953125
470	1	142.5	0.0409297794103622	0	36723.9375	27462.77734375
471	1	102.758209228516	0.02032863907516	0	33164.21875	30016.88671875
472	1	28.5	0.0176094900816679	0	32985.58203125	30104.162109375
473	1	57	0.0237747374922037	0	31597.0546875	31127.037109375
474	3	217.049530029297	0.0350075215101242	0	30222.71484375	32181.4609375
475	3	217.049530029297	0.0350075215101242	0	30222.71484375	32181.4609375
476	1	199.5	0.0133389579132199	0	29433.33984375	32831.828125
477	1	408.057891845703	0.0611177086830139	0	29468.50390625	32936.53125
478	1	241.830520629883	0.0262302588671446	0	28783.828125	33379.6328125
479	1	333.583953857422	0.017628438770771	0	28680.12109375	33525.40234375
480	1	201.525436401367	0.029640780761838	0	28576.861328125	33671.23828125
481	1	199.5	0.0324072316288948	0	28564.365234375	33669.41796875
482	1	403.050872802734	0.05170813575387	0	29903.9296875	32890.3828125
483	1	405.061096191406	0.0361432172358036	0	29896.623046875	33059.23828125
484	1	657.973571777344	0.0303424801677465	0	30131.994140625	32635.23828125
485	1	427.5	0.0224114935845137	0	30525.748046875	32110.408203125
486	1	57	0.0331006236374378	0	30961.71875	31560.259765625
487	1	85.5	0.0452576763927937	0	30974.138671875	31563.078125
488	2	102.758209228516	0.0319073088467121	0	32080.734375	30800.484375
489	1	632.802673339844	0.0181828048080206	0	34651.23046875	29226.62109375
490	1	741.5478515625	0.0417096205055714	0	35227.77734375	29330.390625
491	1	102.758209228516	0.0654381886124611	0	36811.453125	28000.6953125
492	1	90.1249160766602	0.068328857421875	0	36718.0234375	27991.150390625
493	1	90.1249160766602	0.068328857421875	0	36718.0234375	27991.150390625
494	1	28.5	0.0512523725628853	0	36711.68359375	27864.853515625
495	0	142.5	0.0409925691783428	0	36900.1171875	27925.724609375
496	1	161.220352172852	0.0473174080252647	0	36847.72265625	27938.21484375
497	1	63.7279357910156	0.0528334341943264	0	36750.3046875	28090.6796875
498	1	199.5	0.00827537197619677	0	36642.234375	28278.162109375
499	1	199.5	0.00827537197619677	0	36642.234375	28278.162109375
500	1	191.183807373047	0.024987019598484	0	36870.421875	27868.29296875
501	1	63.7279357910156	0.0291197896003723	0	36734.05859375	28040.814453125
502	1	80.6101760864258	0.07980727404356	0	36690.7578125	27976.521484375
503	1	217.049530029297	0.0346209332346916	0	36156.5703125	28106.564453125
504	1	293.425445556641	0.0352559201419353	0	35613.65625	28245.5703125
505	1	254.911743164062	0.0384601391851902	0	35625.96875	28211.732421875
506	1	530.130615234375	0.0413076281547546	0	34801.2890625	29019.7734375
507	1	490.332550048828	0.0177312307059765	0	32682.392578125	30588.9453125
508	1	102.758209228516	0.0203563477844	0	33023.9375	30116.748046875
509	2	57	0.0221545621752739	0	33724.94140625	29546.033203125
510	1	102.758209228516	0.057432796806097	0	34400.4921875	29009.09375
511	1	80.6101760864258	0.0606342442333698	0	34425.94921875	28981.0390625
512	1	166.18212890625	0.0358462147414684	0	35280.80078125	28410.5546875
513	1	254.911743164062	0.0250879358500242	0	36086.73046875	27951.759765625
514	1	182.489044189453	0.0354953445494175	0	36205.546875	28010.150390625
515	1	117.508506774902	0.0535999238491058	0	36743.04296875	27963.61328125
516	1	127.455871582031	0.0906274020671844	0	36818.140625	27881.01171875
517	1	120.915260314941	0.0597969628870487	0	36829.5859375	27846.119140625
518	1	57	0.109866842627525	0	36995.33984375	27400.953125
519	1	142.5	0.0512179173529148	0	36951.13671875	27624.029296875
520	1	102.758209228516	0.0517615601420403	0	36827.5234375	27803.921875
521	1	80.6101760864258	0.152891889214516	0	36955.6328125	27379.734375
522	1	85.5	0.149573922157288	0	36942.43359375	27372.71875
523	2	114	0.114155434072018	0	36903.98046875	27393.36328125
524	1	90.1249160766602	0.135264754295349	0	36943.609375	27414.392578125
525	1	145.322052001953	0.0262857768684626	0	36984.171875	27765.728515625
526	1	254.911743164062	0.00985748320817947	0	36545.71484375	28430.66015625
527	1	63.7279357910156	0.0512711927294731	0	35241.08984375	28863.126953125
528	3	117.508506774902	0.0255072209984064	0	33941.7890625	29400.869140625
529	3	117.508506774902	0.0255072209984064	0	33941.7890625	29400.869140625
530	3	191.183807373047	0.0282971039414406	0	34910.91796875	28679.341796875
531	1	180.24983215332	0.0366302654147148	0	36021.33984375	27920.28515625
532	2	153.477203369141	0.0175495464354753	0	36136.4921875	27855.71484375
533	1	182.489044189453	0.0387158803641796	0	35957.6171875	27969.7109375
534	1	182.489044189453	0.0332791581749916	0	35804.1328125	28056.58203125
535	1	217.049530029297	0.0338293090462685	0	35638.32421875	28177.912109375
536	1	166.18212890625	0.0365377590060234	0	35484.92578125	28265.98046875
537	1	166.18212890625	0.0359575413167477	0	35344.52734375	28360.37890625
538	1	153.477203369141	0.0382941290736198	0	35165.82421875	28477.546875
539	1	120.915260314941	0.0611789710819721	0	35012.58203125	28567.421875
540	3	142.5	0.073080874979496	0	34846.828125	28691.234375
541	1	117.508506774902	0.0713858008384705	0	34833.97265625	28685.92578125
542	1	90.1249160766602	0.0585536174476147	0	35101.73828125	28488.955078125
543	3	484.5	0.0322072505950928	0	34442.1640625	29216.50390625
544	2	698.686096191406	0.0541764423251152	0	35389.17578125	29328.83984375
545	1	85.5	0.0473033264279366	0	36154.0234375	28347.201171875
546	1	114	0.0996298268437386	0	36917.171875	27400.345703125
547	1	85.5	0.127032920718193	0	36929.25	27365.728515625
548	1	153.477203369141	0.0126912146806717	0	37881.12109375	26436.205078125
549	1	306.954406738281	0.0252008661627769	0	38227.9453125	26342.54296875
550	1	342	0.035123024135828	0	40559.50390625	24635.09765625
551	1	28.5	0.0302047859877348	0	41226.5859375	24773.337890625
552	1	28.5	0.037458524107933	0	41274.859375	24672.787109375
553	1	57	0.0786574855446815	0	41261.38671875	24662.234375
554	1	222.59211730957	0.00981573574244976	0	40998.91015625	24964.2109375
555	1	117.508506774902	0.0214993786066771	0	41091.98046875	24990.32421875
556	1	63.7279357910156	0.0537218675017357	0	40749.98828125	24957.62109375
557	1	540.749450683594	0.0300682596862316	0	40364.140625	25441.1796875
558	1	102.758209228516	0.0504177547991276	0	40776.88671875	24977.85546875
559	1	127.455871582031	0.036956712603569	0	40790.359375	24988.015625
560	1	182.489044189453	0.0126137062907219	0	41060.578125	24874.21484375
561	1	117.508506774902	0.0541520975530148	0	40892.65234375	24928.638671875
562	1	205.516418457031	0.0301388613879681	0	40805.76171875	25318.60546875
563	1	28.5	0.0514275878667831	0	41082.3828125	25303.84375
564	1	142.5	0.0456984974443913	0	41102.27734375	25411.0390625
565	1	142.5	0.0456984974443913	0	41102.27734375	25411.0390625
566	1	28.5	0.0578465014696121	0	41002.0625	25287.06640625
567	1	313.5	0.0243028346449137	0	40753.0859375	25551.326171875
568	1	344.366821289062	0.0233823005110025	0	40442.89453125	25679.685546875
569	1	245.166275024414	0.0342084765434265	0	40767.046875	25334.640625
570	1	102.758209228516	0.0500011332333088	0	41105.625	25000.93359375
571	1	102.758209228516	0.0314214341342449	0	41094.28125	25038.0078125
572	1	127.455871582031	0.0263485834002495	0	41135.84765625	24794.689453125
573	1	450.624572753906	0.0169446654617786	0	39920.60546875	25793.12890625
574	1	114	0.0666664987802505	0	38744.0703125	26965.759765625
575	1	173.358734130859	0.0290648005902767	0	38652.44140625	26992.44921875
576	1	256.5	0.0373836345970631	0	38560.8671875	27019.50390625
577	1	228	0.0309776812791824	0	38599.671875	27001.4296875
578	1	117.508506774902	0.071243554353714	0	38337.375	27263.12109375
579	1	166.18212890625	0.013903534039855	0	37914.4921875	27087.927734375
580	3	344.366821289062	0.0213152077049017	0	38294.87890625	26425.203125
581	3	344.366821289062	0.0213152077049017	0	38294.87890625	26425.203125
582	3	344.366821289062	0.0213152077049017	0	38294.87890625	26425.203125
583	3	344.366821289062	0.0213152077049017	0	38294.87890625	26425.203125
584	3	344.366821289062	0.0213152077049017	0	38294.87890625	26425.203125
585	3	344.366821289062	0.0213152077049017	0	38294.87890625	26425.203125
586	3	344.366821289062	0.0213152077049017	0	38294.87890625	26425.203125
587	3	344.366821289062	0.0213152077049017	0	38294.87890625	26425.203125
588	3	344.366821289062	0.0213152077049017	0	38294.87890625	26425.203125
589	3	344.366821289062	0.0213152077049017	0	38294.87890625	26425.203125
590	3	344.366821289062	0.0213152077049017	0	38294.87890625	26425.203125
591	3	344.366821289062	0.0213152077049017	0	38294.87890625	26425.203125
592	3	344.366821289062	0.0213152077049017	0	38294.87890625	26425.203125
593	3	344.366821289062	0.0213152077049017	0	38294.87890625	26425.203125
594	3	344.366821289062	0.0213152077049017	0	38294.87890625	26425.203125
595	3	344.366821289062	0.0213152077049017	0	38294.87890625	26425.203125
596	3	344.366821289062	0.0213152077049017	0	38294.87890625	26425.203125
597	3	344.366821289062	0.0213152077049017	0	38294.87890625	26425.203125
598	3	344.366821289062	0.0213152077049017	0	38294.87890625	26425.203125
599	3	344.366821289062	0.0213152077049017	0	38294.87890625	26425.203125
600	3	344.366821289062	0.0213152077049017	0	38294.87890625	26425.203125
601	3	344.366821289062	0.0213152077049017	0	38294.87890625	26425.203125
602	3	344.366821289062	0.0213152077049017	0	38294.87890625	26425.203125
603	3	344.366821289062	0.0213152077049017	0	38294.87890625	26425.203125
604	3	344.366821289062	0.0213152077049017	0	38294.87890625	26425.203125
605	3	344.366821289062	0.0213152077049017	0	38294.87890625	26425.203125
606	3	344.366821289062	0.0213152077049017	0	38294.87890625	26425.203125
607	3	344.366821289062	0.0213152077049017	0	38294.87890625	26425.203125
608	3	344.366821289062	0.0213152077049017	0	38294.87890625	26425.203125
609	3	344.366821289062	0.0213152077049017	0	38294.87890625	26425.203125
610	3	344.366821289062	0.0213152077049017	0	38294.87890625	26425.203125
611	3	344.366821289062	0.0213152077049017	0	38294.87890625	26425.203125
612	3	344.366821289062	0.0213152077049017	0	38294.87890625	26425.203125
613	3	344.366821289062	0.0213152077049017	0	38294.87890625	26425.203125
614	3	344.366821289062	0.0213152077049017	0	38294.87890625	26425.203125
615	3	344.366821289062	0.0213152077049017	0	38294.87890625	26425.203125
616	3	344.366821289062	0.0213152077049017	0	38294.87890625	26425.203125
617	3	344.366821289062	0.0213152077049017	0	38294.87890625	26425.203125
618	3	344.366821289062	0.0213152077049017	0	38294.87890625	26425.203125
619	3	344.366821289062	0.0213152077049017	0	38294.87890625	26425.203125
620	3	344.366821289062	0.0213152077049017	0	38294.87890625	26425.203125
621	3	344.366821289062	0.0213152077049017	0	38294.87890625	26425.203125
622	3	344.366821289062	0.0213152077049017	0	38294.87890625	26425.203125
623	3	344.366821289062	0.0213152077049017	0	38294.87890625	26425.203125
624	3	344.366821289062	0.0213152077049017	0	38294.87890625	26425.203125
625	3	344.366821289062	0.0213152077049017	0	38294.87890625	26425.203125
626	3	344.366821289062	0.0213152077049017	0	38294.87890625	26425.203125
627	3	344.366821289062	0.0213152077049017	0	38294.87890625	26425.203125
628	3	344.366821289062	0.0213152077049017	0	38294.87890625	26425.203125
629	3	344.366821289062	0.0213152077049017	0	38294.87890625	26425.203125
630	3	344.366821289062	0.0213152077049017	0	38294.87890625	26425.203125
631	3	344.366821289062	0.0213152077049017	0	38294.87890625	26425.203125
632	3	344.366821289062	0.0213152077049017	0	38294.87890625	26425.203125
633	3	344.366821289062	0.0213152077049017	0	38294.87890625	26425.203125
634	3	344.366821289062	0.0213152077049017	0	38294.87890625	26425.203125
635	3	344.366821289062	0.0213152077049017	0	38294.87890625	26425.203125
636	3	344.366821289062	0.0213152077049017	0	38294.87890625	26425.203125
637	3	344.366821289062	0.0213152077049017	0	38294.87890625	26425.203125
638	3	344.366821289062	0.0213152077049017	0	38294.87890625	26425.203125
639	3	344.366821289062	0.0213152077049017	0	38294.87890625	26425.203125
640	3	344.366821289062	0.0213152077049017	0	38294.87890625	26425.203125
641	3	344.366821289062	0.0213152077049017	0	38294.87890625	26425.203125
642	3	344.366821289062	0.0213152077049017	0	38294.87890625	26425.203125
643	3	344.366821289062	0.0213152077049017	0	38294.87890625	26425.203125
644	3	344.366821289062	0.0213152077049017	0	38294.87890625	26425.203125
645	3	344.366821289062	0.0213152077049017	0	38294.87890625	26425.203125
646	3	344.366821289062	0.0213152077049017	0	38294.87890625	26425.203125
647	3	344.366821289062	0.0213152077049017	0	38294.87890625	26425.203125
648	3	344.366821289062	0.0213152077049017	0	38294.87890625	26425.203125
649	3	344.366821289062	0.0213152077049017	0	38294.87890625	26425.203125
650	3	344.366821289062	0.0213152077049017	0	38294.87890625	26425.203125
651	3	344.366821289062	0.0213152077049017	0	38294.87890625	26425.203125
652	3	344.366821289062	0.0213152077049017	0	38294.87890625	26425.203125
653	3	344.366821289062	0.0213152077049017	0	38294.87890625	26425.203125
654	3	344.366821289062	0.0213152077049017	0	38294.87890625	26425.203125
655	3	344.366821289062	0.0213152077049017	0	38294.87890625	26425.203125
656	3	344.366821289062	0.0213152077049017	0	38294.87890625	26425.203125
657	3	344.366821289062	0.0213152077049017	0	38294.87890625	26425.203125
658	3	344.366821289062	0.0213152077049017	0	38294.87890625	26425.203125
659	3	344.366821289062	0.0213152077049017	0	38294.87890625	26425.203125
660	3	344.366821289062	0.0213152077049017	0	38294.87890625	26425.203125
661	3	344.366821289062	0.0213152077049017	0	38294.87890625	26425.203125
662	3	344.366821289062	0.0213152077049017	0	38294.87890625	26425.203125
663	3	344.366821289062	0.0213152077049017	0	38294.87890625	26425.203125
664	3	344.366821289062	0.0213152077049017	0	38294.87890625	26425.203125
665	3	344.366821289062	0.0213152077049017	0	38294.87890625	26425.203125
666	3	344.366821289062	0.0213152077049017	0	38294.87890625	26425.203125
667	3	344.366821289062	0.0213152077049017	0	38294.87890625	26425.203125
668	3	344.366821289062	0.0213152077049017	0	38294.87890625	26425.203125
669	3	344.366821289062	0.0213152077049017	0	38294.87890625	26425.203125
670	3	344.366821289062	0.0213152077049017	0	38294.87890625	26425.203125
671	3	344.366821289062	0.0213152077049017	0	38294.87890625	26425.203125
672	3	344.366821289062	0.0213152077049017	0	38294.87890625	26425.203125
673	3	344.366821289062	0.0213152077049017	0	38294.87890625	26425.203125
674	3	344.366821289062	0.0213152077049017	0	38294.87890625	26425.203125
675	3	344.366821289062	0.0213152077049017	0	38294.87890625	26425.203125
676	3	344.366821289062	0.0213152077049017	0	38294.87890625	26425.203125
677	3	344.366821289062	0.0213152077049017	0	38294.87890625	26425.203125
678	3	344.366821289062	0.0213152077049017	0	38294.87890625	26425.203125
679	3	344.366821289062	0.0213152077049017	0	38294.87890625	26425.203125
680	3	344.366821289062	0.0213152077049017	0	38294.87890625	26425.203125
681	3	344.366821289062	0.0213152077049017	0	38294.87890625	26425.203125
682	3	344.366821289062	0.0213152077049017	0	38294.87890625	26425.203125
683	3	344.366821289062	0.0213152077049017	0	38294.87890625	26425.203125
684	3	344.366821289062	0.0213152077049017	0	38294.87890625	26425.203125
685	3	344.366821289062	0.0213152077049017	0	38294.87890625	26425.203125
686	3	344.366821289062	0.0213152077049017	0	38294.87890625	26425.203125
687	3	344.366821289062	0.0213152077049017	0	38294.87890625	26425.203125
688	3	344.366821289062	0.0213152077049017	0	38294.87890625	26425.203125
689	3	344.366821289062	0.0213152077049017	0	38294.87890625	26425.203125
690	3	344.366821289062	0.0213152077049017	0	38294.87890625	26425.203125
691	3	344.366821289062	0.0213152077049017	0	38294.87890625	26425.203125
692	3	344.366821289062	0.0213152077049017	0	38294.87890625	26425.203125
693	3	344.366821289062	0.0213152077049017	0	38294.87890625	26425.203125
694	3	344.366821289062	0.0213152077049017	0	38294.87890625	26425.203125
695	3	344.366821289062	0.0213152077049017	0	38294.87890625	26425.203125
696	3	344.366821289062	0.0213152077049017	0	38294.87890625	26425.203125
697	3	344.366821289062	0.0213152077049017	0	38294.87890625	26425.203125
698	3	344.366821289062	0.0213152077049017	0	38294.87890625	26425.203125
699	3	344.366821289062	0.0213152077049017	0	38294.87890625	26425.203125
700	3	344.366821289062	0.0213152077049017	0	38294.87890625	26425.203125
701	3	344.366821289062	0.0213152077049017	0	38294.87890625	26425.203125
702	3	344.366821289062	0.0213152077049017	0	38294.87890625	26425.203125
703	3	344.366821289062	0.0213152077049017	0	38294.87890625	26425.203125
704	3	344.366821289062	0.0213152077049017	0	38294.87890625	26425.203125
705	3	344.366821289062	0.0213152077049017	0	38294.87890625	26425.203125
706	3	344.366821289062	0.0213152077049017	0	38294.87890625	26425.203125
707	3	344.366821289062	0.0213152077049017	0	38294.87890625	26425.203125
708	3	344.366821289062	0.0213152077049017	0	38294.87890625	26425.203125
709	3	344.366821289062	0.0213152077049017	0	38294.87890625	26425.203125
710	3	344.366821289062	0.0213152077049017	0	38294.87890625	26425.203125
711	3	344.366821289062	0.0213152077049017	0	38294.87890625	26425.203125
712	3	344.366821289062	0.0213152077049017	0	38294.87890625	26425.203125
713	3	344.366821289062	0.0213152077049017	0	38294.87890625	26425.203125
714	3	344.366821289062	0.0213152077049017	0	38294.87890625	26425.203125
715	3	344.366821289062	0.0213152077049017	0	38294.87890625	26425.203125
716	3	344.366821289062	0.0213152077049017	0	38294.87890625	26425.203125
717	3	344.366821289062	0.0213152077049017	0	38294.87890625	26425.203125
718	3	344.366821289062	0.0213152077049017	0	38294.87890625	26425.203125
719	3	344.366821289062	0.0213152077049017	0	38294.87890625	26425.203125
720	3	344.366821289062	0.0213152077049017	0	38294.87890625	26425.203125
721	3	344.366821289062	0.0213152077049017	0	38294.87890625	26425.203125
722	3	344.366821289062	0.0213152077049017	0	38294.87890625	26425.203125
723	3	344.366821289062	0.0213152077049017	0	38294.87890625	26425.203125
724	3	344.366821289062	0.0213152077049017	0	38294.87890625	26425.203125
725	3	344.366821289062	0.0213152077049017	0	38294.87890625	26425.203125
726	3	344.366821289062	0.0213152077049017	0	38294.87890625	26425.203125
727	3	344.366821289062	0.0213152077049017	0	38294.87890625	26425.203125
728	3	344.366821289062	0.0213152077049017	0	38294.87890625	26425.203125
729	3	344.366821289062	0.0213152077049017	0	38294.87890625	26425.203125
730	3	344.366821289062	0.0213152077049017	0	38294.87890625	26425.203125
731	3	344.366821289062	0.0213152077049017	0	38294.87890625	26425.203125
732	3	344.366821289062	0.0213152077049017	0	38294.87890625	26425.203125
733	3	344.366821289062	0.0213152077049017	0	38294.87890625	26425.203125
734	3	344.366821289062	0.0213152077049017	0	38294.87890625	26425.203125
735	3	344.366821289062	0.0213152077049017	0	38294.87890625	26425.203125
736	3	344.366821289062	0.0213152077049017	0	38294.87890625	26425.203125
737	3	344.366821289062	0.0213152077049017	0	38294.87890625	26425.203125
738	3	344.366821289062	0.0213152077049017	0	38294.87890625	26425.203125
739	3	344.366821289062	0.0213152077049017	0	38294.87890625	26425.203125
740	3	344.366821289062	0.0213152077049017	0	38294.87890625	26425.203125
741	3	344.366821289062	0.0213152077049017	0	38294.87890625	26425.203125
742	3	344.366821289062	0.0213152077049017	0	38294.87890625	26425.203125
743	3	344.366821289062	0.0213152077049017	0	38294.87890625	26425.203125
744	3	344.366821289062	0.0213152077049017	0	38294.87890625	26425.203125
745	3	344.366821289062	0.0213152077049017	0	38294.87890625	26425.203125
746	3	344.366821289062	0.0213152077049017	0	38294.87890625	26425.203125
747	3	344.366821289062	0.0213152077049017	0	38294.87890625	26425.203125
748	3	344.366821289062	0.0213152077049017	0	38294.87890625	26425.203125
749	3	344.366821289062	0.0213152077049017	0	38294.87890625	26425.203125
750	3	344.366821289062	0.0213152077049017	0	38294.87890625	26425.203125
751	3	344.366821289062	0.0213152077049017	0	38294.87890625	26425.203125
752	3	344.366821289062	0.0213152077049017	0	38294.87890625	26425.203125
753	3	344.366821289062	0.0213152077049017	0	38294.87890625	26425.203125
754	3	344.366821289062	0.0213152077049017	0	38294.87890625	26425.203125
755	3	344.366821289062	0.0213152077049017	0	38294.87890625	26425.203125
756	3	344.366821289062	0.0213152077049017	0	38294.87890625	26425.203125
757	3	344.366821289062	0.0213152077049017	0	38294.87890625	26425.203125
758	3	344.366821289062	0.0213152077049017	0	38294.87890625	26425.203125
759	3	344.366821289062	0.0213152077049017	0	38294.87890625	26425.203125
760	3	344.366821289062	0.0213152077049017	0	38294.87890625	26425.203125
761	3	344.366821289062	0.0213152077049017	0	38294.87890625	26425.203125
762	3	344.366821289062	0.0213152077049017	0	38294.87890625	26425.203125
763	3	344.366821289062	0.0213152077049017	0	38294.87890625	26425.203125
764	3	344.366821289062	0.0213152077049017	0	38294.87890625	26425.203125
765	3	344.366821289062	0.0213152077049017	0	38294.87890625	26425.203125
766	3	344.366821289062	0.0213152077049017	0	38294.87890625	26425.203125
767	3	344.366821289062	0.0213152077049017	0	38294.87890625	26425.203125
768	3	344.366821289062	0.0213152077049017	0	38294.87890625	26425.203125
769	3	344.366821289062	0.0213152077049017	0	38294.87890625	26425.203125
770	3	344.366821289062	0.0213152077049017	0	38294.87890625	26425.203125
771	3	344.366821289062	0.0213152077049017	0	38294.87890625	26425.203125
772	3	344.366821289062	0.0213152077049017	0	38294.87890625	26425.203125
773	3	344.366821289062	0.0213152077049017	0	38294.87890625	26425.203125
774	3	344.366821289062	0.0213152077049017	0	38294.87890625	26425.203125
775	3	344.366821289062	0.0213152077049017	0	38294.87890625	26425.203125
776	3	344.366821289062	0.0213152077049017	0	38294.87890625	26425.203125
777	3	344.366821289062	0.0213152077049017	0	38294.87890625	26425.203125
778	3	344.366821289062	0.0213152077049017	0	38294.87890625	26425.203125
779	3	344.366821289062	0.0213152077049017	0	38294.87890625	26425.203125
780	3	344.366821289062	0.0213152077049017	0	38294.87890625	26425.203125
781	3	344.366821289062	0.0213152077049017	0	38294.87890625	26425.203125
782	3	344.366821289062	0.0213152077049017	0	38294.87890625	26425.203125
783	3	344.366821289062	0.0213152077049017	0	38294.87890625	26425.203125
784	3	344.366821289062	0.0213152077049017	0	38294.87890625	26425.203125
785	3	344.366821289062	0.0213152077049017	0	38294.87890625	26425.203125
786	3	344.366821289062	0.0213152077049017	0	38294.87890625	26425.203125
787	3	344.366821289062	0.0213152077049017	0	38294.87890625	26425.203125
788	3	344.366821289062	0.0213152077049017	0	38294.87890625	26425.203125
789	3	344.366821289062	0.0213152077049017	0	38294.87890625	26425.203125
790	3	344.366821289062	0.0213152077049017	0	38294.87890625	26425.203125
791	3	344.366821289062	0.0213152077049017	0	38294.87890625	26425.203125
792	3	344.366821289062	0.0213152077049017	0	38294.87890625	26425.203125
793	3	344.366821289062	0.0213152077049017	0	38294.87890625	26425.203125
794	3	344.366821289062	0.0213152077049017	0	38294.87890625	26425.203125
795	3	344.366821289062	0.0213152077049017	0	38294.87890625	26425.203125
796	3	344.366821289062	0.0213152077049017	0	38294.87890625	26425.203125
797	3	344.366821289062	0.0213152077049017	0	38294.87890625	26425.203125
798	3	344.366821289062	0.0213152077049017	0	38294.87890625	26425.203125
799	3	344.366821289062	0.0213152077049017	0	38294.87890625	26425.203125
800	3	344.366821289062	0.0213152077049017	0	38294.87890625	26425.203125
801	3	344.366821289062	0.0213152077049017	0	38294.87890625	26425.203125
802	3	344.366821289062	0.0213152077049017	0	38294.87890625	26425.203125
803	3	344.366821289062	0.0213152077049017	0	38294.87890625	26425.203125
804	3	344.366821289062	0.0213152077049017	0	38294.87890625	26425.203125
805	3	344.366821289062	0.0213152077049017	0	38294.87890625	26425.203125
806	3	344.366821289062	0.0213152077049017	0	38294.87890625	26425.203125
807	3	344.366821289062	0.0213152077049017	0	38294.87890625	26425.203125
808	3	344.366821289062	0.0213152077049017	0	38294.87890625	26425.203125
809	3	344.366821289062	0.0213152077049017	0	38294.87890625	26425.203125
810	3	344.366821289062	0.0213152077049017	0	38294.87890625	26425.203125
811	3	344.366821289062	0.0213152077049017	0	38294.87890625	26425.203125
812	3	344.366821289062	0.0213152077049017	0	38294.87890625	26425.203125
813	3	344.366821289062	0.0213152077049017	0	38294.87890625	26425.203125
814	3	344.366821289062	0.0213152077049017	0	38294.87890625	26425.203125
815	3	344.366821289062	0.0213152077049017	0	38294.87890625	26425.203125
816	3	344.366821289062	0.0213152077049017	0	38294.87890625	26425.203125
817	3	344.366821289062	0.0213152077049017	0	38294.87890625	26425.203125
818	3	344.366821289062	0.0213152077049017	0	38294.87890625	26425.203125
819	3	344.366821289062	0.0213152077049017	0	38294.87890625	26425.203125
820	3	344.366821289062	0.0213152077049017	0	38294.87890625	26425.203125
821	3	344.366821289062	0.0213152077049017	0	38294.87890625	26425.203125
822	3	344.366821289062	0.0213152077049017	0	38294.87890625	26425.203125
823	3	344.366821289062	0.0213152077049017	0	38294.87890625	26425.203125
824	3	344.366821289062	0.0213152077049017	0	38294.87890625	26425.203125
825	3	344.366821289062	0.0213152077049017	0	38294.87890625	26425.203125
826	3	344.366821289062	0.0213152077049017	0	38294.87890625	26425.203125
827	3	344.366821289062	0.0213152077049017	0	38294.87890625	26425.203125
828	3	344.366821289062	0.0213152077049017	0	38294.87890625	26425.203125
829	3	344.366821289062	0.0213152077049017	0	38294.87890625	26425.203125
830	3	344.366821289062	0.0213152077049017	0	38294.87890625	26425.203125
831	3	344.366821289062	0.0213152077049017	0	38294.87890625	26425.203125
832	3	344.366821289062	0.0213152077049017	0	38294.87890625	26425.203125
833	3	344.366821289062	0.0213152077049017	0	38294.87890625	26425.203125
834	3	344.366821289062	0.0213152077049017	0	38294.87890625	26425.203125
835	3	344.366821289062	0.0213152077049017	0	38294.87890625	26425.203125
836	3	344.366821289062	0.0213152077049017	0	38294.87890625	26425.203125
837	3	344.366821289062	0.0213152077049017	0	38294.87890625	26425.203125
838	3	344.366821289062	0.0213152077049017	0	38294.87890625	26425.203125
839	3	344.366821289062	0.0213152077049017	0	38294.87890625	26425.203125
840	3	344.366821289062	0.0213152077049017	0	38294.87890625	26425.203125
841	3	344.366821289062	0.0213152077049017	0	38294.87890625	26425.203125
842	3	344.366821289062	0.0213152077049017	0	38294.87890625	26425.203125
843	3	344.366821289062	0.0213152077049017	0	38294.87890625	26425.203125
844	3	344.366821289062	0.0213152077049017	0	38294.87890625	26425.203125
845	3	344.366821289062	0.0213152077049017	0	38294.87890625	26425.203125
846	3	344.366821289062	0.0213152077049017	0	38294.87890625	26425.203125
847	3	344.366821289062	0.0213152077049017	0	38294.87890625	26425.203125
848	3	344.366821289062	0.0213152077049017	0	38294.87890625	26425.203125
849	3	344.366821289062	0.0213152077049017	0	38294.87890625	26425.203125
850	3	344.366821289062	0.0213152077049017	0	38294.87890625	26425.203125
851	3	344.366821289062	0.0213152077049017	0	38294.87890625	26425.203125
852	3	344.366821289062	0.0213152077049017	0	38294.87890625	26425.203125
853	3	344.366821289062	0.0213152077049017	0	38294.87890625	26425.203125
854	3	344.366821289062	0.0213152077049017	0	38294.87890625	26425.203125
855	3	344.366821289062	0.0213152077049017	0	38294.87890625	26425.203125
856	3	344.366821289062	0.0213152077049017	0	38294.87890625	26425.203125
857	3	344.366821289062	0.0213152077049017	0	38294.87890625	26425.203125
858	3	344.366821289062	0.0213152077049017	0	38294.87890625	26425.203125
859	3	344.366821289062	0.0213152077049017	0	38294.87890625	26425.203125
860	3	344.366821289062	0.0213152077049017	0	38294.87890625	26425.203125
861	3	344.366821289062	0.0213152077049017	0	38294.87890625	26425.203125
862	3	344.366821289062	0.0213152077049017	0	38294.87890625	26425.203125
863	3	344.366821289062	0.0213152077049017	0	38294.87890625	26425.203125
864	3	344.366821289062	0.0213152077049017	0	38294.87890625	26425.203125
865	3	344.366821289062	0.0213152077049017	0	38294.87890625	26425.203125
866	3	344.366821289062	0.0213152077049017	0	38294.87890625	26425.203125
867	3	344.366821289062	0.0213152077049017	0	38294.87890625	26425.203125
868	3	344.366821289062	0.0213152077049017	0	38294.87890625	26425.203125
869	3	344.366821289062	0.0213152077049017	0	38294.87890625	26425.203125
870	3	344.366821289062	0.0213152077049017	0	38294.87890625	26425.203125
871	3	344.366821289062	0.0213152077049017	0	38294.87890625	26425.203125
872	3	344.366821289062	0.0213152077049017	0	38294.87890625	26425.203125
873	3	344.366821289062	0.0213152077049017	0	38294.87890625	26425.203125
874	3	344.366821289062	0.0213152077049017	0	38294.87890625	26425.203125
875	3	344.366821289062	0.0213152077049017	0	38294.87890625	26425.203125
876	3	344.366821289062	0.0213152077049017	0	38294.87890625	26425.203125
877	3	344.366821289062	0.0213152077049017	0	38294.87890625	26425.203125
878	3	344.366821289062	0.0213152077049017	0	38294.87890625	26425.203125
879	3	344.366821289062	0.0213152077049017	0	38294.87890625	26425.203125
880	3	344.366821289062	0.0213152077049017	0	38294.87890625	26425.203125
881	3	344.366821289062	0.0213152077049017	0	38294.87890625	26425.203125
882	3	344.366821289062	0.0213152077049017	0	38294.87890625	26425.203125
883	3	344.366821289062	0.0213152077049017	0	38294.87890625	26425.203125
884	3	344.366821289062	0.0213152077049017	0	38294.87890625	26425.203125
885	3	344.366821289062	0.0213152077049017	0	38294.87890625	26425.203125
886	3	344.366821289062	0.0213152077049017	0	38294.87890625	26425.203125
887	3	344.366821289062	0.0213152077049017	0	38294.87890625	26425.203125
888	3	344.366821289062	0.0213152077049017	0	38294.87890625	26425.203125
889	3	344.366821289062	0.0213152077049017	0	38294.87890625	26425.203125
890	3	344.366821289062	0.0213152077049017	0	38294.87890625	26425.203125
891	3	344.366821289062	0.0213152077049017	0	38294.87890625	26425.203125
892	3	344.366821289062	0.0213152077049017	0	38294.87890625	26425.203125
893	3	344.366821289062	0.0213152077049017	0	38294.87890625	26425.203125
894	3	344.366821289062	0.0213152077049017	0	38294.87890625	26425.203125
895	3	344.366821289062	0.0213152077049017	0	38294.87890625	26425.203125
896	3	344.366821289062	0.0213152077049017	0	38294.87890625	26425.203125
897	3	344.366821289062	0.0213152077049017	0	38294.87890625	26425.203125
898	3	344.366821289062	0.0213152077049017	0	38294.87890625	26425.203125
899	3	344.366821289062	0.0213152077049017	0	38294.87890625	26425.203125
900	3	344.366821289062	0.0213152077049017	0	38294.87890625	26425.203125
901	3	344.366821289062	0.0213152077049017	0	38294.87890625	26425.203125
902	3	344.366821289062	0.0213152077049017	0	38294.87890625	26425.203125
903	3	344.366821289062	0.0213152077049017	0	38294.87890625	26425.203125
904	3	344.366821289062	0.0213152077049017	0	38294.87890625	26425.203125
905	3	344.366821289062	0.0213152077049017	0	38294.87890625	26425.203125
906	3	344.366821289062	0.0213152077049017	0	38294.87890625	26425.203125
907	3	344.366821289062	0.0213152077049017	0	38294.87890625	26425.203125
908	3	344.366821289062	0.0213152077049017	0	38294.87890625	26425.203125
909	3	344.366821289062	0.0213152077049017	0	38294.87890625	26425.203125
910	3	344.366821289062	0.0213152077049017	0	38294.87890625	26425.203125
911	3	344.366821289062	0.0213152077049017	0	38294.87890625	26425.203125
912	3	344.366821289062	0.0213152077049017	0	38294.87890625	26425.203125
913	3	344.366821289062	0.0213152077049017	0	38294.87890625	26425.203125
914	3	344.366821289062	0.0213152077049017	0	38294.87890625	26425.203125
915	3	344.366821289062	0.0213152077049017	0	38294.87890625	26425.203125
916	3	344.366821289062	0.0213152077049017	0	38294.87890625	26425.203125
917	3	344.366821289062	0.0213152077049017	0	38294.87890625	26425.203125
918	3	344.366821289062	0.0213152077049017	0	38294.87890625	26425.203125
919	3	344.366821289062	0.0213152077049017	0	38294.87890625	26425.203125
920	3	344.366821289062	0.0213152077049017	0	38294.87890625	26425.203125
921	3	344.366821289062	0.0213152077049017	0	38294.87890625	26425.203125
922	3	344.366821289062	0.0213152077049017	0	38294.87890625	26425.203125
923	3	344.366821289062	0.0213152077049017	0	38294.87890625	26425.203125
924	3	344.366821289062	0.0213152077049017	0	38294.87890625	26425.203125
925	3	344.366821289062	0.0213152077049017	0	38294.87890625	26425.203125
926	3	344.366821289062	0.0213152077049017	0	38294.87890625	26425.203125
927	3	344.366821289062	0.0213152077049017	0	38294.87890625	26425.203125
928	3	344.366821289062	0.0213152077049017	0	38294.87890625	26425.203125
929	3	344.366821289062	0.0213152077049017	0	38294.87890625	26425.203125
930	3	344.366821289062	0.0213152077049017	0	38294.87890625	26425.203125
931	3	344.366821289062	0.0213152077049017	0	38294.87890625	26425.203125
932	3	344.366821289062	0.0213152077049017	0	38294.87890625	26425.203125
933	3	344.366821289062	0.0213152077049017	0	38294.87890625	26425.203125
934	3	344.366821289062	0.0213152077049017	0	38294.87890625	26425.203125
935	3	344.366821289062	0.0213152077049017	0	38294.87890625	26425.203125
936	3	344.366821289062	0.0213152077049017	0	38294.87890625	26425.203125
937	3	344.366821289062	0.0213152077049017	0	38294.87890625	26425.203125
938	3	344.366821289062	0.0213152077049017	0	38294.87890625	26425.203125
939	3	344.366821289062	0.0213152077049017	0	38294.87890625	26425.203125
940	3	344.366821289062	0.0213152077049017	0	38294.87890625	26425.203125
941	3	344.366821289062	0.0213152077049017	0	38294.87890625	26425.203125
942	3	344.366821289062	0.0213152077049017	0	38294.87890625	26425.203125
943	3	344.366821289062	0.0213152077049017	0	38294.87890625	26425.203125
944	3	344.366821289062	0.0213152077049017	0	38294.87890625	26425.203125
945	3	344.366821289062	0.0213152077049017	0	38294.87890625	26425.203125
946	3	344.366821289062	0.0213152077049017	0	38294.87890625	26425.203125
947	3	344.366821289062	0.0213152077049017	0	38294.87890625	26425.203125
948	3	344.366821289062	0.0213152077049017	0	38294.87890625	26425.203125
949	3	344.366821289062	0.0213152077049017	0	38294.87890625	26425.203125
950	3	344.366821289062	0.0213152077049017	0	38294.87890625	26425.203125
951	3	344.366821289062	0.0213152077049017	0	38294.87890625	26425.203125
952	3	344.366821289062	0.0213152077049017	0	38294.87890625	26425.203125
953	3	344.366821289062	0.0213152077049017	0	38294.87890625	26425.203125
954	3	344.366821289062	0.0213152077049017	0	38294.87890625	26425.203125
955	3	344.366821289062	0.0213152077049017	0	38294.87890625	26425.203125
956	3	344.366821289062	0.0213152077049017	0	38294.87890625	26425.203125
957	3	344.366821289062	0.0213152077049017	0	38294.87890625	26425.203125
958	3	344.366821289062	0.0213152077049017	0	38294.87890625	26425.203125
959	3	344.366821289062	0.0213152077049017	0	38294.87890625	26425.203125
960	3	344.366821289062	0.0213152077049017	0	38294.87890625	26425.203125
961	3	344.366821289062	0.0213152077049017	0	38294.87890625	26425.203125
962	3	344.366821289062	0.0213152077049017	0	38294.87890625	26425.203125
963	3	344.366821289062	0.0213152077049017	0	38294.87890625	26425.203125
964	3	344.366821289062	0.0213152077049017	0	38294.87890625	26425.203125
965	3	344.366821289062	0.0213152077049017	0	38294.87890625	26425.203125
966	3	344.366821289062	0.0213152077049017	0	38294.87890625	26425.203125
967	3	344.366821289062	0.0213152077049017	0	38294.87890625	26425.203125
968	3	344.366821289062	0.0213152077049017	0	38294.87890625	26425.203125
969	3	344.366821289062	0.0213152077049017	0	38294.87890625	26425.203125
970	3	344.366821289062	0.0213152077049017	0	38294.87890625	26425.203125
971	3	344.366821289062	0.0213152077049017	0	38294.87890625	26425.203125
972	3	344.366821289062	0.0213152077049017	0	38294.87890625	26425.203125
973	3	344.366821289062	0.0213152077049017	0	38294.87890625	26425.203125
974	3	344.366821289062	0.0213152077049017	0	38294.87890625	26425.203125
975	3	344.366821289062	0.0213152077049017	0	38294.87890625	26425.203125
976	3	344.366821289062	0.0213152077049017	0	38294.87890625	26425.203125
977	3	344.366821289062	0.0213152077049017	0	38294.87890625	26425.203125
978	3	344.366821289062	0.0213152077049017	0	38294.87890625	26425.203125
979	3	344.366821289062	0.0213152077049017	0	38294.87890625	26425.203125
980	3	344.366821289062	0.0213152077049017	0	38294.87890625	26425.203125
981	3	344.366821289062	0.0213152077049017	0	38294.87890625	26425.203125
982	3	344.366821289062	0.0213152077049017	0	38294.87890625	26425.203125
983	3	344.366821289062	0.0213152077049017	0	38294.87890625	26425.203125
984	3	344.366821289062	0.0213152077049017	0	38294.87890625	26425.203125
985	3	344.366821289062	0.0213152077049017	0	38294.87890625	26425.203125
986	3	344.366821289062	0.0213152077049017	0	38294.87890625	26425.203125
987	3	344.366821289062	0.0213152077049017	0	38294.87890625	26425.203125
988	3	344.366821289062	0.0213152077049017	0	38294.87890625	26425.203125
989	3	344.366821289062	0.0213152077049017	0	38294.87890625	26425.203125
990	3	344.366821289062	0.0213152077049017	0	38294.87890625	26425.203125
991	3	344.366821289062	0.0213152077049017	0	38294.87890625	26425.203125
992	3	344.366821289062	0.0213152077049017	0	38294.87890625	26425.203125
993	3	344.366821289062	0.0213152077049017	0	38294.87890625	26425.203125
994	3	344.366821289062	0.0213152077049017	0	38294.87890625	26425.203125
995	3	344.366821289062	0.0213152077049017	0	38294.87890625	26425.203125
996	3	344.366821289062	0.0213152077049017	0	38294.87890625	26425.203125
997	3	344.366821289062	0.0213152077049017	0	38294.87890625	26425.203125
998	3	344.366821289062	0.0213152077049017	0	38294.87890625	26425.203125
999	3	344.366821289062	0.0213152077049017	0	38294.87890625	26425.203125
1000	3	344.366821289062	0.0213152077049017	0	38294.87890625	26425.203125
1001	3	344.366821289062	0.0213152077049017	0	38294.87890625	26425.203125
1002	3	344.366821289062	0.0213152077049017	0	38294.87890625	26425.203125
1003	3	344.366821289062	0.0213152077049017	0	38294.87890625	26425.203125
1004	3	344.366821289062	0.0213152077049017	0	38294.87890625	26425.203125
1005	3	344.366821289062	0.0213152077049017	0	38294.87890625	26425.203125
1006	3	344.366821289062	0.0213152077049017	0	38294.87890625	26425.203125
1007	3	344.366821289062	0.0213152077049017	0	38294.87890625	26425.203125
1008	3	344.366821289062	0.0213152077049017	0	38294.87890625	26425.203125
1009	3	344.366821289062	0.0213152077049017	0	38294.87890625	26425.203125
1010	3	344.366821289062	0.0213152077049017	0	38294.87890625	26425.203125
1011	3	344.366821289062	0.0213152077049017	0	38294.87890625	26425.203125
1012	3	344.366821289062	0.0213152077049017	0	38294.87890625	26425.203125
1013	3	344.366821289062	0.0213152077049017	0	38294.87890625	26425.203125
1014	3	344.366821289062	0.0213152077049017	0	38294.87890625	26425.203125
1015	3	344.366821289062	0.0213152077049017	0	38294.87890625	26425.203125
1016	3	344.366821289062	0.0213152077049017	0	38294.87890625	26425.203125
1017	3	344.366821289062	0.0213152077049017	0	38294.87890625	26425.203125
1018	3	344.366821289062	0.0213152077049017	0	38294.87890625	26425.203125
1019	3	344.366821289062	0.0213152077049017	0	38294.87890625	26425.203125
1020	3	344.366821289062	0.0213152077049017	0	38294.87890625	26425.203125
1021	3	344.366821289062	0.0213152077049017	0	38294.87890625	26425.203125
1022	3	344.366821289062	0.0213152077049017	0	38294.87890625	26425.203125
1023	3	344.366821289062	0.0213152077049017	0	38294.87890625	26425.203125
1024	3	344.366821289062	0.0213152077049017	0	38294.87890625	26425.203125
1025	3	344.366821289062	0.0213152077049017	0	38294.87890625	26425.203125
1026	3	344.366821289062	0.0213152077049017	0	38294.87890625	26425.203125
1027	3	344.366821289062	0.0213152077049017	0	38294.87890625	26425.203125
1028	3	344.366821289062	0.0213152077049017	0	38294.87890625	26425.203125
1029	3	344.366821289062	0.0213152077049017	0	38294.87890625	26425.203125
1030	3	344.366821289062	0.0213152077049017	0	38294.87890625	26425.203125
1031	3	344.366821289062	0.0213152077049017	0	38294.87890625	26425.203125
1032	3	344.366821289062	0.0213152077049017	0	38294.87890625	26425.203125
1033	3	344.366821289062	0.0213152077049017	0	38294.87890625	26425.203125
1034	3	344.366821289062	0.0213152077049017	0	38294.87890625	26425.203125
1035	3	344.366821289062	0.0213152077049017	0	38294.87890625	26425.203125
1036	3	344.366821289062	0.0213152077049017	0	38294.87890625	26425.203125
1037	3	344.366821289062	0.0213152077049017	0	38294.87890625	26425.203125
1038	3	344.366821289062	0.0213152077049017	0	38294.87890625	26425.203125
1039	3	344.366821289062	0.0213152077049017	0	38294.87890625	26425.203125
1040	3	344.366821289062	0.0213152077049017	0	38294.87890625	26425.203125
1041	3	344.366821289062	0.0213152077049017	0	38294.87890625	26425.203125
1042	3	344.366821289062	0.0213152077049017	0	38294.87890625	26425.203125
1043	3	344.366821289062	0.0213152077049017	0	38294.87890625	26425.203125
1044	3	344.366821289062	0.0213152077049017	0	38294.87890625	26425.203125
1045	3	344.366821289062	0.0213152077049017	0	38294.87890625	26425.203125
1046	3	344.366821289062	0.0213152077049017	0	38294.87890625	26425.203125
1047	3	344.366821289062	0.0213152077049017	0	38294.87890625	26425.203125
1048	3	344.366821289062	0.0213152077049017	0	38294.87890625	26425.203125
1049	3	344.366821289062	0.0213152077049017	0	38294.87890625	26425.203125
1050	3	344.366821289062	0.0213152077049017	0	38294.87890625	26425.203125
1051	3	344.366821289062	0.0213152077049017	0	38294.87890625	26425.203125
1052	3	344.366821289062	0.0213152077049017	0	38294.87890625	26425.203125
1053	3	344.366821289062	0.0213152077049017	0	38294.87890625	26425.203125
1054	3	344.366821289062	0.0213152077049017	0	38294.87890625	26425.203125
1055	3	344.366821289062	0.0213152077049017	0	38294.87890625	26425.203125
1056	3	344.366821289062	0.0213152077049017	0	38294.87890625	26425.203125
1057	3	344.366821289062	0.0213152077049017	0	38294.87890625	26425.203125
1058	3	344.366821289062	0.0213152077049017	0	38294.87890625	26425.203125
1059	3	344.366821289062	0.0213152077049017	0	38294.87890625	26425.203125
1060	3	344.366821289062	0.0213152077049017	0	38294.87890625	26425.203125
1061	3	344.366821289062	0.0213152077049017	0	38294.87890625	26425.203125
1062	3	344.366821289062	0.0213152077049017	0	38294.87890625	26425.203125
1063	3	344.366821289062	0.0213152077049017	0	38294.87890625	26425.203125
1064	3	344.366821289062	0.0213152077049017	0	38294.87890625	26425.203125
1065	3	344.366821289062	0.0213152077049017	0	38294.87890625	26425.203125
1066	3	344.366821289062	0.0213152077049017	0	38294.87890625	26425.203125
1067	3	344.366821289062	0.0213152077049017	0	38294.87890625	26425.203125
1068	3	344.366821289062	0.0213152077049017	0	38294.87890625	26425.203125
1069	3	344.366821289062	0.0213152077049017	0	38294.87890625	26425.203125
1070	3	344.366821289062	0.0213152077049017	0	38294.87890625	26425.203125
1071	3	344.366821289062	0.0213152077049017	0	38294.87890625	26425.203125
1072	3	344.366821289062	0.0213152077049017	0	38294.87890625	26425.203125
1073	3	344.366821289062	0.0213152077049017	0	38294.87890625	26425.203125
1074	3	344.366821289062	0.0213152077049017	0	38294.87890625	26425.203125
1075	3	344.366821289062	0.0213152077049017	0	38294.87890625	26425.203125
1076	3	344.366821289062	0.0213152077049017	0	38294.87890625	26425.203125
1077	3	344.366821289062	0.0213152077049017	0	38294.87890625	26425.203125
1078	3	344.366821289062	0.0213152077049017	0	38294.87890625	26425.203125
1079	3	344.366821289062	0.0213152077049017	0	38294.87890625	26425.203125
1080	3	344.366821289062	0.0213152077049017	0	38294.87890625	26425.203125
1081	3	344.366821289062	0.0213152077049017	0	38294.87890625	26425.203125
1082	3	344.366821289062	0.0213152077049017	0	38294.87890625	26425.203125
1083	3	344.366821289062	0.0213152077049017	0	38294.87890625	26425.203125
1084	3	344.366821289062	0.0213152077049017	0	38294.87890625	26425.203125
1085	3	344.366821289062	0.0213152077049017	0	38294.87890625	26425.203125
1086	3	344.366821289062	0.0213152077049017	0	38294.87890625	26425.203125
1087	3	344.366821289062	0.0213152077049017	0	38294.87890625	26425.203125
1088	3	344.366821289062	0.0213152077049017	0	38294.87890625	26425.203125
1089	3	344.366821289062	0.0213152077049017	0	38294.87890625	26425.203125
1090	3	344.366821289062	0.0213152077049017	0	38294.87890625	26425.203125
1091	3	344.366821289062	0.0213152077049017	0	38294.87890625	26425.203125
1092	3	344.366821289062	0.0213152077049017	0	38294.87890625	26425.203125
1093	3	344.366821289062	0.0213152077049017	0	38294.87890625	26425.203125
1094	3	344.366821289062	0.0213152077049017	0	38294.87890625	26425.203125
1095	3	344.366821289062	0.0213152077049017	0	38294.87890625	26425.203125
1096	3	344.366821289062	0.0213152077049017	0	38294.87890625	26425.203125
1097	3	344.366821289062	0.0213152077049017	0	38294.87890625	26425.203125
1098	3	344.366821289062	0.0213152077049017	0	38294.87890625	26425.203125
1099	3	344.366821289062	0.0213152077049017	0	38294.87890625	26425.203125
1100	3	344.366821289062	0.0213152077049017	0	38294.87890625	26425.203125
1101	3	344.366821289062	0.0213152077049017	0	38294.87890625	26425.203125
1102	3	344.366821289062	0.0213152077049017	0	38294.87890625	26425.203125
1103	3	344.366821289062	0.0213152077049017	0	38294.87890625	26425.203125
1104	3	344.366821289062	0.0213152077049017	0	38294.87890625	26425.203125
1105	3	344.366821289062	0.0213152077049017	0	38294.87890625	26425.203125
1106	3	344.366821289062	0.0213152077049017	0	38294.87890625	26425.203125
1107	3	344.366821289062	0.0213152077049017	0	38294.87890625	26425.203125
1108	3	344.366821289062	0.0213152077049017	0	38294.87890625	26425.203125
1109	3	344.366821289062	0.0213152077049017	0	38294.87890625	26425.203125
1110	3	344.366821289062	0.0213152077049017	0	38294.87890625	26425.203125
1111	3	344.366821289062	0.0213152077049017	0	38294.87890625	26425.203125
1112	3	344.366821289062	0.0213152077049017	0	38294.87890625	26425.203125
1113	3	344.366821289062	0.0213152077049017	0	38294.87890625	26425.203125
1114	3	344.366821289062	0.0213152077049017	0	38294.87890625	26425.203125
1115	3	344.366821289062	0.0213152077049017	0	38294.87890625	26425.203125
1116	3	344.366821289062	0.0213152077049017	0	38294.87890625	26425.203125
1117	3	344.366821289062	0.0213152077049017	0	38294.87890625	26425.203125
1118	3	344.366821289062	0.0213152077049017	0	38294.87890625	26425.203125
1119	3	344.366821289062	0.0213152077049017	0	38294.87890625	26425.203125
1120	3	344.366821289062	0.0213152077049017	0	38294.87890625	26425.203125
1121	3	344.366821289062	0.0213152077049017	0	38294.87890625	26425.203125
1122	3	344.366821289062	0.0213152077049017	0	38294.87890625	26425.203125
1123	3	344.366821289062	0.0213152077049017	0	38294.87890625	26425.203125
1124	3	344.366821289062	0.0213152077049017	0	38294.87890625	26425.203125
1125	3	344.366821289062	0.0213152077049017	0	38294.87890625	26425.203125
1126	3	344.366821289062	0.0213152077049017	0	38294.87890625	26425.203125
1127	3	344.366821289062	0.0213152077049017	0	38294.87890625	26425.203125
1128	3	344.366821289062	0.0213152077049017	0	38294.87890625	26425.203125
1129	3	344.366821289062	0.0213152077049017	0	38294.87890625	26425.203125
1130	3	344.366821289062	0.0213152077049017	0	38294.87890625	26425.203125
1131	3	344.366821289062	0.0213152077049017	0	38294.87890625	26425.203125
1132	3	344.366821289062	0.0213152077049017	0	38294.87890625	26425.203125
1133	3	344.366821289062	0.0213152077049017	0	38294.87890625	26425.203125
1134	3	344.366821289062	0.0213152077049017	0	38294.87890625	26425.203125
1135	3	344.366821289062	0.0213152077049017	0	38294.87890625	26425.203125
1136	3	344.366821289062	0.0213152077049017	0	38294.87890625	26425.203125
1137	3	344.366821289062	0.0213152077049017	0	38294.87890625	26425.203125
1138	3	344.366821289062	0.0213152077049017	0	38294.87890625	26425.203125
1139	3	344.366821289062	0.0213152077049017	0	38294.87890625	26425.203125
1140	3	344.366821289062	0.0213152077049017	0	38294.87890625	26425.203125
1141	3	344.366821289062	0.0213152077049017	0	38294.87890625	26425.203125
1142	3	344.366821289062	0.0213152077049017	0	38294.87890625	26425.203125
1143	3	344.366821289062	0.0213152077049017	0	38294.87890625	26425.203125
1144	3	344.366821289062	0.0213152077049017	0	38294.87890625	26425.203125
1145	3	344.366821289062	0.0213152077049017	0	38294.87890625	26425.203125
1146	3	344.366821289062	0.0213152077049017	0	38294.87890625	26425.203125
1147	3	344.366821289062	0.0213152077049017	0	38294.87890625	26425.203125
1148	3	344.366821289062	0.0213152077049017	0	38294.87890625	26425.203125
1149	3	344.366821289062	0.0213152077049017	0	38294.87890625	26425.203125
1150	3	344.366821289062	0.0213152077049017	0	38294.87890625	26425.203125
1151	3	344.366821289062	0.0213152077049017	0	38294.87890625	26425.203125
1152	3	344.366821289062	0.0213152077049017	0	38294.87890625	26425.203125
1153	3	344.366821289062	0.0213152077049017	0	38294.87890625	26425.203125
1154	3	344.366821289062	0.0213152077049017	0	38294.87890625	26425.203125
1155	3	344.366821289062	0.0213152077049017	0	38294.87890625	26425.203125
1156	3	344.366821289062	0.0213152077049017	0	38294.87890625	26425.203125
1157	3	344.366821289062	0.0213152077049017	0	38294.87890625	26425.203125
1158	3	344.366821289062	0.0213152077049017	0	38294.87890625	26425.203125
1159	3	344.366821289062	0.0213152077049017	0	38294.87890625	26425.203125
1160	3	344.366821289062	0.0213152077049017	0	38294.87890625	26425.203125
1161	3	344.366821289062	0.0213152077049017	0	38294.87890625	26425.203125
1162	3	344.366821289062	0.0213152077049017	0	38294.87890625	26425.203125
1163	3	344.366821289062	0.0213152077049017	0	38294.87890625	26425.203125
1164	3	344.366821289062	0.0213152077049017	0	38294.87890625	26425.203125
1165	3	344.366821289062	0.0213152077049017	0	38294.87890625	26425.203125
1166	3	344.366821289062	0.0213152077049017	0	38294.87890625	26425.203125
1167	3	344.366821289062	0.0213152077049017	0	38294.87890625	26425.203125
1168	3	344.366821289062	0.0213152077049017	0	38294.87890625	26425.203125
1169	3	344.366821289062	0.0213152077049017	0	38294.87890625	26425.203125
1170	3	344.366821289062	0.0213152077049017	0	38294.87890625	26425.203125
1171	3	344.366821289062	0.0213152077049017	0	38294.87890625	26425.203125
1172	3	344.366821289062	0.0213152077049017	0	38294.87890625	26425.203125
1173	3	344.366821289062	0.0213152077049017	0	38294.87890625	26425.203125
1174	3	344.366821289062	0.0213152077049017	0	38294.87890625	26425.203125
1175	3	344.366821289062	0.0213152077049017	0	38294.87890625	26425.203125
1176	3	344.366821289062	0.0213152077049017	0	38294.87890625	26425.203125
1177	3	344.366821289062	0.0213152077049017	0	38294.87890625	26425.203125
1178	3	344.366821289062	0.0213152077049017	0	38294.87890625	26425.203125
1179	3	344.366821289062	0.0213152077049017	0	38294.87890625	26425.203125
1180	3	344.366821289062	0.0213152077049017	0	38294.87890625	26425.203125
1181	3	344.366821289062	0.0213152077049017	0	38294.87890625	26425.203125
1182	3	344.366821289062	0.0213152077049017	0	38294.87890625	26425.203125
1183	3	344.366821289062	0.0213152077049017	0	38294.87890625	26425.203125
1184	3	344.366821289062	0.0213152077049017	0	38294.87890625	26425.203125
1185	3	344.366821289062	0.0213152077049017	0	38294.87890625	26425.203125
1186	3	344.366821289062	0.0213152077049017	0	38294.87890625	26425.203125
1187	3	344.366821289062	0.0213152077049017	0	38294.87890625	26425.203125
1188	3	344.366821289062	0.0213152077049017	0	38294.87890625	26425.203125
1189	3	344.366821289062	0.0213152077049017	0	38294.87890625	26425.203125
1190	3	344.366821289062	0.0213152077049017	0	38294.87890625	26425.203125
1191	3	344.366821289062	0.0213152077049017	0	38294.87890625	26425.203125
1192	3	344.366821289062	0.0213152077049017	0	38294.87890625	26425.203125
1193	3	344.366821289062	0.0213152077049017	0	38294.87890625	26425.203125
1194	3	344.366821289062	0.0213152077049017	0	38294.87890625	26425.203125
1195	3	344.366821289062	0.0213152077049017	0	38294.87890625	26425.203125
1196	3	344.366821289062	0.0213152077049017	0	38294.87890625	26425.203125
1197	3	344.366821289062	0.0213152077049017	0	38294.87890625	26425.203125
1198	3	344.366821289062	0.0213152077049017	0	38294.87890625	26425.203125
1199	3	344.366821289062	0.0213152077049017	0	38294.87890625	26425.203125
1200	3	344.366821289062	0.0213152077049017	0	38294.87890625	26425.203125
1201	3	344.366821289062	0.0213152077049017	0	38294.87890625	26425.203125
1202	3	344.366821289062	0.0213152077049017	0	38294.87890625	26425.203125
1203	3	344.366821289062	0.0213152077049017	0	38294.87890625	26425.203125
1204	3	344.366821289062	0.0213152077049017	0	38294.87890625	26425.203125
1205	3	344.366821289062	0.0213152077049017	0	38294.87890625	26425.203125
1206	3	344.366821289062	0.0213152077049017	0	38294.87890625	26425.203125
1207	3	344.366821289062	0.0213152077049017	0	38294.87890625	26425.203125
1208	3	344.366821289062	0.0213152077049017	0	38294.87890625	26425.203125
1209	3	344.366821289062	0.0213152077049017	0	38294.87890625	26425.203125
1210	3	344.366821289062	0.0213152077049017	0	38294.87890625	26425.203125
1211	3	344.366821289062	0.0213152077049017	0	38294.87890625	26425.203125
1212	3	344.366821289062	0.0213152077049017	0	38294.87890625	26425.203125
1213	3	344.366821289062	0.0213152077049017	0	38294.87890625	26425.203125
1214	3	344.366821289062	0.0213152077049017	0	38294.87890625	26425.203125
1215	3	344.366821289062	0.0213152077049017	0	38294.87890625	26425.203125
1216	3	344.366821289062	0.0213152077049017	0	38294.87890625	26425.203125
1217	3	344.366821289062	0.0213152077049017	0	38294.87890625	26425.203125
1218	3	344.366821289062	0.0213152077049017	0	38294.87890625	26425.203125
1219	3	344.366821289062	0.0213152077049017	0	38294.87890625	26425.203125
1220	3	344.366821289062	0.0213152077049017	0	38294.87890625	26425.203125
1221	3	344.366821289062	0.0213152077049017	0	38294.87890625	26425.203125
1222	3	344.366821289062	0.0213152077049017	0	38294.87890625	26425.203125
1223	3	344.366821289062	0.0213152077049017	0	38294.87890625	26425.203125
1224	3	344.366821289062	0.0213152077049017	0	38294.87890625	26425.203125
1225	3	344.366821289062	0.0213152077049017	0	38294.87890625	26425.203125
1226	3	344.366821289062	0.0213152077049017	0	38294.87890625	26425.203125
1227	3	344.366821289062	0.0213152077049017	0	38294.87890625	26425.203125
1228	3	344.366821289062	0.0213152077049017	0	38294.87890625	26425.203125
1229	3	344.366821289062	0.0213152077049017	0	38294.87890625	26425.203125
1230	3	344.366821289062	0.0213152077049017	0	38294.87890625	26425.203125
1231	3	344.366821289062	0.0213152077049017	0	38294.87890625	26425.203125
1232	3	344.366821289062	0.0213152077049017	0	38294.87890625	26425.203125
1233	3	344.366821289062	0.0213152077049017	0	38294.87890625	26425.203125
1234	3	344.366821289062	0.0213152077049017	0	38294.87890625	26425.203125
1235	3	344.366821289062	0.0213152077049017	0	38294.87890625	26425.203125
1236	3	344.366821289062	0.0213152077049017	0	38294.87890625	26425.203125
1237	3	344.366821289062	0.0213152077049017	0	38294.87890625	26425.203125
1238	3	344.366821289062	0.0213152077049017	0	38294.87890625	26425.203125
1239	3	344.366821289062	0.0213152077049017	0	38294.87890625	26425.203125
1240	3	344.366821289062	0.0213152077049017	0	38294.87890625	26425.203125
1241	3	344.366821289062	0.0213152077049017	0	38294.87890625	26425.203125
1242	3	344.366821289062	0.0213152077049017	0	38294.87890625	26425.203125
1243	3	344.366821289062	0.0213152077049017	0	38294.87890625	26425.203125
1244	3	344.366821289062	0.0213152077049017	0	38294.87890625	26425.203125
1245	3	344.366821289062	0.0213152077049017	0	38294.87890625	26425.203125
1246	3	344.366821289062	0.0213152077049017	0	38294.87890625	26425.203125
1247	3	344.366821289062	0.0213152077049017	0	38294.87890625	26425.203125
1248	3	344.366821289062	0.0213152077049017	0	38294.87890625	26425.203125
1249	3	344.366821289062	0.0213152077049017	0	38294.87890625	26425.203125
1250	3	344.366821289062	0.0213152077049017	0	38294.87890625	26425.203125
1251	3	344.366821289062	0.0213152077049017	0	38294.87890625	26425.203125
1252	3	344.366821289062	0.0213152077049017	0	38294.87890625	26425.203125
1253	3	344.366821289062	0.0213152077049017	0	38294.87890625	26425.203125
1254	3	344.366821289062	0.0213152077049017	0	38294.87890625	26425.203125
1255	3	344.366821289062	0.0213152077049017	0	38294.87890625	26425.203125
1256	3	344.366821289062	0.0213152077049017	0	38294.87890625	26425.203125
1257	3	344.366821289062	0.0213152077049017	0	38294.87890625	26425.203125
1258	3	344.366821289062	0.0213152077049017	0	38294.87890625	26425.203125
1259	3	344.366821289062	0.0213152077049017	0	38294.87890625	26425.203125
1260	3	344.366821289062	0.0213152077049017	0	38294.87890625	26425.203125
1261	3	344.366821289062	0.0213152077049017	0	38294.87890625	26425.203125
1262	3	344.366821289062	0.0213152077049017	0	38294.87890625	26425.203125
1263	3	344.366821289062	0.0213152077049017	0	38294.87890625	26425.203125
1264	3	344.366821289062	0.0213152077049017	0	38294.87890625	26425.203125
1265	3	344.366821289062	0.0213152077049017	0	38294.87890625	26425.203125
1266	3	344.366821289062	0.0213152077049017	0	38294.87890625	26425.203125
1267	3	344.366821289062	0.0213152077049017	0	38294.87890625	26425.203125
1268	3	344.366821289062	0.0213152077049017	0	38294.87890625	26425.203125
1269	3	344.366821289062	0.0213152077049017	0	38294.87890625	26425.203125
1270	3	344.366821289062	0.0213152077049017	0	38294.87890625	26425.203125
1271	3	344.366821289062	0.0213152077049017	0	38294.87890625	26425.203125
1272	3	344.366821289062	0.0213152077049017	0	38294.87890625	26425.203125
1273	3	344.366821289062	0.0213152077049017	0	38294.87890625	26425.203125
1274	3	344.366821289062	0.0213152077049017	0	38294.87890625	26425.203125
1275	3	344.366821289062	0.0213152077049017	0	38294.87890625	26425.203125
1276	3	344.366821289062	0.0213152077049017	0	38294.87890625	26425.203125
1277	3	344.366821289062	0.0213152077049017	0	38294.87890625	26425.203125
1278	3	344.366821289062	0.0213152077049017	0	38294.87890625	26425.203125
1279	3	344.366821289062	0.0213152077049017	0	38294.87890625	26425.203125
1280	3	344.366821289062	0.0213152077049017	0	38294.87890625	26425.203125
1281	3	344.366821289062	0.0213152077049017	0	38294.87890625	26425.203125
1282	3	344.366821289062	0.0213152077049017	0	38294.87890625	26425.203125
1283	3	344.366821289062	0.0213152077049017	0	38294.87890625	26425.203125
1284	3	344.366821289062	0.0213152077049017	0	38294.87890625	26425.203125
1285	3	344.366821289062	0.0213152077049017	0	38294.87890625	26425.203125
1286	3	344.366821289062	0.0213152077049017	0	38294.87890625	26425.203125
1287	3	344.366821289062	0.0213152077049017	0	38294.87890625	26425.203125
1288	3	344.366821289062	0.0213152077049017	0	38294.87890625	26425.203125
1289	3	344.366821289062	0.0213152077049017	0	38294.87890625	26425.203125
1290	3	344.366821289062	0.0213152077049017	0	38294.87890625	26425.203125
1291	3	344.366821289062	0.0213152077049017	0	38294.87890625	26425.203125
1292	3	344.366821289062	0.0213152077049017	0	38294.87890625	26425.203125
1293	3	344.366821289062	0.0213152077049017	0	38294.87890625	26425.203125
1294	3	344.366821289062	0.0213152077049017	0	38294.87890625	26425.203125
1295	3	344.366821289062	0.0213152077049017	0	38294.87890625	26425.203125
1296	3	344.366821289062	0.0213152077049017	0	38294.87890625	26425.203125
1297	3	344.366821289062	0.0213152077049017	0	38294.87890625	26425.203125
1298	3	344.366821289062	0.0213152077049017	0	38294.87890625	26425.203125
1299	3	344.366821289062	0.0213152077049017	0	38294.87890625	26425.203125
1300	3	344.366821289062	0.0213152077049017	0	38294.87890625	26425.203125
1301	3	344.366821289062	0.0213152077049017	0	38294.87890625	26425.203125
1302	3	344.366821289062	0.0213152077049017	0	38294.87890625	26425.203125
1303	3	344.366821289062	0.0213152077049017	0	38294.87890625	26425.203125
1304	3	344.366821289062	0.0213152077049017	0	38294.87890625	26425.203125
1305	3	344.366821289062	0.0213152077049017	0	38294.87890625	26425.203125
1306	3	344.366821289062	0.0213152077049017	0	38294.87890625	26425.203125
1307	3	344.366821289062	0.0213152077049017	0	38294.87890625	26425.203125
1308	3	344.366821289062	0.0213152077049017	0	38294.87890625	26425.203125
1309	3	344.366821289062	0.0213152077049017	0	38294.87890625	26425.203125
1310	3	344.366821289062	0.0213152077049017	0	38294.87890625	26425.203125
1311	3	344.366821289062	0.0213152077049017	0	38294.87890625	26425.203125
1312	3	344.366821289062	0.0213152077049017	0	38294.87890625	26425.203125
1313	3	344.366821289062	0.0213152077049017	0	38294.87890625	26425.203125
1314	3	344.366821289062	0.0213152077049017	0	38294.87890625	26425.203125
1315	3	344.366821289062	0.0213152077049017	0	38294.87890625	26425.203125
1316	3	344.366821289062	0.0213152077049017	0	38294.87890625	26425.203125
1317	3	344.366821289062	0.0213152077049017	0	38294.87890625	26425.203125
1318	3	344.366821289062	0.0213152077049017	0	38294.87890625	26425.203125
1319	3	344.366821289062	0.0213152077049017	0	38294.87890625	26425.203125
1320	3	344.366821289062	0.0213152077049017	0	38294.87890625	26425.203125
1321	3	344.366821289062	0.0213152077049017	0	38294.87890625	26425.203125
1322	3	344.366821289062	0.0213152077049017	0	38294.87890625	26425.203125
1323	3	344.366821289062	0.0213152077049017	0	38294.87890625	26425.203125
1324	3	344.366821289062	0.0213152077049017	0	38294.87890625	26425.203125
1325	3	344.366821289062	0.0213152077049017	0	38294.87890625	26425.203125
1326	3	344.366821289062	0.0213152077049017	0	38294.87890625	26425.203125
1327	3	344.366821289062	0.0213152077049017	0	38294.87890625	26425.203125
1328	3	344.366821289062	0.0213152077049017	0	38294.87890625	26425.203125
1329	3	344.366821289062	0.0213152077049017	0	38294.87890625	26425.203125
1330	3	344.366821289062	0.0213152077049017	0	38294.87890625	26425.203125
1331	3	344.366821289062	0.0213152077049017	0	38294.87890625	26425.203125
1332	3	344.366821289062	0.0213152077049017	0	38294.87890625	26425.203125
1333	3	344.366821289062	0.0213152077049017	0	38294.87890625	26425.203125
1334	3	344.366821289062	0.0213152077049017	0	38294.87890625	26425.203125
1335	3	344.366821289062	0.0213152077049017	0	38294.87890625	26425.203125
1336	3	344.366821289062	0.0213152077049017	0	38294.87890625	26425.203125
1337	3	344.366821289062	0.0213152077049017	0	38294.87890625	26425.203125
1338	3	344.366821289062	0.0213152077049017	0	38294.87890625	26425.203125
1339	3	344.366821289062	0.0213152077049017	0	38294.87890625	26425.203125
1340	3	344.366821289062	0.0213152077049017	0	38294.87890625	26425.203125
1341	3	344.366821289062	0.0213152077049017	0	38294.87890625	26425.203125
1342	3	344.366821289062	0.0213152077049017	0	38294.87890625	26425.203125
1343	3	344.366821289062	0.0213152077049017	0	38294.87890625	26425.203125
1344	3	344.366821289062	0.0213152077049017	0	38294.87890625	26425.203125
1345	3	344.366821289062	0.0213152077049017	0	38294.87890625	26425.203125
1346	3	344.366821289062	0.0213152077049017	0	38294.87890625	26425.203125
1347	3	344.366821289062	0.0213152077049017	0	38294.87890625	26425.203125
1348	3	344.366821289062	0.0213152077049017	0	38294.87890625	26425.203125
1349	3	344.366821289062	0.0213152077049017	0	38294.87890625	26425.203125
1350	3	344.366821289062	0.0213152077049017	0	38294.87890625	26425.203125
1351	3	344.366821289062	0.0213152077049017	0	38294.87890625	26425.203125
1352	3	344.366821289062	0.0213152077049017	0	38294.87890625	26425.203125
1353	3	344.366821289062	0.0213152077049017	0	38294.87890625	26425.203125
1354	3	344.366821289062	0.0213152077049017	0	38294.87890625	26425.203125
1355	3	344.366821289062	0.0213152077049017	0	38294.87890625	26425.203125
1356	3	344.366821289062	0.0213152077049017	0	38294.87890625	26425.203125
1357	3	344.366821289062	0.0213152077049017	0	38294.87890625	26425.203125
1358	3	344.366821289062	0.0213152077049017	0	38294.87890625	26425.203125
1359	3	344.366821289062	0.0213152077049017	0	38294.87890625	26425.203125
1360	3	344.366821289062	0.0213152077049017	0	38294.87890625	26425.203125
1361	3	344.366821289062	0.0213152077049017	0	38294.87890625	26425.203125
1362	3	344.366821289062	0.0213152077049017	0	38294.87890625	26425.203125
1363	3	344.366821289062	0.0213152077049017	0	38294.87890625	26425.203125
1364	3	344.366821289062	0.0213152077049017	0	38294.87890625	26425.203125
1365	3	344.366821289062	0.0213152077049017	0	38294.87890625	26425.203125
1366	3	344.366821289062	0.0213152077049017	0	38294.87890625	26425.203125
1367	3	344.366821289062	0.0213152077049017	0	38294.87890625	26425.203125
1368	3	344.366821289062	0.0213152077049017	0	38294.87890625	26425.203125
1369	3	344.366821289062	0.0213152077049017	0	38294.87890625	26425.203125
1370	3	344.366821289062	0.0213152077049017	0	38294.87890625	26425.203125
1371	3	344.366821289062	0.0213152077049017	0	38294.87890625	26425.203125
1372	3	344.366821289062	0.0213152077049017	0	38294.87890625	26425.203125
1373	3	344.366821289062	0.0213152077049017	0	38294.87890625	26425.203125
1374	3	344.366821289062	0.0213152077049017	0	38294.87890625	26425.203125
1375	3	344.366821289062	0.0213152077049017	0	38294.87890625	26425.203125
1376	3	344.366821289062	0.0213152077049017	0	38294.87890625	26425.203125
1377	3	344.366821289062	0.0213152077049017	0	38294.87890625	26425.203125
1378	3	344.366821289062	0.0213152077049017	0	38294.87890625	26425.203125
1379	3	344.366821289062	0.0213152077049017	0	38294.87890625	26425.203125
1380	3	344.366821289062	0.0213152077049017	0	38294.87890625	26425.203125
1381	3	344.366821289062	0.0213152077049017	0	38294.87890625	26425.203125
1382	3	344.366821289062	0.0213152077049017	0	38294.87890625	26425.203125
1383	3	344.366821289062	0.0213152077049017	0	38294.87890625	26425.203125
1384	3	344.366821289062	0.0213152077049017	0	38294.87890625	26425.203125
1385	3	344.366821289062	0.0213152077049017	0	38294.87890625	26425.203125
1386	3	344.366821289062	0.0213152077049017	0	38294.87890625	26425.203125
1387	3	344.366821289062	0.0213152077049017	0	38294.87890625	26425.203125
1388	3	344.366821289062	0.0213152077049017	0	38294.87890625	26425.203125
1389	3	344.366821289062	0.0213152077049017	0	38294.87890625	26425.203125
1390	3	344.366821289062	0.0213152077049017	0	38294.87890625	26425.203125
1391	3	344.366821289062	0.0213152077049017	0	38294.87890625	26425.203125
1392	3	344.366821289062	0.0213152077049017	0	38294.87890625	26425.203125
1393	3	344.366821289062	0.0213152077049017	0	38294.87890625	26425.203125
1394	3	344.366821289062	0.0213152077049017	0	38294.87890625	26425.203125
1395	3	344.366821289062	0.0213152077049017	0	38294.87890625	26425.203125
1396	3	344.366821289062	0.0213152077049017	0	38294.87890625	26425.203125
1397	3	344.366821289062	0.0213152077049017	0	38294.87890625	26425.203125
1398	3	344.366821289062	0.0213152077049017	0	38294.87890625	26425.203125
1399	3	344.366821289062	0.0213152077049017	0	38294.87890625	26425.203125
1400	3	344.366821289062	0.0213152077049017	0	38294.87890625	26425.203125
1401	3	344.366821289062	0.0213152077049017	0	38294.87890625	26425.203125
1402	3	344.366821289062	0.0213152077049017	0	38294.87890625	26425.203125
1403	3	344.366821289062	0.0213152077049017	0	38294.87890625	26425.203125
1404	3	344.366821289062	0.0213152077049017	0	38294.87890625	26425.203125
1405	3	344.366821289062	0.0213152077049017	0	38294.87890625	26425.203125
1406	3	344.366821289062	0.0213152077049017	0	38294.87890625	26425.203125
1407	3	344.366821289062	0.0213152077049017	0	38294.87890625	26425.203125
1408	3	344.366821289062	0.0213152077049017	0	38294.87890625	26425.203125
1409	3	344.366821289062	0.0213152077049017	0	38294.87890625	26425.203125
1410	3	344.366821289062	0.0213152077049017	0	38294.87890625	26425.203125
1411	3	344.366821289062	0.0213152077049017	0	38294.87890625	26425.203125
1412	3	344.366821289062	0.0213152077049017	0	38294.87890625	26425.203125
1413	3	344.366821289062	0.0213152077049017	0	38294.87890625	26425.203125
1414	3	344.366821289062	0.0213152077049017	0	38294.87890625	26425.203125
1415	3	344.366821289062	0.0213152077049017	0	38294.87890625	26425.203125
1416	3	344.366821289062	0.0213152077049017	0	38294.87890625	26425.203125
1417	3	344.366821289062	0.0213152077049017	0	38294.87890625	26425.203125
1418	3	344.366821289062	0.0213152077049017	0	38294.87890625	26425.203125
1419	3	344.366821289062	0.0213152077049017	0	38294.87890625	26425.203125
1420	3	344.366821289062	0.0213152077049017	0	38294.87890625	26425.203125
1421	3	344.366821289062	0.0213152077049017	0	38294.87890625	26425.203125
1422	3	344.366821289062	0.0213152077049017	0	38294.87890625	26425.203125
1423	3	344.366821289062	0.0213152077049017	0	38294.87890625	26425.203125
1424	3	344.366821289062	0.0213152077049017	0	38294.87890625	26425.203125
1425	3	344.366821289062	0.0213152077049017	0	38294.87890625	26425.203125
1426	3	344.366821289062	0.0213152077049017	0	38294.87890625	26425.203125
1427	3	344.366821289062	0.0213152077049017	0	38294.87890625	26425.203125
1428	3	344.366821289062	0.0213152077049017	0	38294.87890625	26425.203125
1429	3	344.366821289062	0.0213152077049017	0	38294.87890625	26425.203125
1430	3	344.366821289062	0.0213152077049017	0	38294.87890625	26425.203125
1431	3	344.366821289062	0.0213152077049017	0	38294.87890625	26425.203125
1432	3	344.366821289062	0.0213152077049017	0	38294.87890625	26425.203125
1433	3	344.366821289062	0.0213152077049017	0	38294.87890625	26425.203125
1434	3	344.366821289062	0.0213152077049017	0	38294.87890625	26425.203125
1435	3	344.366821289062	0.0213152077049017	0	38294.87890625	26425.203125
1436	3	344.366821289062	0.0213152077049017	0	38294.87890625	26425.203125
1437	3	344.366821289062	0.0213152077049017	0	38294.87890625	26425.203125
1438	3	344.366821289062	0.0213152077049017	0	38294.87890625	26425.203125
1439	3	344.366821289062	0.0213152077049017	0	38294.87890625	26425.203125
1440	3	344.366821289062	0.0213152077049017	0	38294.87890625	26425.203125
1441	3	344.366821289062	0.0213152077049017	0	38294.87890625	26425.203125
1442	3	344.366821289062	0.0213152077049017	0	38294.87890625	26425.203125
1443	3	344.366821289062	0.0213152077049017	0	38294.87890625	26425.203125
1444	3	344.366821289062	0.0213152077049017	0	38294.87890625	26425.203125
1445	3	344.366821289062	0.0213152077049017	0	38294.87890625	26425.203125
1446	3	344.366821289062	0.0213152077049017	0	38294.87890625	26425.203125
1447	3	344.366821289062	0.0213152077049017	0	38294.87890625	26425.203125
1448	3	344.366821289062	0.0213152077049017	0	38294.87890625	26425.203125
1449	3	344.366821289062	0.0213152077049017	0	38294.87890625	26425.203125
1450	3	344.366821289062	0.0213152077049017	0	38294.87890625	26425.203125
1451	3	344.366821289062	0.0213152077049017	0	38294.87890625	26425.203125
1452	3	344.366821289062	0.0213152077049017	0	38294.87890625	26425.203125
1453	3	344.366821289062	0.0213152077049017	0	38294.87890625	26425.203125
1454	3	344.366821289062	0.0213152077049017	0	38294.87890625	26425.203125
1455	3	344.366821289062	0.0213152077049017	0	38294.87890625	26425.203125
1456	3	344.366821289062	0.0213152077049017	0	38294.87890625	26425.203125
1457	3	344.366821289062	0.0213152077049017	0	38294.87890625	26425.203125
1458	3	344.366821289062	0.0213152077049017	0	38294.87890625	26425.203125
1459	3	344.366821289062	0.0213152077049017	0	38294.87890625	26425.203125
1460	3	344.366821289062	0.0213152077049017	0	38294.87890625	26425.203125
1461	3	344.366821289062	0.0213152077049017	0	38294.87890625	26425.203125
1462	3	344.366821289062	0.0213152077049017	0	38294.87890625	26425.203125
1463	3	344.366821289062	0.0213152077049017	0	38294.87890625	26425.203125
1464	3	344.366821289062	0.0213152077049017	0	38294.87890625	26425.203125
1465	3	344.366821289062	0.0213152077049017	0	38294.87890625	26425.203125
1466	3	344.366821289062	0.0213152077049017	0	38294.87890625	26425.203125
1467	3	344.366821289062	0.0213152077049017	0	38294.87890625	26425.203125
1468	3	344.366821289062	0.0213152077049017	0	38294.87890625	26425.203125
1469	3	344.366821289062	0.0213152077049017	0	38294.87890625	26425.203125
1470	3	344.366821289062	0.0213152077049017	0	38294.87890625	26425.203125
1471	3	344.366821289062	0.0213152077049017	0	38294.87890625	26425.203125
1472	3	344.366821289062	0.0213152077049017	0	38294.87890625	26425.203125
1473	3	344.366821289062	0.0213152077049017	0	38294.87890625	26425.203125
1474	3	344.366821289062	0.0213152077049017	0	38294.87890625	26425.203125
1475	3	344.366821289062	0.0213152077049017	0	38294.87890625	26425.203125
1476	3	344.366821289062	0.0213152077049017	0	38294.87890625	26425.203125
1477	3	344.366821289062	0.0213152077049017	0	38294.87890625	26425.203125
1478	3	344.366821289062	0.0213152077049017	0	38294.87890625	26425.203125
1479	3	344.366821289062	0.0213152077049017	0	38294.87890625	26425.203125
1480	3	344.366821289062	0.0213152077049017	0	38294.87890625	26425.203125
1481	3	344.366821289062	0.0213152077049017	0	38294.87890625	26425.203125
1482	3	344.366821289062	0.0213152077049017	0	38294.87890625	26425.203125
1483	3	344.366821289062	0.0213152077049017	0	38294.87890625	26425.203125
1484	3	344.366821289062	0.0213152077049017	0	38294.87890625	26425.203125
1485	3	344.366821289062	0.0213152077049017	0	38294.87890625	26425.203125
1486	3	344.366821289062	0.0213152077049017	0	38294.87890625	26425.203125
1487	3	344.366821289062	0.0213152077049017	0	38294.87890625	26425.203125
1488	3	344.366821289062	0.0213152077049017	0	38294.87890625	26425.203125
1489	3	344.366821289062	0.0213152077049017	0	38294.87890625	26425.203125
1490	3	344.366821289062	0.0213152077049017	0	38294.87890625	26425.203125
1491	3	344.366821289062	0.0213152077049017	0	38294.87890625	26425.203125
1492	3	344.366821289062	0.0213152077049017	0	38294.87890625	26425.203125
1493	3	344.366821289062	0.0213152077049017	0	38294.87890625	26425.203125
1494	3	344.366821289062	0.0213152077049017	0	38294.87890625	26425.203125
1495	3	344.366821289062	0.0213152077049017	0	38294.87890625	26425.203125
1496	3	344.366821289062	0.0213152077049017	0	38294.87890625	26425.203125
1497	3	344.366821289062	0.0213152077049017	0	38294.87890625	26425.203125
1498	3	344.366821289062	0.0213152077049017	0	38294.87890625	26425.203125
1499	3	344.366821289062	0.0213152077049017	0	38294.87890625	26425.203125
1500	3	344.366821289062	0.0213152077049017	0	38294.87890625	26425.203125
1501	3	344.366821289062	0.0213152077049017	0	38294.87890625	26425.203125
1502	3	344.366821289062	0.0213152077049017	0	38294.87890625	26425.203125
1503	3	344.366821289062	0.0213152077049017	0	38294.87890625	26425.203125
1504	3	344.366821289062	0.0213152077049017	0	38294.87890625	26425.203125
1505	3	344.366821289062	0.0213152077049017	0	38294.87890625	26425.203125
1506	3	344.366821289062	0.0213152077049017	0	38294.87890625	26425.203125
1507	3	344.366821289062	0.0213152077049017	0	38294.87890625	26425.203125
1508	3	344.366821289062	0.0213152077049017	0	38294.87890625	26425.203125
1509	3	344.366821289062	0.0213152077049017	0	38294.87890625	26425.203125
1510	3	344.366821289062	0.0213152077049017	0	38294.87890625	26425.203125
1511	3	344.366821289062	0.0213152077049017	0	38294.87890625	26425.203125
1512	3	344.366821289062	0.0213152077049017	0	38294.87890625	26425.203125
1513	3	344.366821289062	0.0213152077049017	0	38294.87890625	26425.203125
1514	3	344.366821289062	0.0213152077049017	0	38294.87890625	26425.203125
1515	3	344.366821289062	0.0213152077049017	0	38294.87890625	26425.203125
1516	3	344.366821289062	0.0213152077049017	0	38294.87890625	26425.203125
1517	3	344.366821289062	0.0213152077049017	0	38294.87890625	26425.203125
1518	3	344.366821289062	0.0213152077049017	0	38294.87890625	26425.203125
1519	3	344.366821289062	0.0213152077049017	0	38294.87890625	26425.203125
1520	3	344.366821289062	0.0213152077049017	0	38294.87890625	26425.203125
1521	3	344.366821289062	0.0213152077049017	0	38294.87890625	26425.203125
1522	3	344.366821289062	0.0213152077049017	0	38294.87890625	26425.203125
1523	3	344.366821289062	0.0213152077049017	0	38294.87890625	26425.203125
1524	3	344.366821289062	0.0213152077049017	0	38294.87890625	26425.203125
1525	3	344.366821289062	0.0213152077049017	0	38294.87890625	26425.203125
1526	3	344.366821289062	0.0213152077049017	0	38294.87890625	26425.203125
1527	3	344.366821289062	0.0213152077049017	0	38294.87890625	26425.203125
1528	3	344.366821289062	0.0213152077049017	0	38294.87890625	26425.203125
1529	3	344.366821289062	0.0213152077049017	0	38294.87890625	26425.203125
1530	3	344.366821289062	0.0213152077049017	0	38294.87890625	26425.203125
1531	3	344.366821289062	0.0213152077049017	0	38294.87890625	26425.203125
1532	3	344.366821289062	0.0213152077049017	0	38294.87890625	26425.203125
1533	3	344.366821289062	0.0213152077049017	0	38294.87890625	26425.203125
1534	3	344.366821289062	0.0213152077049017	0	38294.87890625	26425.203125
1535	3	344.366821289062	0.0213152077049017	0	38294.87890625	26425.203125
1536	3	344.366821289062	0.0213152077049017	0	38294.87890625	26425.203125
1537	3	344.366821289062	0.0213152077049017	0	38294.87890625	26425.203125
1538	3	344.366821289062	0.0213152077049017	0	38294.87890625	26425.203125
1539	3	344.366821289062	0.0213152077049017	0	38294.87890625	26425.203125
1540	3	344.366821289062	0.0213152077049017	0	38294.87890625	26425.203125
1541	3	344.366821289062	0.0213152077049017	0	38294.87890625	26425.203125
1542	3	344.366821289062	0.0213152077049017	0	38294.87890625	26425.203125
1543	3	344.366821289062	0.0213152077049017	0	38294.87890625	26425.203125
1544	3	344.366821289062	0.0213152077049017	0	38294.87890625	26425.203125
1545	3	344.366821289062	0.0213152077049017	0	38294.87890625	26425.203125
1546	3	344.366821289062	0.0213152077049017	0	38294.87890625	26425.203125
1547	3	344.366821289062	0.0213152077049017	0	38294.87890625	26425.203125
1548	3	344.366821289062	0.0213152077049017	0	38294.87890625	26425.203125
1549	3	344.366821289062	0.0213152077049017	0	38294.87890625	26425.203125
1550	3	344.366821289062	0.0213152077049017	0	38294.87890625	26425.203125
1551	3	344.366821289062	0.0213152077049017	0	38294.87890625	26425.203125
1552	3	344.366821289062	0.0213152077049017	0	38294.87890625	26425.203125
1553	3	344.366821289062	0.0213152077049017	0	38294.87890625	26425.203125
1554	3	344.366821289062	0.0213152077049017	0	38294.87890625	26425.203125
1555	3	344.366821289062	0.0213152077049017	0	38294.87890625	26425.203125
1556	3	344.366821289062	0.0213152077049017	0	38294.87890625	26425.203125
1557	3	344.366821289062	0.0213152077049017	0	38294.87890625	26425.203125
1558	3	344.366821289062	0.0213152077049017	0	38294.87890625	26425.203125
1559	3	344.366821289062	0.0213152077049017	0	38294.87890625	26425.203125
1560	3	344.366821289062	0.0213152077049017	0	38294.87890625	26425.203125
1561	3	344.366821289062	0.0213152077049017	0	38294.87890625	26425.203125
1562	3	344.366821289062	0.0213152077049017	0	38294.87890625	26425.203125
1563	3	344.366821289062	0.0213152077049017	0	38294.87890625	26425.203125
1564	3	344.366821289062	0.0213152077049017	0	38294.87890625	26425.203125
1565	3	344.366821289062	0.0213152077049017	0	38294.87890625	26425.203125
1566	3	344.366821289062	0.0213152077049017	0	38294.87890625	26425.203125
1567	3	344.366821289062	0.0213152077049017	0	38294.87890625	26425.203125
1568	3	344.366821289062	0.0213152077049017	0	38294.87890625	26425.203125
1569	3	344.366821289062	0.0213152077049017	0	38294.87890625	26425.203125
1570	3	344.366821289062	0.0213152077049017	0	38294.87890625	26425.203125
1571	3	344.366821289062	0.0213152077049017	0	38294.87890625	26425.203125
1572	3	344.366821289062	0.0213152077049017	0	38294.87890625	26425.203125
1573	3	344.366821289062	0.0213152077049017	0	38294.87890625	26425.203125
1574	3	344.366821289062	0.0213152077049017	0	38294.87890625	26425.203125
1575	3	344.366821289062	0.0213152077049017	0	38294.87890625	26425.203125
1576	3	344.366821289062	0.0213152077049017	0	38294.87890625	26425.203125
1577	3	344.366821289062	0.0213152077049017	0	38294.87890625	26425.203125
1578	3	344.366821289062	0.0213152077049017	0	38294.87890625	26425.203125
1579	3	344.366821289062	0.0213152077049017	0	38294.87890625	26425.203125
1580	3	344.366821289062	0.0213152077049017	0	38294.87890625	26425.203125
1581	3	344.366821289062	0.0213152077049017	0	38294.87890625	26425.203125
1582	3	344.366821289062	0.0213152077049017	0	38294.87890625	26425.203125
1583	3	344.366821289062	0.0213152077049017	0	38294.87890625	26425.203125
1584	3	344.366821289062	0.0213152077049017	0	38294.87890625	26425.203125
1585	3	344.366821289062	0.0213152077049017	0	38294.87890625	26425.203125
1586	3	344.366821289062	0.0213152077049017	0	38294.87890625	26425.203125
1587	3	344.366821289062	0.0213152077049017	0	38294.87890625	26425.203125
1588	3	344.366821289062	0.0213152077049017	0	38294.87890625	26425.203125
1589	3	344.366821289062	0.0213152077049017	0	38294.87890625	26425.203125
1590	3	344.366821289062	0.0213152077049017	0	38294.87890625	26425.203125
1591	3	344.366821289062	0.0213152077049017	0	38294.87890625	26425.203125
1592	3	344.366821289062	0.0213152077049017	0	38294.87890625	26425.203125
1593	3	344.366821289062	0.0213152077049017	0	38294.87890625	26425.203125
1594	3	344.366821289062	0.0213152077049017	0	38294.87890625	26425.203125
1595	3	344.366821289062	0.0213152077049017	0	38294.87890625	26425.203125
1596	3	344.366821289062	0.0213152077049017	0	38294.87890625	26425.203125
1597	3	344.366821289062	0.0213152077049017	0	38294.87890625	26425.203125
1598	3	344.366821289062	0.0213152077049017	0	38294.87890625	26425.203125
1599	3	344.366821289062	0.0213152077049017	0	38294.87890625	26425.203125
1600	3	344.366821289062	0.0213152077049017	0	38294.87890625	26425.203125
1601	3	344.366821289062	0.0213152077049017	0	38294.87890625	26425.203125
1602	3	344.366821289062	0.0213152077049017	0	38294.87890625	26425.203125
1603	3	344.366821289062	0.0213152077049017	0	38294.87890625	26425.203125
1604	3	344.366821289062	0.0213152077049017	0	38294.87890625	26425.203125
1605	3	344.366821289062	0.0213152077049017	0	38294.87890625	26425.203125
1606	3	344.366821289062	0.0213152077049017	0	38294.87890625	26425.203125
1607	3	344.366821289062	0.0213152077049017	0	38294.87890625	26425.203125
1608	3	344.366821289062	0.0213152077049017	0	38294.87890625	26425.203125
1609	3	344.366821289062	0.0213152077049017	0	38294.87890625	26425.203125
1610	3	344.366821289062	0.0213152077049017	0	38294.87890625	26425.203125
1611	3	344.366821289062	0.0213152077049017	0	38294.87890625	26425.203125
1612	3	344.366821289062	0.0213152077049017	0	38294.87890625	26425.203125
1613	3	344.366821289062	0.0213152077049017	0	38294.87890625	26425.203125
1614	3	344.366821289062	0.0213152077049017	0	38294.87890625	26425.203125
1615	3	344.366821289062	0.0213152077049017	0	38294.87890625	26425.203125
1616	3	344.366821289062	0.0213152077049017	0	38294.87890625	26425.203125
1617	3	344.366821289062	0.0213152077049017	0	38294.87890625	26425.203125
1618	3	344.366821289062	0.0213152077049017	0	38294.87890625	26425.203125
1619	3	344.366821289062	0.0213152077049017	0	38294.87890625	26425.203125
1620	3	344.366821289062	0.0213152077049017	0	38294.87890625	26425.203125
1621	3	344.366821289062	0.0213152077049017	0	38294.87890625	26425.203125
1622	3	344.366821289062	0.0213152077049017	0	38294.87890625	26425.203125
1623	3	344.366821289062	0.0213152077049017	0	38294.87890625	26425.203125
1624	3	344.366821289062	0.0213152077049017	0	38294.87890625	26425.203125
1625	3	344.366821289062	0.0213152077049017	0	38294.87890625	26425.203125
1626	3	344.366821289062	0.0213152077049017	0	38294.87890625	26425.203125
1627	3	344.366821289062	0.0213152077049017	0	38294.87890625	26425.203125
1628	3	344.366821289062	0.0213152077049017	0	38294.87890625	26425.203125
1629	3	344.366821289062	0.0213152077049017	0	38294.87890625	26425.203125
1630	3	344.366821289062	0.0213152077049017	0	38294.87890625	26425.203125
1631	3	344.366821289062	0.0213152077049017	0	38294.87890625	26425.203125
1632	3	344.366821289062	0.0213152077049017	0	38294.87890625	26425.203125
1633	3	344.366821289062	0.0213152077049017	0	38294.87890625	26425.203125
1634	3	344.366821289062	0.0213152077049017	0	38294.87890625	26425.203125
1635	3	344.366821289062	0.0213152077049017	0	38294.87890625	26425.203125
1636	3	344.366821289062	0.0213152077049017	0	38294.87890625	26425.203125
1637	3	344.366821289062	0.0213152077049017	0	38294.87890625	26425.203125
1638	3	344.366821289062	0.0213152077049017	0	38294.87890625	26425.203125
1639	3	344.366821289062	0.0213152077049017	0	38294.87890625	26425.203125
1640	3	344.366821289062	0.0213152077049017	0	38294.87890625	26425.203125
1641	3	344.366821289062	0.0213152077049017	0	38294.87890625	26425.203125
1642	3	344.366821289062	0.0213152077049017	0	38294.87890625	26425.203125
1643	3	344.366821289062	0.0213152077049017	0	38294.87890625	26425.203125
1644	3	344.366821289062	0.0213152077049017	0	38294.87890625	26425.203125
1645	3	344.366821289062	0.0213152077049017	0	38294.87890625	26425.203125
1646	3	344.366821289062	0.0213152077049017	0	38294.87890625	26425.203125
1647	3	344.366821289062	0.0213152077049017	0	38294.87890625	26425.203125
1648	3	344.366821289062	0.0213152077049017	0	38294.87890625	26425.203125
1649	3	344.366821289062	0.0213152077049017	0	38294.87890625	26425.203125
1650	3	344.366821289062	0.0213152077049017	0	38294.87890625	26425.203125
1651	3	344.366821289062	0.0213152077049017	0	38294.87890625	26425.203125
1652	3	344.366821289062	0.0213152077049017	0	38294.87890625	26425.203125
1653	3	344.366821289062	0.0213152077049017	0	38294.87890625	26425.203125
1654	3	344.366821289062	0.0213152077049017	0	38294.87890625	26425.203125
1655	3	344.366821289062	0.0213152077049017	0	38294.87890625	26425.203125
1656	3	344.366821289062	0.0213152077049017	0	38294.87890625	26425.203125
1657	3	344.366821289062	0.0213152077049017	0	38294.87890625	26425.203125
1658	3	344.366821289062	0.0213152077049017	0	38294.87890625	26425.203125
1659	3	344.366821289062	0.0213152077049017	0	38294.87890625	26425.203125
1660	3	344.366821289062	0.0213152077049017	0	38294.87890625	26425.203125
1661	3	344.366821289062	0.0213152077049017	0	38294.87890625	26425.203125
1662	3	344.366821289062	0.0213152077049017	0	38294.87890625	26425.203125
1663	3	344.366821289062	0.0213152077049017	0	38294.87890625	26425.203125
1664	3	344.366821289062	0.0213152077049017	0	38294.87890625	26425.203125
1665	3	344.366821289062	0.0213152077049017	0	38294.87890625	26425.203125
1666	3	344.366821289062	0.0213152077049017	0	38294.87890625	26425.203125
1667	3	344.366821289062	0.0213152077049017	0	38294.87890625	26425.203125
1668	3	344.366821289062	0.0213152077049017	0	38294.87890625	26425.203125
1669	3	344.366821289062	0.0213152077049017	0	38294.87890625	26425.203125
1670	3	344.366821289062	0.0213152077049017	0	38294.87890625	26425.203125
1671	3	344.366821289062	0.0213152077049017	0	38294.87890625	26425.203125
1672	3	344.366821289062	0.0213152077049017	0	38294.87890625	26425.203125
1673	3	344.366821289062	0.0213152077049017	0	38294.87890625	26425.203125
1674	3	344.366821289062	0.0213152077049017	0	38294.87890625	26425.203125
1675	3	344.366821289062	0.0213152077049017	0	38294.87890625	26425.203125
1676	3	344.366821289062	0.0213152077049017	0	38294.87890625	26425.203125
1677	3	344.366821289062	0.0213152077049017	0	38294.87890625	26425.203125
1678	3	344.366821289062	0.0213152077049017	0	38294.87890625	26425.203125
1679	3	344.366821289062	0.0213152077049017	0	38294.87890625	26425.203125
1680	3	344.366821289062	0.0213152077049017	0	38294.87890625	26425.203125
1681	3	344.366821289062	0.0213152077049017	0	38294.87890625	26425.203125
1682	3	344.366821289062	0.0213152077049017	0	38294.87890625	26425.203125
1683	3	344.366821289062	0.0213152077049017	0	38294.87890625	26425.203125
1684	3	344.366821289062	0.0213152077049017	0	38294.87890625	26425.203125
1685	3	344.366821289062	0.0213152077049017	0	38294.87890625	26425.203125
1686	3	344.366821289062	0.0213152077049017	0	38294.87890625	26425.203125
1687	3	344.366821289062	0.0213152077049017	0	38294.87890625	26425.203125
1688	3	344.366821289062	0.0213152077049017	0	38294.87890625	26425.203125
1689	3	344.366821289062	0.0213152077049017	0	38294.87890625	26425.203125
1690	3	344.366821289062	0.0213152077049017	0	38294.87890625	26425.203125
1691	3	344.366821289062	0.0213152077049017	0	38294.87890625	26425.203125
1692	3	344.366821289062	0.0213152077049017	0	38294.87890625	26425.203125
1693	3	344.366821289062	0.0213152077049017	0	38294.87890625	26425.203125
1694	3	344.366821289062	0.0213152077049017	0	38294.87890625	26425.203125
1695	3	344.366821289062	0.0213152077049017	0	38294.87890625	26425.203125
1696	3	344.366821289062	0.0213152077049017	0	38294.87890625	26425.203125
1697	3	344.366821289062	0.0213152077049017	0	38294.87890625	26425.203125
1698	3	344.366821289062	0.0213152077049017	0	38294.87890625	26425.203125
1699	3	344.366821289062	0.0213152077049017	0	38294.87890625	26425.203125
1700	3	344.366821289062	0.0213152077049017	0	38294.87890625	26425.203125
1701	3	344.366821289062	0.0213152077049017	0	38294.87890625	26425.203125
1702	3	344.366821289062	0.0213152077049017	0	38294.87890625	26425.203125
1703	3	344.366821289062	0.0213152077049017	0	38294.87890625	26425.203125
1704	3	344.366821289062	0.0213152077049017	0	38294.87890625	26425.203125
1705	3	344.366821289062	0.0213152077049017	0	38294.87890625	26425.203125
1706	3	344.366821289062	0.0213152077049017	0	38294.87890625	26425.203125
1707	3	344.366821289062	0.0213152077049017	0	38294.87890625	26425.203125
1708	3	344.366821289062	0.0213152077049017	0	38294.87890625	26425.203125
1709	3	344.366821289062	0.0213152077049017	0	38294.87890625	26425.203125
1710	3	344.366821289062	0.0213152077049017	0	38294.87890625	26425.203125
1711	3	344.366821289062	0.0213152077049017	0	38294.87890625	26425.203125
1712	3	344.366821289062	0.0213152077049017	0	38294.87890625	26425.203125
1713	3	344.366821289062	0.0213152077049017	0	38294.87890625	26425.203125
1714	3	344.366821289062	0.0213152077049017	0	38294.87890625	26425.203125
1715	3	344.366821289062	0.0213152077049017	0	38294.87890625	26425.203125
1716	3	344.366821289062	0.0213152077049017	0	38294.87890625	26425.203125
1717	3	344.366821289062	0.0213152077049017	0	38294.87890625	26425.203125
1718	3	344.366821289062	0.0213152077049017	0	38294.87890625	26425.203125
1719	3	344.366821289062	0.0213152077049017	0	38294.87890625	26425.203125
1720	3	344.366821289062	0.0213152077049017	0	38294.87890625	26425.203125
1721	3	344.366821289062	0.0213152077049017	0	38294.87890625	26425.203125
1722	3	344.366821289062	0.0213152077049017	0	38294.87890625	26425.203125
1723	3	344.366821289062	0.0213152077049017	0	38294.87890625	26425.203125
1724	3	344.366821289062	0.0213152077049017	0	38294.87890625	26425.203125
1725	3	344.366821289062	0.0213152077049017	0	38294.87890625	26425.203125
1726	3	344.366821289062	0.0213152077049017	0	38294.87890625	26425.203125
1727	3	344.366821289062	0.0213152077049017	0	38294.87890625	26425.203125
1728	3	344.366821289062	0.0213152077049017	0	38294.87890625	26425.203125
1729	3	344.366821289062	0.0213152077049017	0	38294.87890625	26425.203125
1730	3	344.366821289062	0.0213152077049017	0	38294.87890625	26425.203125
1731	3	344.366821289062	0.0213152077049017	0	38294.87890625	26425.203125
1732	3	344.366821289062	0.0213152077049017	0	38294.87890625	26425.203125
1733	3	344.366821289062	0.0213152077049017	0	38294.87890625	26425.203125
1734	3	344.366821289062	0.0213152077049017	0	38294.87890625	26425.203125
1735	3	344.366821289062	0.0213152077049017	0	38294.87890625	26425.203125
1736	3	344.366821289062	0.0213152077049017	0	38294.87890625	26425.203125
1737	3	344.366821289062	0.0213152077049017	0	38294.87890625	26425.203125
1738	3	344.366821289062	0.0213152077049017	0	38294.87890625	26425.203125
1739	3	344.366821289062	0.0213152077049017	0	38294.87890625	26425.203125
1740	3	344.366821289062	0.0213152077049017	0	38294.87890625	26425.203125
1741	3	344.366821289062	0.0213152077049017	0	38294.87890625	26425.203125
1742	3	344.366821289062	0.0213152077049017	0	38294.87890625	26425.203125
1743	3	344.366821289062	0.0213152077049017	0	38294.87890625	26425.203125
1744	3	344.366821289062	0.0213152077049017	0	38294.87890625	26425.203125
1745	3	344.366821289062	0.0213152077049017	0	38294.87890625	26425.203125
1746	3	344.366821289062	0.0213152077049017	0	38294.87890625	26425.203125
1747	3	344.366821289062	0.0213152077049017	0	38294.87890625	26425.203125
1748	3	344.366821289062	0.0213152077049017	0	38294.87890625	26425.203125
1749	3	344.366821289062	0.0213152077049017	0	38294.87890625	26425.203125
1750	3	344.366821289062	0.0213152077049017	0	38294.87890625	26425.203125
1751	3	344.366821289062	0.0213152077049017	0	38294.87890625	26425.203125
1752	3	344.366821289062	0.0213152077049017	0	38294.87890625	26425.203125
1753	3	344.366821289062	0.0213152077049017	0	38294.87890625	26425.203125
1754	3	344.366821289062	0.0213152077049017	0	38294.87890625	26425.203125
1755	3	344.366821289062	0.0213152077049017	0	38294.87890625	26425.203125
1756	3	344.366821289062	0.0213152077049017	0	38294.87890625	26425.203125
1757	3	344.366821289062	0.0213152077049017	0	38294.87890625	26425.203125
1758	3	344.366821289062	0.0213152077049017	0	38294.87890625	26425.203125
1759	3	344.366821289062	0.0213152077049017	0	38294.87890625	26425.203125
1760	3	344.366821289062	0.0213152077049017	0	38294.87890625	26425.203125
1761	3	344.366821289062	0.0213152077049017	0	38294.87890625	26425.203125
1762	3	344.366821289062	0.0213152077049017	0	38294.87890625	26425.203125
1763	3	344.366821289062	0.0213152077049017	0	38294.87890625	26425.203125
1764	3	344.366821289062	0.0213152077049017	0	38294.87890625	26425.203125
1765	3	344.366821289062	0.0213152077049017	0	38294.87890625	26425.203125
1766	3	344.366821289062	0.0213152077049017	0	38294.87890625	26425.203125
1767	3	344.366821289062	0.0213152077049017	0	38294.87890625	26425.203125
1768	3	344.366821289062	0.0213152077049017	0	38294.87890625	26425.203125
1769	3	344.366821289062	0.0213152077049017	0	38294.87890625	26425.203125
1770	3	344.366821289062	0.0213152077049017	0	38294.87890625	26425.203125
1771	3	344.366821289062	0.0213152077049017	0	38294.87890625	26425.203125
1772	3	344.366821289062	0.0213152077049017	0	38294.87890625	26425.203125
1773	3	344.366821289062	0.0213152077049017	0	38294.87890625	26425.203125
1774	3	344.366821289062	0.0213152077049017	0	38294.87890625	26425.203125
1775	3	344.366821289062	0.0213152077049017	0	38294.87890625	26425.203125
1776	3	344.366821289062	0.0213152077049017	0	38294.87890625	26425.203125
1777	3	344.366821289062	0.0213152077049017	0	38294.87890625	26425.203125
1778	3	344.366821289062	0.0213152077049017	0	38294.87890625	26425.203125
1779	3	344.366821289062	0.0213152077049017	0	38294.87890625	26425.203125
1780	3	344.366821289062	0.0213152077049017	0	38294.87890625	26425.203125
1781	3	344.366821289062	0.0213152077049017	0	38294.87890625	26425.203125
1782	3	344.366821289062	0.0213152077049017	0	38294.87890625	26425.203125
1783	3	344.366821289062	0.0213152077049017	0	38294.87890625	26425.203125
1784	3	344.366821289062	0.0213152077049017	0	38294.87890625	26425.203125
1785	3	344.366821289062	0.0213152077049017	0	38294.87890625	26425.203125
1786	3	344.366821289062	0.0213152077049017	0	38294.87890625	26425.203125
1787	3	344.366821289062	0.0213152077049017	0	38294.87890625	26425.203125
1788	3	344.366821289062	0.0213152077049017	0	38294.87890625	26425.203125
1789	3	344.366821289062	0.0213152077049017	0	38294.87890625	26425.203125
1790	3	344.366821289062	0.0213152077049017	0	38294.87890625	26425.203125
1791	3	344.366821289062	0.0213152077049017	0	38294.87890625	26425.203125
1792	3	344.366821289062	0.0213152077049017	0	38294.87890625	26425.203125
1793	3	344.366821289062	0.0213152077049017	0	38294.87890625	26425.203125
1794	3	344.366821289062	0.0213152077049017	0	38294.87890625	26425.203125
1795	3	344.366821289062	0.0213152077049017	0	38294.87890625	26425.203125
1796	3	344.366821289062	0.0213152077049017	0	38294.87890625	26425.203125
1797	3	344.366821289062	0.0213152077049017	0	38294.87890625	26425.203125
1798	3	344.366821289062	0.0213152077049017	0	38294.87890625	26425.203125
1799	3	344.366821289062	0.0213152077049017	0	38294.87890625	26425.203125
1800	3	344.366821289062	0.0213152077049017	0	38294.87890625	26425.203125
1801	3	344.366821289062	0.0213152077049017	0	38294.87890625	26425.203125
1802	3	344.366821289062	0.0213152077049017	0	38294.87890625	26425.203125
1803	3	344.366821289062	0.0213152077049017	0	38294.87890625	26425.203125
1804	3	344.366821289062	0.0213152077049017	0	38294.87890625	26425.203125
1805	3	344.366821289062	0.0213152077049017	0	38294.87890625	26425.203125
1806	3	344.366821289062	0.0213152077049017	0	38294.87890625	26425.203125
1807	3	344.366821289062	0.0213152077049017	0	38294.87890625	26425.203125
1808	3	344.366821289062	0.0213152077049017	0	38294.87890625	26425.203125
1809	3	344.366821289062	0.0213152077049017	0	38294.87890625	26425.203125
1810	3	344.366821289062	0.0213152077049017	0	38294.87890625	26425.203125
1811	3	344.366821289062	0.0213152077049017	0	38294.87890625	26425.203125
1812	3	344.366821289062	0.0213152077049017	0	38294.87890625	26425.203125
1813	3	344.366821289062	0.0213152077049017	0	38294.87890625	26425.203125
1814	3	344.366821289062	0.0213152077049017	0	38294.87890625	26425.203125
1815	3	344.366821289062	0.0213152077049017	0	38294.87890625	26425.203125
1816	3	344.366821289062	0.0213152077049017	0	38294.87890625	26425.203125
1817	3	344.366821289062	0.0213152077049017	0	38294.87890625	26425.203125
1818	3	344.366821289062	0.0213152077049017	0	38294.87890625	26425.203125
1819	3	344.366821289062	0.0213152077049017	0	38294.87890625	26425.203125
1820	3	344.366821289062	0.0213152077049017	0	38294.87890625	26425.203125
1821	3	344.366821289062	0.0213152077049017	0	38294.87890625	26425.203125
1822	3	344.366821289062	0.0213152077049017	0	38294.87890625	26425.203125
1823	3	344.366821289062	0.0213152077049017	0	38294.87890625	26425.203125
1824	3	344.366821289062	0.0213152077049017	0	38294.87890625	26425.203125
1825	3	344.366821289062	0.0213152077049017	0	38294.87890625	26425.203125
1826	3	344.366821289062	0.0213152077049017	0	38294.87890625	26425.203125
1827	3	344.366821289062	0.0213152077049017	0	38294.87890625	26425.203125
1828	3	344.366821289062	0.0213152077049017	0	38294.87890625	26425.203125
1829	3	344.366821289062	0.0213152077049017	0	38294.87890625	26425.203125
1830	3	344.366821289062	0.0213152077049017	0	38294.87890625	26425.203125
1831	3	344.366821289062	0.0213152077049017	0	38294.87890625	26425.203125
1832	3	344.366821289062	0.0213152077049017	0	38294.87890625	26425.203125
1833	3	344.366821289062	0.0213152077049017	0	38294.87890625	26425.203125
1834	3	344.366821289062	0.0213152077049017	0	38294.87890625	26425.203125
1835	3	344.366821289062	0.0213152077049017	0	38294.87890625	26425.203125
1836	3	344.366821289062	0.0213152077049017	0	38294.87890625	26425.203125
1837	3	344.366821289062	0.0213152077049017	0	38294.87890625	26425.203125
1838	3	344.366821289062	0.0213152077049017	0	38294.87890625	26425.203125
1839	3	344.366821289062	0.0213152077049017	0	38294.87890625	26425.203125
1840	3	344.366821289062	0.0213152077049017	0	38294.87890625	26425.203125
1841	3	344.366821289062	0.0213152077049017	0	38294.87890625	26425.203125
1842	3	344.366821289062	0.0213152077049017	0	38294.87890625	26425.203125
1843	3	344.366821289062	0.0213152077049017	0	38294.87890625	26425.203125
1844	3	344.366821289062	0.0213152077049017	0	38294.87890625	26425.203125
1845	3	344.366821289062	0.0213152077049017	0	38294.87890625	26425.203125
1846	3	344.366821289062	0.0213152077049017	0	38294.87890625	26425.203125
1847	3	344.366821289062	0.0213152077049017	0	38294.87890625	26425.203125
1848	3	344.366821289062	0.0213152077049017	0	38294.87890625	26425.203125
1849	3	344.366821289062	0.0213152077049017	0	38294.87890625	26425.203125
1850	3	344.366821289062	0.0213152077049017	0	38294.87890625	26425.203125
1851	3	344.366821289062	0.0213152077049017	0	38294.87890625	26425.203125
1852	3	344.366821289062	0.0213152077049017	0	38294.87890625	26425.203125
1853	3	344.366821289062	0.0213152077049017	0	38294.87890625	26425.203125
1854	3	344.366821289062	0.0213152077049017	0	38294.87890625	26425.203125
1855	3	344.366821289062	0.0213152077049017	0	38294.87890625	26425.203125
1856	3	344.366821289062	0.0213152077049017	0	38294.87890625	26425.203125
1857	3	344.366821289062	0.0213152077049017	0	38294.87890625	26425.203125
1858	3	344.366821289062	0.0213152077049017	0	38294.87890625	26425.203125
1859	3	344.366821289062	0.0213152077049017	0	38294.87890625	26425.203125
1860	3	344.366821289062	0.0213152077049017	0	38294.87890625	26425.203125
1861	3	344.366821289062	0.0213152077049017	0	38294.87890625	26425.203125
1862	3	344.366821289062	0.0213152077049017	0	38294.87890625	26425.203125
1863	3	344.366821289062	0.0213152077049017	0	38294.87890625	26425.203125
1864	3	344.366821289062	0.0213152077049017	0	38294.87890625	26425.203125
1865	3	344.366821289062	0.0213152077049017	0	38294.87890625	26425.203125
1866	3	344.366821289062	0.0213152077049017	0	38294.87890625	26425.203125
1867	3	344.366821289062	0.0213152077049017	0	38294.87890625	26425.203125
1868	3	344.366821289062	0.0213152077049017	0	38294.87890625	26425.203125
1869	3	344.366821289062	0.0213152077049017	0	38294.87890625	26425.203125
1870	3	344.366821289062	0.0213152077049017	0	38294.87890625	26425.203125
1871	3	344.366821289062	0.0213152077049017	0	38294.87890625	26425.203125
1872	3	344.366821289062	0.0213152077049017	0	38294.87890625	26425.203125
1873	3	344.366821289062	0.0213152077049017	0	38294.87890625	26425.203125
1874	3	344.366821289062	0.0213152077049017	0	38294.87890625	26425.203125
1875	3	344.366821289062	0.0213152077049017	0	38294.87890625	26425.203125
1876	3	344.366821289062	0.0213152077049017	0	38294.87890625	26425.203125
1877	3	344.366821289062	0.0213152077049017	0	38294.87890625	26425.203125
1878	3	344.366821289062	0.0213152077049017	0	38294.87890625	26425.203125
1879	3	344.366821289062	0.0213152077049017	0	38294.87890625	26425.203125
1880	3	344.366821289062	0.0213152077049017	0	38294.87890625	26425.203125
1881	3	344.366821289062	0.0213152077049017	0	38294.87890625	26425.203125
1882	3	344.366821289062	0.0213152077049017	0	38294.87890625	26425.203125
1883	3	344.366821289062	0.0213152077049017	0	38294.87890625	26425.203125
1884	3	344.366821289062	0.0213152077049017	0	38294.87890625	26425.203125
1885	3	344.366821289062	0.0213152077049017	0	38294.87890625	26425.203125
1886	3	344.366821289062	0.0213152077049017	0	38294.87890625	26425.203125
1887	3	344.366821289062	0.0213152077049017	0	38294.87890625	26425.203125
1888	3	344.366821289062	0.0213152077049017	0	38294.87890625	26425.203125
1889	3	344.366821289062	0.0213152077049017	0	38294.87890625	26425.203125
1890	3	344.366821289062	0.0213152077049017	0	38294.87890625	26425.203125
1891	3	344.366821289062	0.0213152077049017	0	38294.87890625	26425.203125
1892	3	344.366821289062	0.0213152077049017	0	38294.87890625	26425.203125
1893	3	344.366821289062	0.0213152077049017	0	38294.87890625	26425.203125
1894	3	344.366821289062	0.0213152077049017	0	38294.87890625	26425.203125
1895	3	344.366821289062	0.0213152077049017	0	38294.87890625	26425.203125
1896	3	344.366821289062	0.0213152077049017	0	38294.87890625	26425.203125
1897	3	344.366821289062	0.0213152077049017	0	38294.87890625	26425.203125
1898	3	344.366821289062	0.0213152077049017	0	38294.87890625	26425.203125
1899	3	344.366821289062	0.0213152077049017	0	38294.87890625	26425.203125
1900	3	344.366821289062	0.0213152077049017	0	38294.87890625	26425.203125
1901	3	344.366821289062	0.0213152077049017	0	38294.87890625	26425.203125
1902	3	344.366821289062	0.0213152077049017	0	38294.87890625	26425.203125
1903	3	344.366821289062	0.0213152077049017	0	38294.87890625	26425.203125
1904	3	344.366821289062	0.0213152077049017	0	38294.87890625	26425.203125
1905	3	344.366821289062	0.0213152077049017	0	38294.87890625	26425.203125
1906	3	344.366821289062	0.0213152077049017	0	38294.87890625	26425.203125
1907	3	344.366821289062	0.0213152077049017	0	38294.87890625	26425.203125
1908	3	344.366821289062	0.0213152077049017	0	38294.87890625	26425.203125
1909	3	344.366821289062	0.0213152077049017	0	38294.87890625	26425.203125
1910	3	344.366821289062	0.0213152077049017	0	38294.87890625	26425.203125
1911	3	344.366821289062	0.0213152077049017	0	38294.87890625	26425.203125
1912	3	344.366821289062	0.0213152077049017	0	38294.87890625	26425.203125
1913	3	344.366821289062	0.0213152077049017	0	38294.87890625	26425.203125
1914	3	344.366821289062	0.0213152077049017	0	38294.87890625	26425.203125
1915	3	344.366821289062	0.0213152077049017	0	38294.87890625	26425.203125
1916	3	344.366821289062	0.0213152077049017	0	38294.87890625	26425.203125
1917	3	344.366821289062	0.0213152077049017	0	38294.87890625	26425.203125
1918	3	344.366821289062	0.0213152077049017	0	38294.87890625	26425.203125
1919	3	344.366821289062	0.0213152077049017	0	38294.87890625	26425.203125
1920	3	344.366821289062	0.0213152077049017	0	38294.87890625	26425.203125
1921	3	344.366821289062	0.0213152077049017	0	38294.87890625	26425.203125
1922	3	344.366821289062	0.0213152077049017	0	38294.87890625	26425.203125
1923	3	344.366821289062	0.0213152077049017	0	38294.87890625	26425.203125
1924	3	344.366821289062	0.0213152077049017	0	38294.87890625	26425.203125
1925	3	344.366821289062	0.0213152077049017	0	38294.87890625	26425.203125
1926	3	344.366821289062	0.0213152077049017	0	38294.87890625	26425.203125
1927	3	344.366821289062	0.0213152077049017	0	38294.87890625	26425.203125
1928	3	344.366821289062	0.0213152077049017	0	38294.87890625	26425.203125
1929	3	344.366821289062	0.0213152077049017	0	38294.87890625	26425.203125
1930	3	344.366821289062	0.0213152077049017	0	38294.87890625	26425.203125
1931	3	344.366821289062	0.0213152077049017	0	38294.87890625	26425.203125
1932	3	344.366821289062	0.0213152077049017	0	38294.87890625	26425.203125
1933	3	344.366821289062	0.0213152077049017	0	38294.87890625	26425.203125
1934	3	344.366821289062	0.0213152077049017	0	38294.87890625	26425.203125
1935	3	344.366821289062	0.0213152077049017	0	38294.87890625	26425.203125
1936	3	344.366821289062	0.0213152077049017	0	38294.87890625	26425.203125
1937	3	344.366821289062	0.0213152077049017	0	38294.87890625	26425.203125
1938	3	344.366821289062	0.0213152077049017	0	38294.87890625	26425.203125
1939	3	344.366821289062	0.0213152077049017	0	38294.87890625	26425.203125
1940	3	344.366821289062	0.0213152077049017	0	38294.87890625	26425.203125
1941	3	344.366821289062	0.0213152077049017	0	38294.87890625	26425.203125
1942	3	344.366821289062	0.0213152077049017	0	38294.87890625	26425.203125
1943	3	344.366821289062	0.0213152077049017	0	38294.87890625	26425.203125
1944	3	344.366821289062	0.0213152077049017	0	38294.87890625	26425.203125
1945	3	344.366821289062	0.0213152077049017	0	38294.87890625	26425.203125
1946	3	344.366821289062	0.0213152077049017	0	38294.87890625	26425.203125
1947	3	344.366821289062	0.0213152077049017	0	38294.87890625	26425.203125
1948	3	344.366821289062	0.0213152077049017	0	38294.87890625	26425.203125
1949	3	344.366821289062	0.0213152077049017	0	38294.87890625	26425.203125
1950	3	344.366821289062	0.0213152077049017	0	38294.87890625	26425.203125
1951	3	344.366821289062	0.0213152077049017	0	38294.87890625	26425.203125
1952	3	344.366821289062	0.0213152077049017	0	38294.87890625	26425.203125
1953	3	344.366821289062	0.0213152077049017	0	38294.87890625	26425.203125
1954	3	344.366821289062	0.0213152077049017	0	38294.87890625	26425.203125
1955	3	344.366821289062	0.0213152077049017	0	38294.87890625	26425.203125
1956	3	344.366821289062	0.0213152077049017	0	38294.87890625	26425.203125
1957	3	344.366821289062	0.0213152077049017	0	38294.87890625	26425.203125
1958	3	344.366821289062	0.0213152077049017	0	38294.87890625	26425.203125
1959	3	344.366821289062	0.0213152077049017	0	38294.87890625	26425.203125
1960	3	344.366821289062	0.0213152077049017	0	38294.87890625	26425.203125
1961	3	344.366821289062	0.0213152077049017	0	38294.87890625	26425.203125
1962	3	344.366821289062	0.0213152077049017	0	38294.87890625	26425.203125
1963	3	344.366821289062	0.0213152077049017	0	38294.87890625	26425.203125
1964	3	344.366821289062	0.0213152077049017	0	38294.87890625	26425.203125
1965	3	344.366821289062	0.0213152077049017	0	38294.87890625	26425.203125
1966	3	344.366821289062	0.0213152077049017	0	38294.87890625	26425.203125
1967	3	344.366821289062	0.0213152077049017	0	38294.87890625	26425.203125
1968	3	344.366821289062	0.0213152077049017	0	38294.87890625	26425.203125
1969	3	344.366821289062	0.0213152077049017	0	38294.87890625	26425.203125
1970	3	344.366821289062	0.0213152077049017	0	38294.87890625	26425.203125
1971	3	344.366821289062	0.0213152077049017	0	38294.87890625	26425.203125
1972	3	344.366821289062	0.0213152077049017	0	38294.87890625	26425.203125
1973	3	344.366821289062	0.0213152077049017	0	38294.87890625	26425.203125
1974	3	344.366821289062	0.0213152077049017	0	38294.87890625	26425.203125
1975	3	344.366821289062	0.0213152077049017	0	38294.87890625	26425.203125
1976	3	344.366821289062	0.0213152077049017	0	38294.87890625	26425.203125
1977	3	344.366821289062	0.0213152077049017	0	38294.87890625	26425.203125
1978	3	344.366821289062	0.0213152077049017	0	38294.87890625	26425.203125
1979	3	344.366821289062	0.0213152077049017	0	38294.87890625	26425.203125
1980	3	344.366821289062	0.0213152077049017	0	38294.87890625	26425.203125
1981	3	344.366821289062	0.0213152077049017	0	38294.87890625	26425.203125
1982	3	344.366821289062	0.0213152077049017	0	38294.87890625	26425.203125
1983	3	344.366821289062	0.0213152077049017	0	38294.87890625	26425.203125
1984	3	344.366821289062	0.0213152077049017	0	38294.87890625	26425.203125
1985	3	344.366821289062	0.0213152077049017	0	38294.87890625	26425.203125
1986	3	344.366821289062	0.0213152077049017	0	38294.87890625	26425.203125
1987	3	344.366821289062	0.0213152077049017	0	38294.87890625	26425.203125
1988	3	344.366821289062	0.0213152077049017	0	38294.87890625	26425.203125
1989	3	344.366821289062	0.0213152077049017	0	38294.87890625	26425.203125
1990	3	344.366821289062	0.0213152077049017	0	38294.87890625	26425.203125
1991	3	344.366821289062	0.0213152077049017	0	38294.87890625	26425.203125
1992	3	344.366821289062	0.0213152077049017	0	38294.87890625	26425.203125
1993	3	344.366821289062	0.0213152077049017	0	38294.87890625	26425.203125
1994	3	344.366821289062	0.0213152077049017	0	38294.87890625	26425.203125
1995	3	344.366821289062	0.0213152077049017	0	38294.87890625	26425.203125
1996	3	344.366821289062	0.0213152077049017	0	38294.87890625	26425.203125
1997	3	344.366821289062	0.0213152077049017	0	38294.87890625	26425.203125
1998	3	344.366821289062	0.0213152077049017	0	38294.87890625	26425.203125
1999	3	344.366821289062	0.0213152077049017	0	38294.87890625	26425.203125
[truncated: 471 more rows]
