# Supplementary material for: Identifying signals of memory from observations of animal movements
Source: Mov Ecol. 2024 Nov 18;12:72. doi: 10.1186/s40462-024-00510-9 (PMC11575436; doi:10.1186/s40462-024-00510-9)
Supplement: Supplementary file 1 — Supplementary Material 1. [file 40462_2024_510_MOESM1_ESM.zip › Memory_Movement-main/Brown_Bear_Thompson_etal_2022/data/GF1143_input/res_controls.csv]

	NLM__n1	NLM__n2	NLM__n3	NLM__n4	NLM__n5	NLM__n6
1	3	933.565368652344	0.0181679539382458	0.906197845935822	42461.01953125	24225
2	3	1310.0703125	0.0719533041119576	6.03786039352417	43232.10546875	23095.376953125
3	3	1211.83666992188	0.0574566572904587	41.319709777832	43275.88671875	23155.3515625
4	3	293.425445556641	0.0437735691666603	1.73365807533264	44027.51953125	27283.373046875
5	1	1233.09851074219	0.0433883033692837	34.5034370422363	43178.85546875	23316.5703125
6	3	749.717956542969	0.043058555573225	23.8208808898926	42387.55078125	22461.201171875
7	1	1187.80395507812	0.00985719636082649	3.01826930046082	43590.59765625	25716.318359375
8	3	1479.80603027344	0.0182336717844009	7.65716314315796	42284.09765625	23853.41015625
9	3	1456.01257324219	0.0234047118574381	34.2583465576172	43058.8203125	23197.546875
10	1	290.644104003906	0.134447321295738	0	44282.11328125	23353.259765625
11	1	1148.87170410156	0.052035003900528	0.097086176276207	43077.7109375	24064.87109375
12	1	435.966156005859	0.0322112329304218	0	42696.73828125	22204.79296875
13	1	567.858459472656	0.147772341966629	14.9170074462891	41039.30859375	25342.4140625
14	1	1135.71691894531	0.0326630175113678	19.0775489807129	43171.89453125	23599.048828125
15	3	1202.75402832031	0.0954780578613281	12.1042490005493	42957.28125	22824.212890625
16	1	703.898071289062	0.00869942735880613	1.2523010969162	44023.90234375	23795.9296875
17	1	811.124206542969	0.0156532786786556	0	44165.1171875	23848.09765625
18	3	1018.45141601562	0.00698405038565397	1.98505711555481	46791.72265625	19611.064453125
19	1	1148.87170410156	0.0307850074023008	23.9012775421143	43993.23828125	22370.630859375
20	0	1230.79089355469	NA	0	44629.015625	21241.392578125
21	3	1499.9775390625	0.0196051672101021	10.0675945281982	43198.1875	22916.001953125
22	3	1875.16137695312	0.0311287380754948	5.4505500793457	41992.8125	23694.21484375
23	3	525.514038085938	0.00869650579988956	0.104913607239723	43280.16796875	24916.775390625
24	1	887.62744140625	0.00869749300181866	0.0594749674201012	46747.2734375	19971.26171875
25	1	786.20751953125	0.121032163500786	22.1149158477783	45092.80859375	25809.876953125
26	3	1233.42785644531	0.0122354626655579	7.79360914230347	44542.69140625	24350.2265625
27	1	894.918151855469	0.0296888574957848	12.1214895248413	41150.890625	27105.357421875
28	1	201.525436401367	0.146231964230537	20.4524326324463	42918.171875	21995.373046875
29	3	191.183807373047	0.0571744032204151	0.0502387993037701	41879.921875	25252.49609375
30	3	670.810302734375	0.0432456471025944	21.1756916046143	43668.59375	23651.99609375
31	1	1046.380859375	0.0133023615926504	0.0976415127515793	42927.93359375	24123.61328125
32	3	1504.84313964844	0.044978566467762	1.69899940490723	42977.97265625	23278.708984375
33	3	1072.82727050781	0.0329590998589993	9.4201545715332	43497.8359375	22974.041015625
34	3	1315.02099609375	0.0591336376965046	31.9665775299072	43070.015625	23417.568359375
35	3	2008.99731445312	0.0407680757343769	6.76636123657227	41529.06640625	23808.880859375
36	1	1271.048828125	0.0910621732473373	8.88901042938232	43239.84375	23135.435546875
37	3	1565.16650390625	0.0209565591067076	20.2016639709473	42409.46484375	23339.1328125
38	3	1773.423828125	0.045638021081686	25.4775562286377	42006.45703125	23596.984375
39	3	1379.82385253906	0.0392163991928101	23.8957214355469	43098.6796875	23236.939453125
40	3	1230.79089355469	0.0643334165215492	0	43345.0625	23014.345703125
41	1	166.18212890625	0.0159114133566618	3.17123055458069	44177.87890625	20102.765625
42	3	1353.97497558594	0.0408196076750755	34.257942199707	43037.7734375	23417.810546875
43	1	1171.62390136719	0.024411641061306	21.4454555511475	43770.77734375	22550.921875
44	1	1092.33471679688	0.00700765987858176	1.14948499202728	44186.5078125	24081.404296875
45	1	642.989318847656	0.0207142233848572	7.44050788879395	41115.6328125	26642.759765625
46	3	1120.59741210938	0.0258028693497181	0	43091.28515625	27061.796875
47	1	364.978088378906	0.00833696406334639	6.17190074920654	44025.93359375	23047.76171875
48	1	1108.57312011719	0.0891121178865433	48.0478668212891	43392.7265625	23094.849609375
49	3	1100.11474609375	0.0550705567002296	18.368278503418	43323.9453125	23235.9609375
50	1	1271.048828125	0.0910621732473373	8.88901042938232	43239.84375	23135.435546875
51	1	627	0.100221581757069	0	44913.8046875	22687.234375
52	3	516.156982421875	0.0259110536426306	4.03866147994995	44318.9296875	23523.759765625
53	0	120.915260314941	NA	0	44391.62890625	23109.564453125
54	1	884.8779296875	0.0131522230803967	3.3614194393158	45900.6796875	21529.40625
55	3	565.708862304688	0.00830577313899994	1.88990008831024	46184.99609375	19919.216796875
56	3	547.467102050781	0.0200112164020538	11.9865283966064	45022.14453125	24583.873046875
57	3	861.624328613281	0.0130691304802895	2.23377060890198	46625.87890625	21191.9296875
58	1	748.091064453125	0.00603040354326367	2.47886633872986	46321.05859375	22874.28125
59	3	324.949981689453	0.00605059042572975	0.303986251354218	44331.90234375	22813.908203125
60	2	828.463195800781	0.00804293155670166	0.674574732780457	47264.13671875	20725.203125
61	1	955.919067382812	0.0209763552993536	3.19690251350403	45249.6171875	22613.453125
62	1	63.7279357910156	0.0300723481923342	1.41724264621735	44313.55078125	23041.857421875
63	3	1067.1337890625	0.0066652032546699	21.1467895507812	45286.796875	22148.919921875
64	2	1054.88500976562	0.00730037642642856	1.98830246925354	45017.5625	22063.2890625
65	3	423.682952880859	0.0160572864115238	5.7273006439209	42436.28125	25356.51171875
66	0	191.183807373047	NA	0	44404.8828125	23173.322265625
67	1	885.336791992188	0.00587413599714637	1.76818454265594	45304.37109375	20274.900390625
68	3	445.184234619141	0.0505595691502094	2.63201141357422	46202.4453125	22612.58984375
69	1	262.757019042969	0.0105192232877016	3.95328378677368	44493.78515625	23137.857421875
70	3	403.050872802734	0.0359672829508781	21.8240985870361	46246.11328125	21702.931640625
71	0	63.7279357910156	0.0337742045521736	0	44096.1953125	20204.7109375
72	3	268.868469238281	0.0117495348677039	1.94767558574677	44400.78515625	22838.62109375
73	3	460.431579589844	0.0090342853218317	0.979012846946716	42714.15234375	25777.931640625
74	3	352.525543212891	0.0188637394458055	5.57153511047363	46282.5	21729.880859375
75	3	302.959167480469	0.0199711676687002	12.6555442810059	44489.55078125	22802.3515625
76	2	1226.82482910156	0.0387484692037106	1.59611511230469	44992.10546875	23653.970703125
77	3	1054.5	0.00643831817433238	24.3201923370361	44492.03125	22138.09765625
78	1	637.279357910156	0.00685545243322849	1.80483627319336	44492.91796875	22490.0390625
79	3	258.078491210938	0.0189344603568316	0.767213940620422	44283.8359375	22894.44140625
80	1	423.682952880859	0.0536240749061108	7.84329319000244	43941.36328125	23106.20703125
81	1	1129.26196289062	0.0134879257529974	4.91475248336792	43597.96875	19608.021484375
82	3	127.455871582031	0.101718597114086	2.51604676246643	44333.1484375	22980.4921875
83	1	2116.11303710938	0.0158598069101572	7.30649518966675	40260.77734375	23934.51953125
84	0	142.5	0.0252055432647467	0	44227.09765625	23245.134765625
85	3	318.639678955078	0.00531941605731845	12.7340850830078	44110.5078125	22989.486328125
86	1	850.236755371094	0.0284071117639542	0	43977.86328125	22635.26171875
87	1	1252.05529785156	0.00651009846478701	1.7575216293335	44670.046875	21506.927734375
88	1	581.288208007812	0.0423274859786034	24.0010833740234	44874.7578125	22810.703125
89	3	774.235412597656	0.0284262076020241	9.22327709197998	44171	25673.564453125
90	3	254.911743164062	0.00539554608985782	8.32776927947998	44147.08984375	23011.927734375
91	1	217.049530029297	0.0634890794754028	0.161368429660797	44348.609375	22898.060546875
92	3	901.249145507812	0.0164078753441572	11.5690021514893	44454.19921875	22281.041015625
93	2	940.931701660156	0.0123962704092264	1.1482013463974	45740.90234375	19814.470703125
94	1	657.973571777344	0.00807200744748116	20.6424713134766	44884.234375	22536.99609375
95	1	352.525543212891	0.0844735205173492	3.74608492851257	44263.078125	23414.7578125
96	3	1117.6943359375	0.00725913606584072	9.76530265808105	44831.83984375	23656.802734375
97	3	1100.85290527344	0.0240883082151413	17.0100555419922	43219.84375	23518.44140625
98	3	890.368469238281	0.0774679780006409	20.8937740325928	43710.0546875	23985.16796875
99	1	605.918334960938	0.0539252124726772	3.00068235397339	44759.6015625	23181.365234375
100	1	387.641906738281	0.0842636674642563	0.353671997785568	44643.13671875	22770.947265625
101	3	540.749450683594	0.0167665425688028	0.292906582355499	43269.578125	24874.623046875
102	1	382.367614746094	0.00895337853580713	8.08850383758545	44658.26171875	23003.455078125
103	3	548.208435058594	0.00725891627371311	7.62093877792358	44299.3515625	22646.384765625
104	1	632.802673339844	0.0693105608224869	23.2974224090576	44746.7421875	22484.67578125
105	2	1101.2216796875	0.281005054712296	0	43899.06640625	24773.501953125
106	1	757.263854980469	0.00763343926519156	28.7521076202393	45037.546875	22826.009765625
107	3	222.59211730957	0.020421989262104	6.25294256210327	44147.078125	23323.658203125
108	3	306.954406738281	0.155694514513016	21.7497043609619	44558.58984375	22827.859375
109	3	1394.17150878906	0.120322234928608	35.4317016601562	44409.375	24335.6796875
110	1	657.973571777344	0.00437872763723135	31.1802291870117	44005.19921875	22779.36328125
111	0	63.7279357910156	NA	0	44274.6015625	23164.626953125
112	3	1069.79443359375	0.0184134729206562	20.2932605743408	43621.8359375	24167.259765625
113	1	885.336791992188	0.0108648678287864	11.00412940979	45188.47265625	23808.1640625
114	1	474.334533691406	0.00965408328920603	23.2610778808594	44650.359375	22645.6484375
115	2	1357.56958007812	0.0159307811409235	5.70847606658936	48032.0625	18204.4296875
116	1	625.053771972656	0.0169585552066565	0.0202138405293226	46139.203125	23347.537109375
117	1	297.548736572266	0.0115402564406395	1.58245384693146	42828.37890625	25081.45703125
118	3	829.932556152344	0.0146463178098202	0.465794920921326	45495.60546875	22727.56640625
119	0	80.6101760864258	0.0129194278270006	0	46598.75390625	23546.60546875
120	1	940.068054199219	0.00621135672554374	2.63648557662964	44217.68359375	23936.48828125
121	3	586.850891113281	0.0863069146871567	8.8964262008667	44656.3359375	23298.9375
122	3	173.358734130859	0.0443041883409023	3.84047985076904	46593.28125	22041.92578125
123	3	523.966125488281	0.0113977808505297	1.02010679244995	46310.421875	22674.611328125
124	3	1072.82727050781	0.00743929017335176	8.55610275268555	44563.6953125	24566.35546875
125	3	380.237426757812	0.0198006462305784	18.7292957305908	46278.40234375	21707.53515625
126	0	816.115783691406	NA	0	45464.78125	22252.05859375
127	0	302.959167480469	NA	0	46444.203125	21754.1640625
128	1	370.5	0.113745480775833	8.83631610870361	44660.23828125	22856.25390625
129	1	487.008209228516	0.00560088967904449	15.9649229049683	44719.26171875	22671.548828125
130	1	1036.24060058594	0.00882348325103521	3.14150881767273	45089.6015625	22110.802734375
131	3	446.095550537109	0.0117122549563646	1.55706024169922	44432.38671875	22673.859375
132	3	344.366821289062	0.0883348733186722	4.75078439712524	46123.83203125	24225.1015625
133	1	964.378662109375	0.00588932726532221	1.24754393100739	43521.2265625	22213.369140625
134	1	757.263854980469	0.016826905310154	0.798073709011078	45686.28125	21188.384765625
135	3	1276.15100097656	0.0516783557832241	14.2113218307495	42073.125	23076.37890625
136	1	637.279357910156	0.0037828111089766	16.9971351623535	44103.4609375	23717.703125
137	3	324.949981689453	0.196386188268661	17.3251094818115	44591.02734375	22830.13671875
138	3	909.32421875	0.0109172994270921	4.89371967315674	45129.86328125	22963.51953125
139	1	364.978088378906	0.0180048663169146	12.2761640548706	44541.7421875	22743.017578125
140	1	262.757019042969	0.0105192232877016	3.95328378677368	44493.78515625	23137.857421875
141	1	435.033630371094	0.00828573573380709	22.0255966186523	44626.32421875	22685.892578125
142	1	601.208129882812	0.0903982818126678	4.64228439331055	44684.45703125	23280.330078125
143	1	905.744140625	0.128642529249191	35.1393585205078	42780.51171875	26134.5625
144	1	1313.78503417969	0.0396361462771893	18.0125675201416	43590.2265625	22611.296875
145	3	1254.32385253906	0.240627855062485	0	46257.17578125	25800.29296875
146	3	642.989318847656	0.0162299294024706	19.1141147613525	44892.59375	22579.84375
147	1	474.334533691406	0.0217899195849895	0	44488.80078125	22635.423828125
148	1	1117.33081054688	0.0350851193070412	10.7242040634155	45274.7421875	23044.396484375
149	3	894.918151855469	0.0275026801973581	9.92448139190674	45353.609375	22496.486328125
150	3	975.682861328125	0.00834743678569794	1.27682459354401	43329.64453125	22397.1015625
151	0	166.18212890625	NA	0	47350.80859375	21900.5390625
152	0	243.504104614258	NA	0	47036.44140625	22214.08203125
153	1	463.946380615234	0.0106337005272508	0.482587367296219	46722.8984375	22529.353515625
154	1	241.830520629883	0.0566389411687851	0	46989.62109375	22293.578125
155	0	57	NA	0	49072.375	20631.578125
156	2	403.050872802734	0.0140034276992083	0.155369430780411	47989.8125	22573.3125
157	1	405.061096191406	0.00919258315116167	0.468840658664703	47115.40625	22743.96484375
158	3	245.166275024414	0.00814148038625717	0.279317110776901	47655.765625	21699.001953125
159	1	1307.587890625	0.0124733485281467	0.164315521717072	44593.83984375	20999.10546875
160	3	280.692443847656	0.159328654408455	0.419665068387985	46914.79296875	22389.6484375
161	1	332.3642578125	0.0510082803666592	3.56025648117065	46305.5625	22498.21875
162	1	912.445190429688	0.0145985390990973	1.95309197902679	45411.19921875	22781.69921875
163	1	166.18212890625	0.0136574199423194	0.170551523566246	46534.53125	21900.11328125
164	1	442.43896484375	0.0080961911007762	0.0234516244381666	48019.9375	20609.77734375
165	3	314.792785644531	0.0185136571526527	1.11107575893402	47268.68359375	22576.6953125
166	3	262.757019042969	0.0143151264637709	1.90142798423767	48199.66796875	22675.91796875
167	1	229.774353027344	0.107560984790325	0.0472601279616356	46957.2421875	22442.732421875
168	1	450.624572753906	0.0611590780317783	0.00189000112004578	46789.890625	22697.7578125
169	3	767.385986328125	0.0182068683207035	0.680006861686707	48158.5234375	22186.4765625
170	1	485.337524414062	0.0278229769319296	0.0939167961478233	46738.6953125	22754.103515625
171	2	850.236755371094	0.0479863360524178	0.0749895945191383	46320.62890625	25105.896484375
172	1	816.61328125	0.120109476149082	0	46713.61328125	25597.0625
173	2	712.5	0.0169835574924946	0.108021460473537	47934.01953125	22309.1484375
174	1	396.959075927734	0.150847718119621	0.356801778078079	46242.46875	23520.443359375
175	1	57	0.0125074908137321	0.0642058700323105	47393.06640625	23144.615234375
176	3	280.692443847656	0.159328654408455	0.419665068387985	46914.79296875	22389.6484375
177	3	695.773681640625	0.0720779523253441	0	46908.23046875	25377.806640625
178	1	561.384887695312	0.0111705819144845	2.52828478813171	48785.90625	21906.76953125
179	1	598.5	0.0402747839689255	5.99911689758301	48756.90234375	22656.49609375
180	3	333.583953857422	0.0693728923797607	0.0660375878214836	46858.59375	22422.853515625
181	1	352.525543212891	0.0275501850992441	0.878522336483002	47006.48046875	23792.5
182	3	1035.84851074219	0.0744410306215286	12.9121189117432	45086.90234375	27595.197265625
183	1	85.5	0.0761125758290291	0.0928210094571114	47271.0625	22286.087890625
184	0	207.483139038086	0.0427479222416878	0	47083.35546875	22134.59375
185	1	470.034027099609	0.0425064526498318	13.9238033294678	46389.96484375	22600.517578125
186	3	662.89306640625	0.012638121843338	0	45110.67578125	27163.849609375
187	1	726.610290527344	0.346285045146942	6.14450836181641	46487.30078125	25010.01171875
188	0	102.758209228516	NA	0	47440.7890625	21718.439453125
189	1	782.583251953125	0.0148303676396608	4.90258884429932	45799.99609375	23399.611328125
190	3	161.220352172852	0.0445869639515877	0.37754699587822	47318.453125	22363.78515625
191	1	173.358734130859	0.0577541887760162	0	47013.42578125	22409.7734375
192	3	456.889770507812	0.0119386482983828	1.00078558921814	47293.80859375	22694.484375
193	1	201.525436401367	0.0112207224592566	0.242274791002274	47882.078125	20332.248046875
194	1	520.076171875	0.11041484773159	1.12618660926819	46323.546875	24508.625
195	3	513.791076660156	0.0156528688967228	1.50892472267151	47416.13671875	22678.013671875
196	3	644.881408691406	0.0132344653829932	0.651851713657379	48006.38671875	21738.009765625
197	3	270.374725341797	0.154362589120865	0.298533022403717	46919.5625	22412.8359375
198	0	665.339172363281	NA	0.847463965415955	45726.16015625	21960.041015625
199	1	205.516418457031	0.0192895270884037	2.2470326423645	47079.07421875	23429.09765625
200	0	28.5	NA	0	47261.36328125	22082.64453125
201	1	63.7279357910156	0.0356290377676487	0	46553.37890625	23759.037109375
202	1	201.525436401367	0.0139031829312444	2.96173667907715	48723.31640625	21428.703125
203	0	235.017013549805	NA	0	49856.14453125	25660.52734375
204	1	217.049530029297	0.0322116352617741	0	46525.55078125	23908.494140625
205	1	459.548706054688	0.0070823235437274	19.3346672058105	46308.60546875	24195.76171875
206	3	423.682952880859	0.0221670269966125	0.0796056687831879	46350.9375	23298.328125
207	3	229.774353027344	0.0638622641563416	0.0317692868411541	46139.80859375	23897.63671875
208	3	387.641906738281	0.340655118227005	0	48025.984375	24081.7578125
209	3	343.185455322266	0.0844036117196083	2.04288554191589	46502.71875	24458.396484375
210	3	324.949981689453	0.121050350368023	0.689915537834167	46554.73046875	24536.498046875
211	1	360.499664306641	0.0159942042082548	3.7743992805481	43899.86328125	26772.560546875
212	1	357.103973388672	0.140131920576096	1.0039154291153	47644.37890625	23681.734375
213	3	611.920959472656	0.0174840185791254	0.259630292654037	48063.27734375	21548.12890625
214	1	63.7279357910156	0.0223247092217207	0.790702521800995	46904.15234375	23077.416015625
215	1	127.455871582031	0.0879769325256348	0.958259880542755	46811.79296875	23369.392578125
216	1	205.516418457031	0.0259934943169355	0.427501559257507	46788.43359375	23542.466796875
217	1	775.283813476562	0.0462568141520023	17.5997905731201	44993.27734375	25337.28515625
218	1	541.5	0.319965898990631	0	46959.70703125	24742.744140625
219	0	142.5	NA	0	46538.43359375	23423.39453125
220	3	171	0.0433801747858524	1.91912269592285	47369.71875	23318.80078125
221	3	395.934661865234	0.230506077408791	30.4976348876953	43959.3984375	27380.802734375
222	1	262.757019042969	0.0494225174188614	2.1431725025177	46564.82421875	23939
223	1	243.504104614258	0.0325525663793087	2.72873830795288	46531.21484375	23931.873046875
224	0	191.183807373047	NA	0	46301.84375	23907.033203125
225	1	868.198120117188	0.0669032037258148	1.23535001277924	53389.29296875	25660.970703125
226	1	537.736938476562	0.102536134421825	1.37190163135529	46337.7578125	24312.38671875
227	1	371.594543457031	0.00594387110322714	19.5064163208008	44203.68359375	26020.3125
228	3	191.183807373047	0.0534630380570889	4.66632652282715	45687.28515625	24014.154296875
229	1	940.931701660156	0.0647049993276596	3.28677940368652	43455.0234375	24428.091796875
230	3	730.512329101562	0.386185318231583	8.04039001464844	47637.3046875	24041.09765625
231	1	268.868469238281	0.00768317049369216	2.00656175613403	44750.453125	26316.921875
232	3	302.959167480469	0.0132506201043725	22.7611484527588	45774.203125	24620.51953125
233	0	153.477203369141	NA	0	46481.41015625	23589.083984375
234	1	370.5	0.0960133299231529	1.71213102340698	46539.0703125	24599.66015625
235	0	114	NA	0	47750.46484375	26304.203125
236	3	270.374725341797	0.0685292482376099	6.12528371810913	46536.89453125	23955.263671875
237	1	120.915260314941	0.0191639643162489	1.26566565036774	47125.05078125	23215.88671875
238	3	383.428283691406	0.0171490348875523	0.767635822296143	46877.71875	23785.208984375
239	1	63.7279357910156	0.0194091461598873	0.36736536026001	46620.64453125	23639.97265625
240	1	262.757019042969	0.0116721140220761	0.376470178365707	46050.89453125	23793.0625
241	3	241.830520629883	0.00915703363716602	0.665360510349274	46771.35546875	23739.1484375
242	3	207.483139038086	0.0238820724189281	5.05683708190918	45709.76953125	23974.244140625
243	1	199.5	0.0287093538790941	0.562782883644104	47299.78515625	23009.96875
244	1	229.774353027344	0.176480308175087	0.157403558492661	46302.6875	23642.189453125
245	1	245.166275024414	0.0442882180213928	0.786245405673981	46100.93359375	24132.517578125
246	0	63.7279357910156	NA	0	46519.8671875	23752.060546875
247	3	1117.33081054688	0.00730139575898647	2.40002703666687	44125.98828125	25390.60546875
248	3	352.525543212891	0.0399478562176228	1.91466045379639	47309.53515625	23865.818359375
249	3	651.148620605469	0.350995272397995	25.2822456359863	47222.4609375	24652.021484375
250	1	117.508506774902	0.132901951670647	0	46458.8828125	23628.8203125
251	1	370.5	0.0158804506063461	6.86571502685547	41629.64453125	25575.87109375
252	3	497.731109619141	0.0150673454627395	4.61855936050415	43295.26171875	25105.021484375
253	1	90.1249160766602	0.0119444951415062	6.81115055084229	42876.40234375	25268.89453125
254	1	318.639678955078	0.0318405814468861	4.48271083831787	45767.7890625	27673.6328125
255	1	894.918151855469	0.0997261852025986	5.98793649673462	44837.84765625	24364.6171875
256	1	855	0.169336676597595	1.27342593669891	42432.05859375	26198.322265625
257	3	1604.62841796875	0.172911912202835	0.0117886113002896	42609.359375	27019.744140625
258	3	1353.97497558594	0.0320935398340225	6.23366498947144	41409.5078125	24505.82421875
259	3	542.24951171875	0.0177192408591509	0.763076305389404	41776.265625	28690.384765625
260	1	280.692443847656	0.0125880222767591	0	42347.31640625	24868.271484375
261	3	357.103973388672	0.012296162545681	0.0603499040007591	42453.0625	25031.048828125
262	1	642.989318847656	0.0132649810984731	0.0403132364153862	42822.765625	24794.05078125
263	3	1040.15234375	0.0101154139265418	5.87929153442383	43865.42578125	25638.232421875
264	3	1368.59362792969	0.0642130598425865	5.56241083145142	42630.98046875	23803.234375
265	3	306.954406738281	0.0135248983278871	4.03153657913208	42632.3125	25218.5703125
266	2	222.59211730957	0.00851086899638176	1.01494836807251	42602.953125	25361.15625
267	3	862.566528320312	0.0129992384463549	36.4375457763672	42858.05859375	26056.248046875
268	1	1883.8046875	0.0128204533830285	1.91833066940308	40674.09375	24262.2734375
269	3	520.076171875	0.0752607360482216	11.410249710083	40456.55078125	26583.3359375
270	3	532.423950195312	0.0313731878995895	11.6022415161133	41464.05078125	25579.365234375
271	3	1350.37072753906	0.0257807280868292	17.214506149292	41000.1015625	28629.126953125
272	2	282.135620117188	0.0116659440100193	5.75698566436768	42564.2421875	25339.44921875
273	1	450.624572753906	0.01044543646276	0.145571693778038	42980.84375	24902.1015625
274	3	942.225708007812	0.0201316867023706	0.0579130128026009	43031.03515625	24431.400390625
275	3	544.491760253906	0.0110849607735872	35.189136505127	42513.00390625	25892.46484375
276	1	427.5	0.0138773331418633	1.06409418582916	42881.65625	25662.537109375
277	1	1145.68579101562	0.0157463457435369	6.78293943405151	45899.1328125	26449.244140625
278	1	1010.84643554688	0.297966927289963	0	42310.71484375	26357.87890625
279	2	268.868469238281	0.0119779156520963	4.44055891036987	42614.90625	25279.515625
280	1	256.5	0.0154588287696242	4.98514795303345	42749.62109375	25160.8359375
281	1	1456.5703125	0.013127289712429	0.925173223018646	41465.1875	27354.13671875
282	3	142.5	0.20260962843895	0.627338588237762	41866.84765625	25332.716796875
283	3	714.7763671875	0.230398684740067	3.42397046089172	42109.8671875	25879.6640625
284	2	427.5	0.00934071373194456	12.3132152557373	42512.41015625	25768.85546875
285	3	400.016571044922	0.0149812549352646	0.193260192871094	42751.46484375	25037.765625
286	3	262.757019042969	0.0106859803199768	1.83625900745392	42791.78125	25574.904296875
287	2	758.871032714844	0.0117168016731739	0.0661024004220963	43103.328125	24598.025390625
288	1	318.639678955078	0.0321000553667545	0	42479.28515625	25521.26953125
289	3	988.091369628906	0.0873194262385368	1.80218589305878	43511.13671875	24389.623046875
290	3	609.260437011719	0.00688372179865837	1.42340564727783	42126.52734375	24629.705078125
291	1	955.494140625	0.161902576684952	6.25076389312744	41886.625	26160.515625
292	1	80.6101760864258	0.00968517735600471	8.51316452026367	42731.08203125	25345.21875
293	0	0	0.03368054702878	0	42114.37109375	25130.294921875
294	1	924.823913574219	0.0668252184987068	3.37639498710632	43460.04296875	24449.11328125
295	3	243.504104614258	0.0095604108646512	4.57188653945923	42838.921875	25123.00390625
296	2	1140	0.233081042766571	0.730834364891052	42313.25	26481.837890625
297	1	880.2763671875	0.00951529387384653	0.39885076880455	45555.89453125	22864.638671875
298	1	191.183807373047	0.0136769684031606	0	42646.5546875	25527.15625
299	3	532.423950195312	0.303135901689529	3.04452872276306	42322.26171875	25803.314453125
300	1	286.421447753906	0.0199147183448076	4.63209772109985	43072.27734375	25133.638671875
301	3	333.583953857422	0.0425892770290375	25.1685390472412	35841.828125	30776.015625
302	1	428.448944091797	0.0356931984424591	0	38938.23828125	25747.126953125
303	3	497.731109619141	0.118991956114769	14.2351236343384	40579.27734375	26538.3828125
304	1	117.508506774902	0.277663379907608	12.8603973388672	39113.68359375	27130.7578125
305	1	285	0.108587168157101	34.638484954834	39915.5703125	25933.966796875
306	3	127.455871582031	0.498974978923798	18.0690326690674	40379.3828125	26044.259765625
307	2	383.428283691406	0.251878172159195	33.5546760559082	41081.58984375	25515.33203125
308	0	80.6101760864258	0.760707914829254	0	40069.5390625	26146.10546875
309	3	374.858978271484	0.0325297452509403	15.6550979614258	39859.234375	26872.658203125
310	3	153.477203369141	0.0257577486336231	24.6680507659912	39704.1015625	26163.69921875
311	1	374.858978271484	0.170873612165451	1.01158797740936	39958.47265625	25835.35546875
312	3	127.455871582031	0.498974978923798	18.0690326690674	40379.3828125	26044.259765625
313	1	525.514038085938	0.0297188106924295	24.0301074981689	39243.8359375	27805.3828125
314	1	201.525436401367	0.432521909475327	15.7207126617432	40595.49609375	25971.4453125
315	1	357.103973388672	0.062541276216507	1.18509614467621	39615.953125	26853.97265625
316	1	694.020324707031	0.0216012224555016	25.688232421875	41142.6484375	25219.681640625
317	1	403.050872802734	0.307561933994293	20.6164474487305	40407.4921875	25620.595703125
318	3	947.383911132812	0.00991474185138941	5.72298288345337	39568.22265625	27959.357421875
319	0	414.966278076172	0.00969667732715607	0	37613.79296875	26393.169921875
320	3	1556.84106445312	0.0405776090919971	15.1731872558594	42650.1796875	23249.169921875
321	1	332.3642578125	0.230335116386414	12.580904006958	40238.6484375	25750.1875
322	3	1700.47351074219	0.00497169001027942	9.1143102645874	42252.73828125	23698.173828125
323	1	182.489044189453	0.386998504400253	0	39839.9921875	26300.498046875
324	1	207.483139038086	0.453606754541397	6.02635622024536	40511.28515625	26035.02734375
325	3	450.624572753906	0.0137987341731787	21.0839672088623	41165.87890625	25452.462890625
326	1	324.949981689453	0.0525290966033936	12.2367448806763	39963.16015625	26384.443359375
327	3	370.5	0.0244211591780186	3.84937572479248	38779.74609375	25935.390625
328	3	450.624572753906	0.19739530980587	62.0170097351074	39015.76171875	26898.474609375
329	0	28.5	NA	0	40505.328125	25880.91796875
330	3	285	0.43585866689682	28.7272968292236	40164.578125	26252.939453125
331	3	1127.46228027344	0.00812577735632658	4.38576221466064	38707.34375	28829.97265625
332	1	655.5	0.00764160510152578	29.9973316192627	40149.86328125	26698.05078125
333	1	102.758209228516	0.367099195718765	0	39764.7734375	26270.15234375
334	3	127.455871582031	0.498974978923798	18.0690326690674	40379.3828125	26044.259765625
335	1	262.757019042969	0.417082011699677	14.7196426391602	40103.51171875	26277.015625
336	1	627	0.00839729700237513	29.9885559082031	40121.8671875	26719.232421875
337	3	1205.45227050781	0.0160471126437187	3.64249801635742	42062.91015625	24196.482421875
338	3	427.5	0.0382925048470497	0.285781770944595	37655.390625	26433.25390625
339	1	693.434936523438	0.00650232192128897	0	39270.48828125	28738.755859375
340	3	90.1249160766602	0.487378418445587	8.31770515441895	40402.609375	26004.029296875
341	1	562.107849121094	0.0744140893220901	1.06668472290039	37313.23828125	25602.646484375
342	1	1866.47802734375	0.050779540091753	21.0049743652344	41293.36328125	23389.90625
343	1	537.736938476562	0.00542273931205273	1.58051228523254	35640.31640625	28246.3046875
344	1	811.124206542969	0.00933414045721292	2.11616253852844	36921.5390625	28619.974609375
345	1	905.744140625	0.023735411465168	5.05345773696899	40769.19921875	25036.255859375
346	3	1567.5	0.0553857684135437	16.6759719848633	41967.8359375	23389.525390625
347	1	57	0.039924681186676	0	42004.359375	25351.931640625
348	2	804.5888671875	0.0213243402540684	0	39673.25	28387.40234375
349	0	222.59211730957	NA	0	36637.3125	26633.23046875
350	1	182.489044189453	0.442544013261795	0	39872.88671875	26297.34765625
351	3	459.548706054688	0.140789464116096	53.6641807556152	41277.859375	25763.0234375
352	1	677.437255859375	0.0176193192601204	15.7325096130371	41775.83984375	30236.56640625
353	3	63.7279357910156	0.0251387841999531	21.3955497741699	40456.390625	27055.552734375
354	3	484.5	0.014421459287405	1.68573200702667	38487.3359375	26413.904296875
355	1	297.548736572266	0.471090257167816	8.2961540222168	40800.21484375	25590.142578125
356	1	258.078491210938	0.488325238227844	0	40587.28125	26069.01171875
357	1	541.5	0.0118528781458735	34.2700004577637	41461.42578125	25698.673828125
358	3	1683.67236328125	0.074524812400341	0	42776.44921875	23402.52734375
359	3	598.5	0.357286930084229	26.5648784637451	40953.8671875	26307.4765625
360	1	229.774353027344	0.48887038230896	0	40668.62109375	26122.810546875
361	3	127.455871582031	0.441871166229248	9.88126468658447	40496.57421875	25978.01171875
362	3	757.263854980469	0.0246066730469465	6.19337177276611	40673.375	25197.046875
363	1	63.7279357910156	0.0123610310256481	0	40571.12890625	25876.2734375
364	1	601.208129882812	0.0806924924254417	10.3934803009033	41245.76171875	26021.810546875
365	3	153.477203369141	0.464358538389206	21.3045978546143	40501.45703125	25997
366	3	102.758209228516	0.0904005020856857	0	40210.02734375	26038.474609375
367	1	191.183807373047	0.465160965919495	29.1238975524902	40478.2890625	26037.2421875
368	1	235.017013549805	0.0857473611831665	0	39589.0859375	27355.443359375
369	1	894.918151855469	0.0513594374060631	0	41595.6484375	26198.337890625
370	3	1074.34033203125	0.00463135028257966	25.2745056152344	42649.6875	21360.26953125
371	1	540.749450683594	0.0349833555519581	5.58419990539551	41320.734375	25406.306640625
372	1	703.898071289062	0.0353984721004963	5.98692560195923	41138.09765625	25200.52734375
373	1	650.524597167969	0.0342526249587536	2.14506387710571	41353.10546875	25267.416015625
374	3	191.183807373047	0.228932976722717	1.17767930030823	40303.56640625	25877.638671875
375	3	535.466369628906	0.0132314302027225	40.7093887329102	39807.7578125	27399.455078125
376	1	655.5	0.352037876844406	0	40964.69140625	26346.78125
377	1	450.624572753906	0.0675147101283073	0	41163.47265625	25964.486328125
378	3	838.210144042969	0.0225146859884262	6.59203100204468	40333.78515625	25306.34765625
379	1	446.095550537109	0.0375542789697647	28.7324314117432	39935.86328125	27022.1640625
380	3	1861.24853515625	0.0153480600565672	0.805469214916229	41076.59765625	24156.771484375
381	3	2137.5	0.0160553604364395	11.3334827423096	41135.40234375	23778.29296875
382	1	142.5	0.0244378969073296	9.76955318450928	40256.7421875	25958.056640625
383	3	656.119262695312	0.0290432181209326	5.07649707794189	41315.60546875	25249.51953125
384	1	360.499664306641	0.207907170057297	11.1901531219482	40898.703125	25583.953125
385	3	142.5	0.485347300767899	19.3512573242188	40440.4140625	26020.5625
386	1	245.166275024414	0.421445906162262	12.6134395599365	40309.86328125	26164.955078125
387	1	63.7279357910156	0.100318148732185	0.0627634152770042	41933.03125	25332.140625
388	1	1027.58215332031	0.0395411215722561	8.962815284729	40097.9609375	27997.982421875
389	3	1320.2607421875	0.0231834482401609	5.10268783569336	41599.3125	24473.93359375
390	1	222.59211730957	0.142761692404747	1.34937858581543	39661.78125	27253.66015625
391	3	145.322052001953	0.275241762399673	18.1714000701904	40585.69140625	25933.32421875
392	3	1143.20178222656	0.0308092534542084	8.83629512786865	40084.87109375	25076.712890625
393	1	1806.54931640625	0.0154050886631012	1.94393110275269	41640.52734375	24046.72265625
394	3	919.097412109375	0.0317980758845806	5.60573720932007	40857.95703125	24990.275390625
395	1	262.757019042969	0.507047116756439	5.38710641860962	40602.37890625	26126.48046875
396	3	504.216461181641	0.0155304586514831	1.12120449542999	36015.578125	27356.51171875
397	3	584.771118164062	0.0105906976386905	5.48217725753784	36620.94921875	28429.41796875
398	1	201.525436401367	0.250246375799179	0	40960.48046875	25697.392578125
399	1	553.369873046875	0.129192188382149	19.8296566009521	41235.20703125	25982.326171875
400	1	1354.87451171875	0.0106182955205441	0.252572357654572	46712.62109375	18633.552734375
401	0	803.073181152344	NA	0	32972.4296875	33441.7734375
402	1	1003.9931640625	0.00554496189579368	7.11577177047729	34095.93359375	30339.986328125
403	1	525.514038085938	0.00761201838031411	0	28789.5859375	39199.0234375
404	1	714.7763671875	0.0210034139454365	5.20984983444214	32055.291015625	34115.7265625
405	3	435.966156005859	0.0307270940393209	21.2738590240479	32612.98046875	34300.84765625
406	1	720.999328613281	0.0355226770043373	0	32818.3515625	34009.09765625
407	1	445.184234619141	0.103798240423203	0.205370485782623	31856.84375	34741.21875
408	1	672.624145507812	0.0110106589272618	3.82713675498962	26269.765625	36928.2578125
409	1	743.189086914062	0.0959181860089302	0	32715.876953125	33957.51953125
410	3	793.918151855469	0.073547251522541	6.16524362564087	31517.869140625	34294.21875
411	1	720.999328613281	0.00917234271764755	0	33432.15234375	34154.5703125
412	1	735.498840332031	0.0646028742194176	5.42539978027344	31902.755859375	34202.91015625
413	3	717.611633300781	0.0277490988373756	22.1522121429443	32262.767578125	33981.71875
414	3	725.491577148438	0.0198237020522356	19.4331092834473	30810.4375	34934.86328125
415	1	427.5	0.0353366509079933	0	31967.765625	35328.10546875
416	0	57	NA	0	31310.412109375	35658.43359375
417	3	559.936157226562	0.0475656725466251	1.9362530708313	34624.6953125	31600.34375
418	1	564.271240234375	0.0212129261344671	2.09684610366821	30902.412109375	35571.2890625
419	1	728.28515625	0.150191992521286	0	32723.783203125	33973.83984375
420	3	816.115783691406	0.0552487038075924	17.1692714691162	32943.79296875	33949.00390625
421	1	431.283264160156	0.0246996264904737	21.7896156311035	32621.185546875	34317.265625
422	1	595.097473144531	0.0166120324283838	0	31901.787109375	34519.1484375
423	1	513.791076660156	0.0241907052695751	3.213702917099	32109.26953125	34385.7890625
424	3	491.986267089844	0.0285618845373392	9.81887149810791	32455.6953125	34909.70703125
425	1	400.016571044922	0.0283935610204935	0.756602108478546	32086.544921875	34497.05859375
426	1	791.869323730469	0.0297331381589174	1.01271724700928	33085.2109375	34690.54296875
427	3	792.382019042969	0.192602947354317	12.9859962463379	32692.294921875	33908.65234375
428	1	994.237548828125	0.0946763455867767	0	31425.279296875	34506.640625
429	1	685.186462402344	0.0121439043432474	4.48126602172852	32913.9453125	34280.4765625
430	1	705.051086425781	0.0126592442393303	10.5007247924805	34261.80078125	33657.33984375
431	0	166.18212890625	NA	0	31500.751953125	31547.646484375
432	1	815.119934082031	0.0524357743561268	4.09955549240112	31863.064453125	34281.8984375
433	1	207.483139038086	0.20008285343647	8.51916790008545	30119.794921875	36632.0234375
434	1	383.428283691406	0.0284679438918829	3.96197414398193	32558.228515625	34654.59375
435	0	85.5	NA	0	32114.53125	33408.90625
436	0	841.594909667969	NA	0	32952.47265625	33481.4375
437	3	435.966156005859	0.0202541388571262	6.49493455886841	30898.943359375	35712.85546875
438	3	205.516418457031	0.013840482570231	0.312461614608765	32094.9609375	33706.1015625
439	1	830.91064453125	0.00328737148083746	1.10620188713074	32734.20703125	35209.6015625
440	1	302.959167480469	0.0123137133195996	0	32505.521484375	34628.26171875
441	3	229.774353027344	0.0819094553589821	2.81706833839417	33652.81640625	34584.98046875
442	3	586.850891113281	0.219311580061913	11.7599630355835	32638.224609375	34116.26171875
443	3	435.966156005859	0.0307270940393209	21.2738590240479	32612.98046875	34300.84765625
444	1	411.032836914062	0.0659134536981583	0	32013.8359375	35192.6171875
445	1	408.057891845703	0.0107256099581718	2.10876107215881	32635.30078125	34422.83203125
446	3	830.91064453125	0.0163789689540863	31.1891555786133	32876.51171875	33889.953125
447	3	707.92529296875	0.0482940822839737	10.8668155670166	32617.947265625	33995.13671875
448	1	63.7279357910156	0.156954243779182	9.21629238128662	31487.134765625	35246.6640625
449	1	387.641906738281	0.0175048839300871	0.000912001298274845	32595.62890625	34575.09375
450	0	905.744140625	NA	0	32862.4765625	33535.4921875
451	1	470.034027099609	0.00839161686599255	2.2787663936615	32279.9453125	36098.53125
452	3	357.103973388672	0.00851653423160315	1.99334514141083	35418.7578125	34214.1171875
453	1	420.797454833984	0.0281675364822149	6.63889455795288	34808.5	33529.109375
454	0	262.757019042969	NA	0	32304.986328125	31912.98828125
455	2	217.049530029297	0.0318915136158466	1.19699013233185	30040.78515625	34977.84765625
456	1	548.208435058594	0.0185887049883604	6.52632236480713	31508.6796875	35942.10546875
457	3	57	0.050585500895977	1.20348286628723	33552.39453125	32612.73046875
458	3	662.89306640625	0.0474859625101089	3.03724384307861	34896.1640625	33159.66015625
459	1	726.610290527344	0.0157671719789505	0.175107598304749	32433.80078125	35739.7265625
460	1	712.5	0.111994534730911	18.2349987030029	31525.75390625	34709.08203125
461	1	63.7279357910156	0.0286251660436392	0.0666250959038734	31907.01953125	37919.5703125
462	3	880.2763671875	0.0103183882310987	1.09403645992279	32715.83984375	35175.71875
463	1	450.624572753906	0.0982502326369286	0.438330978155136	33502.3515625	31362.666015625
464	1	297.548736572266	0.0567330792546272	13.3991479873657	33447.87890625	33475.6484375
465	1	229.774353027344	0.0222296249121428	0.934552133083344	34085.28515625	34300.21875
466	0	905.744140625	NA	0	32848.98046875	33752.05078125
467	1	513.791076660156	0.0414539016783237	1.52471649646759	32711.271484375	34263.8984375
468	1	562.107849121094	0.0125544220209122	3.77881574630737	32775.84375	34469.21484375
469	1	306.954406738281	0.0545954294502735	8.71895599365234	31556.591796875	35001.15625
470	0	0	NA	0	32602.505859375	37486.15625
471	1	217.049530029297	0.0452143736183643	0	34692.8828125	34360.140625
472	1	689.323059082031	0.261402904987335	0	32704.34375	34013.52734375
473	1	525.514038085938	0.00970315653830767	0	33789.89453125	33709.80078125
474	1	570.712036132812	0.044166199862957	0	32765.853515625	34217.40625
475	1	573.551452636719	0.00333689153194427	9.76093769073486	33238.0859375	34758.69140625
476	1	829.932556152344	0.019816767424345	12.9301528930664	33058.5390625	34181.671875
477	3	302.959167480469	0.0152526348829269	1.27376782894135	31104.259765625	37242.0859375
478	1	290.644104003906	0.0203843209892511	3.09749794006348	31093.6171875	36133.6171875
479	0	364.978088378906	0.0516215264797211	0	32024.6796875	35064.23046875
480	3	717.611633300781	0.0481644198298454	0	32886.046875	34068.23046875
481	3	228	0.116574481129646	6.18641471862793	31327.42578125	35834.03125
482	1	677.437255859375	0.0140274278819561	7.27273416519165	32903.4921875	34336.9296875
483	1	807.108703613281	0.00892830826342106	5.0466423034668	33122.40625	34536.98046875
484	3	201.525436401367	0.0261467937380075	0.492823094129562	34043.28125	34664.16796875
485	1	828.463195800781	0.0123271122574806	2.05848979949951	32967.73828125	34838.9375
486	1	513.791076660156	0.0414539016783237	1.52471649646759	32711.271484375	34263.8984375
487	3	802.567260742188	0.0440457537770271	19.2009162902832	32955.12109375	33892.765625
488	3	544.491760253906	0.0218999572098255	21.0132961273193	32446.095703125	34966.07421875
489	1	726.610290527344	0.0195468366146088	0	31643.189453125	34629.66796875
490	1	541.5	0.0513053312897682	0.872249484062195	32746.78515625	34257.140625
491	1	142.5	0.054609090089798	17.9131259918213	33667.62109375	33454.93359375
492	1	595.097473144531	0.0258787143975496	0	32823.84765625	34333.2734375
493	1	306.954406738281	0.0112267732620239	0.196976527571678	32658.4765625	32071.212890625
494	3	314.792785644531	0.0275503918528557	9.75375461578369	32536.87890625	34459.70703125
495	3	470.034027099609	0.0162052307277918	2.12889266014099	32698.146484375	34392.88671875
496	1	587.542541503906	0.0231670532375574	0	32815.49609375	34316.67578125
497	3	726.610290527344	0.0173524729907513	8.4893970489502	32951.78125	34200.9140625
498	1	604.576293945312	0.0216581895947456	0	32826.125	34260.33203125
499	3	297.548736572266	0.0166905000805855	8.14838027954102	32526.3046875	34515.86328125
500	1	656.119262695312	0.0229104794561863	0	33967.91015625	33681.9609375
501	0	28.5	NA	0	26661.8984375	39136.8203125
502	1	142.5	0.0401216559112072	19.5995712280273	25554.6484375	38254.3984375
503	1	743.189086914062	0.00666474224999547	1.37677109241486	26853.29296875	39972.12109375
504	2	573.551452636719	0.010417565703392	1.01827871799469	25785.88671875	39265.1484375
505	3	564.271240234375	0.0386267751455307	3.59003019332886	26398.5234375	39772.24609375
506	1	616.549255371094	0.0161410998553038	0.561103940010071	26611.126953125	38458.5703125
507	3	166.18212890625	0.0941486731171608	9.8681526184082	25781.931640625	40276.80078125
508	1	387.641906738281	0.162567541003227	15.0438041687012	26442.87109375	39070.18359375
509	2	688.733642578125	0.00597156956791878	3.78968405723572	25615.5234375	40836.83203125
510	1	387.641906738281	0.0514878816902637	14.9828052520752	28885.576171875	38781.46484375
511	1	383.428283691406	0.0837700217962265	1.92750751972198	26300.234375	39313.6796875
512	1	333.583953857422	0.22827173769474	16.0397300720215	26461.171875	39097.69921875
513	0	280.692443847656	NA	0	28461.498046875	37606.05078125
514	0	63.7279357910156	NA	0	26679.41015625	39098.01171875
515	0	243.504104614258	0.169282391667366	0	26515.78515625	39114.171875
516	1	707.92529296875	0.013252948410809	8.07393646240234	26271.57421875	40150.47265625
517	1	357.103973388672	0.0145888747647405	0.382290214300156	25873.68359375	38440.796875
518	1	553.369873046875	0.0183878969401121	7.50312471389771	26498.625	39726.21875
519	1	757.263854980469	0.00695599801838398	15.1631765365601	25900.83984375	38697.75390625
520	1	841.594909667969	0.0166391730308533	0.212758898735046	26046.724609375	39130.51171875
521	0	357.103973388672	NA	0	29057.703125	37484.51171875
522	1	559.936157226562	0.122440323233604	0	26109.640625	39739.7734375
523	0	28.5	NA	0	27934.435546875	36688.62109375
524	1	90.1249160766602	0.025043461471796	2.06043767929077	27364.06640625	38627.4375
525	1	513.791076660156	0.0092805465683341	7.25664281845093	25713.333984375	39354.08203125
526	0	63.7279357910156	NA	0	26573.28125	39264.125
527	0	40.3050880432129	NA	0	26828.673828125	37759.91796875
528	1	584.771118164062	0.11972963064909	1.49148893356323	26193.236328125	40104.5234375
529	1	450.624572753906	0.00720096053555608	3.90464425086975	25487.3515625	39672.65625
530	3	173.358734130859	0.00735612446442246	10.5689811706543	24676.259765625	40174.48828125
531	3	559.936157226562	0.0122312074527144	16.9238376617432	25778.24609375	39186.91015625
532	1	396.959075927734	0.0823837518692017	0	27533.31640625	37528.1796875
533	3	297.548736572266	0.0156130352988839	1.88511443138123	28857.330078125	36868.3046875
534	2	627.647399902344	0.003559032920748	2.16156268119812	29175.49609375	43879.1640625
535	3	63.7279357910156	0.030176192522049	0	27190.76171875	39017.01171875
536	3	677.437255859375	0.0256795790046453	11.3097591400146	25686.232421875	39640.1484375
537	0	127.455871582031	NA	0	26579.9296875	39144.73828125
538	1	308.274627685547	0.00926327798515558	9.01486492156982	27310.392578125	39380.328125
539	1	474.334533691406	0.00867554917931557	1.31658470630646	26558.650390625	38233.83984375
540	3	550.426452636719	0.00582675682380795	0.528029441833496	26747.291015625	38333.1796875
541	1	598.5	0.0399924144148827	2.06794786453247	26090.59375	42045.390625
542	3	285	0.0884488821029663	11.9941921234131	26479.751953125	39511.04296875
543	1	308.274627685547	0.249982342123985	9.63052272796631	26425.6640625	39175.15625
544	1	286.421447753906	0.00201051984913647	8.89321708679199	23870.0390625	41130.01171875
545	0	243.504104614258	NA	0	26858.5859375	38910.19140625
546	1	308.274627685547	0.105552017688751	0.0804847106337547	26902.32421875	38713.0390625
547	0	182.489044189453	NA	0	26516.734375	39180.62890625
548	1	262.757019042969	0.041211660951376	2.46313524246216	24352.345703125	37777.4140625
549	3	217.049530029297	0.052943617105484	0.35603791475296	27600.86328125	38594.703125
550	1	262.757019042969	0.18961326777935	2.99120807647705	26444.22265625	39202.76171875
551	3	235.017013549805	0.0273981746286154	8.21517181396484	25482.33203125	38045.4921875
552	3	306.954406738281	0.0122893219813704	22.7784652709961	24705.357421875	38538.96484375
553	0	90.1249160766602	0.174408227205276	0	26565.501953125	39316.9140625
554	0	362.745788574219	NA	0	26830.369140625	38801.56640625
555	1	306.954406738281	0.00464314967393875	0	25220.697265625	39269.1640625
556	1	423.682952880859	0.289377838373184	17.3628120422363	26299.33984375	39247.4921875
557	3	153.477203369141	0.0128270415589213	12.8033084869385	25127.142578125	39987.78515625
558	3	752.421569824219	0.094675101339817	1.13711488246918	29777.208984375	36246.140625
559	1	459.548706054688	0.0482621192932129	8.83634757995605	26577.8515625	38879.1484375
560	0	40.3050880432129	0.00868005864322186	0	28086.962890625	37258.83203125
561	0	166.18212890625	NA	0	25681.552734375	40139.03125
562	3	513.791076660156	0.0105697782710195	0.504148423671722	26965.29296875	38132.796875
563	1	919.097412109375	0.00594637542963028	9.11713790893555	26387.13671875	41630.6953125
564	1	270.374725341797	0.0162119474261999	0	27253.779296875	38457.2421875
565	1	280.692443847656	0.00613161083310843	8.40226650238037	24575.693359375	40726.19140625
566	1	243.504104614258	0.0341744497418404	0	26677.583984375	38964.7421875
567	1	235.017013549805	0.102955974638462	0.0111806225031614	26402.5859375	39399.3828125
568	1	313.5	0.00650487001985312	21.8892345428467	25517.87890625	39323.44140625
569	3	235.017013549805	0.349443912506104	0.377845019102097	26893.37109375	38632.546875
570	1	523.966125488281	0.0176613107323647	0	26618.359375	38262.09765625
571	1	745.916381835938	0.0301893558353186	0	25992.25	39377.390625
572	0	90.1249160766602	NA	0	29368.361328125	37513.64453125
573	1	352.525543212891	0.122251883149147	15.5744018554688	26479	39058.9765625
574	3	40.3050880432129	0.0221702363342047	0.595009088516235	27470.2890625	36659.34375
575	1	387.641906738281	0.0299692694097757	13.7740087509155	24790.25	40523.8515625
576	1	605.918334960938	0.0381360910832882	0	26109.873046875	39356.51953125
577	0	1773.88171386719	NA	0	21105.4375	41603.8515625
578	1	828.463195800781	0.0106282215565443	4.22213268280029	26330.498046875	38696.29296875
579	1	414.966278076172	0.0176980793476105	8.0669116973877	26872.341796875	38049.3671875
580	1	371.594543457031	0.129879221320152	0.0163373779505491	27001.912109375	38733.2734375
581	1	405.061096191406	0.00353111419826746	0	26393.908203125	38099.640625
582	0	463.946380615234	NA	0	28705.669921875	37661.3125
583	1	775.283813476562	0.0341005101799965	1.24702191352844	30597.90625	35297.5
584	3	362.745788574219	0.00412534503266215	1.57727384567261	27709.65234375	39014.01171875
585	1	498.54638671875	0.00727782817557454	2.52042055130005	26606.638671875	38655.94140625
586	1	370.5	0.0942957177758217	0.0859269648790359	26812.19921875	38773.75390625
587	0	63.7279357910156	NA	0	24855.21875	39651.65234375
588	1	463.946380615234	0.0117321107536554	1.284015417099	27539.49609375	38955.1953125
589	1	694.020324707031	0.00538465101271868	7.59463453292847	26244.677734375	39033.828125
590	3	360.499664306641	0.0712381228804588	2.92880129814148	26803.15625	38759.875
591	1	229.774353027344	0.0206514485180378	5.90354537963867	25703.73046875	38441.05078125
592	1	302.959167480469	0.0120089733973145	2.34980988502502	27227.271484375	37935.203125
593	0	229.774353027344	0.0437164679169655	0	26569.705078125	39064.34375
594	3	145.322052001953	0.160001918673515	0	27528.138671875	38614.98828125
595	0	85.5	NA	0	28084.779296875	36273.79296875
596	1	282.135620117188	0.0287880338728428	0	25536.541015625	40553.66796875
597	1	297.548736572266	0.00883999839425087	19.0312366485596	25456.642578125	39296.6328125
598	3	601.208129882812	0.0112816374748945	10.6781558990479	25803.45703125	39291.7421875
599	1	90.1249160766602	0.144168391823769	0.0328265763819218	27439.00390625	37935.22265625
600	3	117.508506774902	0.0860752761363983	1.76344501972198	25334.9609375	38610.09375
601	3	205.516418457031	0.0189509373158216	1.25666701793671	26062.216796875	46115.25390625
602	1	942.225708007812	0.00663416832685471	19.7754230499268	24722.53125	44674.56640625
603	0	63.7279357910156	NA	0	25282.857421875	43148.75390625
604	1	649.899963378906	0.00847189873456955	3.89487361907959	25024.65625	43794.125
605	1	694.020324707031	0.00497700041159987	9.25595188140869	24764.0234375	43823.41796875
606	1	719.307495117188	0.0114780282601714	5.76871871948242	22533.552734375	43309.734375
607	1	459.548706054688	0.00445838458836079	1.33447241783142	25162.078125	43888.1953125
608	1	207.483139038086	0.00644409190863371	13.097559928894	25536.525390625	43322.2578125
609	1	205.516418457031	0.0303418412804604	5.57922554016113	24663.453125	43095.63671875
610	1	423.682952880859	0.0142526943236589	0	25509.029296875	43548.234375
611	1	1202.75402832031	0.0260823741555214	7.62222909927368	27626.71875	42289.62109375
612	3	280.692443847656	0.0199981983751059	7.77601194381714	25320.529296875	43447.80859375
613	1	485.337524414062	0.00585070718079805	9.07726287841797	25081.376953125	44054.37109375
614	3	1088.98352050781	0.00610927725210786	6.24035549163818	24349.2265625	44347.328125
615	1	577.080993652344	0.00891260616481304	8.29284572601318	25113.142578125	43735.75390625
616	1	171	0.0149890603497624	0.0733955800533295	25865.849609375	44075.578125
617	1	420.797454833984	0.0127885015681386	11.9224157333374	25262.3203125	43589.6484375
618	1	1138.93078613281	0.011961305513978	7.85568523406982	24011.076171875	44201.76171875
619	1	748.091064453125	0.00827574823051691	4.53857946395874	27508.65625	43137.98828125
620	1	90.1249160766602	0.0445281229913235	0	25703.650390625	42935.796875
621	1	235.017013549805	0.0308161228895187	3.62171649932861	25675.146484375	43215.8984375
622	3	830.91064453125	0.00537224672734737	10.0335884094238	26675.146484375	43081.51953125
623	1	567.858459472656	0.00365933892317116	5.5341796875	25141.134765625	43765.34765625
624	1	371.594543457031	0.00803702510893345	0	25594.22265625	44676.6640625
625	1	268.868469238281	0.0106452582404017	1.58100044727325	25475.4453125	43410.02734375
626	1	601.208129882812	0.00965187698602676	0.00140097609255463	27826.525390625	42984.20703125
627	1	435.966156005859	0.00401230761781335	3.37832593917847	24448.283203125	43332.07421875
628	1	446.095550537109	0.0118565736338496	10.6630783081055	25237.4375	43613.98828125
629	1	1148.87170410156	0.00303785782307386	0	22675.005859375	44200.421875
630	1	940.5	0.00189539627172053	2.09637260437012	24283.37109375	44528
631	1	688.733642578125	0.0103843687102199	2.00318837165833	25423.0546875	47782.6796875
632	3	360.499664306641	0.027257326990366	6.71448421478271	25245.69140625	43520.8515625
633	1	1054.88500976562	0.0083173019811511	11.6741409301758	27277.478515625	47162.47265625
634	1	153.477203369141	0.0303891431540251	0.122667886316776	26145.935546875	42958.87890625
635	1	553.369873046875	0.00282456423155963	19.8705654144287	24979.919921875	43696.140625
636	3	235.017013549805	0.0131056560203433	1.8687481880188	22709.796875	46552.3046875
637	1	285	0.0108273299410939	0	25450.515625	43434.31640625
638	1	477.7470703125	0.0154841328039765	2.37160134315491	25159.8828125	43633.08984375
639	1	396.959075927734	0.0178580600768328	8.23913764953613	25234.58984375	43560.01171875
640	1	497.731109619141	0.00649612583220005	1.05059587955475	26162.705078125	43286.39453125
641	0	505.021301269531	NA	0	22345.78125	42414.22265625
642	1	609.926635742188	0.0032539376989007	11.6764163970947	24995.9296875	43965.44921875
643	1	806.101745605469	0.00423537287861109	4.3952431678772	24780.3359375	44092.04296875
644	3	924.823913574219	0.00766112469136715	6.35765981674194	23529.611328125	44513.16796875
645	1	370.5	0.017289187759161	9.08767986297607	25259.505859375	43535.66015625
646	3	484.5	0.0048938812687993	1.96820604801178	25887.3046875	42078.44140625
647	1	90.1249160766602	0.0257270261645317	1.45327866077423	26738.923828125	44004.3125
648	1	520.076171875	0.00360430381260812	0.537781834602356	22464.23828125	46053.96484375
649	1	446.095550537109	0.0118565736338496	10.6630783081055	25237.4375	43613.98828125
650	1	420.797454833984	0.0127885015681386	11.9224157333374	25262.3203125	43589.6484375
651	3	241.830520629883	0.0146536538377404	0	22864.03515625	45997.55078125
652	1	364.978088378906	0.00753672188147902	0	23552.5390625	45649.4296875
653	3	1035.84851074219	0.00633024191483855	1.29102790355682	26714.900390625	41913.8515625
654	1	117.508506774902	0.0322453863918781	1.17459464073181	25851.0703125	42627.7421875
655	1	395.934661865234	0.0287811625748873	3.10276770591736	25481.119140625	43518.3046875
656	1	800.033142089844	0.00297307735309005	6.55003976821899	24671.091796875	45391.0625
657	3	408.057891845703	0.0156940463930368	12.4672536849976	25248.443359375	43574.82421875
658	3	343.185455322266	0.0067105577327311	5.95440626144409	25363.55859375	43747.953125
659	1	1072.82727050781	0.00280948937870562	0	23184.658203125	42893.63671875
660	1	470.034027099609	0.0202550664544106	10.2194786071777	25146.013671875	43618.31640625
661	1	400.016571044922	0.0128385350108147	3.58130550384521	25409.744140625	43645.26171875
662	1	577.080993652344	0.00383809092454612	1.76896381378174	24583.85546875	43581.55859375
663	3	408.057891845703	0.0225326120853424	0.346248090267181	25547.845703125	43538.98046875
664	1	587.542541503906	0.0202791690826416	1.28603577613831	24976.9609375	44244.87109375
665	1	117.508506774902	0.0114798806607723	0.14190012216568	25668.123046875	43768.21484375
666	1	171	0.0164836794137955	0	25670.669921875	43970.9296875
667	1	405.061096191406	0.0128811346367002	13.3742761611938	25159.302734375	44035.5234375
668	1	603.904174804688	0.0112550295889378	0.108740895986557	26477.7890625	43068.59375
669	0	102.758209228516	NA	0	25279.90234375	43041.171875
670	1	228	0.0083833234384656	1.58216798305511	25936.330078125	44828.32421875
671	2	719.307495117188	0.00278808828443289	1.34366512298584	24195.7109375	45025.76171875
672	1	380.237426757812	0.0180006790906191	8.42843818664551	26080.84765625	43953.91015625
673	0	280.692443847656	0.0180682763457298	0	25489.40625	44179.08984375
674	1	446.095550537109	0.00353235146030784	0.000949654495343566	24421.505859375	43250.6171875
675	1	383.428283691406	0.0172000527381897	12.5978746414185	25183.939453125	44011.234375
676	3	491.986267089844	0.00922922324389219	4.97051906585693	25243.6171875	43722.01953125
677	1	1230.4609375	0.0354445204138756	8.15787982940674	27601.73046875	42313.25
678	1	332.3642578125	0.0193741098046303	1.69378447532654	26475.994140625	44170.40234375
679	1	318.639678955078	0.0103943254798651	10.6131677627563	25880.82421875	45388.21484375
680	1	199.5	NA	0	21241.736328125	48548.375
681	3	485.337524414062	0.012906358577311	7.21910953521729	25293.248046875	43673.39453125
682	1	847.365905761719	0.00417399872094393	3.19855737686157	24730.923828125	44140.90625
683	3	318.639678955078	0.0181436687707901	7.12199878692627	25309.36328125	43486.9765625
684	1	487.008209228516	0.014475385658443	2.28833079338074	25079.5625	44201.69921875
685	3	627.647399902344	0.00776629662141204	14.5358829498291	24324.1953125	43561.84765625
686	1	980.665100097656	0.00293300487101078	13.1742010116577	24582.880859375	44287.6171875
687	3	471.758941650391	0.0112176891416311	10.7463550567627	25212.5625	43638.33203125
688	3	650.524597167969	0.0181744266301394	1.32414138317108	23905.232421875	45651.4140625
689	1	816.115783691406	0.0102232675999403	0.191515356302261	26753.365234375	43269.8046875
690	1	383.428283691406	0.0111032947897911	6.57240915298462	25102.013671875	43520.23828125
691	1	423.682952880859	0.0183740556240082	9.97642230987549	25209.6796875	43584.36328125
692	1	63.7279357910156	0.0103725316002965	2.80391383171082	25803.330078125	44257.05078125
693	1	868.665771484375	0.00273736077360809	3.08579516410828	24706.228515625	44165.34765625
694	1	408.057891845703	0.00621230062097311	13.4413242340088	23153.947265625	42238.89453125
695	1	201.525436401367	0.0138995461165905	7.31942749023438	26995.517578125	40979.80078125
696	1	883.5	0.0392377600073814	1.65991616249084	26523.580078125	41958.59375
697	1	387.641906738281	0.0123953493312001	1.03176021575928	25498.19921875	43587.45703125
698	1	245.166275024414	0.0099047189578414	1.44392848014832	25384.20703125	43413.984375
699	1	627.647399902344	0.00260441470891237	0	24098.701171875	45123.71875
700	3	467.434753417969	0.00592094799503684	9.81950664520264	25763.63671875	43414.70703125
701	0	245.166275024414	0.0241908635944128	0	31372.921875	43215.79296875
702	1	434.099060058594	0.0114141311496496	0.139757066965103	29038.26953125	44500.84765625
703	3	625.053771972656	0.00522165093570948	1.54257047176361	29501.849609375	44185.8203125
704	1	243.504104614258	0.00767153315246105	29.3698616027832	28709.064453125	44101.32421875
705	1	850.236755371094	0.0113703338429332	2.73931860923767	29878.9296875	43728.51171875
706	1	201.525436401367	0.0795870944857597	0.569927573204041	28820.25	44220.61328125
707	1	1209.82421875	0.00770617928355932	2.73566079139709	23917.20703125	48541.65625
708	1	544.491760253906	0.01470538508147	0.0616499781608582	29209.71875	44302.25
709	1	297.548736572266	0.00923690758645535	6.48680877685547	29390.17578125	45198.125
710	3	842.077331542969	0.00745716644451022	2.42534470558167	29808.998046875	43991.01171875
711	1	507.428070068359	0.00878226011991501	1.32596838474274	29519.521484375	44300.70703125
712	0	145.322052001953	NA	0.0131633477285504	28560.99609375	43200.10546875
713	1	114	0.123969748616219	3.25707983970642	28765.4375	44306.14453125
714	3	262.757019042969	0.00867430306971073	5.74005222320557	32126.56640625	44505.72265625
715	1	565.708862304688	0.00593137182295322	0	28354.44921875	45338.08203125
716	1	516.156982421875	0.017551252618432	2.5893075466156	27860.728515625	46348.2734375
717	1	523.1904296875	0.00568959955126047	1.43747317790985	29192.47265625	44187.76953125
718	1	117.508506774902	0.0402987413108349	0	28423.98828125	44802.734375
719	1	695.773681640625	0.00803669821470976	20.1761341094971	30069.32421875	44607.4453125
720	1	523.966125488281	0.00241220369935036	0.161678224802017	29463.6796875	44288.3203125
721	1	901.249145507812	0.00879107695072889	0	29539.119140625	43888.5390625
722	0	127.455871582031	NA	0	28483.15234375	44580.50390625
723	1	713.069763183594	0.00436683604493737	0.678268253803253	28704.423828125	46366.453125
724	1	513.791076660156	0.00504032289609313	0.225583299994469	29168.08984375	44113.296875
725	3	268.868469238281	0.0119348140433431	2.86652851104736	28917.615234375	44420.3125
726	1	460.431579589844	0.0112602831795812	5.2025899887085	29120.87890625	44158.6796875
727	3	485.337524414062	0.0169665664434433	0	39010.921875	44018.55078125
728	2	474.334533691406	0.015091311186552	0.475165188312531	29551.970703125	44335.67578125
729	1	297.548736572266	0.0170979183167219	0.463431656360626	29278.544921875	44566.171875
730	1	1017.25439453125	0.00440055690705776	5.70924949645996	29610.279296875	43723.49609375
731	3	459.548706054688	0.0378906987607479	9.09573268890381	30295.982421875	45036.17578125
732	3	400.016571044922	0.00411186274141073	11.6647348403931	28921.322265625	44614.37109375
733	1	535.466369628906	0.0102462191134691	7.838547706604	30863.341796875	46172.3671875
734	3	679.8310546875	0.00784232746809721	1.60212516784668	29628.1171875	44130.7109375
735	1	694.020324707031	0.00731253204867244	0.252992510795593	27301.810546875	41361.30859375
736	0	142.5	NA	0	28665.177734375	44534.1953125
737	1	318.639678955078	0.00752687780186534	0.981149137020111	28949.955078125	44454.67578125
738	1	235.017013549805	0.0936336889863014	2.28383231163025	28847.208984375	44488.58203125
739	1	344.366821289062	0.0050810151733458	0	28158.87890625	42848.65625
740	3	497.731109619141	0.0240438673645258	0.353748381137848	29187.853515625	44422.1015625
741	1	1882.07922363281	0.00804227590560913	3.38522505760193	25232.142578125	49895.02734375
742	1	114	0.00933895166963339	29.3485469818115	29231.123046875	44845.96875
743	1	564.271240234375	0.0239535793662071	0.00529671739786863	29225.857421875	44319.5625
744	1	548.208435058594	0.00829078909009695	0	30438.013671875	45140.265625
745	0	28.5	NA	0	27944.494140625	44683.828125
746	1	302.959167480469	0.00663614412769675	1.23670625686646	29444.306640625	44505.6953125
747	1	627.647399902344	0.00423963367938995	1.19048893451691	29541.470703125	44180.74609375
748	1	343.185455322266	0.0137078706175089	4.20475006103516	26750.6328125	43719.6796875
749	1	262.757019042969	0.00399460177868605	5.22021055221558	28084.822265625	45203.59765625
750	1	657.973571777344	0.00595908891409636	2.29644775390625	29136.423828125	43787.65234375
751	3	714.7763671875	0.00524568883702159	8.884352684021	31189.2890625	41353.90234375
752	1	145.322052001953	0.0143618127331138	0	30813.443359375	43113.1796875
753	3	127.455871582031	0.00427783885970712	36.5877304077148	30742.953125	43081.4609375
754	1	523.966125488281	0.00757091864943504	0	30584.736328125	42746.9609375
755	1	182.489044189453	0.0307342521846294	3.46467733383179	33196.62890625	42194.1015625
756	1	442.43896484375	0.0110016260296106	0.136318430304527	34636.98828125	41763.08984375
757	1	428.448944091797	0.121503949165344	1.61506283283234	29304.54296875	39734.2734375
758	1	114	0.00722724990919232	0	30774.009765625	43117.34375
759	0	229.774353027344	0.0590564832091331	0	31815.71484375	43039.7265625
760	1	770.027587890625	0.00498250778764486	1.75838160514832	32984.140625	41669.84765625
761	1	632.802673339844	0.00294313300400972	0.0177581980824471	30910.8359375	42574.0859375
762	1	102.758209228516	0.00435418309643865	21.5457439422607	30719.046875	43103.6171875
763	1	63.7279357910156	0.00587521586567163	0	30710.69140625	43143.69921875
764	1	318.639678955078	0.0337681695818901	34.3561820983887	30519.189453125	43517.22265625
765	1	456.889770507812	0.00404310086742043	1.26817321777344	31443.45703125	42599.03515625
766	1	262.757019042969	0.0265079438686371	7.7760157585144	30924.548828125	43042.78515625
767	0	85.5	NA	0	30498.35546875	40745.234375
768	1	520.076171875	0.00348658650182188	10.2940063476562	31155.40234375	42862.4921875
769	1	420.797454833984	0.0174575354903936	2.34189033508301	29089.720703125	44221.3125
770	1	166.18212890625	0.00321632926352322	12.1509990692139	30751.380859375	43041.37890625
771	1	765.796630859375	0.00352871441282332	13.0988063812256	30844.5859375	42444.4921875
772	3	142.5	0.0205826535820961	18.8561115264893	28038.626953125	44591.4609375
773	1	347.886840820312	0.00291957706212997	0	31026.240234375	43111.00390625
774	1	1056.03942871094	0.00478028738871217	1.57265436649323	31459.37890625	41480.671875
775	1	866.793640136719	0.0212881695479155	4.07027578353882	32023.576171875	40916.80859375
776	1	577.080993652344	0.00763204507529736	0	30686.65234375	43754.6953125
777	3	463.946380615234	0.00825220253318548	0	30859.447265625	43560.1328125
778	1	456.889770507812	0.0116740204393864	16.6095638275146	31076.619140625	42870.33984375
779	1	646.139709472656	0.00416412763297558	5.52604055404663	32698.890625	40879.02734375
780	1	182.489044189453	0.0683907568454742	8.92799186706543	30496.876953125	43245.46875
781	1	207.483139038086	0.0126383602619171	10.829909324646	30876.76171875	43086.95703125
782	1	191.183807373047	0.0161945298314095	3.20482659339905	30868.447265625	43127.0546875
783	1	434.099060058594	0.00288831070065498	0.490397065877914	32527.791015625	43187.0546875
784	1	1186.09313964844	0.00322710070759058	1.68320953845978	31916.767578125	41632.265625
785	1	254.911743164062	0.0612839795649052	0.796314597129822	32037.61328125	43299.71875
786	1	969.419006347656	0.0135966772213578	3.2505316734314	29865.673828125	42971.08984375
787	2	142.5	0.0123891541734338	0.214327916502953	31977.369140625	42631.58984375
788	1	507.428070068359	0.0032425110694021	37.8075866699219	30844.703125	42698.56640625
789	1	777.898620605469	0.0024834091309458	1.88037717342377	31203.85546875	42465.27734375
790	1	282.135620117188	0.0303063318133354	0	35431.47265625	40064.8984375
791	1	228	0.00674951681867242	10.4553489685059	30869.6171875	43028.8671875
792	1	1279.96411132812	0.00436582276597619	2.70837783813477	31403.599609375	41779.453125
793	1	955.919067382812	0.00412427820265293	4.34193181991577	31205.013671875	41585.73046875
794	3	360.499664306641	0.00561434123665094	5.76400470733643	32153.88671875	42439.953125
795	1	63.7279357910156	0.00710508227348328	2.94274044036865	30671.2578125	43147.95703125
796	1	810.623352050781	0.0132014760747552	0.832062602043152	29905.314453125	42713.828125
797	1	297.548736572266	0.0235771704465151	2.76729297637939	30963.974609375	43038.74609375
798	1	485.337524414062	0.0147185707464814	0.0226209238171577	33455.76953125	43599.6171875
799	1	229.774353027344	0.00972882192581892	6.44995737075806	30885.125	43046.859375
800	0	90.1249160766602	0.0194886308163404	0	32108.068359375	43136.01953125
801	1	1002.37377929688	0.00779827497899532	0.89506858587265	29728.779296875	43805.76171875
802	1	537.736938476562	0.010142763145268	1.49065065383911	30215.376953125	45775.93359375
803	3	834.325012207031	0.0122145609930158	3.50190949440002	28066.423828125	42223.546875
804	0	445.184234619141	NA	0	30551.17578125	43651.078125
805	1	217.049530029297	0.0127468341961503	1.87123191356659	29371.943359375	46401.89453125
806	1	302.959167480469	0.0175463315099478	10.7502384185791	33266.32421875	44848.2421875
807	1	423.682952880859	0.00983360037207603	3.35111427307129	30424.400390625	43606.05078125
808	1	199.5	0.0215148944407701	0	29737.42578125	45511.08203125
809	1	347.886840820312	0.0107590723782778	0.0687420070171356	28996.8828125	44409.2265625
810	1	396.959075927734	0.00764445867389441	4.07977628707886	30290.552734375	43405.86328125
811	1	1244.89880371094	0.0031527963001281	13.0547189712524	32040.1484375	41366.03125
812	1	262.757019042969	0.0176016259938478	4.77889776229858	30606.146484375	43468.59375
813	3	760.474853515625	0.0348395779728889	15.0081424713135	30424.57421875	42609.72265625
814	1	630.874389648438	0.0166134927421808	18.2730445861816	31699.380859375	44217.453125
815	3	166.18212890625	0.00339125352911651	15.0669136047363	30672.568359375	43049.90625
816	2	262.757019042969	0.0070498832501471	0.54830926656723	27481.361328125	46251.08203125
817	1	217.049530029297	0.0583751276135445	4.96666765213013	30498.037109375	43147.53125
818	3	408.057891845703	0.0052662012167275	2.87232351303101	31951.79296875	43444.80859375
819	1	732.732727050781	0.0576348751783371	5.33540439605713	29685.919921875	47060.34375
820	1	570	0.0154472831636667	0	29098.72265625	43001.2109375
821	3	947.383911132812	0.0238452274352312	1.30039525032043	27700.181640625	42687.3671875
822	3	201.525436401367	0.0195311401039362	20.4938068389893	30637.857421875	43406.3515625
823	3	1459.91235351562	0.00710232369601727	7.4259295463562	23544.416015625	43241.796875
824	0	632.802673339844	NA	0	24976.212890625	44392.16796875
825	1	830.91064453125	0.0168459285050631	25.5333499908447	30182.375	44398.296875
826	3	745.916381835938	0.047615185379982	24.5034484863281	30514.611328125	43949.59765625
827	1	570	0.0677164271473885	0	30203.03515625	43650.70703125
828	1	525.514038085938	0.00257580843754113	6.69889783859253	31835.521484375	43988.9453125
829	1	333.583953857422	0.0326018072664738	1.76892578601837	31389.576171875	43036.93359375
830	3	615.23046875	0.0417725816369057	5.17585039138794	30258.83984375	43761.78515625
831	1	504.216461181641	0.0143499467521906	2.56394076347351	28790.642578125	45041.8671875
832	0	405.061096191406	NA	0	30558.912109375	43610.99609375
833	0	408.057891845703	NA	0	30740.7734375	43572.2109375
834	1	587.542541503906	0.00668422086164355	3.52869558334351	30124.068359375	43562.18359375
835	1	777.898620605469	0.0123510612174869	2.34996485710144	29973.830078125	43736.46875
836	0	427.5	NA	0	31287.76953125	42967.65234375
837	1	314.792785644531	0.0233326442539692	0.985522568225861	32189.37109375	44481.81640625
838	0	463.946380615234	NA	0	30606.677734375	43664.80078125
839	1	142.5	0.00863582640886307	0	30669.66796875	43344.11328125
840	3	894.464233398438	0.0117657342925668	5.3621039390564	30652.18359375	42368.7265625
841	1	371.594543457031	0.00527820317074656	12.9507627487183	32027.775390625	44253.48828125
842	1	573.551452636719	0.0580746680498123	5.44893169403076	29645.712890625	44245.7421875
843	1	1117.6943359375	0.0454689525067806	0	30937.349609375	44321.4140625
844	1	343.185455322266	0.0113126505166292	13.2924127578735	30347.46875	43223.375
845	1	937.472412109375	0.00770669849589467	21.1017742156982	28589.13671875	46696.68359375
846	1	405.061096191406	0.00667033577337861	2.22368836402893	30292.537109375	43210.25
847	1	530.130615234375	0.00876542460173368	9.71624374389648	29292.302734375	45465.5390625
848	1	483.661041259766	0.0122539838775992	9.40767955780029	30781.29296875	42725.0078125
849	3	714.207946777344	0.0145896831527352	6.61112356185913	30729.515625	45945.33203125
850	1	689.911926269531	0.0104580651968718	9.68435955047607	31309.34765625	46715.5234375
851	1	142.5	0.0227127000689507	5.32216262817383	32262.85546875	43899.80859375
852	1	525.514038085938	0.00887064822018147	9.29557228088379	33867.125	46056.71484375
853	1	443.35595703125	0.00365815963596106	0	35186.80078125	44497.7109375
854	2	191.183807373047	0.0250252448022366	0.22124008834362	33102.5859375	44193.98046875
855	0	182.489044189453	NA	0	32740.162109375	44111.2421875
856	1	420.797454833984	0.0255905520170927	0.983110904693604	32997.66015625	44778.734375
857	1	324.949981689453	0.00426237704232335	8.88298416137695	36030.8203125	43035.234375
858	3	182.489044189453	0.0215211976319551	15.1832704544067	32889.109375	44563.4765625
859	1	57	0.0157197285443544	1.03132259845734	34897.328125	45040.9765625
860	1	490.332550048828	0.0752236619591713	2.51829290390015	36848.7265625	45753.99609375
861	2	173.358734130859	0.00566382333636284	1.09985446929932	35631.56640625	47530.37890625
862	1	245.166275024414	0.0183066930621862	14.2696657180786	32682.4921875	45213.296875
863	3	254.911743164062	0.0116136912256479	26.8928184509277	32684.517578125	44473.515625
864	1	490.332550048828	0.00970635283738375	20.5456390380859	33045.37890625	45017.02734375
865	1	581.288208007812	0.00576650677248836	2.70521664619446	34633.328125	46230.00390625
866	1	258.078491210938	0.011842742562294	4.30210590362549	32177.30859375	44562.2734375
867	3	1315.94714355469	0.0234363079071045	5.87978839874268	37466.7578125	44247.29296875
868	1	245.166275024414	0.0120572410523891	0.77304083108902	34583.375	44679.2109375
869	1	463.946380615234	0.00484149577096105	27.3562679290771	35073.08203125	44033.421875
870	1	191.183807373047	0.014220779761672	1.81918084621429	32968.8828125	44559.8671875
871	1	153.477203369141	0.0124463690444827	0.294189691543579	36042	44855.171875
872	0	153.477203369141	NA	0	33592.89453125	44095.54296875
873	1	117.508506774902	0.0105840796604753	3.03576493263245	33766.82421875	44531.78515625
874	1	625.703186035156	0.029834995046258	1.80737376213074	36993.06640625	45518.1484375
875	3	632.802673339844	0.0159271880984306	13.5881776809692	30046.421875	43376.296875
876	1	459.548706054688	0.00353256054222584	0.454543024301529	33336.01171875	43844.3203125
877	1	420.797454833984	0.0935633480548859	1.07178747653961	32400.7890625	44389.2890625
878	2	949.097045898438	0.00294504244811833	0.108048290014267	35557.3671875	43996.8828125
879	0	222.59211730957	NA	0	33565.609375	44016.265625
880	1	741	0.0060782334767282	0.357055217027664	33481.7265625	45904.90234375
881	0	173.358734130859	NA	0	32777.7890625	44249.08203125
882	3	63.7279357910156	0.00966864079236984	15.8995733261108	33511.37109375	44799.9140625
883	0	90.1249160766602	NA	0	32663.44921875	43975.6484375
884	1	258.078491210938	0.0130764991044998	0	33065.72265625	44575.6953125
885	1	182.489044189453	0.00589977810159326	0.673212051391602	31985.90234375	42591.40625
886	1	308.274627685547	0.00918971188366413	3.03937220573425	32558.9765625	44520.06640625
887	1	282.135620117188	0.0231395717710257	2.5575966835022	35849.44140625	41799.171875
888	1	205.516418457031	0.00610958831384778	2.92057633399963	33004.74609375	43938.48046875
889	0	102.758209228516	NA	0	32930.921875	44281.63671875
890	1	564.271240234375	0.00574176106601954	3.90927505493164	33281.4609375	43246.8125
891	1	102.758209228516	0.0217179656028748	0.126488819718361	33409.015625	44262.04296875
892	3	285	0.0722857490181923	9.27660751342773	35514.3046875	47911.1796875
893	1	314.792785644531	0.0160065591335297	7.87516403198242	32045.978515625	48091.66015625
894	3	403.050872802734	0.0280327405780554	31.4658699035645	33163.77734375	44872.1171875
895	1	411.032836914062	0.0226858351379633	0	34399.60546875	46150.44921875
896	1	565.708862304688	0.00770090194419026	3.23475384712219	33274.16015625	43287.08203125
897	1	102.758209228516	0.0856763496994972	0	33032.28515625	44397.046875
898	1	286.421447753906	0.00282280007377267	9.10496711730957	32723.771484375	44611.38671875
899	1	794.940551757812	0.0038526791613549	0	35619.32421875	44260.2890625
900	1	290.644104003906	0.037664882838726	1.26288497447968	34007.09375	45853.09765625
901	1	142.5	0.00839564856141806	0.339033365249634	34505.0390625	44820.72265625
902	3	142.5	0.00918831676244736	5.69227457046509	33975.27734375	45230.2265625
903	1	1036.24060058594	0.00685954233631492	1.17946469783783	36504.09375	47415.68359375
904	1	382.367614746094	0.0220242738723755	1.59926760196686	33003.1953125	44738.46484375
905	1	241.830520629883	0.010552728548646	20.1542587280273	30915.26171875	43181.12109375
906	0	40.3050880432129	NA	0	32975.49609375	44379.5625
907	3	80.6101760864258	0.00912894122302532	13.6745223999023	33483.375	44860.96484375
908	2	127.455871582031	0.00982050411403179	0	32875.4765625	43884.7890625
909	1	463.946380615234	0.0102158067747951	0.0251801423728466	33511.94140625	43617.5625
910	0	254.911743164062	NA	0	33234.53125	44108.47265625
911	3	523.966125488281	0.00662060687318444	0.309506505727768	32947.58984375	47006.80078125
912	1	28.5	0.0159815941005945	0	32955.87109375	44120.5859375
913	0	268.868469238281	NA	0	32664.59375	44215
914	1	229.774353027344	0.00833943672478199	0.832332134246826	35527.51171875	45308.7265625
915	1	258.078491210938	0.0100145721808076	0.97760683298111	33743.9140625	43890.453125
916	0	153.477203369141	NA	0.0175312701612711	33238.89453125	44208.359375
917	3	241.830520629883	0.0175710059702396	9.82362937927246	34749.671875	42765.99609375
918	1	262.757019042969	0.00754139805212617	16.3182106018066	33836.40234375	45393.8359375
919	1	485.337524414062	0.00159393984358758	10.4832954406738	33240.58203125	45370.4609375
920	1	120.915260314941	0.0223871320486069	0.0505369156599045	33392.125	44242.61328125
921	1	450.624572753906	0.00452982122078538	1.95317447185516	34625.4375	43350.59765625
922	1	428.448944091797	0.00606772303581238	13.4958915710449	33207.390625	45151.0625
923	1	570	0.00409889733418822	0.356947839260101	33215.0234375	43509.421875
924	0	28.5	NA	0	32952.5703125	44400.59375
925	1	290.644104003906	0.0136681254953146	0.741549611091614	32023.818359375	45090.25
926	1	142.5	0.0192402917891741	0.843994140625	34475.3515625	44036.1875
927	1	370.5	0.00557873444631696	9.52445697784424	34387.171875	43353.859375
928	3	90.1249160766602	0.0173726119101048	3.45626139640808	32651.05078125	44994.8125
929	1	739.353942871094	0.00963117182254791	3.77553772926331	34402.7578125	47540.3671875
930	1	63.7279357910156	0.0351896621286869	0	32924.8046875	44321.8984375
931	0	222.59211730957	NA	0	33525.80078125	44017.59375
932	1	562.107849121094	0.00864363461732864	10.8621034622192	32136.275390625	45622.3671875
933	1	553.369873046875	0.00551315862685442	11.654764175415	34206.47265625	46293.1328125
934	0	28.5	NA	0	32952.5703125	44400.59375
935	1	850.236755371094	0.00371294468641281	15.8371343612671	35308.234375	46092.5703125
936	0	28.5	0.00715198973193765	0	35291.72265625	45265.1953125
937	0	127.455871582031	NA	0	32993.74609375	44258.765625
938	0	217.049530029297	NA	0	32721.177734375	44232
939	0	80.6101760864258	0.00992318522185087	0	33592.75	44937.95703125
940	1	509.823486328125	0.00586520787328482	0.0181963481009007	33428.76171875	43760.7265625
941	1	364.978088378906	0.00348909292370081	9.37993717193604	32493.712890625	43586.9375
942	1	270.374725341797	0.00850795209407806	4.97315883636475	32861.2890625	42491.12890625
943	1	191.183807373047	0.0140783283859491	8.79921054840088	32654.98046875	45274.65234375
944	1	57	0.00522296549752355	0	34357.3984375	44882.54296875
945	1	1277.42333984375	0.00620777765288949	7.18798398971558	37420.890625	43859.31640625
946	1	280.692443847656	0.011564620770514	0.478017866611481	33339.32421875	44605.1328125
947	1	874.258117675781	0.00501940678805113	2.14816904067993	34455.88671875	47298.3671875
948	0	114	0.0118407970294356	0	32999.921875	44218.5
949	1	120.915260314941	0.0200646165758371	2.23223423957825	32696.345703125	44952.5859375
950	1	586.850891113281	0.00565787777304649	25.2662105560303	35146.265625	44215.140625
951	1	1014.85614013672	0.015389827080071	2.04078483581543	33422.09375	47112.53515625
952	1	171	0.0163312088698149	0	33073.41015625	44255.2421875
953	3	262.757019042969	0.040295198559761	14.4576358795166	33001.203125	42861.3671875
954	1	262.757019042969	0.00416629388928413	3.94849538803101	32925.7265625	43702.6484375
955	1	207.483139038086	0.00744613632559776	2.866135597229	33061.140625	43955.87890625
956	0	191.183807373047	NA	0	32580.72265625	43880.5625
957	1	117.508506774902	0.0593137256801128	11.6707191467285	32827.015625	44446.453125
958	1	28.5	0.0417323037981987	0	33260.48828125	44327.625
959	1	145.322052001953	0.0407432392239571	22.0220603942871	32804.10546875	44467.54296875
960	3	314.792785644531	0.0070301010273397	0.514483392238617	32843.52734375	44745.58203125
961	1	344.366821289062	0.0200462117791176	7.76851940155029	36257.46484375	45245.578125
962	1	57	0.0685345157980919	0	32969.51171875	44419.82421875
963	1	308.274627685547	0.00866478774696589	8.08360004425049	34373.04296875	43675.625
964	1	374.858978271484	0.00642403680831194	0	33266.53125	43907.10546875
965	1	1297.92395019531	0.0088838916271925	1.2027542591095	37397.9296875	44162.2578125
966	0	173.358734130859	NA	0	32777.7890625	44249.08203125
967	1	243.504104614258	0.0275065433233976	0.94868540763855	33345	44564.8515625
968	1	201.525436401367	0.0335061550140381	8.93953323364258	33516.109375	44619.25
969	1	352.525543212891	0.0165706630796194	0.5014888048172	32357.54296875	45270.06640625
970	1	63.7279357910156	0.0439958572387695	0	32964.64453125	44320.06640625
971	3	446.095550537109	0.00404939567670226	2.84787058830261	31951.970703125	43881.20703125
972	1	102.758209228516	0.0117625696584582	0.571660995483398	34286.08203125	45305.9453125
973	1	201.525436401367	0.0209753084927797	4.18035697937012	32131.484375	44605.01171875
974	1	411.032836914062	0.0103376917541027	0	33558.0078125	43816.1796875
975	1	360.499664306641	0.00392462220042944	2.96960258483887	32962.87109375	43601.0234375
976	0	0	NA	0.707888782024384	33613.921875	44776.80078125
977	1	229.774353027344	0.0274192802608013	3.61912274360657	32514.791015625	47928.2890625
978	3	262.757019042969	0.00674135982990265	0.201801881194115	33685.03515625	44012.5
979	3	442.43896484375	0.0082557275891304	16.7052516937256	35670.25390625	45472.78515625
980	0	201.525436401367	NA	0	33416.83203125	44081.49609375
981	1	191.183807373047	0.014220779761672	1.81918084621429	32968.8828125	44559.8671875
982	0	142.5	0.0557356961071491	0	33134.92578125	44372.6796875
983	3	207.483139038086	0.015977218747139	1.86321187019348	32028.447265625	44910.51953125
984	1	405.061096191406	0.0151056395843625	46.2577743530273	33578.4296875	42814.9765625
985	1	405.061096191406	0.00465753022581339	0	35814.66015625	40164.0625
986	0	161.220352172852	0.0516431070864201	0	33095.06640625	44374.34375
987	1	228	0.0409216359257698	9.5151481628418	33094.34375	44514.453125
988	1	318.639678955078	0.0656266063451767	0.867910206317902	33077.109375	44635.265625
989	1	153.477203369141	0.0084706973284483	0	34522.6171875	45706.609375
990	1	362.745788574219	0.020477619022131	4.36969709396362	28247.224609375	45042.87890625
991	1	40.3050880432129	0.0356196202337742	0	32941.68359375	44341.109375
992	0	127.455871582031	NA	0	33061.2265625	44335.77734375
993	1	102.758209228516	0.102166451513767	6.82077884674072	32940.6875	44481.125
994	1	420.797454833984	0.0134494416415691	0.315944612026215	32992.16796875	44819.00390625
995	1	222.59211730957	0.00662700599059463	0.742995798587799	33733.8515625	44211.62109375
996	3	460.431579589844	0.00524166133254766	0.2000412940979	33054.8046875	44796.3515625
997	1	145.322052001953	0.143105998635292	0	33339.45703125	44464.8671875
998	0	0	NA	0	33744.58984375	44692.953125
999	1	343.185455322266	0.01726034283638	15.6559038162231	32772.02734375	42834.31640625
1000	0	63.7279357910156	NA	0	32992.42578125	44398.80078125
1001	1	343.185455322266	0.0223636031150818	0	32599.9765625	44378.125
1002	1	57	0.0685345157980919	0	32969.51171875	44419.82421875
1003	0	28.5	NA	0	34299.1328125	45547.31640625
1004	1	57	0.0685345157980919	0	32969.51171875	44419.82421875
1005	1	396.959075927734	0.0150663005188107	0.238067537546158	33043.1171875	44736.77734375
1006	1	604.576293945312	0.00642390595749021	6.70320463180542	33000.55078125	45920.82421875
1007	1	868.198120117188	0.0113201653584838	9.2149658203125	32929.09375	46244.578125
1008	2	191.183807373047	0.0168346855789423	1.5434558391571	32849.2265625	44565.3359375
1009	1	456.889770507812	0.00456663547083735	3.9907603263855	32849.04296875	42273.3515625
1010	2	114	0.0299045816063881	1.15407574176788	32645.751953125	45035.0703125
1011	1	505.021301269531	0.00506099313497543	3.36144542694092	33555.734375	45581.48046875
1012	3	484.5	0.0082841357216239	20.9701309204102	32501.498046875	45922.69140625
1013	1	145.322052001953	0.0402081310749054	0	32838.0625	44505.88671875
1014	0	142.5	0.0486777983605862	0	31705.337890625	43009.296875
1015	1	974.016418457031	0.0260330568999052	10.6990823745728	30315.265625	44305.13671875
1016	1	374.858978271484	0.0162306688725948	0.251389592885971	32218.46484375	44420.2265625
1017	1	584.771118164062	0.00598581647500396	3.12469244003296	33257.984375	43267.81640625
1018	1	28.5	0.0102846324443817	0.202292993664742	31698.77734375	42851.95703125
1019	3	142.5	0.0993700921535492	18.306339263916	33020.43359375	44477.58203125
1020	1	308.274627685547	0.0396569222211838	7.46742153167725	32951.73046875	44680.6640625
1021	1	1072.82727050781	0.0191981494426727	1.18372631072998	31624.998046875	46114.171875
1022	1	403.050872802734	0.0235947743058205	2.19359922409058	32514.203125	44422.72265625
1023	1	57	0.0645363554358482	0	32889.7890625	44423.484375
1024	0	63.7279357910156	NA	0	33767.3515625	45134.18359375
1025	1	180.24983215332	0.0262827165424824	0	32788.4296875	44308.47265625
1026	0	102.758209228516	NA	0	32348.79296875	44093.46875
1027	3	434.099060058594	0.0130281960591674	0.562763273715973	33037.5859375	44777.046875
1028	1	370.5	0.00548242777585983	0	35422.51953125	44681.5
1029	0	127.455871582031	NA	0	32807.078125	44187.703125
1030	1	201.525436401367	0.0231812465935946	0.11612992733717	33182.23828125	44190.63671875
1031	3	153.477203369141	0.00587736396118999	0.160321831703186	31721.0625	43324.171875
1032	3	191.183807373047	0.0258819684386253	5.54837512969971	31858.474609375	44583.41015625
1033	1	484.5	0.00783814210444689	0.921561479568481	34300.6484375	41690.73828125
1034	1	205.516418457031	0.020992074161768	6.39899730682373	32946.05078125	44580.88671875
1035	1	649.899963378906	0.00733954086899757	2.45515060424805	31892.7734375	45497.61328125
1036	1	40.3050880432129	0.0704883858561516	0	32929.6484375	44421.63671875
1037	1	207.483139038086	0.0159011408686638	3.6271493434906	32581.271484375	44638.6796875
1038	2	408.057891845703	0.019826790317893	0	30956.208984375	46882.22265625
1039	1	222.59211730957	0.0265935678035021	9.20532989501953	32923.22265625	44601.91796875
1040	1	498.54638671875	0.0124023845419288	3.49093103408813	29870.529296875	44630.109375
1041	1	467.434753417969	0.00431037554517388	7.7364649772644	34761.1796875	47620.66796875
1042	1	967.741821289062	0.0157490316778421	0	31815.85546875	46001.68359375
1043	0	28.5	NA	0	32952.5703125	44400.59375
1044	0	0	NA	0	34006.26953125	44385.58203125
1045	1	570	0.0100382473319769	1.91510128974915	33266.91015625	43327.34765625
1046	1	586.850891113281	0.0281172376126051	0.00401104521006346	30251.17578125	47222.57421875
1047	1	405.061096191406	0.0162523277103901	1.93743908405304	34279.1875	46151.453125
1048	1	609.260437011719	0.00890699401497841	8.32142066955566	31483.212890625	45287.07421875
1049	3	142.5	0.0334429107606411	19.2549324035645	33497.39453125	45061.16796875
1050	0	153.477203369141	NA	0	32388.705078125	45028.6015625
1051	1	153.477203369141	0.00872319098562002	0.664275348186493	32498.01171875	45102.609375
1052	0	63.7279357910156	NA	0	32992.42578125	44398.80078125
1053	1	145.322052001953	0.0112108457833529	3.40127158164978	32582.6796875	45378.23828125
1054	0	90.1249160766602	NA	0	32696.65625	44013.75390625
1055	3	640.457824707031	0.0497118271887302	19.6731414794922	30417.9921875	43842.125
1056	0	28.5	NA	0	32958.58203125	44360.33203125
1057	3	201.525436401367	0.0194150824099779	0.968635499477386	33136.234375	44232.55859375
1058	3	344.366821289062	0.00885324086993933	4.38247299194336	32121.978515625	44406.44921875
1059	1	491.986267089844	0.00559941679239273	0.167436629533768	33276.48046875	43726.69140625
1060	0	102.758209228516	NA	0	32653.513671875	43916.36328125
1061	3	604.576293945312	0.0195648800581694	3.78524160385132	31085.701171875	47011.87109375
1062	0	28.5	0.0536895394325256	0	32918.734375	44362.16015625
1063	0	374.858978271484	NA	0	33339.60546875	43944.23828125
1064	3	102.758209228516	0.0187578424811363	1.07351922988892	33542.46484375	45019.69140625
1065	1	201.525436401367	0.00754283694550395	2.97965431213379	33077.78125	43975.12109375
1066	0	229.774353027344	NA	0	32501.423828125	44124.27734375
1067	1	205.516418457031	0.0060708774253726	0.572150886058807	31698.07421875	44734.08984375
1068	0	40.3050880432129	NA	0	33697.33203125	45055.578125
1069	3	541.5	0.0110288159921765	24.1473369598389	35178.109375	41012.21484375
1070	1	117.508506774902	0.0809751003980637	0	32860.9453125	44484.8125
1071	1	235.017013549805	0.00804917607456446	3.2947883605957	32604.111328125	44617.50390625
1072	1	308.274627685547	0.0197183731943369	13.0141448974609	32356.576171875	44292.2265625
1073	1	180.24983215332	0.0075157294049859	0.99779999256134	32747.107421875	44870.1328125
1074	1	90.1249160766602	0.0472779236733913	0	32861.99609375	44344.84765625
1075	0	0	NA	0	33754.8046875	45074.2265625
1076	3	883.959533691406	0.0205946061760187	6.51163339614868	31042.609375	45183.3125
1077	1	270.374725341797	0.00881164614111185	0.136447906494141	35949.47265625	44792.171875
1078	0	28.5	NA	0	32952.5703125	44400.59375
1079	0	229.774353027344	NA	0	32547.673828125	44081.76953125
1080	0	173.358734130859	NA	0	32777.7890625	44249.08203125
1081	1	228	0.00641948496922851	2.9330792427063	33730.72265625	43049.46484375
1082	1	408.057891845703	0.0154752796515822	17.3608455657959	31872.55859375	44363.671875
1083	1	675.636352539062	0.013377184048295	18.8682727813721	31674.0546875	43902.06640625
1084	1	364.978088378906	0.00968543998897076	0	32048.564453125	44371.4609375
1085	0	127.455871582031	NA	0	33335.4140625	44224.6640625
1086	1	485.337524414062	0.00407577026635408	0.0503407530486584	33342.61328125	43804.046875
1087	1	229.774353027344	0.00654064724221826	3.33685374259949	34360.94140625	42631.4375
1088	1	201.525436401367	0.00626546097919345	1.69166433811188	32425.8984375	43750.28515625
1089	1	145.322052001953	0.0159554220736027	2.90754818916321	33064.9140625	44055.65234375
1090	1	497.731109619141	0.0147327044978738	0	30569.22265625	46138.60546875
1091	1	912.445190429688	0.00413744570687413	2.68566250801086	32909.75	41575.4453125
1092	1	173.358734130859	0.057304821908474	3.7266993522644	32376.05078125	44689.92578125
1093	1	207.483139038086	0.00730523699894547	16.3259105682373	33008.76953125	44558.1171875
1094	1	166.18212890625	0.0237101092934608	1.48029029369354	33085.7890625	44174.70703125
1095	1	535.466369628906	0.00354216457344592	4.83970546722412	32040.134765625	45428.4296875
1096	1	161.220352172852	0.0063020964153111	0	34496.9765625	42147.06640625
1097	0	102.758209228516	NA	0	32830.1328125	44166.5859375
1098	1	262.757019042969	0.0332949496805668	0.156642466783524	32917.5	44642.18359375
1099	0	28.5	0.00687266979366541	0	34227.265625	44964.6640625
1100	3	153.477203369141	0.0443586632609367	0.860727429389954	36521.71484375	45598.62109375
1101	1	791.869323730469	0.0189182199537754	0	35771.7578125	37252.453125
1102	1	701.00732421875	0.0212988760322332	1.69623422622681	37284.328125	36985.1953125
1103	0	559.936157226562	0.0173150114715099	0	36463.296875	36880.234375
1104	1	217.049530029297	0.0314743667840958	0	36843.53515625	35852.33203125
1105	1	63.7279357910156	0.014089017175138	0	36397.01171875	35799.109375
1106	1	117.508506774902	0.0675070062279701	0	34739.359375	36900.73046875
1107	1	553.369873046875	0.0744308605790138	10.9087553024292	36354.9765625	36700.70703125
1108	1	332.3642578125	0.0124782873317599	9.56076526641846	36643.38671875	36095.234375
1109	3	180.24983215332	0.00924312323331833	1.73655498027802	36266.16796875	35902.140625
1110	1	145.322052001953	0.0376353748142719	0	36807.171875	32928.44140625
1111	0	57	NA	0	34707.5703125	36784.7890625
1112	1	525.514038085938	0.00521103478968143	0.149190992116928	35975.3671875	36189.58203125
1113	1	542.24951171875	0.0143915852531791	7.63313388824463	36978.12109375	37102.4140625
1114	0	459.548706054688	NA	0	36459.12109375	38391.234375
1115	1	180.24983215332	0.0445893555879593	0.222350403666496	40985.625	33630.25390625
1116	0	166.18212890625	NA	0	35032.14453125	38870.48828125
1117	1	262.757019042969	0.0302007030695677	0	37045.93359375	35811.12109375
1118	3	484.5	0.0113714626058936	14.606861114502	36410.96875	36539.5
1119	1	343.185455322266	0.0680705308914185	8.78658485412598	36253.3984375	37223.71484375
1120	2	431.283264160156	0.0294931624084711	0	36530.33984375	36739.01953125
1121	1	222.59211730957	0.00971350073814392	0.213018998503685	34990.0625	36216.71484375
1122	3	665.339172363281	0.00586993712931871	8.83932781219482	35240.75390625	37270.15625
1123	3	90.1249160766602	0.050965677946806	2.09603571891785	40092.9375	34047.38671875
1124	2	467.434753417969	0.0104743745177984	10.0780601501465	36678.703125	36859.05078125
1125	1	302.959167480469	0.0634806901216507	0	34373.03125	37632.08984375
1126	3	371.594543457031	0.0110621610656381	2.85304498672485	36071.78125	36027.2578125
1127	1	360.499664306641	0.0232986845076084	2.06551098823547	32032.09765625	39708.203125
1128	2	229.774353027344	0.0952354669570923	38.205436706543	37787.5703125	36509.61328125
1129	1	370.5	0.0240878146141768	3.41694331169128	38480.46875	36802.95703125
1130	1	145.322052001953	0.056748490780592	0.444144606590271	36266.0234375	34097.86328125
1131	1	217.049530029297	0.0199839640408754	0.418637990951538	38159.5859375	35136.5703125
1132	3	603.904174804688	0.01796361990273	2.40189790725708	37103.5625	37245.5859375
1133	0	228	NA	0	36800.22265625	36234.6328125
1134	1	411.032836914062	0.0214913468807936	3.83660984039307	35242.88671875	36576.6953125
1135	3	513.791076660156	0.0466407239437103	9.0484790802002	37239.94921875	36660.40625
1136	1	333.583953857422	0.0189472083002329	7.76494169235229	36657.74609375	36698.05078125
1137	3	228	0.00633968645706773	1.05074727535248	38289.92578125	35507.21484375
1138	1	343.185455322266	0.0499737411737442	2.73299908638	36834.96875	37485.1171875
1139	1	182.489044189453	0.0389093533158302	12.1770868301392	36812.83203125	36576.87109375
1140	1	989.323608398438	0.0141625767573714	2.44423913955688	35831.484375	36911.4609375
1141	1	90.1249160766602	0.0479282177984715	0	36884.9921875	36314.90625
1142	3	396.959075927734	0.0249863620847464	35.5405540466309	37922.97265625	35842.19140625
1143	3	293.425445556641	0.0111555084586143	2.31309938430786	36903.93359375	34529.359375
1144	1	347.886840820312	0.0860066190361977	5.32883882522583	36552.4375	36457.55859375
1145	0	627.647399902344	NA	0	35857.72265625	37390.40234375
1146	1	484.5	0.0132596855983138	1.49611330032349	36454.62109375	36739.68359375
1147	1	707.92529296875	0.0303412117063999	4.10867738723755	36201.1484375	36443.01953125
1148	3	463.946380615234	0.0120830973610282	6.14365482330322	35373.65625	37543.51171875
1149	1	435.966156005859	0.00656456220895052	0	36850.67578125	37141.796875
1150	3	142.5	0.0645441561937332	3.45219731330872	35211.078125	35183.4765625
1151	2	342	0.0398434959352016	0	36990.6953125	35911.921875
1152	3	342	0.0602872706949711	6.61194372177124	36583.8984375	36638.12109375
1153	1	229.774353027344	0.0142296086996794	3.12439036369324	36288.5703125	38128.6328125
1154	1	615.23046875	0.0195477996021509	0.861391007900238	37104.12109375	37184.85546875
1155	3	657.973571777344	0.00751365441828966	6.98354244232178	37234.88671875	36903.31640625
1156	1	285	0.0272848401218653	6.31360483169556	36303.765625	37243.296875
1157	3	483.661041259766	0.0143633522093296	17.4813556671143	35289.1328125	36653.5390625
1158	1	1057.57653808594	0.0195774491876364	2.59331965446472	35755.82421875	36913.6171875
1159	3	371.594543457031	0.0126361101865768	1.88986647129059	37404.09765625	36237.5
1160	3	474.334533691406	0.00717867771163583	32.0952491760254	37358.48828125	38428.52734375
1161	1	127.455871582031	0.0223594438284636	0	41137.28125	44043.9453125
1162	3	229.774353027344	0.0264872759580612	3.73846983909607	36620.63671875	37262.05859375
1163	3	544.491760253906	0.00843935273587704	13.522045135498	36141.83203125	37104.8203125
1164	3	344.366821289062	0.0101659884676337	2.0724663734436	36897.14453125	36718.1328125
1165	3	360.499664306641	0.0337307378649712	27.1705474853516	36631.9140625	36718.2890625
1166	1	725.491577148438	0.021691394969821	5.4599609375	35515.03515625	36643.5625
1167	2	173.358734130859	0.00936464592814445	0.141388863325119	36554.37890625	37645.0390625
1168	2	431.283264160156	0.0294931624084711	0	36530.33984375	36739.01953125
1169	1	530.130615234375	0.0126034365966916	0	36525.50390625	36920.0078125
1170	1	550.426452636719	0.0167940501123667	0	36513.3515625	36899.97265625
1171	3	450.624572753906	0.0581055358052254	20.3917999267578	36566.51171875	36799.09765625
1172	3	374.858978271484	0.0262529850006104	0.0476300194859505	36534.12109375	36618.41796875
1173	3	627.647399902344	0.160772889852524	0.875125288963318	38312.41796875	38103.48828125
1174	3	428.448944091797	0.0109688593074679	21.4200592041016	35683.2421875	36279.55859375
1175	1	142.5	0.0964778214693069	2.22911047935486	33940.83203125	35265.19921875
1176	1	625.703186035156	0.0318544879555702	0.0271266214549541	37217.171875	37429.91796875
1177	1	562.107849121094	0.0282223988324404	0.328006386756897	35960.5078125	37308.28515625
1178	1	245.166275024414	0.0346959568560123	0	36773.12890625	36637.34765625
1179	1	173.358734130859	0.0135462721809745	0	38208.33984375	35953.0078125
1180	0	191.183807373047	NA	0	36632.55859375	38008.7421875
1181	3	581.288208007812	0.0188128836452961	6.5121283531189	36078.1171875	37125.90625
1182	1	314.792785644531	0.0566831156611443	2.87978720664978	36621.734375	36637.87890625
1183	0	262.757019042969	NA	0	34631.34765625	38031.78515625
1184	1	293.425445556641	0.0724963620305061	5.72583341598511	36918.4921875	36113.44921875
1185	1	258.078491210938	0.056413322687149	28.2361068725586	37472.13671875	36481.8046875
1186	0	63.7279357910156	NA	0	37905.38671875	37267.10546875
1187	1	471.758941650391	0.118978142738342	4.06959199905396	35472.2890625	37759.703125
1188	3	667.167907714844	0.00945720449090004	2.20956492424011	37141.01171875	37671.70703125
1189	0	456	0.0167238228023052	0	36480.46875	36719.34765625
1190	0	497.731109619141	NA	0	36410.25390625	36981.15234375
1191	1	201.525436401367	0.0353098697960377	5.54948043823242	36725.2109375	36556.9140625
1192	1	127.455871582031	0.0197809655219316	0	36581.22265625	37382.97265625
1193	1	28.5	0.0113054057583213	0.163390263915062	32505.30859375	38207.19140625
1194	0	80.6101760864258	NA	0	34961.13671875	35494.67578125
1195	1	463.946380615234	0.0515139140188694	22.1953449249268	38557.984375	36684.20703125
1196	0	387.641906738281	0.0118382526561618	0	36419.5	38330.4765625
1197	1	364.978088378906	0.0117411557585001	5.11343622207642	36731.82421875	36758.26171875
1198	3	498.54638671875	0.00845205411314964	7.50994682312012	36484.453125	36277.80078125
1199	3	270.374725341797	0.046691220253706	3.632483959198	37092.63671875	36153.86328125
1200	1	530.130615234375	0.0227988231927156	0	36791.19140625	36919.546875
1201	1	698.686096191406	0.0119160069152713	0	35079.06640625	37198.015625
1202	1	720.999328613281	0.0413162708282471	3.30306792259216	36177.828125	36723.59765625
1203	3	346.717468261719	0.0621461980044842	0	36701.47265625	36195.06640625
1204	1	802.567260742188	0.0308872144669294	0	36100.1875	36785.15625
1205	3	262.757019042969	0.0131427906453609	0.307467043399811	39570.453125	37640.515625
1206	3	324.949981689453	0.0110553558915854	1.30351054668427	36146.77734375	36025.046875
1207	3	403.050872802734	0.0113279325887561	3.62182784080505	38594.703125	36112.75
1208	3	396.959075927734	0.00665338151156902	5.13293886184692	36403.24609375	36138.91015625
1209	3	371.594543457031	0.0151000479236245	10.0328159332275	36628.9296875	36135.5390625
1210	1	769.5	0.0210586935281754	0	36096.44921875	36905.30078125
1211	3	434.099060058594	0.0117662344127893	2.91736006736755	35966.60546875	35911.3671875
1212	3	741.5478515625	0.00405445601791143	5.34405088424683	33722.1953125	40775.17578125
1213	1	705.626831054688	0.00672472920268774	0.717836976051331	36755.99609375	34175.25390625
1214	1	352.525543212891	0.0114599512889981	0	35753.609375	36137.84375
1215	3	173.358734130859	0.0263802576810122	0.110195249319077	36605.40625	37604.83984375
1216	1	201.525436401367	0.0406929887831211	0	36952.2265625	36556.9140625
1217	0	0	NA	0	34386.1796875	35505.3828125
1218	1	241.830520629883	0.00627870438620448	0.0113018518313766	36333.8671875	33936.8359375
1219	3	286.421447753906	0.00920007284730673	0.765557050704956	35129.58984375	35991.890625
1220	3	364.978088378906	0.106984235346317	15.1458568572998	37060.19140625	36032.76953125
1221	1	142.5	0.0664748772978783	1.02714991569519	37591.109375	36301.58203125
1222	3	306.954406738281	0.00939582381397486	2.85278415679932	38152.08984375	35055.01171875
1223	1	205.516418457031	0.0316670760512352	2.9204638004303	36786.9765625	36597.0390625
1224	1	703.898071289062	0.0141148548573256	8.19714736938477	38894.94140625	35205.9453125
1225	1	254.911743164062	0.00615479052066803	7.30248975753784	36386.59765625	35979.203125
1226	1	584.771118164062	0.0200740769505501	0	36340.2265625	36420.3359375
1227	1	243.504104614258	0.0396420955657959	0	39056.1484375	36467.9296875
1228	3	665.339172363281	0.0144562274217606	5.71476793289185	36264.82421875	36421.71875
1229	0	958.040954589844	0.0050804284401238	0	35937.04296875	36768.93359375
1230	3	387.641906738281	0.0143380248919129	8.87885093688965	36602.8984375	36155.91015625
1231	1	333.583953857422	0.0283365156501532	0.653802573680878	40871.54296875	35723.359375
1232	1	222.59211730957	0.0109820468351245	0	35753.359375	35939.52734375
1233	3	145.322052001953	0.0334449969232082	11.8166790008545	37575.4296875	36402.72265625
1234	1	637.279357910156	0.0928506478667259	1.73856806755066	37334.0546875	37067.23828125
1235	3	243.504104614258	0.114201053977013	34.0157012939453	37736.03515625	36548.8359375
1236	1	347.886840820312	0.0860066190361977	5.32883882522583	36552.4375	36457.55859375
1237	3	688.733642578125	0.00904172752052546	13.3220844268799	35940.21875	36389.859375
1238	1	605.918334960938	0.0202271956950426	10.4874458312988	39661.484375	33028.10546875
1239	3	698.686096191406	0.0424694567918777	9.5252161026001	36213.67578125	36783.03515625
1240	1	28.5	0.0394545905292034	0	33933.49609375	34602.76953125
1241	2	794.940551757812	0.0307461358606815	0	36112.14453125	36804.921875
1242	1	357.103973388672	0.0165278650820255	1.74669718742371	37505.578125	36665.05859375
1243	0	229.774353027344	NA	0	34581.765625	36050.4140625
1244	1	228	0.011206210590899	0	35629.890625	36123.171875
1245	1	655.5	0.0228412430733442	0	36299.61328125	36861.9140625
1246	3	434.099060058594	0.00686251977458596	5.22579765319824	36388.7421875	36179.2109375
1247	3	498.54638671875	0.0124970888718963	7.04655456542969	36399.12890625	36519.609375
1248	1	290.644104003906	0.0449269115924835	0.506250023841858	37130.34765625	36154.0234375
1249	3	302.959167480469	0.0184896271675825	2.08031940460205	34069.984375	37652.8046875
1250	3	637.279357910156	0.0664232298731804	12.9821796417236	36277.375	36761.97265625
1251	3	191.183807373047	0.0175989121198654	0.0322032794356346	36260.35546875	32306.908203125
1252	3	180.24983215332	0.028538728132844	8.30330467224121	36701.59375	35934.0234375
1253	3	270.374725341797	0.0227460619062185	16.0116291046143	38032.39453125	35641.75390625
1254	3	57	0.0119310123845935	0.18033641576767	36348.31640625	35780.3046875
1255	0	102.758209228516	NA	0	34660.65234375	35441.5
1256	1	333.583953857422	0.0112242130562663	0.474194407463074	36155.5390625	35507.21484375
1257	0	153.477203369141	NA	0	36793.6640625	35631.9765625
1258	1	166.18212890625	0.0213136468082666	0.941762864589691	36266.125	35702.71875
1259	0	120.915260314941	NA	0	37385.6796875	35146.05859375
1260	1	380.237426757812	0.00487611116841435	0.320052683353424	37080.8984375	34225.87890625
1261	0	342	NA	0	36971.08984375	35208.57421875
1262	1	173.358734130859	0.0246688723564148	2.41111469268799	36494.53515625	35837.0234375
1263	0	314.792785644531	NA	0	37152.89453125	35468.56640625
1264	1	332.3642578125	0.0151432044804096	0	37984.16015625	35884.56640625
1265	3	513.791076660156	0.0214342679828405	3.63428831100464	36289.46484375	34926.5625
1266	1	306.954406738281	0.0263068936765194	5.33464050292969	36904.0234375	35892.13671875
1267	0	577.080993652344	0.0165110137313604	0	35714.140625	37713.59765625
1268	1	28.5	0.0343550480902195	0	34800.6953125	36092.35546875
1269	0	270.374725341797	NA	0	36887.203125	35530.5859375
1270	1	306.954406738281	0.0135092874988914	0.0257050879299641	36930.45703125	34508.78125
1271	1	459.548706054688	0.00504349730908871	0	35245.60546875	34538.671875
1272	1	28.5	0.0363989844918251	1.18329441547394	36659.2890625	35794.18359375
1273	0	332.3642578125	NA	0	36824.40625	35350.87109375
1274	1	153.477203369141	0.0335923135280609	2.73384737968445	34676.359375	36669.05859375
1275	3	798.5087890625	0.0535327978432178	13.9576654434204	39161.625	35755.234375
1276	1	120.915260314941	0.0303161107003689	3.80220079421997	36641.171875	35894.671875
1277	3	609.260437011719	0.00642560003325343	17.8910598754883	38176.86328125	34689.69921875
1278	0	28.5	NA	0	34353.70703125	35585.68359375
1279	3	173.358734130859	0.00748325884342194	0.813572466373444	36254.8671875	35882.484375
1280	1	173.358734130859	0.0105790570378304	3.75288271903992	36442.23828125	35878.0703125
1281	1	63.7279357910156	0.0231036804616451	6.51547050476074	36634.375	35074.69140625
1282	0	40.3050880432129	NA	0	36666.78515625	35133.796875
1283	3	182.489044189453	0.0103725334629416	9.62057495117188	36637.9453125	35954.87109375
1284	0	145.322052001953	NA	0	37166.1953125	35086.27734375
1285	1	191.183807373047	0.0394069105386734	3.00788283348083	36364.046875	35540.50390625
1286	0	343.185455322266	NA	0	36988.234375	35509.60546875
1287	0	180.24983215332	NA	0	36580.3359375	35655.32421875
1288	1	599.178161621094	0.0165944080799818	0	36719.328125	33958.41796875
1289	1	318.639678955078	0.0591024160385132	6.64897918701172	37199.18359375	36013.05078125
1290	0	286.421447753906	NA	0	36958.359375	35590.21484375
1291	3	344.366821289062	0.0411529801785946	1.17623782157898	37775.671875	34906.08984375
1292	1	28.5	0.0142837446182966	0	37051.8515625	34806.52734375
1293	1	485.337524414062	0.0100494707003236	2.06878185272217	36661.6484375	34496.31640625
1294	1	689.323059082031	0.00562231615185738	6.50430345535278	35394.31640625	36827.140625
1295	3	80.6101760864258	0.0409733764827251	1.96246719360352	36655.88671875	35854.37109375
1296	1	286.421447753906	0.0417785570025444	0	37031.328125	35851.42578125
1297	3	142.5	0.0189592316746712	6.91687726974487	36554.734375	35875.96484375
1298	3	577.080993652344	0.0301966015249491	12.2695159912109	38067.296875	34829.56640625
1299	0	201.525436401367	NA	0	37329.2578125	35912.94140625
1300	1	262.757019042969	0.00964945089071989	10.3954658508301	36585.8515625	34916.51171875
1301	0	352.525543212891	NA	0	47298.13671875	28912.685546875
1302	0	703.898071289062	NA	0	47156.640625	31463.01953125
1303	0	399	NA	0	47171.66015625	29008.296875
1304	1	792.382019042969	0.0134179247543216	0.0663637444376945	44159.69921875	31071.693359375
1305	3	63.7279357910156	0.139515548944473	19.9865417480469	46266.421875	30797.478515625
1306	1	153.477203369141	0.0905454009771347	21.4506454467773	46017.5546875	30667.0859375
1307	3	127.455871582031	0.071393147110939	16.335844039917	46224.51171875	30611.931640625
1308	1	913.779541015625	0.164883181452751	4.39433622360229	44864.03515625	27617.662109375
1309	2	324.949981689453	0.0267816856503487	23.683744430542	45859.64453125	30844.5859375
1310	0	63.7279357910156	NA	0	46334.8125	30313.6328125
1311	0	544.491760253906	NA	0	47713.90234375	33197.7421875
1312	3	166.18212890625	0.0996352955698967	19.3899192810059	46261.046875	30621.58984375
1313	0	161.220352172852	NA	0	46006.98828125	27706.998046875
1314	0	749.717956542969	NA	0	47396.94140625	29273.828125
1315	0	102.758209228516	NA	0	41973.54296875	32845.18359375
1316	0	803.073181152344	NA	0	46938.73046875	29602.81640625
1317	0	207.483139038086	NA	0	46385.2265625	30523.765625
1318	1	28.5	0.0590774975717068	0	46390.3046875	30699.79296875
1319	0	217.049530029297	NA	0	47694.6640625	31671.900390625
1320	0	1045.21594238281	NA	0	48125.6328125	29856.69921875
1321	0	286.421447753906	NA	0	46677.51171875	30603.91796875
1322	0	229.774353027344	NA	0	46392.625	30460.220703125
1323	1	258.078491210938	0.0370987430214882	0	45428.3671875	30674.22265625
1324	3	182.489044189453	0.0451898388564587	17.7269077301025	46304.86328125	30567.76171875
1325	1	625.053771972656	0.00473507679998875	5.58291530609131	41452.2109375	38999.4140625
1326	0	201.525436401367	NA	0	46486.33203125	30201.248046875
1327	1	28.5	0.0124959498643875	0	44889.59765625	32149.224609375
1328	3	57	0.0331851914525032	5.66077852249146	46185.62890625	30514.451171875
1329	0	145.322052001953	NA	0	46524.1015625	30627.013671875
1330	0	0	NA	0	46166.453125	32420.48828125
1331	0	290.644104003906	NA	0	46482.6015625	31008.4453125
1332	3	360.499664306641	0.0428027734160423	14.6164016723633	45059.078125	31541.0546875
1333	1	80.6101760864258	0.0781821087002754	2.5039644241333	46205.0390625	30563.177734375
1334	0	485.337524414062	NA	0	46856.375	30807.564453125
1335	3	866.793640136719	0.0214394051581621	2.07117199897766	43936.1015625	30106.267578125
1336	0	477.7470703125	NA	0	47594.28515625	31115.9453125
1337	0	344.366821289062	NA	0	46743.5625	30688.056640625
1338	0	370.5	NA	0	44094.16796875	34732.27734375
1339	0	102.758209228516	NA	0	46424.2265625	30621.642578125
1340	2	399	0.0256088674068451	0.0854838564991951	46737.609375	28422.103515625
1341	0	810.122192382812	NA	0	47166.421875	30854.2734375
1342	0	374.858978271484	NA	0	46657.015625	30138.53125
1343	0	484.5	NA	0	46762.8046875	30977.5078125
1344	0	446.095550537109	NA	0	46731.65625	30246.97265625
1345	0	525.514038085938	NA	0	48248.2109375	30426.802734375
1346	0	615.23046875	NA	0	46505.87109375	31537.359375
1347	0	290.644104003906	NA	0	46436.1640625	29903.033203125
1348	1	142.5	0.252731442451477	2.54308247566223	46035.79296875	30954.791015625
1349	1	540.749450683594	0.0162131879478693	0	44811.86328125	29344.759765625
1350	0	693.434936523438	NA	0	46710.31640625	31790.27734375
1351	0	548.208435058594	NA	0	46937.984375	30524.68359375
1352	1	765.796630859375	0.0489904768764973	0	42426.35546875	29884.48828125
1353	0	153.477203369141	NA	0	46325.8984375	30944.13671875
1354	0	712.5	NA	0	47590.05859375	30786.029296875
1355	1	145.322052001953	0.105868361890316	0	45585.2578125	30407.36328125
1356	1	235.017013549805	0.0169396884739399	2.41996932029724	43164.0390625	31196.162109375
1357	3	90.1249160766602	0.091886930167675	1.71909332275391	45197.84765625	29752.5390625
1358	2	446.095550537109	0.0310684870928526	0.814427018165588	45585.35546875	29645.095703125
1359	3	153.477203369141	0.0575046241283417	0.149975970387459	46030.06640625	30452.353515625
1360	1	380.237426757812	0.0178836490958929	0.712432563304901	43363.97265625	28388.818359375
1361	0	201.525436401367	NA	0	46603.84375	29135.658203125
1362	3	698.686096191406	0.0250774901360273	3.24709582328796	44422.8359375	29981.30859375
1363	1	364.978088378906	0.151177152991295	23.5964241027832	45839.5703125	29880.859375
1364	2	387.641906738281	0.173538163304329	0	45477.8671875	28637.962890625
1365	1	364.978088378906	0.0773963779211044	0.00172761571593583	45576.4296875	28638.31640625
1366	3	1007.22406005859	0.0568419769406319	1.64122414588928	44714.2109375	28436.16015625
1367	1	63.7279357910156	0.0149547811597586	0	45092.55859375	30986.787109375
1368	0	258.078491210938	NA	0	46399.890625	29893.333984375
1369	1	1626.74841308594	0.125124111771584	3.52036905288696	41176.671875	27938.869140625
1370	1	459.548706054688	0.035690326243639	1.61458396911621	45487.54296875	29905.46484375
1371	3	520.076171875	0.0609670840203762	19.7979698181152	45846.61328125	29380.017578125
1372	1	332.3642578125	0.00858939066529274	16.9068241119385	45893.4765625	29850.5078125
1373	1	1008.43292236328	0.0201604831963778	2.44127488136292	44071.453125	30109.0859375
1374	3	191.183807373047	0.0456210896372795	0	46011.4375	29901.87890625
1375	1	395.934661865234	0.058677077293396	20.2287712097168	45973.36328125	29192.1953125
1376	1	484.5	0.0198322217911482	2.93710875511169	44785.07421875	30140.8359375
1377	1	615.23046875	0.00982811488211155	17.7400608062744	42494.4921875	30230.87109375
1378	3	525.514038085938	0.0228483825922012	0.229129135608673	45585.78515625	29296.05859375
1379	1	308.274627685547	0.11733190715313	8.36170482635498	45849.83984375	29992.5234375
1380	2	661.052551269531	0.0218827538192272	0.621705234050751	46934.109375	28055.49609375
1381	1	308.274627685547	0.279409170150757	6.11497497558594	46171.0625	29461.01953125
1382	0	947.383911132812	NA	0	47457.19140625	30613.365234375
1383	1	622.449401855469	0.126572906970978	0.957299709320068	45738.59375	29353.962890625
1384	1	332.3642578125	0.0929441303014755	0	45822.9140625	30007.69921875
1385	3	173.358734130859	0.0772981569170952	20.1502819061279	46217.28125	30675.455078125
1386	1	270.374725341797	0.125212177634239	0.554878234863281	45413.98828125	29627.130859375
1387	1	280.692443847656	0.203565075993538	3.18766379356384	45333.63671875	29848.25
1388	1	153.477203369141	0.0905454009771347	21.4506454467773	46017.5546875	30667.0859375
1389	1	199.5	0.063286691904068	2.46362447738647	43576.58203125	28610.849609375
1390	3	498.54638671875	0.0422679148614407	29.6187801361084	45766.45703125	29775.66796875
1391	3	504.216461181641	0.168533369898796	14.2767477035522	45703.98828125	29869.64453125
1392	1	268.868469238281	0.0286273956298828	4.25083827972412	45494.03515625	30754.919921875
1393	1	40.3050880432129	0.0210326313972473	1.22773909568787	45969.359375	28730.828125
1394	3	396.959075927734	0.0144346728920937	17.4055023193359	45892.75390625	29762.953125
1395	0	344.366821289062	NA	0	46572.6640625	30989.658203125
1396	1	235.017013549805	0.0512664429843426	0.638284921646118	46153.1953125	27852.21484375
1397	3	395.934661865234	0.0156993046402931	5.14605569839478	43615.625	30651.0703125
1398	2	308.274627685547	0.0304283425211906	0.230789303779602	45795.3515625	28973.79296875
1399	3	383.428283691406	0.133756414055824	26.3834133148193	45794.9609375	29935.380859375
1400	1	562.107849121094	0.021109452471137	9.18319988250732	45693.6875	29670.8125
1401	3	1795.72619628906	0.148359030485153	43.2745208740234	41318.6015625	23149.73828125
1402	3	686.370910644531	0.0112322866916656	1.76375830173492	37592.3515625	26117.9453125
1403	1	685.186462402344	0.0341091603040695	10.8892269134521	38374.6015625	27667.27734375
1404	1	1120.59741210938	0.225661158561707	25.6044864654541	42117.484375	21856.658203125
1405	1	1152.75366210938	0.0156241469085217	7.98056316375732	38924.33203125	24606.66015625
1406	1	1505.92236328125	0.0172675494104624	4.54020118713379	39146.23046875	24786.3671875
1407	3	1295.41821289062	0.0312127415090799	6.16834688186646	41389.5078125	24565.033203125
1408	1	1230.4609375	0.195013403892517	30.8093242645264	39102.16796875	25086.4765625
1409	1	280.692443847656	0.00456472858786583	0.751364469528198	37250.64453125	27170.919921875
1410	3	828.463195800781	0.228519886732101	2.69059300422668	38917.4453125	25488.00390625
1411	1	1185.408203125	0.0228039175271988	0.842650949954987	38412.9375	25597.39453125
1412	1	145.322052001953	0.0922641456127167	0	36926.81640625	26232.341796875
1413	3	743.189086914062	0.0151236383244395	0.807454288005829	37898.41015625	25824.412109375
1414	3	816.115783691406	0.302601397037506	35.7106666564941	39034.015625	25412.60546875
1415	3	695.773681640625	0.00399022223427892	5.67721128463745	37703.6484375	27479.986328125
1416	1	535.466369628906	0.0559815280139446	0.594253122806549	38043.66796875	25540.865234375
1417	3	1332.50830078125	0.0147259021177888	7.39068174362183	38746.93359375	25283.740234375
1418	3	828.463195800781	0.228519886732101	2.69059300422668	38917.4453125	25488.00390625
1419	1	771.608215332031	0.231436640024185	3.5858907699585	38924.20703125	25521.5078125
1420	3	1086.36975097656	0.0136425970122218	17.7471199035645	38746.4296875	25454.45703125
1421	3	1106.73974609375	0.332373559474945	36.8290519714355	39057.98046875	25199.22265625
1422	3	1001.15759277344	0.0226012635976076	17.3299560546875	38211.61328125	25914.525390625
1423	3	933.565368652344	0.00550796277821064	1.05402112007141	38611.19921875	25065.130859375
1424	1	2312.89404296875	0.0695110782980919	8.36995792388916	38883.40234375	23291.52734375
1425	3	420.797454833984	0.00472059426829219	10.5903415679932	34387.421875	28856.330078125
1426	1	85.5	0.00686005316674709	0	37234.7890625	27518.48828125
1427	1	90.1249160766602	0.0307678002864122	25.1371288299561	36894.91015625	27238.859375
1428	3	806.605407714844	0.0655485689640045	2.61231303215027	38482.2734375	27320.025390625
1429	1	542.24951171875	0.0134165836498141	0	38923.80078125	25679.275390625
1430	1	841.594909667969	0.0178693719208241	3.12925815582275	39648.5703125	25196.3203125
1431	3	828.463195800781	0.0568576455116272	9.17131519317627	38804.2421875	25580.380859375
1432	1	173.358734130859	0.0306570529937744	3.11893606185913	39140.37890625	25908.7578125
1433	1	180.24983215332	0.239100515842438	0	37703.734375	25431.791015625
1434	3	830.91064453125	0.0207064598798752	17.727819442749	40267.22265625	22397.80859375
1435	3	1064.84790039062	0.0144956698641181	12.4261178970337	38554.6328125	25650.31640625
1436	3	173.358734130859	0.00607047230005264	15.5004377365112	38963.00390625	26153.76171875
1437	3	1335.552734375	0.035430833697319	23.8116092681885	38873.96875	25085.392578125
1438	3	387.641906738281	0.0184016115963459	1.09654355049133	37563.26953125	26776.125
1439	1	262.757019042969	0.0091310627758503	0.239508166909218	37241.98828125	27275.4375
1440	3	1569.830078125	0.0174095407128334	17.0307235717773	36882.62109375	25396.890625
1441	1	525.514038085938	0.0284051727503538	0.595901370048523	38786.01953125	25810.931640625
1442	3	1111.86535644531	0.00531693175435066	16.3888893127441	38799.90234375	25391.46875
1443	1	1315.02099609375	0.0121025154367089	13.2781686782837	38967.765625	24878.166015625
1444	3	937.472412109375	0.0194225814193487	5.56348180770874	38542.8125	25755.833984375
1445	1	943.517883300781	0.0125660318881273	11.3724002838135	38127.30078125	27012.302734375
1446	3	1292.59362792969	0.106342382729053	4.34168672561646	39050.0546875	24591.2890625
1447	1	1707.38549804688	0.0701180845499039	3.08984208106995	39730.359375	24421.439453125
1448	1	894.918151855469	0.261419147253036	4.88848924636841	38995.6875	25385.326171875
1449	1	586.850891113281	0.0139377852901816	12.8426265716553	37726.9375	26756.9921875
1450	3	811.124206542969	0.0178084131330252	2.90972352027893	37947.671875	26693.365234375
1451	2	1785.51989746094	0.295850664377213	0	41325.58984375	22986.482421875
1452	1	446.095550537109	0.0203452836722136	4.14048910140991	41321.85546875	21914.77734375
1453	1	2195.240234375	0.249465852975845	2.7711079120636	37601.8828125	24436.0859375
1454	1	380.237426757812	0.0173388049006462	6.66681861877441	40483.6953125	26680.095703125
1455	1	1661.8212890625	0.0371421612799168	11.0782709121704	41485.91015625	23198.947265625
1456	1	651.148620605469	0.0504921413958073	3.88372564315796	42801.35546875	21595.12109375
1457	3	1519.3466796875	0.367242276668549	17.8538284301758	41684.30859375	22391.71484375
1458	1	1312.23852539062	0.00733111845329404	2.20539426803589	45452.59375	19709.228515625
1459	3	1372.74182128906	0.00954654812812805	20.3867034912109	41763.6640625	22942.146484375
1460	3	802.567260742188	0.0552032180130482	6.03823089599609	41315.69140625	22167.669921875
1461	3	2166.1875	0.158881351351738	25.6366081237793	40949.84765625	23441.41796875
1462	1	1882.94213867188	0.330749034881592	0.136299103498459	41085.7421875	23080.021484375
1463	1	1241.63220214844	0.150982841849327	1.19296526908875	42068.97265625	21971.6328125
1464	3	2128.16967773438	0.144203215837479	35.6625289916992	40907.8359375	23376.984375
1465	1	1987.04479980469	0.503798723220825	0	41124.32421875	23126.7265625
1466	1	752.421569824219	0.00555136147886515	3.98043465614319	44403.640625	20489.30078125
1467	2	1431.25622558594	0.0281921681016684	4.04653072357178	41582.828125	24397.482421875
1468	1	1129.26196289062	0.074225127696991	13.9764757156372	38629.9609375	25531.197265625
1469	1	1493.193359375	0.0884733200073242	1.16417324542999	41630.16015625	22687.0390625
1470	0	262.757019042969	NA	0	43374.80859375	21673.234375
1471	3	1917.14147949219	0.200151428580284	56.9764404296875	41191.58203125	23151.439453125
1472	1	1583.99499511719	0.0130013767629862	6.96082592010498	37906.60546875	24481.6484375
1473	1	905.744140625	0.0583261959254742	13.3821926116943	42210.6171875	22332.6015625
1474	1	2168.998046875	0.0151656763628125	5.58296346664429	40969.76953125	23564.19140625
1475	1	1182.32067871094	0.0570034235715866	9.20899677276611	41948.98828125	22009.400390625
1476	1	1593.19848632812	0.0715223327279091	15.453516960144	41428.62109375	22595.32421875
1477	3	1276.15100097656	0.0151649033650756	1.44282877445221	42003.875	23045.3828125
1478	3	1996.83129882812	0.156651377677917	27.1158351898193	41114.546875	23271.431640625
1479	1	1881.86340332031	0.171112388372421	11.509819984436	40062.7890625	23682.14453125
1480	1	604.576293945312	0.0129196783527732	0.104346491396427	42644.9609375	21835.9296875
1481	1	497.731109619141	0.0137507580220699	15.6727571487427	41660.56640625	21601.720703125
1482	3	2156.41625976562	0.113318733870983	38.9497413635254	40910.52734375	23394.333984375
1483	1	1996.83129882812	0.520643770694733	0	41095.94140625	23149.31640625
1484	1	2141.29663085938	0.12447090446949	56.0542030334473	40822.71484375	23444.900390625
1485	2	1715.92724609375	0.0149568812921643	0.192276060581207	40652.48046875	24486.14453125
1486	1	739.353942871094	0.0141825200989842	16.3033103942871	41422.73828125	22008.662109375
1487	3	371.594543457031	0.0659569427371025	1.77033805847168	43669.59765625	20529.833984375
1488	1	446.095550537109	0.0342186838388443	3.97007203102112	41266.39453125	21977.861328125
1489	3	1198.35632324219	0.0106994984671474	3.39760518074036	42446.14453125	24006.154296875
1490	3	1806.54931640625	0.370835423469543	14.1100807189941	41302.44140625	23044.025390625
1491	3	857.371704101562	0.0564804039895535	0	42285.625	22194.1640625
1492	3	1854.47204589844	0.119881458580494	0	41253.58984375	22926.8984375
1493	1	383.428283691406	0.00693398434668779	0.881914079189301	37129.98828125	26455.384765625
1494	1	2164.68701171875	0.056121964007616	41.8284721374512	40853.78515625	23439.564453125
1495	3	1795.72619628906	0.0218494329601526	30.3429393768311	41329.765625	23220.64453125
1496	3	2219.52612304688	0.0236419141292572	17.6145629882812	40714.65234375	23570.12109375
1497	1	1551.87670898438	0.193545922636986	4.59861707687378	41557.84765625	22842.49609375
1498	1	1917.14147949219	0.275696367025375	2.41278648376465	41003.1015625	23165.310546875
1499	1	537.736938476562	0.019552806392312	25.8072566986084	42784.57421875	21708.265625
1500	3	1979.67321777344	0.40780445933342	0	41129.5390625	23161.541015625
1501	1	256.5	0.0246875658631325	0	45681.2421875	18556.1484375
1502	1	90.1249160766602	0.136680647730827	18.0680236816406	45198.70703125	18464.591796875
1503	1	114	0.0924795642495155	2.03041386604309	45943.24609375	17980.880859375
1504	1	446.095550537109	0.0231903661042452	16.3057518005371	45073.6484375	18316.123046875
1505	2	171	0.174257650971413	0.16975200176239	45168.83984375	18936.744140625
1506	1	370.5	0.0370677709579468	14.9578828811646	45273.828125	18179.783203125
1507	3	807.108703613281	0.0145580172538757	2.53623127937317	44615.64453125	18619.6640625
1508	1	306.954406738281	0.0407227464020252	18.1933116912842	45162.21484375	18322.130859375
1509	1	1027.58215332031	0.037698358297348	34.8795623779297	42810.8515625	21137.7421875
1510	1	1432.10729980469	0.0168668236583471	3.3916392326355	45514.58203125	17288.439453125
1511	3	286.421447753906	0.0157180726528168	3.68813514709473	45469.71875	18936.37890625
1512	1	57	0.0606815703213215	0.519348740577698	45118.34375	18621.931640625
1513	1	1069.79443359375	0.0318303368985653	2.59889197349548	47692.59375	17796.8984375
1514	3	290.644104003906	0.0135015388950706	0.739834189414978	46367.1953125	18098.599609375
1515	3	1084.4990234375	0.00601724209263921	0.128233894705772	46942.6484375	19822.01171875
1516	1	201.525436401367	0.0144434422254562	4.59784412384033	45082.8671875	18515.28515625
1517	1	1540.05517578125	0.0180293507874012	5.8805947303772	46713.8984375	18946.927734375
1518	1	347.886840820312	0.0174196269363165	4.44043970108032	45960.703125	17732.498046875
1519	1	1930.65148925781	0.0327982753515244	4.56955289840698	43149.76171875	19318.81640625
1520	0	201.525436401367	NA	0	45358.89453125	18655.1171875
1521	1	513.791076660156	0.0133776096627116	2.17859172821045	45194.97265625	19261.720703125
1522	1	182.489044189453	0.10426639765501	4.26808738708496	46132.734375	18164.4296875
1523	1	145.322052001953	0.00618106545880437	1.95283460617065	53072.01953125	10014.658203125
1524	0	90.1249160766602	NA	0	45489.65234375	18359.86328125
1525	1	855	0.0300788152962923	2.02899670600891	46407.53125	17145.373046875
1526	2	1027.58215332031	0.0156587343662977	4.48298692703247	47178.734375	17741.9765625
1527	1	1652.50854492188	0.0389969795942307	13.3171672821045	43469.82421875	19365.09375
1528	3	1186.09313964844	0.0200675223022699	0.522072076797485	44578.01953125	18348.357421875
1529	3	117.508506774902	0.0764066278934479	5.72655820846558	45568.04296875	18164.4296875
1530	0	57	NA	0	45633.12890625	18271.701171875
1531	3	262.757019042969	0.0200922787189484	18.2586364746094	45107.75	18420.52734375
1532	1	1488.83520507812	0.0184423346072435	4.41778039932251	45400.58203125	17379.345703125
1533	1	979.421875	0.0234750676900148	16.7092018127441	46547.83984375	16963.080078125
1534	0	142.5	NA	0	45185.578125	18745.982421875
1535	1	2024.30261230469	0.022600932046771	6.8339524269104	42664.5859375	19542.98046875
1536	3	435.033630371094	0.00641657318919897	30.4552955627441	47596.671875	15893.29296875
1537	1	382.367614746094	0.03099081851542	6.72125434875488	46646.5	17815.2578125
1538	3	1037.41564941406	0.0115114860236645	21.4400100708008	47153.37890625	17803.01171875
1539	1	1124.21569824219	0.0505104102194309	2.52120018005371	45113.04296875	16167.9169921875
1540	1	703.898071289062	0.0136837232857943	0.833408772945404	49617.51953125	11661.515625
1541	3	63.7279357910156	0.0266003664582968	2.25031518936157	46271.265625	18002.189453125
1542	3	599.178161621094	0.00725718215107918	0.353008300065994	46241.1953125	18419.822265625
1543	1	725.491577148438	0.0307562854140997	1.18429899215698	47310.30859375	15728.3857421875
1544	1	306.954406738281	0.00663754297420382	7.18165349960327	45647.328125	17969.4921875
1545	1	254.911743164062	0.0185141135007143	0.649234652519226	45659.84765625	18673.830078125
1546	1	450.624572753906	0.0290217399597168	17.6950531005859	48458.7578125	17279.298828125
1547	1	1375.40185546875	0.0125661753118038	0.646372556686401	46519.5625	19123.3515625
1548	3	1148.87170410156	0.00684484792873263	3.91467332839966	45076.60546875	19914.017578125
1549	1	63.7279357910156	0.0140012968331575	1.52664220333099	46174.23828125	17869.88671875
1550	1	120.915260314941	0.180009439587593	16.6856498718262	45141.7421875	18508.177734375
1551	1	497.731109619141	0.0100861471146345	3.68635082244873	47486.78125	16209.8623046875
1552	1	627.647399902344	0.00959415175020695	10.3761072158813	48451.88671875	14704.4814453125
1553	1	171	0.204692423343658	0	48519.734375	15747.1982421875
1554	1	182.489044189453	0.0221866443753242	0	49232.6015625	15983.9267578125
1555	1	285	0.0217671878635883	1.13927459716797	47979.73046875	16163.1435546875
1556	1	290.644104003906	0.0732777789235115	0	48822.37109375	15035.7421875
1557	1	180.24983215332	0.0176298394799232	0.354363411664963	48039.62109375	16205.1005859375
1558	1	357.103973388672	0.0193612705916166	14.7238388061523	47658.6796875	16125.2587890625
1559	1	513	0.00821001920849085	1.57184815406799	47965.63671875	15427.7685546875
1560	1	324.949981689453	0.049818716943264	0	47350.2421875	15147.689453125
1561	1	387.641906738281	0.0709574744105339	0	47861.89453125	16122.0849609375
1562	0	205.516418457031	NA	0	48231.171875	15820.7861328125
1563	2	428.448944091797	0.0280158706009388	0.897812843322754	48709.8359375	15217.42578125
1564	3	467.434753417969	0.0128710092976689	0.698247671127319	49761.0078125	14100.4736328125
1565	1	484.5	0.0388026833534241	0	47467.59375	14970.20703125
1566	0	258.078491210938	NA	0	47938.43359375	15623.9541015625
1567	3	285	0.0366770885884762	7.13318729400635	47027.796875	15729.728515625
1568	3	343.185455322266	0.00727420300245285	5.60381746292114	47738.9375	15769.3876953125
1569	1	739.903015136719	0.00843580439686775	1.30715370178223	49249.1953125	13276.9931640625
1570	0	142.5	0.0986258536577225	0	49431.2109375	16752.8125
1571	1	229.774353027344	0.0307590588927269	0.250333487987518	48963.0078125	14651.0234375
1572	0	117.508506774902	NA	0	48111.046875	15619.2744140625
1573	1	745.916381835938	0.00954665429890156	3.2926881313324	47510.9453125	15447.158203125
1574	1	57	0.0147219486534595	0	48084.77734375	15759.4951171875
1575	3	285	0.218445807695389	22.1239566802979	47802.1484375	16062.6005859375
1576	2	173.358734130859	0.0128438454121351	0	49884.32421875	16830.087890625
1577	0	191.183807373047	0.0246315971016884	0	49706.06640625	16017.025390625
1578	0	102.758209228516	NA	0	48028.21484375	15820.0673828125
1579	0	306.954406738281	NA	0	49458.14453125	15054.5029296875
1580	1	1017.25439453125	0.0171234328299761	1.53160810470581	46997.546875	16282.107421875
1581	0	127.455871582031	NA	0	47914.23046875	15901.390625
1582	3	346.717468261719	0.0113038821145892	26.4143123626709	47626.91015625	15988.90625
1583	0	180.24983215332	NA	0	47915.14453125	15941.2861328125
1584	0	235.017013549805	NA	0	48894.32421875	15623.251953125
1585	1	544.491760253906	0.00719840172678232	3.31927561759949	47908.578125	15450.3125
1586	1	63.7279357910156	0.00984106957912445	0.144269287586212	47940.390625	15761.814453125
1587	1	770.027587890625	0.0787326991558075	0	48252.65625	14832.9560546875
1588	0	85.5	NA	0	50163.5703125	14267.8017578125
1589	1	374.858978271484	0.0414423868060112	2.45638203620911	48364.91015625	15196.94140625
1590	1	344.366821289062	0.0739157199859619	0.587037146091461	47832.24609375	16102.197265625
1591	3	166.18212890625	0.108427785336971	16.869873046875	47828.30859375	15942.814453125
1592	3	459.548706054688	0.0171249266713858	13.2488126754761	47512.91796875	16072.2060546875
1593	3	1117.6943359375	0.0360083393752575	3.69312429428101	46427.9765625	16752.8125
1594	0	285	NA	0	48117.19140625	15900.67578125
1595	0	324.949981689453	NA	0	47889.234375	16061.6904296875
1596	1	222.59211730957	0.0552972704172134	0	48181.3203125	16085.8203125
1597	0	114	NA	0	48082.55078125	15639.671875
1598	3	308.274627685547	0.193458825349808	12.3597135543823	47802.6640625	16082.5380859375
1599	3	262.757019042969	0.223981440067291	16.7400035858154	47801.64453125	16042.6904296875
1600	3	431.283264160156	0.0170541945844889	19.8647270202637	47541.41796875	16051.345703125
1601	0	173.358734130859	NA	0	53176.953125	17332.359375
1602	0	217.049530029297	NA	0	53266.8359375	19679.224609375
1603	0	243.504104614258	NA	0	53131.046875	18796.56640625
1604	0	241.830520629883	NA	0	53375.296875	17259.544921875
1605	1	497.731109619141	0.0332461632788181	0.137811064720154	53689.671875	17902.083984375
1606	0	477.7470703125	NA	0	51477.08984375	21257.408203125
1607	1	507.428070068359	0.0113106863573194	0.00699828891083598	53982.94921875	17889.8515625
1608	1	387.641906738281	0.0283230077475309	0.375922441482544	51814.54296875	16786.88671875
1609	0	191.183807373047	NA	0	55049.1484375	19003.025390625
1610	3	262.757019042969	0.010764392092824	17.7494888305664	56145.21875	18523.02734375
1611	0	80.6101760864258	NA	0	53749.671875	17434.267578125
1612	0	28.5	NA	0	53448.9375	19702.921875
1613	1	85.5	0.195080325007439	2.82668590545654	53138.99609375	17512.31640625
1614	3	477.7470703125	0.0256584752351046	9.52299742493778e-05	50955.40234375	14618.3056640625
1615	1	57	0.038582157343626	2.37399053573608	53850.98828125	17037.423828125
1616	1	258.078491210938	0.0451667718589306	0	53857.3828125	17593.943359375
1617	0	117.508506774902	NA	0	53476.875	18929.6640625
1618	3	102.758209228516	0.0234057959169149	0.418411284685135	53677.94140625	15554.134765625
1619	1	85.5	0.0141023518517613	3.31672048568726	54426.859375	17442.0234375
1620	1	258.078491210938	0.085561528801918	0	53800.76953125	17612.76953125
1621	0	142.5	NA	0	55653.72265625	18943.5625
1622	3	314.792785644531	0.0241294801235199	0	54122.109375	18693.611328125
1623	1	258.078491210938	0.0451667718589306	0	53857.3828125	17593.943359375
1624	1	229.774353027344	0.0400999523699284	0.00043952398118563	53424.73828125	17909.296875
1625	0	344.366821289062	NA	0	53303.5703125	19157.95703125
1626	1	191.183807373047	0.0208724085241556	0.00274449051357806	54182.0390625	17601.673828125
1627	1	171	0.0887397602200508	0.575592815876007	53819.23046875	17522.65625
1628	3	127.455871582031	0.0425024330615997	2.22904562950134	53869.37109375	17450.0078125
1629	0	241.830520629883	NA	0	52782.1015625	16069.6787109375
1630	0	217.049530029297	NA	0	54797.265625	16572.646484375
1631	1	243.504104614258	0.0148877073079348	1.725581407547	53910.70703125	17548.341796875
1632	0	318.639678955078	NA	0	53942.8828125	19459.072265625
1633	1	63.7279357910156	0.467322498559952	0.324955612421036	55407.4375	17799.087890625
1634	0	127.455871582031	NA	0	54207.60546875	19264.755859375
1635	0	153.477203369141	NA	0	53684.53515625	20882.64453125
1636	1	254.911743164062	0.031495776027441	1.09978270530701	54062.96875	16827.384765625
1637	1	153.477203369141	0.0517495423555374	0.227879896759987	55062.390625	16865.1875
1638	0	40.3050880432129	NA	0	53892.265625	19133.775390625
1639	1	63.7279357910156	0.0177025720477104	0	54282.02734375	17458.03515625
1640	1	235.017013549805	0.010801775380969	0	57092.44140625	18472.244140625
1641	1	201.525436401367	0.0162889342755079	0.122455447912216	53850.80859375	17540.123046875
1642	0	102.758209228516	NA	0	56034.98828125	16714.564453125
1643	0	182.489044189453	NA	0	52464.69140625	16768.19921875
1644	0	142.5	NA	0	53346.79296875	17519.412109375
1645	3	268.868469238281	0.060358501970768	0.0461296290159225	54006.265625	16846.103515625
1646	1	570	0.00602944754064083	0.0458739101886749	53929.86328125	17935.083984375
1647	1	332.3642578125	0.0638275966048241	0	53662.5546875	17687.3671875
1648	3	145.322052001953	0.0200620759278536	0.0196049958467484	54197.09375	17484.46484375
1649	0	308.274627685547	NA	0	53564.421875	17609.42578125
1650	0	222.59211730957	NA	0	53083.0390625	19460.38671875
1651	1	80.6101760864258	0.178329989314079	0	52328.3359375	21291.255859375
1652	0	344.366821289062	NA	0	53322.3359375	24154.1484375
1653	1	258.078491210938	0.0895154476165771	0	52313.8984375	21524.29296875
1654	2	427.5	0.028272645547986	5.08516216278076	52519.05859375	21648.748046875
1655	0	161.220352172852	NA	0	52740.3203125	23356.25
1656	1	28.5	0.0379030629992485	0.342517793178558	52024.3984375	22862.986328125
1657	3	324.949981689453	0.0478663593530655	21.492748260498	52215.375	22074.716796875
1658	1	286.421447753906	0.0303793717175722	1.59953331947327	52908.19921875	22777.5625
1659	0	28.5	0.0564358904957771	0	52556.296875	22122.1875
1660	2	102.758209228516	0.112231135368347	1.80539965629578	52528.4296875	21988.779296875
1661	0	114	NA	0	51678.515625	21514.1015625
1662	0	347.886840820312	NA	0	52337.18359375	20862.330078125
1663	0	40.3050880432129	NA	0	51674.87109375	22653.126953125
1664	0	254.911743164062	NA	0	52221.58984375	21047.611328125
1665	3	40.3050880432129	0.0581416636705399	6.46201086044312	51427.5234375	24536.498046875
1666	0	0	NA	0	52752.10546875	22196.724609375
1667	3	344.366821289062	0.293280363082886	1.21087419986725	52019.65234375	26451.884765625
1668	0	191.183807373047	NA	0	49549.23828125	22732.943359375
1669	0	258.078491210938	NA	0	50128.98046875	21986.96875
1670	3	145.322052001953	0.146281138062477	18.4480819702148	52184.11328125	22630.9375
1671	3	142.5	0.0943499356508255	2.53413581848145	52601.28125	21905.37890625
1672	1	399	0.068625196814537	0	55594.12109375	23654.330078125
1673	3	142.5	0.265872985124588	0.54372376203537	52780.62109375	22330.708984375
1674	0	459.548706054688	NA	0	53967.3671875	20968.29296875
1675	0	57	NA	0	52640.125	22092.37109375
1676	0	587.542541503906	NA	0	54247.29296875	20053.1484375
1677	1	173.358734130859	0.0742248818278313	2.62095928192139	52623.7578125	21868.712890625
1678	0	171	NA	0	51802.13671875	19865.501953125
1679	1	127.455871582031	0.339498609304428	0	51983.03125	24091.857421875
1680	0	117.508506774902	NA	0	52568.0078125	22319.06640625
1681	0	838.210144042969	NA	0	50969.5078125	23167.328125
1682	0	622.449401855469	NA	0	51559.546875	21054.923828125
1683	1	286.421447753906	0.108943603932858	13.9224090576172	52649.51953125	21088.228515625
1684	0	243.504104614258	NA	0	52439.73046875	20767.349609375
1685	0	153.477203369141	NA	0	56048.98046875	27327.9921875
1686	0	544.491760253906	NA	0	51114.98828125	21577.341796875
1687	0	102.758209228516	NA	0	52556.60546875	22265.650390625
1688	3	434.099060058594	0.0256913136690855	7.62560224533081	52356.484375	21736.68359375
1689	1	85.5	0.590568900108337	10.6151428222656	53266.21875	22080.787109375
1690	3	285	0.0483758635818958	3.83896851539612	53007.1875	21391.201171875
1691	1	229.774353027344	0.0331595055758953	3.38224697113037	52786.9609375	22905.720703125
1692	3	63.7279357910156	0.0407996512949467	4.76171445846558	52645.796875	21975.5703125
1693	1	435.966156005859	0.0219463389366865	4.19666576385498	48991.53125	20147.162109375
1694	3	405.061096191406	0.0389835685491562	22.1028575897217	52215.765625	21931.671875
1695	2	166.18212890625	0.212497249245644	3.65386486053467	52349.48046875	22139.67578125
1696	0	85.5	NA	0	52411.99609375	22432.541015625
1697	1	28.5	0.0618368908762932	0	52757.78125	22223.513671875
1698	0	40.3050880432129	NA	0	51738.04296875	23836.634765625
1699	3	408.057891845703	0.0344837568700314	1.95886445045471	52636.3828125	21635.1796875
1700	3	235.017013549805	0.0593269728124142	1.96378231048584	52500.9375	21855.486328125
1701	3	446.095550537109	0.00832684896886349	1.04742622375488	48224.86328125	19752.69921875
1702	3	507.428070068359	0.134995296597481	3.22213363647461	48894.84765625	22285.1953125
1703	1	485.337524414062	0.339174449443817	9.87478160858154	49033.66796875	21751.79296875
1704	1	838.210144042969	0.0192645248025656	0.74201512336731	45696.81640625	21252.861328125
1705	1	629.585571289062	0.290300339460373	5.13227033615112	48974.11328125	21917.962890625
1706	3	222.59211730957	0.026221739128232	6.34047555923462	49116.74609375	21384.66796875
1707	0	670.810302734375	NA	0	51084.88671875	23005.220703125
1708	1	270.374725341797	0.0607544593513012	5.67119264602661	49051.2890625	21526.275390625
1709	3	435.966156005859	0.119019702076912	5.80617952346802	51245.53515625	19195.125
1710	3	344.366821289062	0.13820406794548	3.82779669761658	49117.01953125	21546.640625
1711	3	509.823486328125	0.0148787023499608	1.00632631778717	47477.3125	22670.04296875
1712	1	523.966125488281	0.0113252205774188	0.613149285316467	49013.78515625	19899.98046875
1713	1	285	0.0152474483475089	0.27491307258606	48573.57421875	20951.376953125
1714	3	632.802673339844	0.0190687719732523	0.457540571689606	48645.55859375	21980.15234375
1715	0	217.049530029297	NA	0	49991	22496.7734375
1716	1	290.644104003906	0.0132379671558738	0.0141101647168398	47110.90625	21628.326171875
1717	2	513.791076660156	0.179144829511642	6.64131927490234	48632.69921875	22939.59765625
1718	1	428.448944091797	0.140598252415657	7.2302942276001	49023.92578125	21702.595703125
1719	2	487.008209228516	0.0257399883121252	2.52165675163269	48832.23828125	21828.619140625
1720	1	435.033630371094	0.0239007547497749	22.5824871063232	50091.50390625	20141.294921875
1721	1	520.076171875	0.0160804055631161	0.0865478292107582	48404.72265625	21546.01953125
1722	3	400.016571044922	0.0577668063342571	6.55048513412476	49019.08203125	21678.01171875
1723	3	217.049530029297	0.00811787229031324	4.818434715271	48873.1875	21564.578125
1724	1	229.774353027344	0.166562259197235	13.0035772323608	48564.87109375	23719.80859375
1725	1	609.926635742188	0.00595192611217499	4.70526838302612	48959.6484375	18876.5546875
1726	1	352.525543212891	0.0107436161488295	0.528001487255096	48573.47265625	21455.125
1727	1	180.24983215332	0.0782230943441391	0.696857452392578	49008.99609375	21467.140625
1728	1	414.966278076172	0.212245270609856	2.24543380737305	49103.33984375	21634.861328125
1729	1	497.731109619141	0.00491579389199615	0.509985446929932	47531.7890625	21021.353515625
1730	3	665.339172363281	0.0586621090769768	4.67441463470459	48785.015625	22205.451171875
1731	1	485.337524414062	0.0108881695196033	0.769927322864532	47969.0234375	21208.001953125
1732	1	774.235412597656	0.033081766217947	1.85649824142456	48828.81640625	19690.365234375
1733	3	343.185455322266	0.0365027487277985	6.38923311233521	49009.4375	21628.87109375
1734	1	254.911743164062	0.0147556066513062	1.03771328926086	47835.609375	20233.013671875
1735	1	80.6101760864258	0.0186992306262255	1.09849083423615	49188.45703125	20411.412109375
1736	3	483.661041259766	0.170597434043884	8.37423133850098	48526.46875	23159.15625
1737	1	374.858978271484	0.0713117644190788	5.49721574783325	49042.33984375	21639.0078125
1738	3	516.156982421875	0.00728405732661486	0.276752442121506	48279.4140625	21375.931640625
1739	2	694.020324707031	0.00623127585276961	0	48285.51171875	20717.638671875
1740	1	989.323608398438	0.0050653493963182	0.841036438941956	47089.74609375	20607.095703125
1741	1	450.624572753906	0.150721937417984	0	49347.41796875	21620.138671875
1742	0	1153.10595703125	NA	0	49885.91796875	24153.224609375
1743	2	262.757019042969	0.00664329947903752	0.943296074867249	46957.11328125	23312.041015625
1744	2	324.949981689453	0.015008962713182	0.921373069286346	48770.3046875	21672.18359375
1745	1	513.791076660156	0.345023363828659	2.31373739242554	49430.67578125	21252.3828125
1746	3	450.624572753906	0.593127489089966	8.74821472167969	49126.59375	22058.337890625
1747	1	675.636352539062	0.058493934571743	5.42211484909058	48927.984375	21995.9453125
1748	1	396.959075927734	0.039397481828928	3.97516274452209	48845.72265625	21740.587890625
1749	3	408.057891845703	0.0307758189737797	16.9416027069092	43886.66796875	23310.283203125
1750	1	771.608215332031	0.00457565626129508	2.4972505569458	48771.09375	18583.0703125
1751	0	63.7279357910156	NA	0	48963.109375	23687.341796875
1752	1	581.288208007812	0.0256123598664999	2.65612578392029	48763.5078125	22543.662109375
1753	0	834.325012207031	NA	0	49889.8359375	23668.55859375
1754	3	485.337524414062	0.218527972698212	3.17437124252319	48968.60546875	22192.9921875
1755	3	408.057891845703	0.030353732407093	1.54047572612762	48817.63671875	21755.208984375
1756	3	735.498840332031	0.0160153601318598	0.721010744571686	48604.33984375	22082.810546875
1757	1	595.097473144531	0.0218649376183748	0.626769363880157	48071.32421875	22367.8515625
1758	1	1351.27270507812	0.00838076695799828	18.0808429718018	44749.4375	21797.65625
1759	1	427.5	0.00478805275633931	0.0351618938148022	46806.859375	22323.998046875
1760	3	567.858459472656	0.0124796899035573	0.447492599487305	47837.78125	21990.498046875
1761	1	541.5	0.0447804518043995	3.17373061180115	51107.10546875	19475.32421875
1762	3	474.334533691406	0.0193813368678093	0.93671315908432	48247.234375	22461.2734375
1763	1	308.274627685547	0.184752240777016	0	49381.9140625	21793.9296875
1764	1	333.583953857422	0.0605735369026661	2.53075337409973	47275.8203125	23857.41015625
1765	1	816.61328125	0.0105227893218398	0.551207423210144	48289	22062.33203125
1766	1	207.483139038086	0.0862839967012405	12.1340627670288	48543.00390625	23758.7109375
1767	2	586.850891113281	0.00820964574813843	0.294690042734146	48729.765625	21936.041015625
1768	3	446.095550537109	0.0253144204616547	1.31854569911957	48794.40625	21794.302734375
1769	3	547.467102050781	0.00759694399312139	0.069304421544075	48302.91796875	20994.888671875
1770	1	577.080993652344	0.612068176269531	0	49132.61328125	21782.802734375
1771	3	712.5	0.012868014164269	0.427961885929108	47983.0390625	21936.20703125
1772	1	777.898620605469	0.059716772288084	14.5518045425415	44916	22371.029296875
1773	0	166.18212890625	NA	0	49714.09765625	22209.89453125
1774	3	182.489044189453	0.0211108326911926	2.17632865905762	47063.7109375	23224.265625
1775	2	662.89306640625	0.0134551376104355	4.20619773864746	48703.8984375	22410.66015625
1776	0	640.457824707031	NA	0	48800.765625	21980.2265625
1777	1	120.915260314941	0.900477886199951	0	49244.8671875	22328.072265625
1778	0	567.858459472656	NA	0	49424.265625	25452.98828125
1779	0	816.115783691406	NA	0	50161.984375	23516.990234375
1780	1	561.384887695312	0.0208027493208647	0.76908016204834	48137.546875	22385.638671875
1781	3	535.466369628906	0.00927617866545916	1.99847531318665	48780.98828125	21882.302734375
1782	1	127.455871582031	0.0780115872621536	5.07106256484985	48832.1015625	21184.1484375
1783	3	504.216461181641	0.0688642486929893	0.31697016954422	46238.859375	23365.5859375
1784	3	258.078491210938	0.0179623309522867	0.723122835159302	47317.2890625	22946.748046875
1785	2	567.858459472656	0.0284619145095348	1.65754294395447	48846.98046875	21902.115234375
1786	3	477.7470703125	0.0138639593496919	0.377227753400803	47748.73046875	22013.9765625
1787	3	627.647399902344	0.235180273652077	0.236704677343369	47336.4765625	24479.443359375
1788	1	587.542541503906	0.0461857877671719	0.891145884990692	48879.9921875	21912.126953125
1789	1	679.8310546875	0.0284308772534132	2.15119576454163	48876.90234375	22049.369140625
1790	1	679.8310546875	0.0082164891064167	0.172551453113556	47899.546875	22141.712890625
1791	1	764.735229492188	0.0219908859580755	18.049446105957	41771.2109375	28482.052734375
1792	1	395.934661865234	0.0289369337260723	0.576587378978729	48620.2734375	21697.560546875
1793	0	268.868469238281	NA	0	49595.4453125	22377.58203125
1794	1	207.483139038086	0.0146633833646774	7.33054256439209	49685.66796875	21617.30078125
1795	1	695.773681640625	0.0163741987198591	0.285869300365448	48627.4140625	22043.677734375
1796	2	775.283813476562	0.0164269804954529	2.68318462371826	48634.61328125	22229.306640625
1797	3	487.008209228516	0.0545569323003292	3.78902626037598	48749.98046875	23044.677734375
1798	2	760.474853515625	0.0170151609927416	0	44820.796875	25181.1328125
1799	1	114	0.0106497220695019	0.305097311735153	48236.1640625	22982.41796875
1800	3	256.5	0.159413874149323	2.68965435028076	49092.796875	22486.35546875
1801	2	832.375671386719	0.0105924485251307	0.158340156078339	44764.79296875	24591.537109375
1802	3	254.911743164062	0.0592635907232761	0.484329044818878	47481.796875	23661.953125
1803	1	306.954406738281	0.0423496179282665	5.64852809906006	47973.59375	23476.890625
1804	3	346.717468261719	0.112916126847267	0.242613464593887	47449.04296875	23788.69140625
1805	1	380.237426757812	0.0462770089507103	1.85155022144318	46462.8671875	24427.54296875
1806	1	396.959075927734	0.0361321605741978	6.56134748458862	47259.57421875	23920.73828125
1807	3	180.24983215332	0.0209060292690992	1.37955212593079	46941.046875	23241.53515625
1808	3	497.731109619141	0.0147941317409277	0.590388298034668	47739.875	22576.60546875
1809	3	243.504104614258	0.0899300947785378	0.42779153585434	47453.87890625	23677.34375
1810	1	979.421875	0.394612789154053	0.726059556007385	45642.5234375	25911.892578125
1811	3	332.3642578125	0.0457230247557163	19.4097785949707	47964.11328125	24335.9453125
1812	1	383.428283691406	0.0264917928725481	6.68468999862671	47068.89453125	23919.107421875
1813	1	748.091064453125	0.0388916619122028	7.46749591827393	47168.73828125	24929.681640625
1814	2	826.9912109375	0.0136897386983037	0	45531.28125	26087.232421875
1815	1	491.986267089844	0.0931024551391602	6.3593921661377	47986.15625	23661.953125
1816	1	544.491760253906	0.108388721942902	14.8800821304321	47384.49609375	24042.1953125
1817	1	40.3050880432129	0.016662061214447	0	46592.6796875	23656.3046875
1818	0	0	0.0198490358889103	0	46643.87890625	23467.201171875
1819	1	63.7279357910156	0.0875632837414742	0.726331114768982	47699.17578125	23379.904296875
1820	1	1117.33081054688	0.149882718920708	0	46480.3125	25452.462890625
1821	3	229.774353027344	0.0489253178238869	0.881420910358429	47106.71484375	23547.451171875
1822	3	268.868469238281	0.0377199053764343	0.517180621623993	47559.83984375	23591.888671875
1823	3	677.437255859375	0.310221910476685	4.16688823699951	47714.90625	23971.76953125
1824	1	293.425445556641	0.0103211430832744	0.239760488271713	47090.359375	22626.79296875
1825	3	229.774353027344	0.0957603454589844	0.867367923259735	47398.04296875	23708.197265625
1826	3	855.474853515625	0.0153129613026977	0.382704317569733	48077.77734375	22096.837890625
1827	3	229.774353027344	0.0701627805829048	0.423286765813828	47476.07421875	23637.962890625
1828	3	254.911743164062	0.0592635907232761	0.484329044818878	47481.796875	23661.953125
1829	3	616.549255371094	0.00725316721946001	6.79253196716309	46174.73046875	22783.21484375
1830	2	207.483139038086	0.0116003900766373	1.56707084178925	47018.46875	23303.451171875
1831	3	622.449401855469	0.250713318586349	13.1779155731201	47250.1875	24995.734375
1832	2	1168.84753417969	0.463833272457123	16.4738826751709	45791.26171875	25524.291015625
1833	3	297.548736572266	0.134306728839874	0.267097026109695	47465.37890625	23725.322265625
1834	0	102.758209228516	NA	0	51517.4765625	24879.455078125
1835	3	343.185455322266	0.0628805086016655	0.33001384139061	46179.9375	23662.9296875
1836	1	450.624572753906	0.0219891220331192	1.18320524692535	46102.484375	23604.642578125
1837	0	343.185455322266	NA	0	46417.41015625	23311.013671875
1838	3	601.208129882812	0.0713407173752785	3.56876182556152	46270.21484375	24674.43359375
1839	3	463.946380615234	0.0534478053450584	6.07723236083984	46443.46875	24223.810546875
1840	1	1060.64428710938	0.0048526399768889	0.080161489546299	45870.66015625	21354.849609375
1841	3	222.59211730957	0.0395573489367962	0.252982556819916	47576.39453125	23528.505859375
1842	1	344.366821289062	0.175579771399498	0	47933.95703125	24825.267578125
1843	1	28.5	0.130794301629066	0	49728.28515625	22843.083984375
1844	1	262.757019042969	0.0991842672228813	0	48105.4765625	24876.255859375
1845	1	114	0.0448458939790726	11.3694591522217	47649.69921875	26072.283203125
1846	2	408.057891845703	0.0159938856959343	0.809781134128571	47418.96484375	22543.841796875
1847	3	229.774353027344	0.0957603454589844	0.867367923259735	47398.04296875	23708.197265625
1848	1	235.017013549805	0.116859659552574	0.38393959403038	47425.9609375	23692.7578125
1849	3	806.101745605469	0.0138167142868042	0.679068684577942	48525.18359375	22151.5234375
1850	3	142.5	0.0268178544938564	0.988173305988312	47229.890625	23666.53515625
1851	3	1027.58215332031	0.054999552667141	3.30792927742004	44684.23828125	28538.876953125
1852	1	970.675048828125	0.0163760054856539	9.58234882354736	43988.9453125	25609.32421875
1853	3	268.868469238281	0.176726117730141	2.36998343467712	46590.31640625	24299.939453125
1854	1	1202.41625976562	0.0233720187097788	2.63338732719421	45482.5	21657.75
1855	2	228	0.0125860944390297	4.20125532150269	46615.0078125	23883.1015625
1856	1	282.135620117188	0.208754807710648	3.80559635162354	46606.37890625	24236.798828125
1857	1	262.757019042969	0.0199815966188908	5.38013648986816	47238.421875	25642.71484375
1858	1	828.463195800781	0.0086098862811923	5.54501342773438	45085.26953125	24052.986328125
1859	1	1135.00158691406	0.0117154773324728	26.9423065185547	45533.6171875	23207.470703125
1860	1	229.774353027344	0.0182485412806273	10.3731689453125	46767.83984375	24117.080078125
1861	1	241.830520629883	0.133096560835838	0	46974.796875	24053.359375
1862	1	420.797454833984	0.0354841612279415	0.249181821942329	46523.48828125	24662.826171875
1863	1	297.548736572266	0.101559050381184	0	46314.4921875	23556.17578125
1864	1	217.049530029297	0.0322116352617741	0	46525.55078125	23908.494140625
1865	1	333.583953857422	0.00853417906910181	4.56260347366333	43873.203125	26576.689453125
1866	1	286.421447753906	0.0114900227636099	3.78533887863159	46598.44140625	23946.19140625
1867	1	544.491760253906	0.0184612032026052	0.837798714637756	45568.2578125	25064.7890625
1868	0	40.3050880432129	0.0376251414418221	0	46547.8203125	23735.693359375
1869	1	382.367614746094	0.408443659543991	1.37076473236084	50821.31640625	19959.7890625
1870	1	613.908813476562	0.0591520480811596	6.13941812515259	46743.703125	24891.482421875
1871	2	677.437255859375	0.0124029908329248	0.0271381977945566	45090.61328125	27203.58984375
1872	3	505.021301269531	0.178688541054726	0.62009584903717	46339.45703125	24445.55859375
1873	1	380.237426757812	0.0462770089507103	1.85155022144318	46462.8671875	24427.54296875
1874	1	286.421447753906	0.0114900227636099	3.78533887863159	46598.44140625	23946.19140625
1875	3	201.525436401367	0.018528439104557	3.85947251319885	45620.55078125	24396.06640625
1876	1	324.949981689453	0.116296954452991	0	46309.1328125	23533.080078125
1877	3	435.033630371094	0.0493610873818398	25.7263221740723	43953.83984375	26180.9375
1878	1	344.366821289062	0.143197894096375	1.53758406639099	46566.90625	24583.658203125
1879	2	999.127258300781	0.331790030002594	0.469015687704086	45780.1640625	25368.21875
1880	1	142.5	0.0408986210823059	0.08103197067976	46710.0390625	23614.533203125
1881	1	1124.21569824219	0.0183574743568897	1.28998410701752	45013.5546875	23463.671875
1882	3	171	0.0633024200797081	8.79957675933838	45677.328125	24493.45703125
1883	1	145.322052001953	0.0454703345894814	2.32738709449768	46697.75390625	24346.20703125
1884	3	262.757019042969	0.0258219428360462	5.6664080619812	45402.25390625	24425.09765625
1885	1	1190.5361328125	0.00862425845116377	12.8401870727539	45054.9765625	21919.0390625
1886	1	228	0.0384691581130028	0.0595573931932449	46793.92578125	23565.93359375
1887	3	679.8310546875	0.0125033501535654	9.42448425292969	45743.49609375	22695.46875
1888	1	396.959075927734	0.0313150510191917	2.52925372123718	46990	23855.7265625
1889	3	752.961181640625	0.0708827897906303	18.3762474060059	45841.78515625	22861.548828125
1890	3	995.462219238281	0.0466976277530193	36.7057609558105	46273.16015625	26401.478515625
1891	3	370.5	0.0249535497277975	9.00992774963379	46643.53125	24000.40234375
1892	1	726.610290527344	0.0123653681948781	6.77072095870972	44804.46484375	24747.455078125
1893	3	525.514038085938	0.109648413956165	10.2522840499878	45971.21484375	24635.904296875
1894	1	90.1249160766602	0.0266996938735247	0.0591893903911114	46558.953125	23782.392578125
1895	1	919.980712890625	0.0370994694530964	8.73164749145508	43714.21484375	24947.26953125
1896	1	142.5	0.0724629610776901	0.0109507879242301	46676.328125	23740.705078125
1897	3	142.5	0.0255550015717745	1.50132954120636	46598.09375	23812.853515625
1898	1	969.419006347656	0.126852765679359	22.8211574554443	46554.5390625	26047.47265625
1899	1	285	0.0783327147364616	1.64124011993408	46564.44921875	24449.77734375
1900	1	314.792785644531	0.017279664054513	3.46424198150635	46123.70703125	22381.556640625
1901	3	182.489044189453	0.0211108326911926	2.17632865905762	47063.7109375	23224.265625
1902	3	411.032836914062	0.0105629255995154	27.5306816101074	43991.67578125	23501.99609375
1903	0	191.183807373047	NA	0	46573.22265625	23297.455078125
1904	1	297.548736572266	0.0845853537321091	7.17199230194092	49080.9140625	22574.82421875
1905	1	127.455871582031	0.0325410254299641	0	46818.4140625	23259.4921875
1906	2	127.455871582031	0.0220973677933216	0.0459793843328953	47147.69140625	23176.318359375
1907	1	127.455871582031	0.0337429568171501	0	46790.4140625	23275.77734375
1908	0	235.017013549805	NA	0	46755.9140625	22979.5546875
1909	1	403.050872802734	0.00865779258310795	0.21030505001545	47844.5078125	22625.931640625
1910	1	1320.2607421875	0.0168004259467125	2.97527194023132	44594.87890625	24164.033203125
1911	1	828.463195800781	0.220893338322639	0.507396161556244	46450.91796875	25112.76953125
1912	3	333.583953857422	0.0103195868432522	1.0459691286087	46908.96484375	22811.130859375
1913	1	313.5	0.0304896086454391	0.632530510425568	47166.75	22979.166015625
1914	1	387.641906738281	0.0196386948227882	6.07345104217529	42609.20703125	28448.025390625
1915	3	285	0.0156454518437386	0.852061331272125	47235.64453125	22569.283203125
1916	1	542.24951171875	0.00470091681927443	0.595877051353455	46648.265625	22625.71484375
1917	1	256.5	0.0221934076398611	0.648170530796051	47289.2734375	22962.619140625
1918	3	90.1249160766602	0.0813189074397087	1.24674165248871	46778.43359375	23362.23046875
1919	1	599.178161621094	0.0319346152245998	0	43616.66015625	26822.361328125
1920	1	80.6101760864258	0.0760473534464836	0.234379172325134	46755.8203125	23401.90234375
1921	0	207.483139038086	NA	0	47313.578125	21870.19921875
1922	3	40.3050880432129	0.197044432163239	18.9545879364014	48347.29296875	24109.046875
1923	1	117.508506774902	0.0169718004763126	3.87086844444275	48823.15234375	21135.55078125
1924	0	256.5	NA	0	46806.90234375	22923.373046875
1925	0	102.758209228516	NA	0	46779.8203125	23229.0390625
1926	1	117.508506774902	0.0643038898706436	0.887664496898651	46970.63671875	23091.841796875
1927	2	201.525436401367	0.0470118634402752	0	48575.78125	21135.109375
1928	2	342	0.0201283227652311	0.458911627531052	47217.5859375	22923.5859375
1929	1	127.455871582031	0.0337429568171501	0	46790.4140625	23275.77734375
1930	3	90.1249160766602	0.0354606062173843	1.4091899394989	46932.171875	23061.16796875
1931	1	217.049530029297	0.0223334953188896	0.440984964370728	47065.17578125	23090.453125
1932	0	117.508506774902	NA	0	46804.5078125	23056.2890625
1933	1	408.057891845703	0.0249134451150894	0.0160663668066263	46850.96484375	22687.8984375
1934	1	28.5	0.0472558960318565	0	46694.46484375	23411.150390625
1935	1	229.774353027344	0.176480308175087	0.157403558492661	46302.6875	23642.189453125
1936	2	285	0.0158092752099037	0.856148481369019	47877.90625	20107.208984375
1937	1	487.841430664062	0.011024440638721	0.217158108949661	46931.16015625	21838.01171875
1938	3	302.959167480469	0.143616020679474	9.66502666473389	46600.5	24213.279296875
1939	0	765.796630859375	NA	0	50921.17578125	21520.29296875
1940	3	525.514038085938	0.0143099166452885	8.95474529266357	45759.109375	22459.591796875
1941	3	609.926635742188	0.0200258772820234	0.701488137245178	46309.84375	23114.361328125
1942	0	308.274627685547	NA	0	50585.28515625	24475.9921875
1943	0	173.358734130859	NA	0	46448.00390625	23582.3671875
1944	1	127.455871582031	0.0325410254299641	0	46818.4140625	23259.4921875
1945	1	748.091064453125	0.140697598457336	12.0752601623535	45003.05078125	25838.123046875
1946	1	145.322052001953	0.0513761527836323	0.0912206247448921	46851.73046875	23266.650390625
1947	2	525.514038085938	0.0139060458168387	0.0431585758924484	46243.55859375	20560.0390625
1948	3	314.792785644531	0.0141110876575112	5.47320127487183	46742.91796875	22002.294921875
1949	3	282.135620117188	0.0168790109455585	1.10719954967499	46877.8203125	23517.54296875
1950	0	229.774353027344	NA	0	46636.35546875	23155
1951	0	171	NA	0	49313.15234375	22211.759765625
1952	0	570	NA	0	51132.7578125	21513.6484375
1953	0	0	0.00879695639014244	0	48777.2890625	21053.4765625
1954	1	442.43896484375	0.0415291041135788	0	49365.1328125	21231.19921875
1955	1	544.491760253906	0.0236214399337769	9.45704650878906	50240.6171875	19745.482421875
1956	1	513.791076660156	0.0241442397236824	1.5047379732132	50216.328125	19784.193359375
1957	1	498.54638671875	0.385713249444962	1.95732724666595	49388.53515625	21354.888671875
1958	1	403.050872802734	0.19982285797596	42.3606986999512	49650.93359375	21278.890625
1959	1	456.889770507812	0.00996691640466452	20.6431674957275	49608.99609375	21381.306640625
1960	1	191.183807373047	0.0395062975585461	5.58690500259399	49871.08984375	21144.234375
1961	3	487.008209228516	0.0145367784425616	0.469918429851532	47767.37890625	21950.736328125
1962	1	477.7470703125	0.53967148065567	3.95247173309326	49580.59765625	21231.9453125
1963	3	497.731109619141	0.179941043257713	0	49421.375	21202.869140625
1964	1	324.949981689453	0.04773860424757	5.95235061645508	49882.1640625	21522.5390625
1965	1	173.358734130859	0.0192175507545471	0.0901971757411957	49131.5546875	21134.78125
1966	1	532.423950195312	0.38173571228981	0.342928826808929	49557.37109375	21107.728515625
1967	1	601.208129882812	0.405132293701172	6.30017709732056	50265.9921875	20273.599609375
1968	1	332.3642578125	0.247878655791283	0.377204805612564	49446.32421875	21652.685546875
1969	1	262.757019042969	0.20274306833744	7.48421621322632	46634.265625	24220.724609375
1970	1	360.499664306641	0.044366180896759	3.88312292098999	49280.77734375	21273.908203125
1971	0	145.322052001953	NA	0	52586.11328125	19137.341796875
1972	1	435.033630371094	0.300561666488647	1.90398442745209	49684.296875	20963.392578125
1973	2	615.23046875	0.00865188799798489	0.204067885875702	48163.99609375	21255.517578125
1974	0	90.1249160766602	NA	0	47195.8125	22225.06640625
1975	1	153.477203369141	0.0813411846756935	0.592056334018707	49004.296875	21442.62890625
1976	3	399	0.0383539162576199	6.67229032516479	48990.99609375	21692.451171875
1977	1	153.477203369141	0.0392144769430161	0	49630.90625	20665.56640625
1978	1	523.1904296875	0.379604697227478	5.62835597991943	49416.640625	21340.791015625
1979	3	550.426452636719	0.489398896694183	5.64861679077148	49463.46484375	21263.08203125
1980	3	85.5	0.091000147163868	0.243821382522583	49464.1796875	20588.6015625
1981	0	450.624572753906	NA	0	51349.45703125	23613.724609375
1982	2	396.959075927734	0.0169006083160639	0.541667580604553	49533.43359375	17848.396484375
1983	0	285	NA	0	49555.671875	22479.87109375
1984	3	171	0.0366500876843929	2.33299565315247	54478.0234375	26258.462890625
1985	3	459.548706054688	0.236299440264702	0	49594.7265625	21306.5859375
1986	0	171	NA	0	50080.296875	21593.974609375
1987	1	228	0.054501760751009	2.02668452262878	49624.59765625	21619.650390625
1988	3	346.717468261719	0.0634150430560112	7.50762557983398	49661.18359375	21492.2890625
1989	1	530.130615234375	0.408771187067032	3.6980242729187	49398.0078125	21404.4296875
1990	1	470.034027099609	0.563246548175812	0	49585.2890625	21256.81640625
1991	0	63.7279357910156	NA	0	49904.875	22091.63671875
1992	3	324.949981689453	0.180629894137383	2.23106074333191	49801.3828125	20932.935546875
1993	0	0	0.0990616381168365	0	49665.6953125	20513.546875
1994	2	364.978088378906	0.0805515721440315	0	49815.9453125	20844.31640625
1995	1	754.577514648438	0.057503666728735	5.12835264205933	50466	19825.9453125
1996	1	497.731109619141	0.36141774058342	0.854284405708313	49407.23828125	21291.255859375
1997	3	343.185455322266	0.0326915122568607	4.80791902542114	49300.38671875	21048.1328125
1998	1	509.823486328125	0.0390867441892624	7.23379993438721	48854.4375	22387.76171875
1999	1	352.525543212891	0.429597616195679	3.82474493980408	49735.33984375	21074.068359375
[truncated: 6,951 more rows]
