# Supplementary material for: Identifying signals of memory from observations of animal movements
Source: Mov Ecol. 2024 Nov 18;12:72. doi: 10.1186/s40462-024-00510-9 (PMC11575436; doi:10.1186/s40462-024-00510-9)
Supplement: Supplementary file 1 — Supplementary Material 1. [file 40462_2024_510_MOESM1_ESM.zip › Memory_Movement-main/Brown_Bear_Thompson_etal_2022/data/GF1143_input/strata_controls.csv]

	x
1	2196
2	2196
3	2196
4	2196
5	2196
6	2196
7	2196
8	2196
9	2196
10	2196
11	2196
12	2196
13	2196
14	2196
15	2196
16	2196
17	2196
18	2196
19	2196
20	2196
21	2196
22	2196
23	2196
24	2196
25	2196
26	2196
27	2196
28	2196
29	2196
30	2196
31	2196
32	2196
33	2196
34	2196
35	2196
36	2196
37	2196
38	2196
39	2196
40	2196
41	2196
42	2196
43	2196
44	2196
45	2196
46	2196
47	2196
48	2196
49	2196
50	2196
51	2197
52	2197
53	2197
54	2197
55	2197
56	2197
57	2197
58	2197
59	2197
60	2197
61	2197
62	2197
63	2197
64	2197
65	2197
66	2197
67	2197
68	2197
69	2197
70	2197
71	2197
72	2197
73	2197
74	2197
75	2197
76	2197
77	2197
78	2197
79	2197
80	2197
81	2197
82	2197
83	2197
84	2197
85	2197
86	2197
87	2197
88	2197
89	2197
90	2197
91	2197
92	2197
93	2197
94	2197
95	2197
96	2197
97	2197
98	2197
99	2197
100	2197
101	2198
102	2198
103	2198
104	2198
105	2198
106	2198
107	2198
108	2198
109	2198
110	2198
111	2198
112	2198
113	2198
114	2198
115	2198
116	2198
117	2198
118	2198
119	2198
120	2198
121	2198
122	2198
123	2198
124	2198
125	2198
126	2198
127	2198
128	2198
129	2198
130	2198
131	2198
132	2198
133	2198
134	2198
135	2198
136	2198
137	2198
138	2198
139	2198
140	2198
141	2198
142	2198
143	2198
144	2198
145	2198
146	2198
147	2198
148	2198
149	2198
150	2198
151	2199
152	2199
153	2199
154	2199
155	2199
156	2199
157	2199
158	2199
159	2199
160	2199
161	2199
162	2199
163	2199
164	2199
165	2199
166	2199
167	2199
168	2199
169	2199
170	2199
171	2199
172	2199
173	2199
174	2199
175	2199
176	2199
177	2199
178	2199
179	2199
180	2199
181	2199
182	2199
183	2199
184	2199
185	2199
186	2199
187	2199
188	2199
189	2199
190	2199
191	2199
192	2199
193	2199
194	2199
195	2199
196	2199
197	2199
198	2199
199	2199
200	2199
201	2202
202	2202
203	2202
204	2202
205	2202
206	2202
207	2202
208	2202
209	2202
210	2202
211	2202
212	2202
213	2202
214	2202
215	2202
216	2202
217	2202
218	2202
219	2202
220	2202
221	2202
222	2202
223	2202
224	2202
225	2202
226	2202
227	2202
228	2202
229	2202
230	2202
231	2202
232	2202
233	2202
234	2202
235	2202
236	2202
237	2202
238	2202
239	2202
240	2202
241	2202
242	2202
243	2202
244	2202
245	2202
246	2202
247	2202
248	2202
249	2202
250	2202
251	2203
252	2203
253	2203
254	2203
255	2203
256	2203
257	2203
258	2203
259	2203
260	2203
261	2203
262	2203
263	2203
264	2203
265	2203
266	2203
267	2203
268	2203
269	2203
270	2203
271	2203
272	2203
273	2203
274	2203
275	2203
276	2203
277	2203
278	2203
279	2203
280	2203
281	2203
282	2203
283	2203
284	2203
285	2203
286	2203
287	2203
288	2203
289	2203
290	2203
291	2203
292	2203
293	2203
294	2203
295	2203
296	2203
297	2203
298	2203
299	2203
300	2203
301	2204
302	2204
303	2204
304	2204
305	2204
306	2204
307	2204
308	2204
309	2204
310	2204
311	2204
312	2204
313	2204
314	2204
315	2204
316	2204
317	2204
318	2204
319	2204
320	2204
321	2204
322	2204
323	2204
324	2204
325	2204
326	2204
327	2204
328	2204
329	2204
330	2204
331	2204
332	2204
333	2204
334	2204
335	2204
336	2204
337	2204
338	2204
339	2204
340	2204
341	2204
342	2204
343	2204
344	2204
345	2204
346	2204
347	2204
348	2204
349	2204
350	2204
351	2205
352	2205
353	2205
354	2205
355	2205
356	2205
357	2205
358	2205
359	2205
360	2205
361	2205
362	2205
363	2205
364	2205
365	2205
366	2205
367	2205
368	2205
369	2205
370	2205
371	2205
372	2205
373	2205
374	2205
375	2205
376	2205
377	2205
378	2205
379	2205
380	2205
381	2205
382	2205
383	2205
384	2205
385	2205
386	2205
387	2205
388	2205
389	2205
390	2205
391	2205
392	2205
393	2205
394	2205
395	2205
396	2205
397	2205
398	2205
399	2205
400	2205
401	2208
402	2208
403	2208
404	2208
405	2208
406	2208
407	2208
408	2208
409	2208
410	2208
411	2208
412	2208
413	2208
414	2208
415	2208
416	2208
417	2208
418	2208
419	2208
420	2208
421	2208
422	2208
423	2208
424	2208
425	2208
426	2208
427	2208
428	2208
429	2208
430	2208
431	2208
432	2208
433	2208
434	2208
435	2208
436	2208
437	2208
438	2208
439	2208
440	2208
441	2208
442	2208
443	2208
444	2208
445	2208
446	2208
447	2208
448	2208
449	2208
450	2208
451	2209
452	2209
453	2209
454	2209
455	2209
456	2209
457	2209
458	2209
459	2209
460	2209
461	2209
462	2209
463	2209
464	2209
465	2209
466	2209
467	2209
468	2209
469	2209
470	2209
471	2209
472	2209
473	2209
474	2209
475	2209
476	2209
477	2209
478	2209
479	2209
480	2209
481	2209
482	2209
483	2209
484	2209
485	2209
486	2209
487	2209
488	2209
489	2209
490	2209
491	2209
492	2209
493	2209
494	2209
495	2209
496	2209
497	2209
498	2209
499	2209
500	2209
501	2210
502	2210
503	2210
504	2210
505	2210
506	2210
507	2210
508	2210
509	2210
510	2210
511	2210
512	2210
513	2210
514	2210
515	2210
516	2210
517	2210
518	2210
519	2210
520	2210
521	2210
522	2210
523	2210
524	2210
525	2210
526	2210
527	2210
528	2210
529	2210
530	2210
531	2210
532	2210
533	2210
534	2210
535	2210
536	2210
537	2210
538	2210
539	2210
540	2210
541	2210
542	2210
543	2210
544	2210
545	2210
546	2210
547	2210
548	2210
549	2210
550	2210
551	2211
552	2211
553	2211
554	2211
555	2211
556	2211
557	2211
558	2211
559	2211
560	2211
561	2211
562	2211
563	2211
564	2211
565	2211
566	2211
567	2211
568	2211
569	2211
570	2211
571	2211
572	2211
573	2211
574	2211
575	2211
576	2211
577	2211
578	2211
579	2211
580	2211
581	2211
582	2211
583	2211
584	2211
585	2211
586	2211
587	2211
588	2211
589	2211
590	2211
591	2211
592	2211
593	2211
594	2211
595	2211
596	2211
597	2211
598	2211
599	2211
600	2211
601	2214
602	2214
603	2214
604	2214
605	2214
606	2214
607	2214
608	2214
609	2214
610	2214
611	2214
612	2214
613	2214
614	2214
615	2214
616	2214
617	2214
618	2214
619	2214
620	2214
621	2214
622	2214
623	2214
624	2214
625	2214
626	2214
627	2214
628	2214
629	2214
630	2214
631	2214
632	2214
633	2214
634	2214
635	2214
636	2214
637	2214
638	2214
639	2214
640	2214
641	2214
642	2214
643	2214
644	2214
645	2214
646	2214
647	2214
648	2214
649	2214
650	2214
651	2215
652	2215
653	2215
654	2215
655	2215
656	2215
657	2215
658	2215
659	2215
660	2215
661	2215
662	2215
663	2215
664	2215
665	2215
666	2215
667	2215
668	2215
669	2215
670	2215
671	2215
672	2215
673	2215
674	2215
675	2215
676	2215
677	2215
678	2215
679	2215
680	2215
681	2215
682	2215
683	2215
684	2215
685	2215
686	2215
687	2215
688	2215
689	2215
690	2215
691	2215
692	2215
693	2215
694	2215
695	2215
696	2215
697	2215
698	2215
699	2215
700	2215
701	2216
702	2216
703	2216
704	2216
705	2216
706	2216
707	2216
708	2216
709	2216
710	2216
711	2216
712	2216
713	2216
714	2216
715	2216
716	2216
717	2216
718	2216
719	2216
720	2216
721	2216
722	2216
723	2216
724	2216
725	2216
726	2216
727	2216
728	2216
729	2216
730	2216
731	2216
732	2216
733	2216
734	2216
735	2216
736	2216
737	2216
738	2216
739	2216
740	2216
741	2216
742	2216
743	2216
744	2216
745	2216
746	2216
747	2216
748	2216
749	2216
750	2216
751	2217
752	2217
753	2217
754	2217
755	2217
756	2217
757	2217
758	2217
759	2217
760	2217
761	2217
762	2217
763	2217
764	2217
765	2217
766	2217
767	2217
768	2217
769	2217
770	2217
771	2217
772	2217
773	2217
774	2217
775	2217
776	2217
777	2217
778	2217
779	2217
780	2217
781	2217
782	2217
783	2217
784	2217
785	2217
786	2217
787	2217
788	2217
789	2217
790	2217
791	2217
792	2217
793	2217
794	2217
795	2217
796	2217
797	2217
798	2217
799	2217
800	2217
801	2218
802	2218
803	2218
804	2218
805	2218
806	2218
807	2218
808	2218
809	2218
810	2218
811	2218
812	2218
813	2218
814	2218
815	2218
816	2218
817	2218
818	2218
819	2218
820	2218
821	2218
822	2218
823	2218
824	2218
825	2218
826	2218
827	2218
828	2218
829	2218
830	2218
831	2218
832	2218
833	2218
834	2218
835	2218
836	2218
837	2218
838	2218
839	2218
840	2218
841	2218
842	2218
843	2218
844	2218
845	2218
846	2218
847	2218
848	2218
849	2218
850	2218
851	2219
852	2219
853	2219
854	2219
855	2219
856	2219
857	2219
858	2219
859	2219
860	2219
861	2219
862	2219
863	2219
864	2219
865	2219
866	2219
867	2219
868	2219
869	2219
870	2219
871	2219
872	2219
873	2219
874	2219
875	2219
876	2219
877	2219
878	2219
879	2219
880	2219
881	2219
882	2219
883	2219
884	2219
885	2219
886	2219
887	2219
888	2219
889	2219
890	2219
891	2219
892	2219
893	2219
894	2219
895	2219
896	2219
897	2219
898	2219
899	2219
900	2219
901	2220
902	2220
903	2220
904	2220
905	2220
906	2220
907	2220
908	2220
909	2220
910	2220
911	2220
912	2220
913	2220
914	2220
915	2220
916	2220
917	2220
918	2220
919	2220
920	2220
921	2220
922	2220
923	2220
924	2220
925	2220
926	2220
927	2220
928	2220
929	2220
930	2220
931	2220
932	2220
933	2220
934	2220
935	2220
936	2220
937	2220
938	2220
939	2220
940	2220
941	2220
942	2220
943	2220
944	2220
945	2220
946	2220
947	2220
948	2220
949	2220
950	2220
951	2221
952	2221
953	2221
954	2221
955	2221
956	2221
957	2221
958	2221
959	2221
960	2221
961	2221
962	2221
963	2221
964	2221
965	2221
966	2221
967	2221
968	2221
969	2221
970	2221
971	2221
972	2221
973	2221
974	2221
975	2221
976	2221
977	2221
978	2221
979	2221
980	2221
981	2221
982	2221
983	2221
984	2221
985	2221
986	2221
987	2221
988	2221
989	2221
990	2221
991	2221
992	2221
993	2221
994	2221
995	2221
996	2221
997	2221
998	2221
999	2221
1000	2221
1001	2222
1002	2222
1003	2222
1004	2222
1005	2222
1006	2222
1007	2222
1008	2222
1009	2222
1010	2222
1011	2222
1012	2222
1013	2222
1014	2222
1015	2222
1016	2222
1017	2222
1018	2222
1019	2222
1020	2222
1021	2222
1022	2222
1023	2222
1024	2222
1025	2222
1026	2222
1027	2222
1028	2222
1029	2222
1030	2222
1031	2222
1032	2222
1033	2222
1034	2222
1035	2222
1036	2222
1037	2222
1038	2222
1039	2222
1040	2222
1041	2222
1042	2222
1043	2222
1044	2222
1045	2222
1046	2222
1047	2222
1048	2222
1049	2222
1050	2222
1051	2223
1052	2223
1053	2223
1054	2223
1055	2223
1056	2223
1057	2223
1058	2223
1059	2223
1060	2223
1061	2223
1062	2223
1063	2223
1064	2223
1065	2223
1066	2223
1067	2223
1068	2223
1069	2223
1070	2223
1071	2223
1072	2223
1073	2223
1074	2223
1075	2223
1076	2223
1077	2223
1078	2223
1079	2223
1080	2223
1081	2223
1082	2223
1083	2223
1084	2223
1085	2223
1086	2223
1087	2223
1088	2223
1089	2223
1090	2223
1091	2223
1092	2223
1093	2223
1094	2223
1095	2223
1096	2223
1097	2223
1098	2223
1099	2223
1100	2223
1101	2226
1102	2226
1103	2226
1104	2226
1105	2226
1106	2226
1107	2226
1108	2226
1109	2226
1110	2226
1111	2226
1112	2226
1113	2226
1114	2226
1115	2226
1116	2226
1117	2226
1118	2226
1119	2226
1120	2226
1121	2226
1122	2226
1123	2226
1124	2226
1125	2226
1126	2226
1127	2226
1128	2226
1129	2226
1130	2226
1131	2226
1132	2226
1133	2226
1134	2226
1135	2226
1136	2226
1137	2226
1138	2226
1139	2226
1140	2226
1141	2226
1142	2226
1143	2226
1144	2226
1145	2226
1146	2226
1147	2226
1148	2226
1149	2226
1150	2226
1151	2227
1152	2227
1153	2227
1154	2227
1155	2227
1156	2227
1157	2227
1158	2227
1159	2227
1160	2227
1161	2227
1162	2227
1163	2227
1164	2227
1165	2227
1166	2227
1167	2227
1168	2227
1169	2227
1170	2227
1171	2227
1172	2227
1173	2227
1174	2227
1175	2227
1176	2227
1177	2227
1178	2227
1179	2227
1180	2227
1181	2227
1182	2227
1183	2227
1184	2227
1185	2227
1186	2227
1187	2227
1188	2227
1189	2227
1190	2227
1191	2227
1192	2227
1193	2227
1194	2227
1195	2227
1196	2227
1197	2227
1198	2227
1199	2227
1200	2227
1201	2228
1202	2228
1203	2228
1204	2228
1205	2228
1206	2228
1207	2228
1208	2228
1209	2228
1210	2228
1211	2228
1212	2228
1213	2228
1214	2228
1215	2228
1216	2228
1217	2228
1218	2228
1219	2228
1220	2228
1221	2228
1222	2228
1223	2228
1224	2228
1225	2228
1226	2228
1227	2228
1228	2228
1229	2228
1230	2228
1231	2228
1232	2228
1233	2228
1234	2228
1235	2228
1236	2228
1237	2228
1238	2228
1239	2228
1240	2228
1241	2228
1242	2228
1243	2228
1244	2228
1245	2228
1246	2228
1247	2228
1248	2228
1249	2228
1250	2228
1251	2229
1252	2229
1253	2229
1254	2229
1255	2229
1256	2229
1257	2229
1258	2229
1259	2229
1260	2229
1261	2229
1262	2229
1263	2229
1264	2229
1265	2229
1266	2229
1267	2229
1268	2229
1269	2229
1270	2229
1271	2229
1272	2229
1273	2229
1274	2229
1275	2229
1276	2229
1277	2229
1278	2229
1279	2229
1280	2229
1281	2229
1282	2229
1283	2229
1284	2229
1285	2229
1286	2229
1287	2229
1288	2229
1289	2229
1290	2229
1291	2229
1292	2229
1293	2229
1294	2229
1295	2229
1296	2229
1297	2229
1298	2229
1299	2229
1300	2229
1301	2234
1302	2234
1303	2234
1304	2234
1305	2234
1306	2234
1307	2234
1308	2234
1309	2234
1310	2234
1311	2234
1312	2234
1313	2234
1314	2234
1315	2234
1316	2234
1317	2234
1318	2234
1319	2234
1320	2234
1321	2234
1322	2234
1323	2234
1324	2234
1325	2234
1326	2234
1327	2234
1328	2234
1329	2234
1330	2234
1331	2234
1332	2234
1333	2234
1334	2234
1335	2234
1336	2234
1337	2234
1338	2234
1339	2234
1340	2234
1341	2234
1342	2234
1343	2234
1344	2234
1345	2234
1346	2234
1347	2234
1348	2234
1349	2234
1350	2234
1351	2235
1352	2235
1353	2235
1354	2235
1355	2235
1356	2235
1357	2235
1358	2235
1359	2235
1360	2235
1361	2235
1362	2235
1363	2235
1364	2235
1365	2235
1366	2235
1367	2235
1368	2235
1369	2235
1370	2235
1371	2235
1372	2235
1373	2235
1374	2235
1375	2235
1376	2235
1377	2235
1378	2235
1379	2235
1380	2235
1381	2235
1382	2235
1383	2235
1384	2235
1385	2235
1386	2235
1387	2235
1388	2235
1389	2235
1390	2235
1391	2235
1392	2235
1393	2235
1394	2235
1395	2235
1396	2235
1397	2235
1398	2235
1399	2235
1400	2235
1401	2238
1402	2238
1403	2238
1404	2238
1405	2238
1406	2238
1407	2238
1408	2238
1409	2238
1410	2238
1411	2238
1412	2238
1413	2238
1414	2238
1415	2238
1416	2238
1417	2238
1418	2238
1419	2238
1420	2238
1421	2238
1422	2238
1423	2238
1424	2238
1425	2238
1426	2238
1427	2238
1428	2238
1429	2238
1430	2238
1431	2238
1432	2238
1433	2238
1434	2238
1435	2238
1436	2238
1437	2238
1438	2238
1439	2238
1440	2238
1441	2238
1442	2238
1443	2238
1444	2238
1445	2238
1446	2238
1447	2238
1448	2238
1449	2238
1450	2238
1451	2239
1452	2239
1453	2239
1454	2239
1455	2239
1456	2239
1457	2239
1458	2239
1459	2239
1460	2239
1461	2239
1462	2239
1463	2239
1464	2239
1465	2239
1466	2239
1467	2239
1468	2239
1469	2239
1470	2239
1471	2239
1472	2239
1473	2239
1474	2239
1475	2239
1476	2239
1477	2239
1478	2239
1479	2239
1480	2239
1481	2239
1482	2239
1483	2239
1484	2239
1485	2239
1486	2239
1487	2239
1488	2239
1489	2239
1490	2239
1491	2239
1492	2239
1493	2239
1494	2239
1495	2239
1496	2239
1497	2239
1498	2239
1499	2239
1500	2239
1501	2240
1502	2240
1503	2240
1504	2240
1505	2240
1506	2240
1507	2240
1508	2240
1509	2240
1510	2240
1511	2240
1512	2240
1513	2240
1514	2240
1515	2240
1516	2240
1517	2240
1518	2240
1519	2240
1520	2240
1521	2240
1522	2240
1523	2240
1524	2240
1525	2240
1526	2240
1527	2240
1528	2240
1529	2240
1530	2240
1531	2240
1532	2240
1533	2240
1534	2240
1535	2240
1536	2240
1537	2240
1538	2240
1539	2240
1540	2240
1541	2240
1542	2240
1543	2240
1544	2240
1545	2240
1546	2240
1547	2240
1548	2240
1549	2240
1550	2240
1551	2241
1552	2241
1553	2241
1554	2241
1555	2241
1556	2241
1557	2241
1558	2241
1559	2241
1560	2241
1561	2241
1562	2241
1563	2241
1564	2241
1565	2241
1566	2241
1567	2241
1568	2241
1569	2241
1570	2241
1571	2241
1572	2241
1573	2241
1574	2241
1575	2241
1576	2241
1577	2241
1578	2241
1579	2241
1580	2241
1581	2241
1582	2241
1583	2241
1584	2241
1585	2241
1586	2241
1587	2241
1588	2241
1589	2241
1590	2241
1591	2241
1592	2241
1593	2241
1594	2241
1595	2241
1596	2241
1597	2241
1598	2241
1599	2241
1600	2241
1601	2244
1602	2244
1603	2244
1604	2244
1605	2244
1606	2244
1607	2244
1608	2244
1609	2244
1610	2244
1611	2244
1612	2244
1613	2244
1614	2244
1615	2244
1616	2244
1617	2244
1618	2244
1619	2244
1620	2244
1621	2244
1622	2244
1623	2244
1624	2244
1625	2244
1626	2244
1627	2244
1628	2244
1629	2244
1630	2244
1631	2244
1632	2244
1633	2244
1634	2244
1635	2244
1636	2244
1637	2244
1638	2244
1639	2244
1640	2244
1641	2244
1642	2244
1643	2244
1644	2244
1645	2244
1646	2244
1647	2244
1648	2244
1649	2244
1650	2244
1651	2245
1652	2245
1653	2245
1654	2245
1655	2245
1656	2245
1657	2245
1658	2245
1659	2245
1660	2245
1661	2245
1662	2245
1663	2245
1664	2245
1665	2245
1666	2245
1667	2245
1668	2245
1669	2245
1670	2245
1671	2245
1672	2245
1673	2245
1674	2245
1675	2245
1676	2245
1677	2245
1678	2245
1679	2245
1680	2245
1681	2245
1682	2245
1683	2245
1684	2245
1685	2245
1686	2245
1687	2245
1688	2245
1689	2245
1690	2245
1691	2245
1692	2245
1693	2245
1694	2245
1695	2245
1696	2245
1697	2245
1698	2245
1699	2245
1700	2245
1701	2246
1702	2246
1703	2246
1704	2246
1705	2246
1706	2246
1707	2246
1708	2246
1709	2246
1710	2246
1711	2246
1712	2246
1713	2246
1714	2246
1715	2246
1716	2246
1717	2246
1718	2246
1719	2246
1720	2246
1721	2246
1722	2246
1723	2246
1724	2246
1725	2246
1726	2246
1727	2246
1728	2246
1729	2246
1730	2246
1731	2246
1732	2246
1733	2246
1734	2246
1735	2246
1736	2246
1737	2246
1738	2246
1739	2246
1740	2246
1741	2246
1742	2246
1743	2246
1744	2246
1745	2246
1746	2246
1747	2246
1748	2246
1749	2246
1750	2246
1751	2247
1752	2247
1753	2247
1754	2247
1755	2247
1756	2247
1757	2247
1758	2247
1759	2247
1760	2247
1761	2247
1762	2247
1763	2247
1764	2247
1765	2247
1766	2247
1767	2247
1768	2247
1769	2247
1770	2247
1771	2247
1772	2247
1773	2247
1774	2247
1775	2247
1776	2247
1777	2247
1778	2247
1779	2247
1780	2247
1781	2247
1782	2247
1783	2247
1784	2247
1785	2247
1786	2247
1787	2247
1788	2247
1789	2247
1790	2247
1791	2247
1792	2247
1793	2247
1794	2247
1795	2247
1796	2247
1797	2247
1798	2247
1799	2247
1800	2247
1801	2250
1802	2250
1803	2250
1804	2250
1805	2250
1806	2250
1807	2250
1808	2250
1809	2250
1810	2250
1811	2250
1812	2250
1813	2250
1814	2250
1815	2250
1816	2250
1817	2250
1818	2250
1819	2250
1820	2250
1821	2250
1822	2250
1823	2250
1824	2250
1825	2250
1826	2250
1827	2250
1828	2250
1829	2250
1830	2250
1831	2250
1832	2250
1833	2250
1834	2250
1835	2250
1836	2250
1837	2250
1838	2250
1839	2250
1840	2250
1841	2250
1842	2250
1843	2250
1844	2250
1845	2250
1846	2250
1847	2250
1848	2250
1849	2250
1850	2250
1851	2251
1852	2251
1853	2251
1854	2251
1855	2251
1856	2251
1857	2251
1858	2251
1859	2251
1860	2251
1861	2251
1862	2251
1863	2251
1864	2251
1865	2251
1866	2251
1867	2251
1868	2251
1869	2251
1870	2251
1871	2251
1872	2251
1873	2251
1874	2251
1875	2251
1876	2251
1877	2251
1878	2251
1879	2251
1880	2251
1881	2251
1882	2251
1883	2251
1884	2251
1885	2251
1886	2251
1887	2251
1888	2251
1889	2251
1890	2251
1891	2251
1892	2251
1893	2251
1894	2251
1895	2251
1896	2251
1897	2251
1898	2251
1899	2251
1900	2251
1901	2252
1902	2252
1903	2252
1904	2252
1905	2252
1906	2252
1907	2252
1908	2252
1909	2252
1910	2252
1911	2252
1912	2252
1913	2252
1914	2252
1915	2252
1916	2252
1917	2252
1918	2252
1919	2252
1920	2252
1921	2252
1922	2252
1923	2252
1924	2252
1925	2252
1926	2252
1927	2252
1928	2252
1929	2252
1930	2252
1931	2252
1932	2252
1933	2252
1934	2252
1935	2252
1936	2252
1937	2252
1938	2252
1939	2252
1940	2252
1941	2252
1942	2252
1943	2252
1944	2252
1945	2252
1946	2252
1947	2252
1948	2252
1949	2252
1950	2252
1951	2253
1952	2253
1953	2253
1954	2253
1955	2253
1956	2253
1957	2253
1958	2253
1959	2253
1960	2253
1961	2253
1962	2253
1963	2253
1964	2253
1965	2253
1966	2253
1967	2253
1968	2253
1969	2253
1970	2253
1971	2253
1972	2253
1973	2253
1974	2253
1975	2253
1976	2253
1977	2253
1978	2253
1979	2253
1980	2253
1981	2253
1982	2253
1983	2253
1984	2253
1985	2253
1986	2253
1987	2253
1988	2253
1989	2253
1990	2253
1991	2253
1992	2253
1993	2253
1994	2253
1995	2253
1996	2253
1997	2253
1998	2253
1999	2253
[truncated: 6,951 more rows]
