# Supplementary material for: Identifying signals of memory from observations of animal movements
Source: Mov Ecol. 2024 Nov 18;12:72. doi: 10.1186/s40462-024-00510-9 (PMC11575436; doi:10.1186/s40462-024-00510-9)
Supplement: Supplementary file 1 — Supplementary Material 1. [file 40462_2024_510_MOESM1_ESM.zip › Memory_Movement-main/Brown_Bear_Thompson_etal_2022/data/GF1143_input/x_cases_all.csv]

	x
1	564338.588767579
2	564435.113704273
3	564531.638640967
4	564628.163577661
5	564948.329725746
6	564003.372068148
7	564140.46615579
8	564421.761557044
9	564121.45813087
10	564148.75762135
11	564594.451390283
12	565040.145159216
13	564965.448386983
14	564812.399266899
15	564835.125403681
16	564780.301374104
17	564737.52134311
18	564788.60254676
19	564768.343808552
20	565237.132161137
21	564798.601913074
22	564792.115635748
23	565227.929855242
24	565663.744074736
25	566099.558294229
26	566535.372513723
27	566971.186733217
28	567407.000952711
29	567842.815172205
30	568299.290891001
31	568303.80850931
32	568692.227012334
33	568188.293424102
34	568131.023900388
35	567879.207739057
36	567524.943883476
37	567514.238471245
38	567336.671483139
39	567037.523527554
40	567018.839693372
41	567328.515714258
42	567638.191735145
43	567623.357165361
44	567292.74421684
45	565838.600201639
46	565346.157176204
47	564692.084981258
48	564038.012786311
49	564044.742666697
50	564400.745984984
51	563462.364687418
52	562972.503913995
53	560926.254413243
54	560880.326242717
55	560859.719621306
56	560894.708726636
57	560857.588954384
58	560642.886268574
59	560438.568969514
60	560234.251670455
61	560204.204403779
62	560584.801554435
63	558598.941301147
64	556073.116006414
65	556595.12167257
66	557117.127338727
67	557143.000128786
68	557891.168858041
69	557176.004151734
70	557273.483066667
71	556985.853287424
72	556698.223508182
73	556678.856412147
74	556660.732108597
75	554920.134218055
76	554917.427504761
77	554229.601601191
78	554467.357418508
79	554330.363110144
80	554462.598937058
81	554460.551061386
82	554474.721887016
83	554869.331465712
84	555263.941044408
85	555230.448194703
86	555895.990684207
87	556209.442195303
88	555494.647776862
89	553770.848706844
90	552047.049636826
91	552072.015988288
92	551285.194484138
93	548831.105357609
94	548306.526629999
95	549445.45340738
96	550584.380184761
97	550579.822522824
98	551610.579559147
99	551911.251984551
100	552473.64824123
101	552904.231544312
102	553334.814847393
103	553210.016330354
104	553641.955489605
105	553962.554114587
106	555782.230123562
107	553731.053493333
108	551679.876863104
109	551649.434147788
110	551509.089116828
111	551538.235566054
112	551896.811344786
113	552565.551025199
114	553234.290705613
115	553332.973744063
116	555343.280733139
117	557019.086756043
118	557123.788396117
119	557880.410286696
120	558637.032177276
121	558633.171700682
122	557994.97279122
123	559309.791067223
124	561050.337379265
125	561825.760413394
126	562601.183447523
127	562589.766753373
128	563173.83843207
129	563808.96352993
130	563819.067034623
131	563966.00435006
132	563996.605852285
133	563962.569807082
134	564019.86977283
135	563382.751250801
136	563243.678168099
137	562248.2033009
138	561252.7284337
139	560257.2535665
140	559261.7786993
141	558266.3038321
142	557270.828964901
143	556275.354097701
144	555279.879230501
145	554828.738492741
146	554713.240085604
147	553908.27803483
148	552751.691541838
149	551333.696256834
150	551130.448748283
151	551143.79047471
152	551167.865973779
153	551339.690072311
154	551320.452803702
155	552573.913563227
156	553827.374322752
157	553804.468201635
158	553881.73721178
159	551638.084321116
160	549630.18983703
161	550097.161498823
162	550564.133160615
163	550575.655562044
164	548898.595904507
165	548819.0787338
166	550742.596692134
167	552437.702612784
168	554132.808533433
169	554105.033743421
170	557624.933914063
171	556805.159084168
172	554659.577302531
173	555391.179945348
174	554787.191292742
175	554748.161631792
176	554834.002838727
177	554767.729980672
178	554498.289257598
179	554363.060170514
180	554227.831083429
181	554256.807655781
182	554358.584476072
183	556502.132338287
184	556604.604477314
185	557822.261690412
186	559039.91890351
187	559056.579796031
188	559039.603879212
189	559501.802069767
190	561060.089617943
191	562746.267074253
192	564432.444530564
193	564436.403995362
194	564402.395512065
195	564653.268156903
196	565363.566249719
197	565392.353643407
198	565421.141037095
199	565449.928430784
200	564933.452592402
201	563524.480067796
202	561921.005619574
203	559560.947897719
204	557200.890175863
205	556984.089471346
206	557057.073048033
207	557099.483995
208	557033.112996123
209	555422.173258493
210	553811.233520864
211	553748.03079233
212	553449.34687853
213	551960.524378075
214	552994.52187671
215	552163.562733847
216	551332.603590984
217	551309.573916753
218	551890.254373481
219	553797.807140696
220	553830.603868857
221	551408.822201017
222	548987.040533177
223	549038.361345821
224	550162.724851681
225	551313.228882942
226	551128.775207028
227	550031.941378184
228	548935.10754934
229	547838.273720496
230	546741.439891652
231	546750.419225035
232	545768.183678495
233	545780.063797132
234	545791.94391577
235	545798.059586985
236	545713.104354201
237	545609.721535887
238	545808.008706687
239	546042.252735292
240	546276.496763896
241	547171.299979115
242	546856.599450785
243	546865.104948194
244	546174.096763971
245	548949.027129795
246	551723.95749562
247	551519.248406094
248	551798.729643619
249	551244.110631012
250	551217.270300983
251	552484.016002987
252	552557.296170317
253	552787.680815763
254	552982.185392557
255	552930.2304264
256	552953.433423738
257	551759.686882865
258	551763.350436718
259	551334.333243473
260	551553.476958373
261	551457.407728002
262	551361.338497631
263	550673.155533956
264	549984.972570281
265	548675.303245078
266	548414.076003816
267	546711.347688313
268	546693.574438571
269	547745.50958261
270	548797.444726649
271	550782.764459025
272	549876.719299964
273	550767.239630422
274	550802.79621534
275	550615.407652034
276	550428.019088729
277	547670.574549487
278	552112.113348929
279	551762.622519782
280	551769.711294752
281	552303.562399561
282	552837.41350437
283	556704.190523052
284	558274.754494227
285	554156.458485516
286	553519.9318014
287	552627.471197603
288	551735.010593805
289	550842.549990007
290	550681.654787315
291	550724.604880214
292	550710.112617406
293	550587.611750966
294	550465.110884526
295	552153.265897085
296	552196.277160177
297	552239.28842327
298	552197.231666757
299	550501.18598537
300	548805.140303983
301	550057.403047587
302	552911.987955333
303	552931.932735957
304	554060.547083474
305	552228.676453464
306	550396.805823454
307	547273.382964006
308	545610.737494562
309	545616.519048271
310	545647.233635185
311	546689.037560636
312	547730.841486088
313	550210.032961707
314	552212.959762713
315	552530.154703675
316	553248.489427411
317	554145.369841451
318	555042.250255491
319	550621.785932485
320	549293.548172428
321	546939.305124969
322	546982.657610777
323	545720.979509905
324	546752.902199402
325	546624.913011283
326	546727.129018006
327	546024.787313524
328	546025.877270705
329	545840.283781612
330	545654.690292519
331	545542.82734413
332	547871.32337426
333	550821.352648251
334	550732.542184703
335	550846.226407518
336	550959.910630333
337	546980.714145881
338	546473.42599419
339	546517.12331847
340	546526.248473747
341	545437.871878783
342	544349.495283818
343	546273.741469895
344	545173.187609966
345	545214.179267244
346	545137.07927795
347	545119.824952488
348	545102.570627026
349	543472.080660713
350	542901.635867823
351	542921.995341648
352	542719.280181368
353	543008.77920193
354	543298.278222491
355	546589.532289679
356	546602.018067481
357	546551.373788513
358	546500.729509545
359	546000.573004888
360	545500.416500232
361	545000.259995576
362	544769.777282161
363	544761.462823475
364	544400.589107556
365	544122.453970918
366	543844.31883428
367	543204.411783262
368	542912.335033937
369	542935.427873281
370	543022.8476092
371	542166.545471044
372	541974.989442655
373	541855.530308336
374	541775.783147937
375	541739.275602053
376	541487.589858197
377	541981.76118127
378	542475.932504344
379	541691.977958277
380	541306.470164597
381	540987.067379573
382	540684.650166184
383	541793.845914157
384	542903.04166213
385	545036.811584735
386	543667.364037134
387	543716.418824785
388	543572.685881387
389	543765.764873473
390	543958.843865558
391	541340.576831741
392	539977.782037635
393	540254.044916008
394	540277.509167446
395	540860.331331029
396	541443.153494612
397	541243.585661241
398	541044.01782787
399	541760.476755038
400	541793.80712404
401	541710.422737996
402	541627.038351951
403	541543.653965907
404	545855.840135185
405	550499.05924796
406	552180.160556591
407	552448.409022665
408	552716.657488739
409	552731.808973848
410	554631.830912426
411	554730.191236894
412	554713.57068581
413	554001.783870942
414	553289.997056074
415	552578.210241205
416	548207.96975034
417	544617.824509798
418	541872.338972072
419	541593.636902923
420	541314.934833774
421	541342.32859412
422	536281.208951785
423	535442.955455757
424	535436.713968641
425	535441.663004339
426	535446.612040037
427	535435.399608484
428	535481.429621627
429	535555.511937328
430	537960.902490905
431	538298.773977307
432	538636.64546371
433	538585.611529394
434	538940.348905159
435	539497.469044877
436	539925.584342703
437	538760.841258619
438	537596.098174536
439	535816.881259443
440	535576.941088466
441	535503.965437863
442	535430.98978726
443	535381.70916023
444	535273.23110603
445	535228.989611427
446	535499.179917651
447	535435.779692054
448	535476.921025391
449	535484.020485035
450	535488.731015512
451	535484.447095225
452	535674.452077919
453	535693.813508892
454	535574.348993032
455	536923.258538699
456	538272.168084366
457	539892.771291069
458	538393.17887722
459	536893.586463371
460	536922.165707763
461	536645.332578607
462	536368.499449451
463	536388.022385077
464	535757.92473418
465	535431.036586913
466	535104.148439646
467	535111.682325342
468	535119.216211037
469	535112.508618196
470	535936.564957446
471	537890.133740335
472	538071.089227152
473	538886.65719243
474	539702.225157708
475	539681.748579771
476	540085.865128961
477	539833.981240229
478	540402.930332801
479	540348.594865552
480	540294.259398303
481	540306.67619815
482	539090.205878822
483	538831.672248279
484	539099.658785612
485	539222.569108934
486	539345.479432257
487	539314.591773807
488	538554.834349102
489	536637.464451465
490	535643.086910162
491	535109.844266626
492	535247.250143172
493	535234.732628078
494	535406.089790382
495	535063.422813127
496	535137.831924154
497	535061.685792247
498	534985.539660339
499	534973.83765755
500	535185.938788149
501	535144.594319035
502	535289.603956904
503	535912.575750274
504	536535.547543644
505	536548.040448783
506	536703.587002948
507	537832.589699617
508	537972.390670002
509	537665.595813426
510	537358.80095685
511	537366.691876446
512	536825.123223585
513	536207.516476248
514	535951.93652041
515	535233.18183777
516	535249.31893214
517	535258.560608453
518	535622.602622732
519	535386.07498403
520	535324.118814853
521	535696.792765761
522	535740.815147068
523	535758.295768312
524	535681.101626953
525	535154.510660758
526	534927.523068794
527	536231.538626472
528	537535.55418415
529	537533.501591493
530	537005.589969534
531	536351.064442114
532	536279.724829901
533	536382.502055994
534	536485.279282088
535	536588.056508181
536	536690.833734274
537	536793.610960367
538	536896.38818646
539	536999.165412553
540	537101.942638646
541	537121.534800217
542	536982.527150667
543	536990.779597646
544	535414.359861906
545	535578.6139014
546	535742.867940894
547	535753.961854393
548	535616.152456645
549	535234.187129176
550	534242.258964462
551	533260.620889438
552	533305.672007202
553	533323.349830485
554	533312.04896553
555	533151.404199594
556	533626.539849381
557	533538.654523646
558	533558.52719272
559	533545.0088696
560	533328.117418908
561	533464.155906324
562	533145.366981539
563	532811.968511528
564	532681.381573896
565	532665.71166931
566	532935.678551939
567	532931.600039178
568	533172.284193229
569	533153.297585653
570	533134.310978077
571	533095.909468806
572	533331.763324191
573	533663.621303856
574	533801.345999976
575	533877.527479372
576	533953.708958767
577	533938.088612244
578	533966.757361978
579	534738.376929313
580	535043.228071147
581	535043.228071147
582	535043.228071147
583	535043.228071147
584	535043.228071147
585	535043.228071147
586	535043.228071147
587	535043.228071147
588	535043.228071147
589	535043.228071147
590	535043.228071147
591	535043.228071147
592	535043.228071147
593	535043.228071147
594	535043.228071147
595	535043.228071147
596	535043.228071147
597	535043.228071147
598	535043.228071147
599	535043.228071147
600	535043.228071147
601	535043.228071147
602	535043.228071147
603	535043.228071147
604	535043.228071147
605	535043.228071147
606	535043.228071147
607	535043.228071147
608	535043.228071147
609	535043.228071147
610	535043.228071147
611	535043.228071147
612	535043.228071147
613	535043.228071147
614	535043.228071147
615	535043.228071147
616	535043.228071147
617	535043.228071147
618	535043.228071147
619	535043.228071147
620	535043.228071147
621	535043.228071147
622	535043.228071147
623	535043.228071147
624	535043.228071147
625	535043.228071147
626	535043.228071147
627	535043.228071147
628	535043.228071147
629	535043.228071147
630	535043.228071147
631	535043.228071147
632	535043.228071147
633	535043.228071147
634	535043.228071147
635	535043.228071147
636	535043.228071147
637	535043.228071147
638	535043.228071147
639	535043.228071147
640	535043.228071147
641	535043.228071147
642	535043.228071147
643	535043.228071147
644	535043.228071147
645	535043.228071147
646	535043.228071147
647	535043.228071147
648	535043.228071147
649	535043.228071147
650	535043.228071147
651	535043.228071147
652	535043.228071147
653	535043.228071147
654	535043.228071147
655	535043.228071147
656	535043.228071147
657	535043.228071147
658	535043.228071147
659	535043.228071147
660	535043.228071147
661	535043.228071147
662	535043.228071147
663	535043.228071147
664	535043.228071147
665	535043.228071147
666	535043.228071147
667	535043.228071147
668	535043.228071147
669	535043.228071147
670	535043.228071147
671	535043.228071147
672	535043.228071147
673	535043.228071147
674	535043.228071147
675	535043.228071147
676	535043.228071147
677	535043.228071147
678	535043.228071147
679	535043.228071147
680	535043.228071147
681	535043.228071147
682	535043.228071147
683	535043.228071147
684	535043.228071147
685	535043.228071147
686	535043.228071147
687	535043.228071147
688	535043.228071147
689	535043.228071147
690	535043.228071147
691	535043.228071147
692	535043.228071147
693	535043.228071147
694	535043.228071147
695	535043.228071147
696	535043.228071147
697	535043.228071147
698	535043.228071147
699	535043.228071147
700	535043.228071147
701	535043.228071147
702	535043.228071147
703	535043.228071147
704	535043.228071147
705	535043.228071147
706	535043.228071147
707	535043.228071147
708	535043.228071147
709	535043.228071147
710	535043.228071147
711	535043.228071147
712	535043.228071147
713	535043.228071147
714	535043.228071147
715	535043.228071147
716	535043.228071147
717	535043.228071147
718	535043.228071147
719	535043.228071147
720	535043.228071147
721	535043.228071147
722	535043.228071147
723	535043.228071147
724	535043.228071147
725	535043.228071147
726	535043.228071147
727	535043.228071147
728	535043.228071147
729	535043.228071147
730	535043.228071147
731	535043.228071147
732	535043.228071147
733	535043.228071147
734	535043.228071147
735	535043.228071147
736	535043.228071147
737	535043.228071147
738	535043.228071147
739	535043.228071147
740	535043.228071147
741	535043.228071147
742	535043.228071147
743	535043.228071147
744	535043.228071147
745	535043.228071147
746	535043.228071147
747	535043.228071147
748	535043.228071147
749	535043.228071147
750	535043.228071147
751	535043.228071147
752	535043.228071147
753	535043.228071147
754	535043.228071147
755	535043.228071147
756	535043.228071147
757	535043.228071147
758	535043.228071147
759	535043.228071147
760	535043.228071147
761	535043.228071147
762	535043.228071147
763	535043.228071147
764	535043.228071147
765	535043.228071147
766	535043.228071147
767	535043.228071147
768	535043.228071147
769	535043.228071147
770	535043.228071147
771	535043.228071147
772	535043.228071147
773	535043.228071147
774	535043.228071147
775	535043.228071147
776	535043.228071147
777	535043.228071147
778	535043.228071147
779	535043.228071147
780	535043.228071147
781	535043.228071147
782	535043.228071147
783	535043.228071147
784	535043.228071147
785	535043.228071147
786	535043.228071147
787	535043.228071147
788	535043.228071147
789	535043.228071147
790	535043.228071147
791	535043.228071147
792	535043.228071147
793	535043.228071147
794	535043.228071147
795	535043.228071147
796	535043.228071147
797	535043.228071147
798	535043.228071147
799	535043.228071147
800	535043.228071147
801	535043.228071147
802	535043.228071147
803	535043.228071147
804	535043.228071147
805	535043.228071147
806	535043.228071147
807	535043.228071147
808	535043.228071147
809	535043.228071147
810	535043.228071147
811	535043.228071147
812	535043.228071147
813	535043.228071147
814	535043.228071147
815	535043.228071147
816	535043.228071147
817	535043.228071147
818	535043.228071147
819	535043.228071147
820	535043.228071147
821	535043.228071147
822	535043.228071147
823	535043.228071147
824	535043.228071147
825	535043.228071147
826	535043.228071147
827	535043.228071147
828	535043.228071147
829	535043.228071147
830	535043.228071147
831	535043.228071147
832	535043.228071147
833	535043.228071147
834	535043.228071147
835	535043.228071147
836	535043.228071147
837	535043.228071147
838	535043.228071147
839	535043.228071147
840	535043.228071147
841	535043.228071147
842	535043.228071147
843	535043.228071147
844	535043.228071147
845	535043.228071147
846	535043.228071147
847	535043.228071147
848	535043.228071147
849	535043.228071147
850	535043.228071147
851	535043.228071147
852	535043.228071147
853	535043.228071147
854	535043.228071147
855	535043.228071147
856	535043.228071147
857	535043.228071147
858	535043.228071147
859	535043.228071147
860	535043.228071147
861	535043.228071147
862	535043.228071147
863	535043.228071147
864	535043.228071147
865	535043.228071147
866	535043.228071147
867	535043.228071147
868	535043.228071147
869	535043.228071147
870	535043.228071147
871	535043.228071147
872	535043.228071147
873	535043.228071147
874	535043.228071147
875	535043.228071147
876	535043.228071147
877	535043.228071147
878	535043.228071147
879	535043.228071147
880	535043.228071147
881	535043.228071147
882	535043.228071147
883	535043.228071147
884	535043.228071147
885	535043.228071147
886	535043.228071147
887	535043.228071147
888	535043.228071147
889	535043.228071147
890	535043.228071147
891	535043.228071147
892	535043.228071147
893	535043.228071147
894	535043.228071147
895	535043.228071147
896	535043.228071147
897	535043.228071147
898	535043.228071147
899	535043.228071147
900	535043.228071147
901	535043.228071147
902	535043.228071147
903	535043.228071147
904	535043.228071147
905	535043.228071147
906	535043.228071147
907	535043.228071147
908	535043.228071147
909	535043.228071147
910	535043.228071147
911	535043.228071147
912	535043.228071147
913	535043.228071147
914	535043.228071147
915	535043.228071147
916	535043.228071147
917	535043.228071147
918	535043.228071147
919	535043.228071147
920	535043.228071147
921	535043.228071147
922	535043.228071147
923	535043.228071147
924	535043.228071147
925	535043.228071147
926	535043.228071147
927	535043.228071147
928	535043.228071147
929	535043.228071147
930	535043.228071147
931	535043.228071147
932	535043.228071147
933	535043.228071147
934	535043.228071147
935	535043.228071147
936	535043.228071147
937	535043.228071147
938	535043.228071147
939	535043.228071147
940	535043.228071147
941	535043.228071147
942	535043.228071147
943	535043.228071147
944	535043.228071147
945	535043.228071147
946	535043.228071147
947	535043.228071147
948	535043.228071147
949	535043.228071147
950	535043.228071147
951	535043.228071147
952	535043.228071147
953	535043.228071147
954	535043.228071147
955	535043.228071147
956	535043.228071147
957	535043.228071147
958	535043.228071147
959	535043.228071147
960	535043.228071147
961	535043.228071147
962	535043.228071147
963	535043.228071147
964	535043.228071147
965	535043.228071147
966	535043.228071147
967	535043.228071147
968	535043.228071147
969	535043.228071147
970	535043.228071147
971	535043.228071147
972	535043.228071147
973	535043.228071147
974	535043.228071147
975	535043.228071147
976	535043.228071147
977	535043.228071147
978	535043.228071147
979	535043.228071147
980	535043.228071147
981	535043.228071147
982	535043.228071147
983	535043.228071147
984	535043.228071147
985	535043.228071147
986	535043.228071147
987	535043.228071147
988	535043.228071147
989	535043.228071147
990	535043.228071147
991	535043.228071147
992	535043.228071147
993	535043.228071147
994	535043.228071147
995	535043.228071147
996	535043.228071147
997	535043.228071147
998	535043.228071147
999	535043.228071147
1000	535043.228071147
1001	535043.228071147
1002	535043.228071147
1003	535043.228071147
1004	535043.228071147
1005	535043.228071147
1006	535043.228071147
1007	535043.228071147
1008	535043.228071147
1009	535043.228071147
1010	535043.228071147
1011	535043.228071147
1012	535043.228071147
1013	535043.228071147
1014	535043.228071147
1015	535043.228071147
1016	535043.228071147
1017	535043.228071147
1018	535043.228071147
1019	535043.228071147
1020	535043.228071147
1021	535043.228071147
1022	535043.228071147
1023	535043.228071147
1024	535043.228071147
1025	535043.228071147
1026	535043.228071147
1027	535043.228071147
1028	535043.228071147
1029	535043.228071147
1030	535043.228071147
1031	535043.228071147
1032	535043.228071147
1033	535043.228071147
1034	535043.228071147
1035	535043.228071147
1036	535043.228071147
1037	535043.228071147
1038	535043.228071147
1039	535043.228071147
1040	535043.228071147
1041	535043.228071147
1042	535043.228071147
1043	535043.228071147
1044	535043.228071147
1045	535043.228071147
1046	535043.228071147
1047	535043.228071147
1048	535043.228071147
1049	535043.228071147
1050	535043.228071147
1051	535043.228071147
1052	535043.228071147
1053	535043.228071147
1054	535043.228071147
1055	535043.228071147
1056	535043.228071147
1057	535043.228071147
1058	535043.228071147
1059	535043.228071147
1060	535043.228071147
1061	535043.228071147
1062	535043.228071147
1063	535043.228071147
1064	535043.228071147
1065	535043.228071147
1066	535043.228071147
1067	535043.228071147
1068	535043.228071147
1069	535043.228071147
1070	535043.228071147
1071	535043.228071147
1072	535043.228071147
1073	535043.228071147
1074	535043.228071147
1075	535043.228071147
1076	535043.228071147
1077	535043.228071147
1078	535043.228071147
1079	535043.228071147
1080	535043.228071147
1081	535043.228071147
1082	535043.228071147
1083	535043.228071147
1084	535043.228071147
1085	535043.228071147
1086	535043.228071147
1087	535043.228071147
1088	535043.228071147
1089	535043.228071147
1090	535043.228071147
1091	535043.228071147
1092	535043.228071147
1093	535043.228071147
1094	535043.228071147
1095	535043.228071147
1096	535043.228071147
1097	535043.228071147
1098	535043.228071147
1099	535043.228071147
1100	535043.228071147
1101	535043.228071147
1102	535043.228071147
1103	535043.228071147
1104	535043.228071147
1105	535043.228071147
1106	535043.228071147
1107	535043.228071147
1108	535043.228071147
1109	535043.228071147
1110	535043.228071147
1111	535043.228071147
1112	535043.228071147
1113	535043.228071147
1114	535043.228071147
1115	535043.228071147
1116	535043.228071147
1117	535043.228071147
1118	535043.228071147
1119	535043.228071147
1120	535043.228071147
1121	535043.228071147
1122	535043.228071147
1123	535043.228071147
1124	535043.228071147
1125	535043.228071147
1126	535043.228071147
1127	535043.228071147
1128	535043.228071147
1129	535043.228071147
1130	535043.228071147
1131	535043.228071147
1132	535043.228071147
1133	535043.228071147
1134	535043.228071147
1135	535043.228071147
1136	535043.228071147
1137	535043.228071147
1138	535043.228071147
1139	535043.228071147
1140	535043.228071147
1141	535043.228071147
1142	535043.228071147
1143	535043.228071147
1144	535043.228071147
1145	535043.228071147
1146	535043.228071147
1147	535043.228071147
1148	535043.228071147
1149	535043.228071147
1150	535043.228071147
1151	535043.228071147
1152	535043.228071147
1153	535043.228071147
1154	535043.228071147
1155	535043.228071147
1156	535043.228071147
1157	535043.228071147
1158	535043.228071147
1159	535043.228071147
1160	535043.228071147
1161	535043.228071147
1162	535043.228071147
1163	535043.228071147
1164	535043.228071147
1165	535043.228071147
1166	535043.228071147
1167	535043.228071147
1168	535043.228071147
1169	535043.228071147
1170	535043.228071147
1171	535043.228071147
1172	535043.228071147
1173	535043.228071147
1174	535043.228071147
1175	535043.228071147
1176	535043.228071147
1177	535043.228071147
1178	535043.228071147
1179	535043.228071147
1180	535043.228071147
1181	535043.228071147
1182	535043.228071147
1183	535043.228071147
1184	535043.228071147
1185	535043.228071147
1186	535043.228071147
1187	535043.228071147
1188	535043.228071147
1189	535043.228071147
1190	535043.228071147
1191	535043.228071147
1192	535043.228071147
1193	535043.228071147
1194	535043.228071147
1195	535043.228071147
1196	535043.228071147
1197	535043.228071147
1198	535043.228071147
1199	535043.228071147
1200	535043.228071147
1201	535043.228071147
1202	535043.228071147
1203	535043.228071147
1204	535043.228071147
1205	535043.228071147
1206	535043.228071147
1207	535043.228071147
1208	535043.228071147
1209	535043.228071147
1210	535043.228071147
1211	535043.228071147
1212	535043.228071147
1213	535043.228071147
1214	535043.228071147
1215	535043.228071147
1216	535043.228071147
1217	535043.228071147
1218	535043.228071147
1219	535043.228071147
1220	535043.228071147
1221	535043.228071147
1222	535043.228071147
1223	535043.228071147
1224	535043.228071147
1225	535043.228071147
1226	535043.228071147
1227	535043.228071147
1228	535043.228071147
1229	535043.228071147
1230	535043.228071147
1231	535043.228071147
1232	535043.228071147
1233	535043.228071147
1234	535043.228071147
1235	535043.228071147
1236	535043.228071147
1237	535043.228071147
1238	535043.228071147
1239	535043.228071147
1240	535043.228071147
1241	535043.228071147
1242	535043.228071147
1243	535043.228071147
1244	535043.228071147
1245	535043.228071147
1246	535043.228071147
1247	535043.228071147
1248	535043.228071147
1249	535043.228071147
1250	535043.228071147
1251	535043.228071147
1252	535043.228071147
1253	535043.228071147
1254	535043.228071147
1255	535043.228071147
1256	535043.228071147
1257	535043.228071147
1258	535043.228071147
1259	535043.228071147
1260	535043.228071147
1261	535043.228071147
1262	535043.228071147
1263	535043.228071147
1264	535043.228071147
1265	535043.228071147
1266	535043.228071147
1267	535043.228071147
1268	535043.228071147
1269	535043.228071147
1270	535043.228071147
1271	535043.228071147
1272	535043.228071147
1273	535043.228071147
1274	535043.228071147
1275	535043.228071147
1276	535043.228071147
1277	535043.228071147
1278	535043.228071147
1279	535043.228071147
1280	535043.228071147
1281	535043.228071147
1282	535043.228071147
1283	535043.228071147
1284	535043.228071147
1285	535043.228071147
1286	535043.228071147
1287	535043.228071147
1288	535043.228071147
1289	535043.228071147
1290	535043.228071147
1291	535043.228071147
1292	535043.228071147
1293	535043.228071147
1294	535043.228071147
1295	535043.228071147
1296	535043.228071147
1297	535043.228071147
1298	535043.228071147
1299	535043.228071147
1300	535043.228071147
1301	535043.228071147
1302	535043.228071147
1303	535043.228071147
1304	535043.228071147
1305	535043.228071147
1306	535043.228071147
1307	535043.228071147
1308	535043.228071147
1309	535043.228071147
1310	535043.228071147
1311	535043.228071147
1312	535043.228071147
1313	535043.228071147
1314	535043.228071147
1315	535043.228071147
1316	535043.228071147
1317	535043.228071147
1318	535043.228071147
1319	535043.228071147
1320	535043.228071147
1321	535043.228071147
1322	535043.228071147
1323	535043.228071147
1324	535043.228071147
1325	535043.228071147
1326	535043.228071147
1327	535043.228071147
1328	535043.228071147
1329	535043.228071147
1330	535043.228071147
1331	535043.228071147
1332	535043.228071147
1333	535043.228071147
1334	535043.228071147
1335	535043.228071147
1336	535043.228071147
1337	535043.228071147
1338	535043.228071147
1339	535043.228071147
1340	535043.228071147
1341	535043.228071147
1342	535043.228071147
1343	535043.228071147
1344	535043.228071147
1345	535043.228071147
1346	535043.228071147
1347	535043.228071147
1348	535043.228071147
1349	535043.228071147
1350	535043.228071147
1351	535043.228071147
1352	535043.228071147
1353	535043.228071147
1354	535043.228071147
1355	535043.228071147
1356	535043.228071147
1357	535043.228071147
1358	535043.228071147
1359	535043.228071147
1360	535043.228071147
1361	535043.228071147
1362	535043.228071147
1363	535043.228071147
1364	535043.228071147
1365	535043.228071147
1366	535043.228071147
1367	535043.228071147
1368	535043.228071147
1369	535043.228071147
1370	535043.228071147
1371	535043.228071147
1372	535043.228071147
1373	535043.228071147
1374	535043.228071147
1375	535043.228071147
1376	535043.228071147
1377	535043.228071147
1378	535043.228071147
1379	535043.228071147
1380	535043.228071147
1381	535043.228071147
1382	535043.228071147
1383	535043.228071147
1384	535043.228071147
1385	535043.228071147
1386	535043.228071147
1387	535043.228071147
1388	535043.228071147
1389	535043.228071147
1390	535043.228071147
1391	535043.228071147
1392	535043.228071147
1393	535043.228071147
1394	535043.228071147
1395	535043.228071147
1396	535043.228071147
1397	535043.228071147
1398	535043.228071147
1399	535043.228071147
1400	535043.228071147
1401	535043.228071147
1402	535043.228071147
1403	535043.228071147
1404	535043.228071147
1405	535043.228071147
1406	535043.228071147
1407	535043.228071147
1408	535043.228071147
1409	535043.228071147
1410	535043.228071147
1411	535043.228071147
1412	535043.228071147
1413	535043.228071147
1414	535043.228071147
1415	535043.228071147
1416	535043.228071147
1417	535043.228071147
1418	535043.228071147
1419	535043.228071147
1420	535043.228071147
1421	535043.228071147
1422	535043.228071147
1423	535043.228071147
1424	535043.228071147
1425	535043.228071147
1426	535043.228071147
1427	535043.228071147
1428	535043.228071147
1429	535043.228071147
1430	535043.228071147
1431	535043.228071147
1432	535043.228071147
1433	535043.228071147
1434	535043.228071147
1435	535043.228071147
1436	535043.228071147
1437	535043.228071147
1438	535043.228071147
1439	535043.228071147
1440	535043.228071147
1441	535043.228071147
1442	535043.228071147
1443	535043.228071147
1444	535043.228071147
1445	535043.228071147
1446	535043.228071147
1447	535043.228071147
1448	535043.228071147
1449	535043.228071147
1450	535043.228071147
1451	535043.228071147
1452	535043.228071147
1453	535043.228071147
1454	535043.228071147
1455	535043.228071147
1456	535043.228071147
1457	535043.228071147
1458	535043.228071147
1459	535043.228071147
1460	535043.228071147
1461	535043.228071147
1462	535043.228071147
1463	535043.228071147
1464	535043.228071147
1465	535043.228071147
1466	535043.228071147
1467	535043.228071147
1468	535043.228071147
1469	535043.228071147
1470	535043.228071147
1471	535043.228071147
1472	535043.228071147
1473	535043.228071147
1474	535043.228071147
1475	535043.228071147
1476	535043.228071147
1477	535043.228071147
1478	535043.228071147
1479	535043.228071147
1480	535043.228071147
1481	535043.228071147
1482	535043.228071147
1483	535043.228071147
1484	535043.228071147
1485	535043.228071147
1486	535043.228071147
1487	535043.228071147
1488	535043.228071147
1489	535043.228071147
1490	535043.228071147
1491	535043.228071147
1492	535043.228071147
1493	535043.228071147
1494	535043.228071147
1495	535043.228071147
1496	535043.228071147
1497	535043.228071147
1498	535043.228071147
1499	535043.228071147
1500	535043.228071147
1501	535043.228071147
1502	535043.228071147
1503	535043.228071147
1504	535043.228071147
1505	535043.228071147
1506	535043.228071147
1507	535043.228071147
1508	535043.228071147
1509	535043.228071147
1510	535043.228071147
1511	535043.228071147
1512	535043.228071147
1513	535043.228071147
1514	535043.228071147
1515	535043.228071147
1516	535043.228071147
1517	535043.228071147
1518	535043.228071147
1519	535043.228071147
1520	535043.228071147
1521	535043.228071147
1522	535043.228071147
1523	535043.228071147
1524	535043.228071147
1525	535043.228071147
1526	535043.228071147
1527	535043.228071147
1528	535043.228071147
1529	535043.228071147
1530	535043.228071147
1531	535043.228071147
1532	535043.228071147
1533	535043.228071147
1534	535043.228071147
1535	535043.228071147
1536	535043.228071147
1537	535043.228071147
1538	535043.228071147
1539	535043.228071147
1540	535043.228071147
1541	535043.228071147
1542	535043.228071147
1543	535043.228071147
1544	535043.228071147
1545	535043.228071147
1546	535043.228071147
1547	535043.228071147
1548	535043.228071147
1549	535043.228071147
1550	535043.228071147
1551	535043.228071147
1552	535043.228071147
1553	535043.228071147
1554	535043.228071147
1555	535043.228071147
1556	535043.228071147
1557	535043.228071147
1558	535043.228071147
1559	535043.228071147
1560	535043.228071147
1561	535043.228071147
1562	535043.228071147
1563	535043.228071147
1564	535043.228071147
1565	535043.228071147
1566	535043.228071147
1567	535043.228071147
1568	535043.228071147
1569	535043.228071147
1570	535043.228071147
1571	535043.228071147
1572	535043.228071147
1573	535043.228071147
1574	535043.228071147
1575	535043.228071147
1576	535043.228071147
1577	535043.228071147
1578	535043.228071147
1579	535043.228071147
1580	535043.228071147
1581	535043.228071147
1582	535043.228071147
1583	535043.228071147
1584	535043.228071147
1585	535043.228071147
1586	535043.228071147
1587	535043.228071147
1588	535043.228071147
1589	535043.228071147
1590	535043.228071147
1591	535043.228071147
1592	535043.228071147
1593	535043.228071147
1594	535043.228071147
1595	535043.228071147
1596	535043.228071147
1597	535043.228071147
1598	535043.228071147
1599	535043.228071147
1600	535043.228071147
1601	535043.228071147
1602	535043.228071147
1603	535043.228071147
1604	535043.228071147
1605	535043.228071147
1606	535043.228071147
1607	535043.228071147
1608	535043.228071147
1609	535043.228071147
1610	535043.228071147
1611	535043.228071147
1612	535043.228071147
1613	535043.228071147
1614	535043.228071147
1615	535043.228071147
1616	535043.228071147
1617	535043.228071147
1618	535043.228071147
1619	535043.228071147
1620	535043.228071147
1621	535043.228071147
1622	535043.228071147
1623	535043.228071147
1624	535043.228071147
1625	535043.228071147
1626	535043.228071147
1627	535043.228071147
1628	535043.228071147
1629	535043.228071147
1630	535043.228071147
1631	535043.228071147
1632	535043.228071147
1633	535043.228071147
1634	535043.228071147
1635	535043.228071147
1636	535043.228071147
1637	535043.228071147
1638	535043.228071147
1639	535043.228071147
1640	535043.228071147
1641	535043.228071147
1642	535043.228071147
1643	535043.228071147
1644	535043.228071147
1645	535043.228071147
1646	535043.228071147
1647	535043.228071147
1648	535043.228071147
1649	535043.228071147
1650	535043.228071147
1651	535043.228071147
1652	535043.228071147
1653	535043.228071147
1654	535043.228071147
1655	535043.228071147
1656	535043.228071147
1657	535043.228071147
1658	535043.228071147
1659	535043.228071147
1660	535043.228071147
1661	535043.228071147
1662	535043.228071147
1663	535043.228071147
1664	535043.228071147
1665	535043.228071147
1666	535043.228071147
1667	535043.228071147
1668	535043.228071147
1669	535043.228071147
1670	535043.228071147
1671	535043.228071147
1672	535043.228071147
1673	535043.228071147
1674	535043.228071147
1675	535043.228071147
1676	535043.228071147
1677	535043.228071147
1678	535043.228071147
1679	535043.228071147
1680	535043.228071147
1681	535043.228071147
1682	535043.228071147
1683	535043.228071147
1684	535043.228071147
1685	535043.228071147
1686	535043.228071147
1687	535043.228071147
1688	535043.228071147
1689	535043.228071147
1690	535043.228071147
1691	535043.228071147
1692	535043.228071147
1693	535043.228071147
1694	535043.228071147
1695	535043.228071147
1696	535043.228071147
1697	535043.228071147
1698	535043.228071147
1699	535043.228071147
1700	535043.228071147
1701	535043.228071147
1702	535043.228071147
1703	535043.228071147
1704	535043.228071147
1705	535043.228071147
1706	535043.228071147
1707	535043.228071147
1708	535043.228071147
1709	535043.228071147
1710	535043.228071147
1711	535043.228071147
1712	535043.228071147
1713	535043.228071147
1714	535043.228071147
1715	535043.228071147
1716	535043.228071147
1717	535043.228071147
1718	535043.228071147
1719	535043.228071147
1720	535043.228071147
1721	535043.228071147
1722	535043.228071147
1723	535043.228071147
1724	535043.228071147
1725	535043.228071147
1726	535043.228071147
1727	535043.228071147
1728	535043.228071147
1729	535043.228071147
1730	535043.228071147
1731	535043.228071147
1732	535043.228071147
1733	535043.228071147
1734	535043.228071147
1735	535043.228071147
1736	535043.228071147
1737	535043.228071147
1738	535043.228071147
1739	535043.228071147
1740	535043.228071147
1741	535043.228071147
1742	535043.228071147
1743	535043.228071147
1744	535043.228071147
1745	535043.228071147
1746	535043.228071147
1747	535043.228071147
1748	535043.228071147
1749	535043.228071147
1750	535043.228071147
1751	535043.228071147
1752	535043.228071147
1753	535043.228071147
1754	535043.228071147
1755	535043.228071147
1756	535043.228071147
1757	535043.228071147
1758	535043.228071147
1759	535043.228071147
1760	535043.228071147
1761	535043.228071147
1762	535043.228071147
1763	535043.228071147
1764	535043.228071147
1765	535043.228071147
1766	535043.228071147
1767	535043.228071147
1768	535043.228071147
1769	535043.228071147
1770	535043.228071147
1771	535043.228071147
1772	535043.228071147
1773	535043.228071147
1774	535043.228071147
1775	535043.228071147
1776	535043.228071147
1777	535043.228071147
1778	535043.228071147
1779	535043.228071147
1780	535043.228071147
1781	535043.228071147
1782	535043.228071147
1783	535043.228071147
1784	535043.228071147
1785	535043.228071147
1786	535043.228071147
1787	535043.228071147
1788	535043.228071147
1789	535043.228071147
1790	535043.228071147
1791	535043.228071147
1792	535043.228071147
1793	535043.228071147
1794	535043.228071147
1795	535043.228071147
1796	535043.228071147
1797	535043.228071147
1798	535043.228071147
1799	535043.228071147
1800	535043.228071147
1801	535043.228071147
1802	535043.228071147
1803	535043.228071147
1804	535043.228071147
1805	535043.228071147
1806	535043.228071147
1807	535043.228071147
1808	535043.228071147
1809	535043.228071147
1810	535043.228071147
1811	535043.228071147
1812	535043.228071147
1813	535043.228071147
1814	535043.228071147
1815	535043.228071147
1816	535043.228071147
1817	535043.228071147
1818	535043.228071147
1819	535043.228071147
1820	535043.228071147
1821	535043.228071147
1822	535043.228071147
1823	535043.228071147
1824	535043.228071147
1825	535043.228071147
1826	535043.228071147
1827	535043.228071147
1828	535043.228071147
1829	535043.228071147
1830	535043.228071147
1831	535043.228071147
1832	535043.228071147
1833	535043.228071147
1834	535043.228071147
1835	535043.228071147
1836	535043.228071147
1837	535043.228071147
1838	535043.228071147
1839	535043.228071147
1840	535043.228071147
1841	535043.228071147
1842	535043.228071147
1843	535043.228071147
1844	535043.228071147
1845	535043.228071147
1846	535043.228071147
1847	535043.228071147
1848	535043.228071147
1849	535043.228071147
1850	535043.228071147
1851	535043.228071147
1852	535043.228071147
1853	535043.228071147
1854	535043.228071147
1855	535043.228071147
1856	535043.228071147
1857	535043.228071147
1858	535043.228071147
1859	535043.228071147
1860	535043.228071147
1861	535043.228071147
1862	535043.228071147
1863	535043.228071147
1864	535043.228071147
1865	535043.228071147
1866	535043.228071147
1867	535043.228071147
1868	535043.228071147
1869	535043.228071147
1870	535043.228071147
1871	535043.228071147
1872	535043.228071147
1873	535043.228071147
1874	535043.228071147
1875	535043.228071147
1876	535043.228071147
1877	535043.228071147
1878	535043.228071147
1879	535043.228071147
1880	535043.228071147
1881	535043.228071147
1882	535043.228071147
1883	535043.228071147
1884	535043.228071147
1885	535043.228071147
1886	535043.228071147
1887	535043.228071147
1888	535043.228071147
1889	535043.228071147
1890	535043.228071147
1891	535043.228071147
1892	535043.228071147
1893	535043.228071147
1894	535043.228071147
1895	535043.228071147
1896	535043.228071147
1897	535043.228071147
1898	535043.228071147
1899	535043.228071147
1900	535043.228071147
1901	535043.228071147
1902	535043.228071147
1903	535043.228071147
1904	535043.228071147
1905	535043.228071147
1906	535043.228071147
1907	535043.228071147
1908	535043.228071147
1909	535043.228071147
1910	535043.228071147
1911	535043.228071147
1912	535043.228071147
1913	535043.228071147
1914	535043.228071147
1915	535043.228071147
1916	535043.228071147
1917	535043.228071147
1918	535043.228071147
1919	535043.228071147
1920	535043.228071147
1921	535043.228071147
1922	535043.228071147
1923	535043.228071147
1924	535043.228071147
1925	535043.228071147
1926	535043.228071147
1927	535043.228071147
1928	535043.228071147
1929	535043.228071147
1930	535043.228071147
1931	535043.228071147
1932	535043.228071147
1933	535043.228071147
1934	535043.228071147
1935	535043.228071147
1936	535043.228071147
1937	535043.228071147
1938	535043.228071147
1939	535043.228071147
1940	535043.228071147
1941	535043.228071147
1942	535043.228071147
1943	535043.228071147
1944	535043.228071147
1945	535043.228071147
1946	535043.228071147
1947	535043.228071147
1948	535043.228071147
1949	535043.228071147
1950	535043.228071147
1951	535043.228071147
1952	535043.228071147
1953	535043.228071147
1954	535043.228071147
1955	535043.228071147
1956	535043.228071147
1957	535043.228071147
1958	535043.228071147
1959	535043.228071147
1960	535043.228071147
1961	535043.228071147
1962	535043.228071147
1963	535043.228071147
1964	535043.228071147
1965	535043.228071147
1966	535043.228071147
1967	535043.228071147
1968	535043.228071147
1969	535043.228071147
1970	535043.228071147
1971	535043.228071147
1972	535043.228071147
1973	535043.228071147
1974	535043.228071147
1975	535043.228071147
1976	535043.228071147
1977	535043.228071147
1978	535043.228071147
1979	535043.228071147
1980	535043.228071147
1981	535043.228071147
1982	535043.228071147
1983	535043.228071147
1984	535043.228071147
1985	535043.228071147
1986	535043.228071147
1987	535043.228071147
1988	535043.228071147
1989	535043.228071147
1990	535043.228071147
1991	535043.228071147
1992	535043.228071147
1993	535043.228071147
1994	535043.228071147
1995	535043.228071147
1996	535043.228071147
1997	535043.228071147
1998	535043.228071147
1999	535043.228071147
[truncated: 471 more rows]
