# Supplementary material for: Identifying signals of memory from observations of animal movements
Source: Mov Ecol. 2024 Nov 18;12:72. doi: 10.1186/s40462-024-00510-9 (PMC11575436; doi:10.1186/s40462-024-00510-9)
Supplement: Supplementary file 1 — Supplementary Material 1. [file 40462_2024_510_MOESM1_ESM.zip › Memory_Movement-main/Brown_Bear_Thompson_etal_2022/data/GF1143_input/x_controls.csv]

	x
1	559384.855697539
2	558660.137735342
3	558781.311680727
4	564036.717149896
5	558891.963195296
6	557010.165216481
7	562046.367557764
8	558759.042280251
9	558655.298853672
10	559877.808310789
11	559735.55706352
12	557003.737818079
13	559468.921608712
14	559249.117949916
15	558069.230221603
16	560167.820752589
17	560340.469047801
18	557379.296129517
19	558442.356894941
20	557584.919215736
21	558423.734715941
22	558258.007113744
23	560900.222574094
24	557800.156152365
25	563166.257836996
26	561216.313467253
27	561705.615206227
28	556942.372599416
29	560123.449902268
30	559729.557641409
31	559669.727972872
32	558681.132445186
33	558766.515753167
34	558927.345661576
35	557946.454990651
36	558719.111511538
37	558220.001897502
38	558155.884885569
39	558723.571426703
40	558668.914640635
41	555618.613169479
42	558904.240637847
43	558471.467369348
44	560640.503783316
45	561131.996044618
46	563143.283105492
47	559294.561762232
48	558811.463931137
49	558929.138894787
50	558737.426040614
51	559571.504975325
52	560102.211486751
53	559675.552046533
54	558974.552218024
55	557286.565490868
56	561800.365949278
57	559135.103582298
58	560807.415797146
59	559266.735424145
60	559050.791356104
61	559754.281119018
62	559533.297989545
63	559232.450035735
64	558916.797059122
65	560725.416570588
66	559742.386036792
67	556957.443285365
68	560440.285501495
69	559786.497588917
70	559446.692529055
71	555672.236575545
72	559360.983093885
73	561439.492804183
74	559484.88974194
75	559380.117198019
76	560754.596232739
77	558590.559794474
78	559002.920095321
79	559312.699404101
80	559309.25004044
81	554208.306031441
82	559460.079605714
83	556732.687931591
84	559684.509026837
85	559305.154356867
86	558768.876091222
87	557947.85960597
88	559699.822258354
89	562418.017962353
90	559363.21417328
91	559386.977862155
92	558732.187483712
93	556765.610956935
94	559378.587730254
95	559911.468972382
96	560629.883501358
97	559187.233688617
98	560167.092743806
99	560033.193952058
100	559469.663051618
101	560831.308420458
102	559751.084102575
103	559049.927024183
104	559213.087797338
105	561207.905437628
106	559851.925221721
107	559714.923157956
108	559461.570521502
109	561101.62868481
110	558963.111876444
111	559626.639394054
112	560282.217846498
113	561054.070760644
114	559329.151825035
115	556637.946020986
116	561213.706573516
117	560736.233186653
118	560056.658335808
119	561724.044111412
120	560485.151163467
121	560107.157101381
122	560080.81792026
123	560581.116639812
124	561461.591006465
125	559474.348969266
126	559494.321048042
127	559634.162975097
128	559576.831711211
129	559408.804244205
130	559045.640294956
131	559179.674217958
132	562158.008643661
133	557822.398374983
134	558400.609177413
135	557517.040501407
136	560162.817277997
137	559497.329990533
138	560072.300122081
139	559365.623261724
140	559769.123011967
141	559365.264102928
142	560110.119360875
143	561888.646431442
144	558394.010230709
145	563884.470966991
146	559430.212017901
147	559178.816383044
148	560266.592643175
149	559706.408576774
150	557873.827271871
151	560398.624998661
152	560548.744339337
153	560692.871275528
154	560613.443212587
155	560072.492960377
156	561528.754892049
157	561192.730388806
158	560390.240578658
159	557258.521663075
160	560660.462712504
161	560391.44899886
162	560074.302948498
163	559876.59236854
164	559410.642206952
165	561107.177682017
166	561752.445329833
167	560750.128299773
168	560912.832858784
169	561207.317249681
170	560950.245307622
171	563195.607800816
172	563933.267153588
173	561212.290857964
174	561466.199928794
175	561786.034656808
176	560663.088244996
177	563830.51874149
178	561267.781326717
179	562031.220345685
180	560661.490393322
181	562243.747282567
182	565036.928032884
183	560767.637600133
184	560489.772726173
185	560552.89143087
186	564585.027025592
187	563204.505499771
188	560254.035199132
189	561040.949887724
190	560894.057984485
191	560758.231170281
192	561249.005118816
193	559026.043796308
194	562586.193727597
195	561306.314380737
196	560631.735669494
197	560685.751058928
198	559358.359093341
199	561905.252027491
200	560565.141386572
201	561908.741687584
202	560732.849063514
203	565582.74433839
204	562059.547988371
205	562247.313280435
206	561303.116096895
207	561793.783496025
208	563125.837956384
209	562637.215541801
210	562754.166310056
211	563403.693777632
212	562478.862832406
213	560454.97571921
214	561417.144973541
215	561671.208378884
216	561825.254055477
217	562590.36172772
218	563197.06814085
219	561539.52225254
220	561944.372651115
221	564096.589324113
222	562113.669644162
223	562077.357539795
224	561922.479116316
225	566903.196233581
226	562390.473029103
227	562804.347058429
228	561634.13458662
229	560468.276892719
230	562847.773283741
231	563480.186550445
232	562341.188595232
233	561679.670571151
234	562812.787438506
235	565227.169295969
236	562121.43447437
237	561679.309033214
238	562146.556905248
239	561821.732302179
240	561647.08455191
241	562024.108852887
242	561600.838326092
243	561589.111503035
244	561622.940966927
245	562047.61702561
246	561905.178701826
247	562050.611527089
248	562489.936596217
249	563268.417458007
250	561713.043592958
251	560309.06314736
252	561134.070548147
253	560982.994333593
254	565498.368624199
255	561430.061305425
256	561686.933459509
257	562760.510586609
258	558754.294190297
259	563957.422612025
260	560081.807173833
261	560364.589774119
262	560385.421416932
263	562137.473339348
264	559026.540632231
265	560725.306637977
266	560859.677077178
267	561861.287290742
268	557667.546009815
269	560458.24169131
270	560158.773687629
271	563286.518642517
272	560810.177330848
273	560645.146394072
274	560138.832710963
275	561409.15786005
276	561425.164643444
277	564341.258948485
278	561775.426913122
279	560770.393199393
280	560741.77109928
281	562236.593261197
282	560219.589309867
283	561054.831587521
284	561254.679461962
285	560600.284895637
286	561256.155146326
287	560371.059186644
288	560946.516958556
289	560466.117177027
290	559585.83619807
291	561202.128126254
292	560958.222197525
293	560182.455566597
294	560497.014667262
295	560771.842993702
296	561919.154218182
297	560280.940135019
298	561095.081526138
299	561149.723898861
300	560985.951334543
301	561165.723020697
302	557821.656285331
303	560532.660074545
304	559871.520172659
305	559116.531203746
306	559727.363064177
307	559714.49632181
308	559549.213038674
309	560258.922674141
310	559203.115995481
311	559052.085411747
312	559720.78546712
313	560841.991322636
314	559845.290212994
315	560022.20588127
316	559407.679356788
317	559221.693327872
318	561332.713314738
319	557150.803980598
320	558315.028866687
321	559217.566320251
322	558527.403242279
323	559531.040433235
324	559847.305646214
325	559730.364828492
326	559753.784863005
327	557908.094906552
328	559482.624130859
329	559639.485277963
330	559771.170140741
331	561575.100896377
332	560310.107282696
333	559421.75444553
334	559731.241691422
335	559748.6976195
336	560321.013037577
337	558988.210738136
338	557265.501148333
339	561971.043940878
340	559709.209917535
341	555441.676150838
342	557141.554540888
343	557457.021254781
344	559517.309133294
345	558814.578329452
346	557848.877515493
347	560350.998187085
348	561913.887881773
349	556211.805199654
350	559565.901940502
351	560196.248839584
352	565557.544479979
353	561050.024784032
354	558239.782418199
355	559560.251766664
356	559953.791322159
357	560283.871847101
358	558656.801752272
359	560574.396430835
360	560103.659533335
361	559749.887571351
362	558928.7466877
363	559709.721769135
364	560490.820650418
365	559792.306595976
366	559556.395505678
367	559813.013926557
368	560595.838176613
369	561008.103448685
370	555747.827913817
371	559811.207937228
372	559380.809403508
373	559666.792644428
374	559440.906758047
375	560851.750015316
376	560638.712006273
377	560360.527069279
378	558724.673915245
379	560519.557474045
380	557947.142732742
381	557513.234312722
382	559493.064346161
383	559607.645497116
384	559648.586367345
385	559759.275802345
386	559819.751819348
387	560273.393023375
388	561834.51447893
389	558905.451691642
390	560544.382107058
391	559780.496330943
392	558171.915023502
393	558398.460147923
394	558830.668432149
395	560048.423022111
396	556545.029540684
397	558933.086665004
398	559847.042699843
399	560436.692851218
400	556101.033292534
401	561514.752496816
402	558620.677601733
403	563999.921930994
404	561383.113446204
405	562207.953488517
406	562054.581881636
407	561954.168382334
408	557953.986750141
409	561899.610264131
410	561019.333506369
411	562853.69074897
412	561313.719267879
413	561430.292311536
414	561036.665169383
415	562771.150270291
416	562489.094620812
417	560947.660083417
418	561961.089148473
419	561912.589218932
420	562118.799082774
421	562224.130101177
422	561722.214777801
423	561778.861513506
424	562765.015640712
425	561892.146190398
426	563136.187247454
427	561797.032162507
428	561179.150135823
429	562494.341335843
430	563081.253116537
431	556890.069816344
432	561374.612395726
433	562412.820490369
434	562575.566395634
435	560512.64390187
436	561543.300008179
437	562116.497715376
438	560897.254276099
439	563400.030606729
440	562496.804919804
441	563560.156551161
442	562016.38117449
443	562214.60522565
444	562654.362538702
445	562363.718968511
446	561978.150263656
447	561829.437394221
448	562164.377754605
449	562525.892715047
450	561515.593751195
451	563981.440523848
452	564757.506487321
453	563455.143491165
454	558645.559763041
455	560183.004521419
456	563026.67649882
457	561095.333391638
458	563106.989556639
459	563721.819756576
460	561538.60053277
461	565595.083345298
462	563353.43958998
463	559343.181573997
464	562058.974744945
465	563658.613069875
466	561768.017365827
467	562262.120662686
468	562562.900332341
469	561948.547562508
470	565754.319977209
471	564288.767616077
472	561949.667292813
473	562687.534405671
474	562274.961187435
475	563384.749186335
476	562512.682068662
477	564117.560631129
478	562820.945923667
479	562526.667203998
480	562198.092007623
481	562711.320943439
482	562545.451666706
483	562993.4768398
484	564023.166047085
485	563190.123098757
486	562264.332240357
487	562065.900625496
488	562832.914546918
489	561574.910326362
490	562286.981335112
491	562268.397833175
492	562470.726114074
493	559339.384428516
494	562311.193941312
495	562401.402115006
496	562423.533712018
497	562439.571264547
498	562387.927553013
499	562370.982378884
500	562836.737358617
501	561621.013934097
502	559014.736715325
503	562853.434447214
504	560756.997514215
505	562105.853142618
506	560682.615675435
507	562034.834823597
508	561300.746223302
509	562506.509691858
510	563643.095671213
511	561439.553510038
512	561359.23207339
513	561764.983430869
514	561607.922605803
515	561443.347905396
516	562420.236083704
517	559715.797514747
518	562174.970718891
519	560117.139371735
520	560886.699558085
521	562278.713121617
522	561753.174393571
523	559917.520513876
524	561814.351302953
525	560787.794447985
526	561695.37182283
527	560011.505910917
528	562291.520177085
529	560912.620348498
530	560586.324764133
531	560640.169943979
532	560577.514035735
533	561306.27733097
534	568971.73440773
535	562077.829263648
536	561135.1985511
537	561537.654736449
538	562667.049451286
539	560310.909708837
540	560694.165290258
541	564358.129668636
542	561890.999042179
543	561405.94895725
544	560842.939334715
545	561564.186027731
546	561385.878566426
547	561512.255144789
548	556248.959878362
549	562022.396724315
550	561458.340186636
551	558599.913246225
552	558203.320944901
553	561738.750716147
554	561399.529514061
555	560033.99979284
556	561343.483250089
557	560894.426280324
558	561550.358832074
559	561197.661749437
560	560903.523134707
561	561750.978985513
562	560699.939126594
563	564236.845851712
564	561473.098587928
565	561187.104896956
566	561426.753245743
567	561675.237038793
568	560489.155403658
569	561254.274174293
570	560448.240268524
571	561140.287777337
572	562662.013613738
573	561329.051833115
574	559271.425333227
575	561174.992805885
576	561261.379874578
577	557632.648229208
578	560660.948435296
579	560473.670171409
580	561518.655858897
581	559936.690885036
582	562110.903050193
583	561263.125391979
584	562648.435870738
585	560956.42370699
586	561353.312527019
587	560110.068673634
588	562413.960412163
589	561007.277888534
590	561330.056922741
591	559491.076495857
592	560751.838250442
593	561425.224903598
594	561973.258401622
595	559537.385398977
596	562091.052253322
597	560387.444410543
598	560812.979901578
599	561011.982358033
600	559246.505507549
601	568206.602109198
602	565690.067915267
603	564713.526543094
604	565105.144329821
605	564887.739948369
606	561940.293898228
607	565341.448566767
608	565136.755980271
609	564027.625339009
610	565329.417704387
611	566095.899883178
612	565060.317741973
613	565421.514970975
614	565000.352106623
615	565145.701815363
616	566185.582845524
617	565127.874988065
618	564511.052377178
619	566830.770645585
620	564926.830354096
621	565167.16914626
622	566002.830112953
623	565204.687812953
624	566502.057950185
625	565178.82784779
626	566951.116481501
627	564061.880234827
628	565143.605425215
629	563120.474289349
630	565115.898268757
631	569048.383086639
632	565062.608014011
633	570139.001384366
634	565355.125288892
635	564964.755706565
636	565505.201889807
637	565173.71089558
638	565069.725984569
639	565095.493043626
640	565709.682997209
641	560613.974547219
642	565242.545209971
643	565169.156367832
644	564335.242982299
645	565084.314840979
646	564202.359578223
647	566932.717999244
648	564799.601159822
649	565150.966393799
650	565134.667942365
651	565150.133146475
652	565470.618840486
653	564857.864602896
654	564731.379975679
655	565292.229133882
656	566320.731495455
657	565118.199755231
658	565392.464978342
659	562192.746345787
660	565042.424935324
661	565330.98125253
662	564444.024557624
663	565379.719119779
664	565498.028617875
665	565712.821307275
666	565921.390706678
667	565482.065932077
668	565807.629873694
669	564597.273563182
670	566970.870732951
671	565510.493024817
672	566270.805457626
673	565939.072479247
674	563934.008152853
675	565484.092096434
676	565265.63184854
677	566121.732947183
678	566837.631570408
679	567426.880160639
680	565895.645011607
681	565250.988706443
682	565183.0504894
683	565077.96640175
684	565568.292376531
685	564169.297300808
686	565176.298235532
687	565148.886294727
688	565833.253116173
689	566257.025679994
690	564907.337021019
691	565084.448931855
692	566301.04892544
693	565180.261853439
694	561384.133567947
695	564132.475264486
696	564708.117533389
697	565366.338983288
698	565094.328461505
699	565515.876886164
700	565453.941962483
701	570191.16583152
702	569375.303841769
703	569494.677581867
704	568759.437340367
705	569419.04130861
706	568967.573639579
707	568336.148072584
708	569364.440568176
709	570269.633123204
710	569580.236449057
711	569609.648651168
712	567827.826378859
713	568984.387395675
714	571858.741135461
715	569536.59232581
716	569968.009096534
717	569253.277412835
718	569118.390577241
719	570339.522642507
720	569557.531006711
721	569264.114400296
722	568988.979488606
723	570681.5096694
724	569145.891369682
725	569228.515289981
726	569158.738859109
727	576308.449520419
728	569667.232383469
729	569647.939697342
730	569187.312317112
731	570873.563150752
732	569373.393168876
733	572239.978863823
734	569559.626108754
735	564865.226388636
736	569098.45024707
737	569261.126750345
738	569228.070998651
739	567147.095075022
740	569431.39353579
741	570510.37925796
742	569832.430065741
743	569382.507592327
744	571060.530179645
745	568616.091420733
746	569743.173874779
747	569532.972751941
748	566670.254526368
749	569186.48395842
750	568838.009057067
751	568347.063896108
752	569649.386484727
753	569546.467918371
754	569117.970165725
755	570738.631839507
756	571451.176708883
757	565082.239179482
758	569613.351373331
759	570391.732242138
760	570087.05360426
761	569239.212346556
762	569546.540671997
763	569583.619169532
764	569748.228799716
765	569692.834502341
766	569658.588768555
767	567198.887536917
768	569698.130106077
769	569192.6117151
770	569537.42193903
771	569084.036452716
772	568624.359109993
773	569801.631202553
774	568693.973507241
775	568655.288458882
776	570112.851108282
777	570075.266855656
778	569630.829874539
779	569161.373300613
780	569509.544784482
781	569686.278758483
782	569703.214385334
783	571067.317345346
784	569211.690466586
785	570780.90862973
786	568741.566617374
787	570143.207194159
788	569288.718762965
789	569391.131721557
790	570526.340523967
791	569614.504436568
792	568925.810672072
793	568589.39257746
794	570142.16499194
795	569556.814835784
796	568539.613171645
797	569713.636329061
798	572128.97101123
799	569642.991205174
800	570687.858588815
801	569369.818685485
802	571414.804479001
803	566449.313018077
804	569908.933672204
805	571253.377301986
806	572996.068025414
807	569766.517394209
808	570798.450162879
809	569281.869021912
810	569463.458871447
811	569067.583808585
812	569783.646260191
813	568863.711939704
814	571283.063794189
815	569471.058198164
816	569561.438087864
817	569410.976674413
818	570829.393668057
819	572019.988532695
820	568108.881768484
821	566552.230305432
822	569753.417991076
823	563012.252718146
824	565639.637675167
825	570242.046230427
826	570127.958610628
827	569612.615495678
828	571222.125027539
829	570029.486204687
830	569750.198683449
831	569641.953844604
832	569885.137059481
833	569988.399426963
834	569462.074631825
835	569506.879591379
836	569912.673234151
837	571904.44772516
838	569957.733001179
839	569721.957640112
840	568850.902110206
841	571583.931479558
842	569658.754726423
843	570776.635544153
844	569350.713017589
845	570831.9848056
846	569297.692469325
847	570427.294116416
848	569281.303354571
849	571964.602337069
850	573008.034214686
851	571458.477807958
852	574417.00249826
853	574105.761047529
854	572359.732729752
855	572021.796585177
856	572756.375671634
857	573525.480492259
858	572486.620533905
859	574350.109596963
860	576241.593158001
861	576778.289541599
862	572851.841627362
863	572273.91153513
864	572985.48423907
865	575079.200477479
866	571942.553549731
867	575474.561327023
868	573830.849929003
869	573657.269663239
870	572563.517278783
871	574997.317175109
872	572631.780881573
873	573112.529368616
874	576158.181183921
875	569251.352948809
876	572238.517684597
877	571976.229912126
878	573976.867784805
879	572539.359382205
880	573993.821768117
881	572157.455876824
882	573163.362646795
883	571832.641199109
884	572640.675147552
885	570132.945762246
886	572195.256126524
887	572347.441723046
888	572061.594463321
889	572297.770935073
890	571700.535329332
891	572644.791211374
892	576965.197108036
893	574612.668466019
894	572958.012712563
895	574847.812367444
896	571716.236743734
897	572459.114107979
898	572419.781800825
899	574233.513380585
900	574341.700864873
901	573881.385858259
902	573822.643465879
903	577285.179258526
904	572711.058911418
905	569784.017542584
906	572397.963984849
907	573163.810325797
908	571931.911411063
909	572175.932482049
910	572365.765278655
911	574463.772748765
912	572188.022794797
913	572033.430194541
914	575014.077470928
915	572580.584456184
916	572452.608976446
917	572375.669033839
918	573858.787511502
919	573414.209525289
920	572605.451386194
921	572775.944078563
922	573212.09717326
923	571863.403899893
924	572408.345185028
925	572278.574486142
926	573234.484405047
927	572599.644144089
928	572675.350932175
929	575920.363978177
930	572309.680258579
931	572510.151869824
932	572774.020325141
933	574827.816638414
934	572415.275246222
935	575469.826136387
936	574814.05999169
937	572322.921930647
938	572101.974578284
939	573321.710598136
940	572245.3662277
941	571375.534118261
942	570734.839362302
943	572887.899655421
944	573829.628697351
945	575155.899629996
946	572871.076133167
947	575760.219025386
948	572301.310242678
949	572651.764142416
950	573848.197274687
951	574885.361766063
952	572373.688887533
953	571153.188076064
954	571818.131109143
955	572120.930171212
956	571704.468072803
957	572359.415073449
958	572571.859247351
959	572353.721242326
960	572621.445022055
961	575447.57921525
962	572437.467578475
963	572864.056424571
964	572239.608033393
965	575370.054074653
966	572138.361293236
967	572843.166018758
968	573015.229068185
969	572655.121455969
970	572365.02736916
971	571209.201265355
972	574104.665256688
973	571946.609212263
974	572386.82884348
975	571761.765439661
976	573192.534010766
977	574822.500766017
978	572628.59627699
979	575225.178940291
980	572491.241158087
981	572545.356534178
982	572531.406129504
983	572117.071941771
984	571542.680153657
985	570885.571074352
986	572481.182702988
987	572599.754740681
988	572685.34170694
989	574603.858215545
990	569201.084419845
991	572359.513411163
992	572428.433387974
993	572457.183600001
994	572787.033463676
995	572822.072682
996	572802.766928629
997	572755.624503371
998	573224.886400086
999	570963.298288532
1000	572424.161954419
1001	572124.722749863
1002	572424.240625321
1003	574319.516429813
1004	572431.490178659
1005	572739.521832735
1006	573660.609092889
1007	573871.678547326
1008	572469.239770023
1009	570529.640832982
1010	572687.103352283
1011	573807.589851285
1012	573284.390412103
1013	572418.752114587
1014	570272.088798721
1015	570272.654542452
1016	571876.668182081
1017	571704.154083753
1018	570119.376758016
1019	572515.344854412
1020	572641.732508157
1021	572791.566894314
1022	572099.558959078
1023	572388.561812695
1024	573603.058262233
1025	572221.104034203
1026	571697.779500413
1027	572789.26342223
1028	574417.538509893
1029	572124.857493067
1030	572415.891695633
1031	570568.324073247
1032	571716.883708651
1033	571134.014250279
1034	572537.110464625
1035	572505.933006144
1036	572413.296658222
1037	572326.793877531
1038	572855.751525264
1039	572540.926269522
1040	570188.303301006
1041	576221.929547015
1042	572825.171722453
1043	572406.668544149
1044	573164.905741527
1045	571758.825894991
1046	572576.9164381
1047	574759.977808963
1048	572015.804041159
1049	573348.305500537
1050	572501.42359485
1051	572636.398876158
1052	572433.734998449
1053	572913.603345474
1054	571907.516997979
1055	569949.60495514
1056	572391.516485445
1057	572403.964292309
1058	571768.4643114
1059	572089.034738504
1060	571782.47222002
1061	573056.305332401
1062	572351.148319721
1063	572324.52857958
1064	573352.592864476
1065	572142.119751688
1066	571826.598517116
1067	571719.207871976
1068	573488.817471354
1069	571185.640388744
1070	572396.293496232
1071	572321.113775585
1072	571860.308792415
1073	572640.472235873
1074	572299.700335141
1075	573538.80402563
1076	571581.881112734
1077	574891.806631702
1078	572410.339560454
1079	571842.522994623
1080	572153.057880273
1081	571858.781198602
1082	571551.515721096
1083	571010.135186514
1084	571700.51948541
1085	572551.023217723
1086	572211.409792421
1087	571987.653800838
1088	571477.187146526
1089	572199.749424733
1090	571972.514025925
1091	569959.096365916
1092	572218.345624592
1093	572572.758460465
1094	572313.9615861
1095	572557.139436434
1096	571659.55322015
1097	572130.27579324
1098	572575.747333031
1099	573813.577656647
1100	575908.571484086
1101	568174.226489497
1102	569051.988065023
1103	568325.015092775
1104	567634.093489066
1105	567229.931283089
1106	566993.176841419
1107	568083.920559497
1108	567708.219220721
1109	567222.891468605
1110	564565.08089096
1111	566853.488767367
1112	567289.678808135
1113	568929.718857097
1114	569757.259149377
1115	568431.72342483
1116	569142.688128148
1117	567736.170844512
1118	567965.397923408
1119	568494.058968929
1120	568247.258456432
1121	566517.364854389
1122	567772.327636625
1123	568226.911357562
1124	568470.814164578
1125	567411.290427834
1126	567180.926149855
1127	567513.129270001
1128	568946.676048128
1129	569734.595731956
1130	565368.310944323
1131	567895.646454789
1132	569145.082981355
1133	567968.001982015
1134	567066.014817941
1135	568701.108132048
1136	568315.182617487
1137	568353.653811761
1138	569184.115521102
1139	568293.082406527
1140	567863.772236378
1141	568118.803996543
1142	568411.539412536
1143	566343.223865331
1144	567980.516528195
1145	568368.570610785
1146	568203.229540895
1147	567691.939828751
1148	568143.676510587
1149	568884.998491849
1150	565620.422272534
1151	567803.808660204
1152	568200.003126604
1153	569395.078974015
1154	569093.186403814
1155	568938.8887795
1156	568560.151036311
1157	567187.650036864
1158	567831.730188214
1159	568424.023917236
1160	570444.590861272
1161	577661.151673509
1162	568809.013253043
1163	568295.522949441
1164	568500.140322834
1165	568295.054048342
1166	567371.548587615
1167	569128.94564302
1168	568234.705187188
1169	568418.163544867
1170	568377.938785787
1171	568345.427112994
1172	568141.014925823
1173	570812.27180848
1174	567142.73641385
1175	564597.764918647
1176	569419.883874609
1177	568368.8568208
1178	568340.317124011
1179	568722.042455011
1180	569520.048460977
1181	568270.815806621
1182	568223.110782098
1183	568031.384176322
1184	567935.023678374
1185	568701.791290103
1186	569764.054660857
1187	568428.420926249
1188	569586.38870714
1189	568202.386228077
1190	568381.293882263
1191	568229.295425737
1192	568896.150314968
1193	566416.082377845
1194	565747.008166864
1195	569684.69471811
1196	569673.175432194
1197	568409.869022861
1198	567763.633264524
1199	568093.736177505
1200	568610.210766501
1201	567555.831443811
1202	567972.999823041
1203	567848.872349282
1204	567951.901478667
1205	571235.810537763
1206	567255.203547506
1207	569167.71063122
1208	567551.053903044
1209	567726.407635934
1210	568088.501133939
1211	567001.450671775
1212	569868.819464889
1213	565866.237564424
1214	567058.026751788
1215	569120.357615416
1216	568380.220893949
1217	565244.700899305
1218	565252.17386229
1219	566384.062512633
1220	567975.887984651
1221	568616.283411422
1222	567828.977393246
1223	568295.380064974
1224	568514.991195421
1225	567400.280804005
1226	567794.638237489
1227	569805.052280166
1228	567744.717404252
1229	567816.800510537
1230	567721.865249422
1231	570321.379767175
1232	566846.402640234
1233	568703.317209106
1234	569152.455794073
1235	568955.417062849
1236	567987.354705595
1237	567452.137851525
1238	566905.835621052
1239	568051.524071489
1240	563869.066335194
1241	567996.70076725
1242	568895.428475948
1243	565990.985326271
1244	566930.043661697
1245	568184.372706588
1246	567596.431358364
1247	567924.31886056
1248	568138.341453758
1249	567202.81573715
1250	568080.175213345
1251	563412.636767623
1252	567595.940422897
1253	568292.747351992
1254	567155.49320638
1255	565430.737137905
1256	566730.917371555
1257	567377.316266194
1258	567013.608276478
1259	567336.215774777
1260	566174.036414647
1261	567074.622801707
1262	567321.486528604
1263	567483.506177144
1264	568494.824640217
1265	566247.304266562
1266	567708.902940264
1267	568556.461693592
1268	566232.8117118
1269	567326.026802394
1270	566326.949219311
1271	564967.706311375
1272	567409.410668615
1273	567109.571619873
1274	566713.306106856
1275	569222.155927185
1276	567511.63325681
1277	567483.139648862
1278	565309.217867818
1279	567178.82874491
1280	567347.917288811
1281	566669.330267311
1282	566758.325699226
1283	567555.121213889
1284	567109.235422789
1285	566929.739306703
1286	567404.193602433
1287	567213.997145299
1288	565593.454037129
1289	568056.563052404
1290	567444.831748182
1291	567390.31951978
1292	566731.227768663
1293	566095.836287528
1294	567459.073825687
1295	567488.222410003
1296	567757.460117425
1297	567412.28387517
1298	567527.631019433
1299	568058.534717206
1300	566489.655063502
1301	567561.470591636
1302	569937.851561891
1303	567592.776680139
1304	567924.234787418
1305	568849.728856852
1306	568584.572299731
1307	568634.918866854
1308	564906.809310303
1309	568665.671154709
1310	568415.226228304
1311	571805.838568824
1312	568671.632841312
1313	565671.213431951
1314	567956.289853442
1315	568301.040351681
1316	568048.199015607
1317	568659.14165597
1318	568825.678600177
1319	570380.271802992
1320	568886.251037503
1321	568866.98242095
1322	568580.939333216
1323	568286.354268026
1324	568647.453359579
1325	573620.045105592
1326	568377.667146752
1327	569388.457944691
1328	568545.357752051
1329	568815.850421309
1330	570314.579984041
1331	569157.028208703
1332	568916.433036388
1333	568586.910037149
1334	569148.900336357
1335	566863.534032204
1336	569827.653497424
1337	568987.544155188
1338	571365.834202754
1339	568766.751040065
1340	566785.886874904
1341	569362.029686312
1342	568427.014080075
1343	569271.815999861
1344	568547.696572895
1345	569478.918854421
1346	569664.980229759
1347	568067.735131618
1348	568865.939257055
1349	566619.941018978
1350	570018.875322135
1351	568940.249158544
1352	565663.386244153
1353	569013.469575175
1354	569504.947492162
1355	568105.302184655
1356	567459.143433084
1357	567243.310682095
1358	567359.572870338
1359	568395.886505592
1360	564736.585955306
1361	567418.497161143
1362	567021.383997247
1363	567722.453074945
1364	566306.763176311
1365	566360.234036949
1366	565663.787286151
1367	568384.993673164
1368	568034.26090477
1369	562673.700883723
1370	567568.640941327
1371	567247.815014236
1372	567739.132302318
1373	566922.077939181
1374	567844.92166462
1375	567145.755718998
1376	567391.257107909
1377	566047.232875928
1378	567010.490587615
1379	567839.265526439
1380	566549.530370087
1381	567505.280484194
1382	569283.796334298
1383	567155.255401726
1384	567840.086286879
1385	568697.455383314
1386	567239.972716527
1387	567423.796154847
1388	568586.209007679
1389	565110.759104082
1390	567594.854946037
1391	567638.022537607
1392	568379.01650395
1393	566669.874365523
1394	567651.595309693
1395	569186.069673092
1396	565909.593580139
1397	567183.905445667
1398	566808.402653831
1399	567760.13627793
1400	567450.72202577
1401	556813.326643245
1402	556708.57021788
1403	559808.247364293
1404	555848.106303093
1405	556076.001303072
1406	556649.517519327
1407	558813.282465584
1408	557057.37207336
1409	557885.835095498
1410	557406.571422777
1411	556964.512525643
1412	555971.549180609
1413	556652.814819974
1414	557446.468352336
1415	558832.601738944
1416	556387.96553899
1417	556904.487978508
1418	557428.521143641
1419	557460.830169086
1420	557148.377803011
1421	557160.992800727
1422	557192.881945747
1423	556383.499078107
1424	553697.540167151
1425	556685.064515753
1426	558368.970934004
1427	557541.985001859
1428	559481.390291772
1429	557700.639348866
1430	557857.787233324
1431	557406.319489642
1432	558273.047811564
1433	555736.59125349
1434	554254.518660102
1435	557213.08160406
1436	558422.955205817
1437	556775.621954393
1438	557664.669167686
1439	558012.067858639
1440	554368.310028999
1441	557725.430893571
1442	557130.462522422
1443	556552.338838277
1444	557367.592996986
1445	558662.489156391
1446	556226.522680819
1447	556825.403341273
1448	557364.003811323
1449	557857.940320553
1450	558017.146364116
1451	556602.791757575
1452	554936.956534139
1453	553703.341426343
1454	560619.039547712
1455	557075.458843395
1456	556247.785851066
1457	556121.011732481
1458	556353.757325937
1459	557006.672138626
1460	555331.391965307
1461	556811.049697096
1462	556440.084799432
1463	555957.254085658
1464	556667.100478288
1465	556569.246234173
1466	556405.423929915
1467	558793.081595882
1468	557123.998751561
1469	556504.67876138
1470	556952.663051252
1471	556689.289502752
1472	554332.468842648
1473	556648.860428432
1474	557026.046009435
1475	555881.564902488
1476	556130.74174493
1477	557428.177017199
1478	556769.624017339
1479	556112.701497253
1480	556425.426153764
1481	554867.156335191
1482	556697.917042943
1483	556556.246976997
1484	556673.776849604
1485	557971.51388086
1486	555215.064809729
1487	555666.250530517
1488	554970.343236222
1489	559100.171401554
1490	556639.538643643
1491	556543.11433199
1492	556415.053330509
1493	556613.894342799
1494	556702.490629166
1495	556938.824264796
1496	556731.327248146
1497	556651.982229622
1498	556482.192468508
1499	556405.458751344
1500	556625.542833067
1501	555015.105593487
1502	554361.223998282
1503	554470.818527214
1504	554001.148048222
1505	555031.397228797
1506	554019.13969206
1507	553918.980949239
1508	554119.039036362
1509	555604.546907837
1510	552908.160898307
1511	555325.775814219
1512	554517.664189786
1513	555874.919417526
1514	555081.793264147
1515	557768.212363303
1516	554306.363937589
1517	556501.270661188
1518	554144.66764837
1519	553088.781658743
1520	554809.875406482
1521	555520.292800152
1522	554929.998480868
1523	550256.106904854
1524	554541.846206007
1525	553775.230546241
1526	555375.237721042
1527	553613.550130316
1528	553439.600772462
1529	554326.774973963
1530	554560.332163622
1531	554202.849332549
1532	552922.959831645
1533	553662.360244006
1534	554776.070003423
1535	552754.988033558
1536	553214.015345753
1537	554977.925195012
1538	555416.09789882
1539	550085.977918134
1540	548730.863522961
1541	554838.33262876
1542	555406.702232502
1543	552657.595031606
1544	554130.447805964
1545	555161.297156683
1546	555841.284683729
1547	556570.732261265
1548	556265.956487679
1549	554564.570533906
1550	554372.972402257
1551	553578.146996311
1552	552411.554004909
1553	553927.622829594
1554	554848.881375045
1555	553993.098064302
1556	553264.01435208
1557	554111.607091996
1558	553614.910906167
1559	552933.843054632
1560	551771.98800765
1561	553812.420494662
1562	553781.20043854
1563	553411.592950978
1564	552855.283809798
1565	551634.369425677
1566	553200.135737438
1567	552307.716385996
1568	553188.606607861
1569	551107.175116464
1570	555942.764062039
1571	552857.320857972
1572	553363.588029479
1573	552467.320666785
1574	553538.802433495
1575	553697.45596997
1576	556335.438219581
1577	555255.954652825
1578	553567.589460559
1579	553850.824372748
1580	553128.330571493
1581	553573.56218622
1582	553408.589380828
1583	553623.80449272
1584	554105.935342183
1585	552914.86927622
1586	553385.368767982
1587	552364.330265988
1588	553417.277321063
1589	553032.138115332
1590	553759.148134133
1591	553531.030073911
1592	553384.840764866
1593	553189.603793228
1594	553780.607622377
1595	553763.141707753
1596	554089.655330889
1597	553356.312976124
1598	553699.987271706
1599	553652.48404872
1600	553394.921400115
1601	558561.124136849
1602	560991.049921667
1603	560048.225745393
1604	558566.794325151
1605	559337.639531379
1606	561880.050616933
1607	559408.403836629
1608	557391.790367396
1609	560828.402461669
1610	560620.687424539
1611	558877.062952842
1612	561054.520826181
1613	558716.294145004
1614	554452.629325095
1615	558506.955918122
1616	559074.273631018
1617	560294.623364538
1618	556916.964484133
1619	559106.057042944
1620	559074.858827137
1621	560923.78047358
1622	560279.451550233
1623	559058.561769515
1624	559252.980679356
1625	560459.882738517
1626	559189.485548137
1627	558992.919623791
1628	558924.724688889
1629	557079.29768602
1630	558331.88626049
1631	559033.788975837
1632	560976.673128703
1633	559735.415015444
1634	560879.415191658
1635	562324.702631401
1636	558353.207528427
1637	558700.068954931
1638	560638.222673681
1639	559072.574041899
1640	560709.720409165
1641	559000.396294254
1642	558780.159017695
1643	557661.140961119
1644	558810.027353038
1645	558370.90691009
1646	559438.343460744
1647	559097.313388006
1648	559063.836359986
1649	558994.82886882
1650	560685.163354701
1651	562251.069881119
1652	565415.402990232
1653	562482.116756934
1654	562692.991808137
1655	564450.380646407
1656	563702.173835113
1657	562995.189338494
1658	563929.534072351
1659	563169.64548886
1660	563044.901392895
1661	562238.233095161
1662	561822.923632679
1663	563386.951078138
1664	561991.460460674
1665	565134.532824381
1666	563308.755726331
1667	567227.350642198
1668	562519.198020844
1669	562028.500768602
1670	563545.209973923
1671	562977.869908417
1672	565538.425988162
1673	563458.176288793
1674	562480.148652019
1675	563181.324942204
1676	561671.8376086
1677	562956.256448549
1678	560622.812519255
1679	564919.876410644
1680	563372.154329045
1681	563611.648496873
1682	561731.923786819
1683	562168.133674646
1684	561777.039512591
1685	569193.375070891
1686	562050.228823423
1687	563307.195990587
1688	562730.901658431
1689	563378.964341635
1690	562593.077508095
1691	564024.849458532
1692	563068.314784519
1693	559489.244360036
1694	562857.481710466
1695	563112.459048224
1696	563416.697988078
1697	563333.237482407
1698	564565.492650172
1699	562709.727122273
1700	562900.924839659
1701	558590.295405273
1702	561712.290064622
1703	561246.188866463
1704	558503.500663279
1705	561371.54494632
1706	560893.09939247
1707	563481.729768386
1708	560998.629208235
1709	559674.666796953
1710	561075.751509631
1711	561329.303942456
1712	559227.322685571
1713	560117.549168592
1714	561275.03994324
1715	562482.345070354
1716	559951.688400452
1717	562274.984963911
1718	561170.889722785
1719	561217.550209432
1720	560097.807035569
1721	560669.200716327
1722	561149.726510495
1723	560938.639692371
1724	563037.156211581
1725	558077.364027893
1726	560674.308686578
1727	560935.502423761
1728	561143.031361725
1729	559546.475675993
1730	561578.1413492
1731	560053.109245929
1732	558911.713346073
1733	561083.916801517
1734	558872.118406482
1735	559893.963330111
1736	562435.289892155
1737	561108.046345697
1738	560406.91139171
1739	559700.803298989
1740	558795.614505925
1741	561254.742619149
1742	564123.310331455
1743	561703.489727378
1744	560997.809330816
1745	560930.172080827
1746	561600.329035512
1747	561424.593525634
1748	561130.285691276
1749	559486.145822229
1750	557618.414908223
1751	563213.509382306
1752	561907.643700408
1753	563627.383692012
1754	561672.903188366
1755	561132.609446486
1756	561360.86661739
1757	561357.065645011
1758	558394.486257506
1759	560524.134404585
1760	560805.506994227
1761	559885.580839696
1762	561555.197550441
1763	561462.720980623
1764	562472.006980977
1765	561139.281209784
1766	563061.10283862
1767	561262.824646973
1768	561159.766369342
1769	560013.822616122
1770	561334.067056656
1771	560850.591296237
1772	559207.293132424
1773	562069.048610925
1774	561662.850512104
1775	561745.878388716
1776	561341.898843053
1777	561939.41272551
1778	565193.726484817
1779	563604.537003846
1780	561407.542534118
1781	561227.796906364
1782	560535.314493719
1783	561306.827432989
1784	561510.545241922
1785	561296.082182642
1786	560787.02263226
1787	563150.985592086
1788	561319.814142892
1789	561458.622633952
1790	561012.059024709
1791	563726.936453148
1792	560947.849865426
1793	562169.766253997
1794	561432.651570161
1795	561329.675104143
1796	561532.873689363
1797	562426.849451116
1798	562324.544051051
1799	562100.627092569
1800	562021.537714084
1801	561638.245369052
1802	562384.597809105
1803	562459.35824404
1804	562480.968057174
1805	562583.036739832
1806	562526.300700958
1807	561597.027355976
1808	561391.530937348
1809	562372.91828712
1810	563640.119527307
1811	563351.444404224
1812	562416.461809071
1813	563530.437101478
1814	563742.061113034
1815	562653.062735781
1816	562727.402860154
1817	561841.895559297
1818	561672.147438535
1819	562203.759655838
1820	563650.291680095
1821	562021.815852649
1822	562335.607941283
1823	562844.673093401
1824	561031.46320875
1825	562377.487683582
1826	561054.360553318
1827	562360.668649794
1828	562367.949971335
1829	560607.157165662
1830	561733.0833588
1831	563617.341223459
1832	563326.051573482
1833	562429.327643703
1834	565522.721915521
1835	561588.017821749
1836	561462.908399441
1837	561361.387442728
1838	562724.000136386
1839	562333.800629581
1840	558757.499105436
1841	562280.977591192
1842	563824.615421284
1843	562724.227430424
1844	563963.746544568
1845	564945.881793358
1846	561142.993133976
1847	562375.119216542
1848	562375.757257928
1849	561382.677335377
1850	562231.353108756
1851	565746.208529375
1852	562204.485228036
1853	562516.885227178
1854	558803.894151802
1855	562102.903871543
1856	562474.909864599
1857	564281.486013143
1858	561277.77219984
1859	560624.34259538
1860	562421.359701171
1861	562492.209758075
1862	562852.904691806
1863	561542.796434747
1864	562052.689647295
1865	563179.477209879
1866	562137.147080862
1867	562676.741928552
1868	561900.959083234
1869	560265.355343611
1870	563224.65091992
1871	564618.388942236
1872	562504.994464293
1873	562564.506676258
1874	562149.148539462
1875	562005.429123657
1876	561520.907283117
1877	562813.143829399
1878	562812.923572993
1879	563143.213394875
1880	561869.419347907
1881	560554.183260584
1882	562150.754294937
1883	562637.78309234
1884	561898.50708874
1885	558780.553784948
1886	561861.043697115
1887	560213.462397763
1888	562287.991206122
1889	560466.397198846
1890	564517.584977766
1891	562231.559382743
1892	561840.871510046
1893	562493.284139542
1894	561947.2396672
1895	561260.656441725
1896	561988.386382618
1897	562013.316165553
1898	564322.540327846
1899	562672.429575428
1900	560131.277789356
1901	561667.157658826
1902	559817.899776313
1903	561427.667416313
1904	562126.389994288
1905	561561.460288907
1906	561662.454837239
1907	561561.304352999
1908	561196.912596971
1909	561490.308476633
1910	561039.673660381
1911	563295.33482721
1912	561128.795143725
1913	561474.661929592
1914	564293.536833454
1915	561053.86387998
1916	560738.104960698
1917	561515.633386279
1918	561635.933358379
1919	563265.647047051
1920	561662.866594862
1921	560360.284025236
1922	563307.224198663
1923	560475.686633893
1924	561177.728214077
1925	561484.400061741
1926	561475.806964741
1927	560318.067897208
1928	561431.251171204
1929	561545.763543094
1930	561410.880944664
1931	561514.652333548
1932	561321.959611582
1933	560956.653823421
1934	561636.023253547
1935	561646.245408268
1936	558756.705254707
1937	560075.302389686
1938	562429.811055596
1939	561906.358199165
1940	559965.431046946
1941	561074.551728948
1942	564734.524898231
1943	561663.657617943
1944	561545.042276232
1945	563134.715491822
1946	561568.369694987
1947	558104.415915141
1948	560122.444496885
1949	561857.429296265
1950	561325.121264108
1951	561875.800667526
1952	561996.943069947
1953	560358.724904383
1954	560864.625937213
1955	559752.904961531
1956	559769.308883589
1957	561007.502252613
1958	561051.130739742
1959	561146.776202285
1960	561030.689024348
1961	560735.043409543
1962	560965.640016024
1963	560860.302059578
1964	561449.743463549
1965	560638.237909943
1966	560847.94013677
1967	560311.342059049
1968	561336.460159068
1969	562456.911294634
1970	560860.274049293
1971	560178.588333762
1972	560749.756106717
1973	560206.145809521
1974	560673.218128694
1975	560883.123301973
1976	561157.295146584
1977	560422.012763474
1978	561011.288171226
1979	560962.531198048
1980	560229.302083178
1981	564197.712749416
1982	557272.242026236
1983	562254.865555118
1984	567778.729705024
1985	561055.242528326
1986	561613.712428635
1987	561406.236740314
1988	561290.833070292
1989	561068.840410704
1990	561013.309882352
1991	562033.931999097
1992	560792.413987803
1993	560269.948026432
1994	560686.884586376
1995	559942.979960267
1996	560949.970985841
1997	560639.792052684
1998	561795.914791465
1999	560890.56822457
[truncated: 6,951 more rows]
