# Supplementary material for: Identifying signals of memory from observations of animal movements
Source: Mov Ecol. 2024 Nov 18;12:72. doi: 10.1186/s40462-024-00510-9 (PMC11575436; doi:10.1186/s40462-024-00510-9)
Supplement: Supplementary file 1 — Supplementary Material 1. [file 40462_2024_510_MOESM1_ESM.zip › Memory_Movement-main/Brown_Bear_Thompson_etal_2022/data/GF1143_input/y_cases_all.csv]

	x
1	7598457.94377758
2	7598524.67683871
3	7598591.40989985
4	7598658.14296098
5	7598662.53812818
6	7598347.73116038
7	7598585.69419848
8	7598390.86378095
9	7598696.28002272
10	7598674.15065501
11	7598541.64036404
12	7598409.13007306
13	7598496.39613468
14	7598740.27646493
15	7598741.6698108
16	7598761.00696168
17	7598678.82322431
18	7598781.07951014
19	7598710.5918077
20	7598524.67376796
21	7598748.73923772
22	7598787.2205893
23	7599065.02861896
24	7599342.83664863
25	7599620.64467829
26	7599898.45270796
27	7600176.26073762
28	7600454.06876729
29	7600731.87679696
30	7600809.23579712
31	7600798.69089111
32	7601722.26609248
33	7602190.41700927
34	7602181.46956617
35	7602511.31722647
36	7602818.95269167
37	7602795.34863721
38	7602844.78895992
39	7603217.68333547
40	7603492.7104188
41	7603074.24613658
42	7602655.78185435
43	7602670.79539196
44	7602845.19864776
45	7604270.66420464
46	7604352.29861271
47	7604761.6520822
48	7605171.0055517
49	7605180.34824748
50	7604281.47257747
51	7605232.15875684
52	7605263.95328985
53	7605648.47953897
54	7605581.96615575
55	7605600.0500984
56	7605596.77809412
57	7605589.33276142
58	7605581.8835555
59	7605952.8012759
60	7606323.7189963
61	7606346.82206776
62	7606459.74183502
63	7606932.26555049
64	7609176.82010135
65	7609458.11661771
66	7609739.41313407
67	7609753.62274283
68	7609943.84733011
69	7613531.31224456
70	7615853.49884681
71	7618899.73831497
72	7621945.97778313
73	7621952.44642963
74	7623740.59755526
75	7624247.69981783
76	7627291.81074364
77	7630387.98295791
78	7630411.12323978
79	7630387.02560069
80	7630543.15009081
81	7630405.12714722
82	7630453.24116051
83	7630668.88552517
84	7630884.52988984
85	7630862.22687014
86	7630453.35860868
87	7632451.5089085
88	7633439.91341569
89	7634730.31470946
90	7636020.71600323
91	7636021.67654957
92	7634705.87289131
93	7634081.31706538
94	7635118.9983597
95	7635608.07086068
96	7636097.14336166
97	7636083.69037499
98	7638065.95107385
99	7639079.41378608
100	7641729.73199837
101	7642482.1058829
102	7643234.47976742
103	7643127.01209842
104	7641948.50044034
105	7641737.1450512
106	7641861.71237254
107	7642112.44616172
108	7642363.1799509
109	7642495.07978816
110	7641265.7657287
111	7641141.0382072
112	7639519.91386487
113	7638707.53019658
114	7637895.14652828
115	7637885.39506351
116	7637929.01647664
117	7637295.61536337
118	7636410.40704171
119	7634830.14618007
120	7633249.88531843
121	7633239.27505746
122	7631301.06234934
123	7630847.10752041
124	7630294.59426949
125	7630023.72769115
126	7629752.86111281
127	7629722.4873809
128	7628468.98490366
129	7628200.58369324
130	7628270.81286232
131	7627581.43836835
132	7627551.38434627
133	7627552.43782133
134	7627117.36855355
135	7626894.69643653
136	7626178.638441
137	7626299.26025151
138	7626419.88206202
139	7626540.50387253
140	7626661.12568305
141	7626781.74749356
142	7626902.36930407
143	7627022.99111458
144	7627143.61292509
145	7627890.3697554
146	7627476.01534949
147	7630887.96189619
148	7633619.65352073
149	7635382.37658753
150	7636465.11180732
151	7636510.67338735
152	7637546.34085055
153	7638155.3582074
154	7638114.0718268
155	7639800.12944174
156	7641486.18705667
157	7641503.21661001
158	7641685.98233477
159	7643507.75728968
160	7642371.96043824
161	7641839.39841261
162	7641306.83638698
163	7641307.08865606
164	7636729.56365195
165	7634052.18920364
166	7634986.84356235
167	7633723.79517733
168	7632460.7467923
169	7632421.13421484
170	7631684.37287686
171	7630154.0109493
172	7628949.14350223
173	7627916.46469932
174	7627509.24686545
175	7627474.08537106
176	7627521.94207313
177	7627100.62356828
178	7626147.02376841
179	7626010.77878413
180	7625874.53379986
181	7625876.0765698
182	7624429.53372395
183	7623839.69762582
184	7623765.29365951
185	7624483.3658386
186	7625201.43801768
187	7625202.57984498
188	7625313.10319901
189	7626288.47227913
190	7626273.8127135
191	7625637.64889403
192	7625001.48507455
193	7624987.12977224
194	7624989.75208379
195	7625053.07526159
196	7624158.0914779
197	7623832.0083105
198	7623505.9251431
199	7623179.8419757
200	7622882.34480776
201	7623786.38062963
202	7623896.11388191
203	7622832.11915835
204	7621768.12443479
205	7621802.86225901
206	7621868.48751
207	7622045.05254836
208	7621854.60885045
209	7623583.59929888
210	7625312.58974731
211	7625338.86402053
212	7626559.32349899
213	7627773.43002567
214	7631560.53389749
215	7634853.98307592
216	7638147.43225434
217	7638140.06469948
218	7639087.52489963
219	7641671.51686028
220	7641621.64135345
221	7641873.93019304
222	7642126.21903263
223	7642094.34775904
224	7641282.56241009
225	7638138.36873672
226	7637942.24640996
227	7637351.03600071
228	7636759.82559146
229	7636168.61518221
230	7635577.40477296
231	7635624.90003999
232	7635582.73996441
233	7637295.88900199
234	7639009.03803957
235	7639008.22655729
236	7640487.54939102
237	7640518.14681227
238	7640524.50690629
239	7640433.05478824
240	7640341.60267018
241	7637860.44363766
242	7637697.60534248
243	7637694.00837958
244	7637460.17097605
245	7637799.89673954
246	7638139.62250304
247	7636718.51016514
248	7635285.40026763
249	7634222.3025894
250	7631915.82224843
251	7629424.40412767
252	7629446.80310817
253	7629606.57390377
254	7629642.5488985
255	7629737.14582453
256	7629682.45211
257	7628396.92473894
258	7627887.22803825
259	7627050.10260666
260	7626728.07831581
261	7626678.66285812
262	7626629.24740042
263	7626271.24645435
264	7625913.24550828
265	7631615.12485499
266	7632557.91534268
267	7635535.32099342
268	7635531.86298505
269	7636787.45624518
270	7638043.04950531
271	7628758.05067448
272	7632703.8768021
273	7628737.58653196
274	7628772.38787024
275	7628098.99639734
276	7627425.60492443
277	7629336.57135685
278	7629362.37907459
279	7627956.57058263
280	7627985.20880361
281	7627133.69342272
282	7626282.17804183
283	7630089.19628269
284	7631327.85164064
285	7632408.59518927
286	7632482.69916177
287	7630009.12034485
288	7627535.54152794
289	7625061.96271103
290	7624267.62848749
291	7624274.85279793
292	7624380.09183347
293	7627673.00982766
294	7630965.92782185
295	7635074.59077389
296	7638226.30499298
297	7641378.01921208
298	7642491.92540837
299	7643917.09759541
300	7645342.26978245
301	7646026.59412094
302	7644659.93537521
303	7644685.55089981
304	7643169.07821069
305	7642054.95656563
306	7640940.83492058
307	7639923.61311891
308	7639193.60380953
309	7639184.16866627
310	7639038.17284978
311	7638564.58693499
312	7638091.0010202
313	7636442.88716334
314	7637888.29170127
315	7639106.23444224
316	7640136.15750533
317	7641565.62689581
318	7642995.09628628
319	7644873.79833225
320	7642264.70871552
321	7640383.34837328
322	7640376.03915044
323	7638965.85515457
324	7638802.68892709
325	7639141.39767881
326	7639449.98475918
327	7640419.08544876
328	7640393.11080107
329	7639713.07499477
330	7639033.03918847
331	7638122.9064945
332	7635376.05743476
333	7635368.73219385
334	7634925.71911452
335	7637617.17250515
336	7640308.62589578
337	7640025.98677778
338	7639540.30464523
339	7639526.85351375
340	7639578.13055235
341	7639325.8024373
342	7639073.47432225
343	7639212.68399021
344	7639155.21862805
345	7639106.83044215
346	7639229.9087307
347	7639073.11211495
348	7638916.31549921
349	7638075.91607253
350	7637639.87990824
351	7637619.20335154
352	7637286.52944558
353	7636479.36323501
354	7635672.19702443
355	7639392.65529734
356	7639382.17389397
357	7639501.02938354
358	7639619.88487312
359	7639413.93507053
360	7639207.98526795
361	7639002.03546536
362	7638979.58953878
363	7638953.85011091
364	7639162.79002788
365	7638530.65159222
366	7637898.51315656
367	7637667.77593616
368	7637650.65511392
369	7637691.22312901
370	7637302.61837926
371	7635415.07318513
372	7634236.91700188
373	7634293.29148432
374	7635546.71813357
375	7635526.43307621
376	7635560.32432885
377	7638132.1876371
378	7640704.05094535
379	7642871.48389611
380	7641165.69530375
381	7641606.04065192
382	7641128.60308944
383	7641168.44645959
384	7641208.28982975
385	7641705.61787852
386	7641211.61580369
387	7641190.19559969
388	7641182.93753261
389	7639554.63441017
390	7637926.33128774
391	7638267.19078729
392	7637626.75899368
393	7633313.89615506
394	7633316.10266266
395	7633804.28927135
396	7634292.47588004
397	7635326.37879997
398	7636360.2817199
399	7635573.87313806
400	7635608.27605374
401	7634469.33589714
402	7633330.39574055
403	7632191.45558395
404	7633639.48039267
405	7635405.12060268
406	7634423.161085
407	7630763.21759733
408	7627103.27410966
409	7627103.29851991
410	7621313.32728171
411	7619975.99346638
412	7620006.59457915
413	7620002.79584897
414	7619998.99711879
415	7619995.1983886
416	7619073.62449395
417	7619067.06726371
418	7619445.57010381
419	7619171.52584815
420	7618897.48159249
421	7618945.40585161
422	7618067.93717607
423	7617988.91707834
424	7618130.57994253
425	7618086.47172673
426	7618042.36351092
427	7618054.43454417
428	7617745.05693079
429	7618185.21667851
430	7618317.39513329
431	7616339.98968258
432	7614362.58423186
433	7614525.86329036
434	7613394.17612369
435	7612975.56157455
436	7610695.71091576
437	7612372.7825105
438	7614049.85410525
439	7616748.55798988
440	7617440.06111995
441	7617576.17151604
442	7617712.28191212
443	7618443.21160093
444	7618926.15929507
445	7619058.87068881
446	7618595.20158297
447	7618387.80196885
448	7618257.90639078
449	7617909.19798292
450	7617832.21408486
451	7617835.31928727
452	7617084.94193414
453	7617215.57012534
454	7617428.64451757
455	7615279.95934389
456	7613131.27417022
457	7610256.61518348
458	7611968.05690972
459	7613679.49863596
460	7613753.08434641
461	7614087.39167945
462	7614421.6990125
463	7614442.7884632
464	7614300.02080118
465	7614467.3769331
466	7614634.73306502
467	7614671.55063207
468	7614708.36819911
469	7614699.70424439
470	7615038.967511
471	7612036.7818919
472	7611933.66023529
473	7610792.36466793
474	7609651.06910057
475	7609657.43109107
476	7608983.67684363
477	7608896.19649247
478	7608416.30654771
479	7608268.03406219
480	7608119.76157668
481	7608122.65404438
482	7608992.93349699
483	7608858.91645612
484	7609261.21586594
485	7609784.67931095
486	7610308.14275595
487	7610312.84052896
488	7611157.87099291
489	7613090.04345754
490	7613193.26392733
491	7614698.53902247
492	7614660.9785828
493	7614673.04143089
494	7614754.98694396
495	7614780.04419566
496	7614767.9622813
497	7614612.31088196
498	7614456.65948262
499	7614452.71645421
500	7614810.71030727
501	7614648.48414307
502	7614673.65160679
503	7614386.76105707
504	7614099.87050736
505	7614122.47019122
506	7613282.34326213
507	7611492.97364254
508	7611950.81701033
509	7612561.80742401
510	7613172.79783769
511	7613189.93324499
512	7613865.81775441
513	7614461.52275002
514	7614463.75287883
515	7614692.59632031
516	7614797.71341257
517	7614801.26698461
518	7615196.5961623
519	7615021.17421492
520	7614842.23703346
521	7615188.79875269
522	7615174.11822925
523	7615148.69833456
524	7615148.74238995
525	7614923.26496534
526	7614302.01950194
527	7613519.629512
528	7612737.23952206
529	7612743.48650187
530	7613561.34912147
531	7614486.74349378
532	7614554.2483132
533	7614427.45148902
534	7614300.65466484
535	7614173.85784066
536	7614047.06101648
537	7613920.2641923
538	7613793.46736812
539	7613666.67054394
540	7613539.87371976
541	7613523.39212205
542	7613753.52425019
543	7613033.29587904
544	7613257.98889818
545	7614208.37744598
546	7615158.76599377
547	7615174.29366002
548	7616189.49111699
549	7616396.3268638
550	7618480.21226621
551	7618714.91207223
552	7618810.23819453
553	7618819.43900303
554	7618503.76702897
555	7618506.67910281
556	7618388.18376942
557	7617899.58571559
558	7618368.13576421
559	7618365.30224978
560	7618574.74377914
561	7618477.49562384
562	7618189.05287746
563	7618318.94698727
564	7618270.56496301
565	7618269.91540735
566	7618282.58222306
567	7618014.9160516
568	7617779.37172764
569	7618149.91009033
570	7618520.44845301
571	7618504.98056315
572	7618668.33879921
573	7617471.27689586
574	7616172.94023732
575	7616117.23878848
576	7616061.53733964
577	7616103.88421256
578	7615816.84640836
579	7615767.52128657
580	7616349.96295128
581	7616349.96295128
582	7616349.96295128
583	7616349.96295128
584	7616349.96295128
585	7616349.96295128
586	7616349.96295128
587	7616349.96295128
588	7616349.96295128
589	7616349.96295128
590	7616349.96295128
591	7616349.96295128
592	7616349.96295128
593	7616349.96295128
594	7616349.96295128
595	7616349.96295128
596	7616349.96295128
597	7616349.96295128
598	7616349.96295128
599	7616349.96295128
600	7616349.96295128
601	7616349.96295128
602	7616349.96295128
603	7616349.96295128
604	7616349.96295128
605	7616349.96295128
606	7616349.96295128
607	7616349.96295128
608	7616349.96295128
609	7616349.96295128
610	7616349.96295128
611	7616349.96295128
612	7616349.96295128
613	7616349.96295128
614	7616349.96295128
615	7616349.96295128
616	7616349.96295128
617	7616349.96295128
618	7616349.96295128
619	7616349.96295128
620	7616349.96295128
621	7616349.96295128
622	7616349.96295128
623	7616349.96295128
624	7616349.96295128
625	7616349.96295128
626	7616349.96295128
627	7616349.96295128
628	7616349.96295128
629	7616349.96295128
630	7616349.96295128
631	7616349.96295128
632	7616349.96295128
633	7616349.96295128
634	7616349.96295128
635	7616349.96295128
636	7616349.96295128
637	7616349.96295128
638	7616349.96295128
639	7616349.96295128
640	7616349.96295128
641	7616349.96295128
642	7616349.96295128
643	7616349.96295128
644	7616349.96295128
645	7616349.96295128
646	7616349.96295128
647	7616349.96295128
648	7616349.96295128
649	7616349.96295128
650	7616349.96295128
651	7616349.96295128
652	7616349.96295128
653	7616349.96295128
654	7616349.96295128
655	7616349.96295128
656	7616349.96295128
657	7616349.96295128
658	7616349.96295128
659	7616349.96295128
660	7616349.96295128
661	7616349.96295128
662	7616349.96295128
663	7616349.96295128
664	7616349.96295128
665	7616349.96295128
666	7616349.96295128
667	7616349.96295128
668	7616349.96295128
669	7616349.96295128
670	7616349.96295128
671	7616349.96295128
672	7616349.96295128
673	7616349.96295128
674	7616349.96295128
675	7616349.96295128
676	7616349.96295128
677	7616349.96295128
678	7616349.96295128
679	7616349.96295128
680	7616349.96295128
681	7616349.96295128
682	7616349.96295128
683	7616349.96295128
684	7616349.96295128
685	7616349.96295128
686	7616349.96295128
687	7616349.96295128
688	7616349.96295128
689	7616349.96295128
690	7616349.96295128
691	7616349.96295128
692	7616349.96295128
693	7616349.96295128
694	7616349.96295128
695	7616349.96295128
696	7616349.96295128
697	7616349.96295128
698	7616349.96295128
699	7616349.96295128
700	7616349.96295128
701	7616349.96295128
702	7616349.96295128
703	7616349.96295128
704	7616349.96295128
705	7616349.96295128
706	7616349.96295128
707	7616349.96295128
708	7616349.96295128
709	7616349.96295128
710	7616349.96295128
711	7616349.96295128
712	7616349.96295128
713	7616349.96295128
714	7616349.96295128
715	7616349.96295128
716	7616349.96295128
717	7616349.96295128
718	7616349.96295128
719	7616349.96295128
720	7616349.96295128
721	7616349.96295128
722	7616349.96295128
723	7616349.96295128
724	7616349.96295128
725	7616349.96295128
726	7616349.96295128
727	7616349.96295128
728	7616349.96295128
729	7616349.96295128
730	7616349.96295128
731	7616349.96295128
732	7616349.96295128
733	7616349.96295128
734	7616349.96295128
735	7616349.96295128
736	7616349.96295128
737	7616349.96295128
738	7616349.96295128
739	7616349.96295128
740	7616349.96295128
741	7616349.96295128
742	7616349.96295128
743	7616349.96295128
744	7616349.96295128
745	7616349.96295128
746	7616349.96295128
747	7616349.96295128
748	7616349.96295128
749	7616349.96295128
750	7616349.96295128
751	7616349.96295128
752	7616349.96295128
753	7616349.96295128
754	7616349.96295128
755	7616349.96295128
756	7616349.96295128
757	7616349.96295128
758	7616349.96295128
759	7616349.96295128
760	7616349.96295128
761	7616349.96295128
762	7616349.96295128
763	7616349.96295128
764	7616349.96295128
765	7616349.96295128
766	7616349.96295128
767	7616349.96295128
768	7616349.96295128
769	7616349.96295128
770	7616349.96295128
771	7616349.96295128
772	7616349.96295128
773	7616349.96295128
774	7616349.96295128
775	7616349.96295128
776	7616349.96295128
777	7616349.96295128
778	7616349.96295128
779	7616349.96295128
780	7616349.96295128
781	7616349.96295128
782	7616349.96295128
783	7616349.96295128
784	7616349.96295128
785	7616349.96295128
786	7616349.96295128
787	7616349.96295128
788	7616349.96295128
789	7616349.96295128
790	7616349.96295128
791	7616349.96295128
792	7616349.96295128
793	7616349.96295128
794	7616349.96295128
795	7616349.96295128
796	7616349.96295128
797	7616349.96295128
798	7616349.96295128
799	7616349.96295128
800	7616349.96295128
801	7616349.96295128
802	7616349.96295128
803	7616349.96295128
804	7616349.96295128
805	7616349.96295128
806	7616349.96295128
807	7616349.96295128
808	7616349.96295128
809	7616349.96295128
810	7616349.96295128
811	7616349.96295128
812	7616349.96295128
813	7616349.96295128
814	7616349.96295128
815	7616349.96295128
816	7616349.96295128
817	7616349.96295128
818	7616349.96295128
819	7616349.96295128
820	7616349.96295128
821	7616349.96295128
822	7616349.96295128
823	7616349.96295128
824	7616349.96295128
825	7616349.96295128
826	7616349.96295128
827	7616349.96295128
828	7616349.96295128
829	7616349.96295128
830	7616349.96295128
831	7616349.96295128
832	7616349.96295128
833	7616349.96295128
834	7616349.96295128
835	7616349.96295128
836	7616349.96295128
837	7616349.96295128
838	7616349.96295128
839	7616349.96295128
840	7616349.96295128
841	7616349.96295128
842	7616349.96295128
843	7616349.96295128
844	7616349.96295128
845	7616349.96295128
846	7616349.96295128
847	7616349.96295128
848	7616349.96295128
849	7616349.96295128
850	7616349.96295128
851	7616349.96295128
852	7616349.96295128
853	7616349.96295128
854	7616349.96295128
855	7616349.96295128
856	7616349.96295128
857	7616349.96295128
858	7616349.96295128
859	7616349.96295128
860	7616349.96295128
861	7616349.96295128
862	7616349.96295128
863	7616349.96295128
864	7616349.96295128
865	7616349.96295128
866	7616349.96295128
867	7616349.96295128
868	7616349.96295128
869	7616349.96295128
870	7616349.96295128
871	7616349.96295128
872	7616349.96295128
873	7616349.96295128
874	7616349.96295128
875	7616349.96295128
876	7616349.96295128
877	7616349.96295128
878	7616349.96295128
879	7616349.96295128
880	7616349.96295128
881	7616349.96295128
882	7616349.96295128
883	7616349.96295128
884	7616349.96295128
885	7616349.96295128
886	7616349.96295128
887	7616349.96295128
888	7616349.96295128
889	7616349.96295128
890	7616349.96295128
891	7616349.96295128
892	7616349.96295128
893	7616349.96295128
894	7616349.96295128
895	7616349.96295128
896	7616349.96295128
897	7616349.96295128
898	7616349.96295128
899	7616349.96295128
900	7616349.96295128
901	7616349.96295128
902	7616349.96295128
903	7616349.96295128
904	7616349.96295128
905	7616349.96295128
906	7616349.96295128
907	7616349.96295128
908	7616349.96295128
909	7616349.96295128
910	7616349.96295128
911	7616349.96295128
912	7616349.96295128
913	7616349.96295128
914	7616349.96295128
915	7616349.96295128
916	7616349.96295128
917	7616349.96295128
918	7616349.96295128
919	7616349.96295128
920	7616349.96295128
921	7616349.96295128
922	7616349.96295128
923	7616349.96295128
924	7616349.96295128
925	7616349.96295128
926	7616349.96295128
927	7616349.96295128
928	7616349.96295128
929	7616349.96295128
930	7616349.96295128
931	7616349.96295128
932	7616349.96295128
933	7616349.96295128
934	7616349.96295128
935	7616349.96295128
936	7616349.96295128
937	7616349.96295128
938	7616349.96295128
939	7616349.96295128
940	7616349.96295128
941	7616349.96295128
942	7616349.96295128
943	7616349.96295128
944	7616349.96295128
945	7616349.96295128
946	7616349.96295128
947	7616349.96295128
948	7616349.96295128
949	7616349.96295128
950	7616349.96295128
951	7616349.96295128
952	7616349.96295128
953	7616349.96295128
954	7616349.96295128
955	7616349.96295128
956	7616349.96295128
957	7616349.96295128
958	7616349.96295128
959	7616349.96295128
960	7616349.96295128
961	7616349.96295128
962	7616349.96295128
963	7616349.96295128
964	7616349.96295128
965	7616349.96295128
966	7616349.96295128
967	7616349.96295128
968	7616349.96295128
969	7616349.96295128
970	7616349.96295128
971	7616349.96295128
972	7616349.96295128
973	7616349.96295128
974	7616349.96295128
975	7616349.96295128
976	7616349.96295128
977	7616349.96295128
978	7616349.96295128
979	7616349.96295128
980	7616349.96295128
981	7616349.96295128
982	7616349.96295128
983	7616349.96295128
984	7616349.96295128
985	7616349.96295128
986	7616349.96295128
987	7616349.96295128
988	7616349.96295128
989	7616349.96295128
990	7616349.96295128
991	7616349.96295128
992	7616349.96295128
993	7616349.96295128
994	7616349.96295128
995	7616349.96295128
996	7616349.96295128
997	7616349.96295128
998	7616349.96295128
999	7616349.96295128
1000	7616349.96295128
1001	7616349.96295128
1002	7616349.96295128
1003	7616349.96295128
1004	7616349.96295128
1005	7616349.96295128
1006	7616349.96295128
1007	7616349.96295128
1008	7616349.96295128
1009	7616349.96295128
1010	7616349.96295128
1011	7616349.96295128
1012	7616349.96295128
1013	7616349.96295128
1014	7616349.96295128
1015	7616349.96295128
1016	7616349.96295128
1017	7616349.96295128
1018	7616349.96295128
1019	7616349.96295128
1020	7616349.96295128
1021	7616349.96295128
1022	7616349.96295128
1023	7616349.96295128
1024	7616349.96295128
1025	7616349.96295128
1026	7616349.96295128
1027	7616349.96295128
1028	7616349.96295128
1029	7616349.96295128
1030	7616349.96295128
1031	7616349.96295128
1032	7616349.96295128
1033	7616349.96295128
1034	7616349.96295128
1035	7616349.96295128
1036	7616349.96295128
1037	7616349.96295128
1038	7616349.96295128
1039	7616349.96295128
1040	7616349.96295128
1041	7616349.96295128
1042	7616349.96295128
1043	7616349.96295128
1044	7616349.96295128
1045	7616349.96295128
1046	7616349.96295128
1047	7616349.96295128
1048	7616349.96295128
1049	7616349.96295128
1050	7616349.96295128
1051	7616349.96295128
1052	7616349.96295128
1053	7616349.96295128
1054	7616349.96295128
1055	7616349.96295128
1056	7616349.96295128
1057	7616349.96295128
1058	7616349.96295128
1059	7616349.96295128
1060	7616349.96295128
1061	7616349.96295128
1062	7616349.96295128
1063	7616349.96295128
1064	7616349.96295128
1065	7616349.96295128
1066	7616349.96295128
1067	7616349.96295128
1068	7616349.96295128
1069	7616349.96295128
1070	7616349.96295128
1071	7616349.96295128
1072	7616349.96295128
1073	7616349.96295128
1074	7616349.96295128
1075	7616349.96295128
1076	7616349.96295128
1077	7616349.96295128
1078	7616349.96295128
1079	7616349.96295128
1080	7616349.96295128
1081	7616349.96295128
1082	7616349.96295128
1083	7616349.96295128
1084	7616349.96295128
1085	7616349.96295128
1086	7616349.96295128
1087	7616349.96295128
1088	7616349.96295128
1089	7616349.96295128
1090	7616349.96295128
1091	7616349.96295128
1092	7616349.96295128
1093	7616349.96295128
1094	7616349.96295128
1095	7616349.96295128
1096	7616349.96295128
1097	7616349.96295128
1098	7616349.96295128
1099	7616349.96295128
1100	7616349.96295128
1101	7616349.96295128
1102	7616349.96295128
1103	7616349.96295128
1104	7616349.96295128
1105	7616349.96295128
1106	7616349.96295128
1107	7616349.96295128
1108	7616349.96295128
1109	7616349.96295128
1110	7616349.96295128
1111	7616349.96295128
1112	7616349.96295128
1113	7616349.96295128
1114	7616349.96295128
1115	7616349.96295128
1116	7616349.96295128
1117	7616349.96295128
1118	7616349.96295128
1119	7616349.96295128
1120	7616349.96295128
1121	7616349.96295128
1122	7616349.96295128
1123	7616349.96295128
1124	7616349.96295128
1125	7616349.96295128
1126	7616349.96295128
1127	7616349.96295128
1128	7616349.96295128
1129	7616349.96295128
1130	7616349.96295128
1131	7616349.96295128
1132	7616349.96295128
1133	7616349.96295128
1134	7616349.96295128
1135	7616349.96295128
1136	7616349.96295128
1137	7616349.96295128
1138	7616349.96295128
1139	7616349.96295128
1140	7616349.96295128
1141	7616349.96295128
1142	7616349.96295128
1143	7616349.96295128
1144	7616349.96295128
1145	7616349.96295128
1146	7616349.96295128
1147	7616349.96295128
1148	7616349.96295128
1149	7616349.96295128
1150	7616349.96295128
1151	7616349.96295128
1152	7616349.96295128
1153	7616349.96295128
1154	7616349.96295128
1155	7616349.96295128
1156	7616349.96295128
1157	7616349.96295128
1158	7616349.96295128
1159	7616349.96295128
1160	7616349.96295128
1161	7616349.96295128
1162	7616349.96295128
1163	7616349.96295128
1164	7616349.96295128
1165	7616349.96295128
1166	7616349.96295128
1167	7616349.96295128
1168	7616349.96295128
1169	7616349.96295128
1170	7616349.96295128
1171	7616349.96295128
1172	7616349.96295128
1173	7616349.96295128
1174	7616349.96295128
1175	7616349.96295128
1176	7616349.96295128
1177	7616349.96295128
1178	7616349.96295128
1179	7616349.96295128
1180	7616349.96295128
1181	7616349.96295128
1182	7616349.96295128
1183	7616349.96295128
1184	7616349.96295128
1185	7616349.96295128
1186	7616349.96295128
1187	7616349.96295128
1188	7616349.96295128
1189	7616349.96295128
1190	7616349.96295128
1191	7616349.96295128
1192	7616349.96295128
1193	7616349.96295128
1194	7616349.96295128
1195	7616349.96295128
1196	7616349.96295128
1197	7616349.96295128
1198	7616349.96295128
1199	7616349.96295128
1200	7616349.96295128
1201	7616349.96295128
1202	7616349.96295128
1203	7616349.96295128
1204	7616349.96295128
1205	7616349.96295128
1206	7616349.96295128
1207	7616349.96295128
1208	7616349.96295128
1209	7616349.96295128
1210	7616349.96295128
1211	7616349.96295128
1212	7616349.96295128
1213	7616349.96295128
1214	7616349.96295128
1215	7616349.96295128
1216	7616349.96295128
1217	7616349.96295128
1218	7616349.96295128
1219	7616349.96295128
1220	7616349.96295128
1221	7616349.96295128
1222	7616349.96295128
1223	7616349.96295128
1224	7616349.96295128
1225	7616349.96295128
1226	7616349.96295128
1227	7616349.96295128
1228	7616349.96295128
1229	7616349.96295128
1230	7616349.96295128
1231	7616349.96295128
1232	7616349.96295128
1233	7616349.96295128
1234	7616349.96295128
1235	7616349.96295128
1236	7616349.96295128
1237	7616349.96295128
1238	7616349.96295128
1239	7616349.96295128
1240	7616349.96295128
1241	7616349.96295128
1242	7616349.96295128
1243	7616349.96295128
1244	7616349.96295128
1245	7616349.96295128
1246	7616349.96295128
1247	7616349.96295128
1248	7616349.96295128
1249	7616349.96295128
1250	7616349.96295128
1251	7616349.96295128
1252	7616349.96295128
1253	7616349.96295128
1254	7616349.96295128
1255	7616349.96295128
1256	7616349.96295128
1257	7616349.96295128
1258	7616349.96295128
1259	7616349.96295128
1260	7616349.96295128
1261	7616349.96295128
1262	7616349.96295128
1263	7616349.96295128
1264	7616349.96295128
1265	7616349.96295128
1266	7616349.96295128
1267	7616349.96295128
1268	7616349.96295128
1269	7616349.96295128
1270	7616349.96295128
1271	7616349.96295128
1272	7616349.96295128
1273	7616349.96295128
1274	7616349.96295128
1275	7616349.96295128
1276	7616349.96295128
1277	7616349.96295128
1278	7616349.96295128
1279	7616349.96295128
1280	7616349.96295128
1281	7616349.96295128
1282	7616349.96295128
1283	7616349.96295128
1284	7616349.96295128
1285	7616349.96295128
1286	7616349.96295128
1287	7616349.96295128
1288	7616349.96295128
1289	7616349.96295128
1290	7616349.96295128
1291	7616349.96295128
1292	7616349.96295128
1293	7616349.96295128
1294	7616349.96295128
1295	7616349.96295128
1296	7616349.96295128
1297	7616349.96295128
1298	7616349.96295128
1299	7616349.96295128
1300	7616349.96295128
1301	7616349.96295128
1302	7616349.96295128
1303	7616349.96295128
1304	7616349.96295128
1305	7616349.96295128
1306	7616349.96295128
1307	7616349.96295128
1308	7616349.96295128
1309	7616349.96295128
1310	7616349.96295128
1311	7616349.96295128
1312	7616349.96295128
1313	7616349.96295128
1314	7616349.96295128
1315	7616349.96295128
1316	7616349.96295128
1317	7616349.96295128
1318	7616349.96295128
1319	7616349.96295128
1320	7616349.96295128
1321	7616349.96295128
1322	7616349.96295128
1323	7616349.96295128
1324	7616349.96295128
1325	7616349.96295128
1326	7616349.96295128
1327	7616349.96295128
1328	7616349.96295128
1329	7616349.96295128
1330	7616349.96295128
1331	7616349.96295128
1332	7616349.96295128
1333	7616349.96295128
1334	7616349.96295128
1335	7616349.96295128
1336	7616349.96295128
1337	7616349.96295128
1338	7616349.96295128
1339	7616349.96295128
1340	7616349.96295128
1341	7616349.96295128
1342	7616349.96295128
1343	7616349.96295128
1344	7616349.96295128
1345	7616349.96295128
1346	7616349.96295128
1347	7616349.96295128
1348	7616349.96295128
1349	7616349.96295128
1350	7616349.96295128
1351	7616349.96295128
1352	7616349.96295128
1353	7616349.96295128
1354	7616349.96295128
1355	7616349.96295128
1356	7616349.96295128
1357	7616349.96295128
1358	7616349.96295128
1359	7616349.96295128
1360	7616349.96295128
1361	7616349.96295128
1362	7616349.96295128
1363	7616349.96295128
1364	7616349.96295128
1365	7616349.96295128
1366	7616349.96295128
1367	7616349.96295128
1368	7616349.96295128
1369	7616349.96295128
1370	7616349.96295128
1371	7616349.96295128
1372	7616349.96295128
1373	7616349.96295128
1374	7616349.96295128
1375	7616349.96295128
1376	7616349.96295128
1377	7616349.96295128
1378	7616349.96295128
1379	7616349.96295128
1380	7616349.96295128
1381	7616349.96295128
1382	7616349.96295128
1383	7616349.96295128
1384	7616349.96295128
1385	7616349.96295128
1386	7616349.96295128
1387	7616349.96295128
1388	7616349.96295128
1389	7616349.96295128
1390	7616349.96295128
1391	7616349.96295128
1392	7616349.96295128
1393	7616349.96295128
1394	7616349.96295128
1395	7616349.96295128
1396	7616349.96295128
1397	7616349.96295128
1398	7616349.96295128
1399	7616349.96295128
1400	7616349.96295128
1401	7616349.96295128
1402	7616349.96295128
1403	7616349.96295128
1404	7616349.96295128
1405	7616349.96295128
1406	7616349.96295128
1407	7616349.96295128
1408	7616349.96295128
1409	7616349.96295128
1410	7616349.96295128
1411	7616349.96295128
1412	7616349.96295128
1413	7616349.96295128
1414	7616349.96295128
1415	7616349.96295128
1416	7616349.96295128
1417	7616349.96295128
1418	7616349.96295128
1419	7616349.96295128
1420	7616349.96295128
1421	7616349.96295128
1422	7616349.96295128
1423	7616349.96295128
1424	7616349.96295128
1425	7616349.96295128
1426	7616349.96295128
1427	7616349.96295128
1428	7616349.96295128
1429	7616349.96295128
1430	7616349.96295128
1431	7616349.96295128
1432	7616349.96295128
1433	7616349.96295128
1434	7616349.96295128
1435	7616349.96295128
1436	7616349.96295128
1437	7616349.96295128
1438	7616349.96295128
1439	7616349.96295128
1440	7616349.96295128
1441	7616349.96295128
1442	7616349.96295128
1443	7616349.96295128
1444	7616349.96295128
1445	7616349.96295128
1446	7616349.96295128
1447	7616349.96295128
1448	7616349.96295128
1449	7616349.96295128
1450	7616349.96295128
1451	7616349.96295128
1452	7616349.96295128
1453	7616349.96295128
1454	7616349.96295128
1455	7616349.96295128
1456	7616349.96295128
1457	7616349.96295128
1458	7616349.96295128
1459	7616349.96295128
1460	7616349.96295128
1461	7616349.96295128
1462	7616349.96295128
1463	7616349.96295128
1464	7616349.96295128
1465	7616349.96295128
1466	7616349.96295128
1467	7616349.96295128
1468	7616349.96295128
1469	7616349.96295128
1470	7616349.96295128
1471	7616349.96295128
1472	7616349.96295128
1473	7616349.96295128
1474	7616349.96295128
1475	7616349.96295128
1476	7616349.96295128
1477	7616349.96295128
1478	7616349.96295128
1479	7616349.96295128
1480	7616349.96295128
1481	7616349.96295128
1482	7616349.96295128
1483	7616349.96295128
1484	7616349.96295128
1485	7616349.96295128
1486	7616349.96295128
1487	7616349.96295128
1488	7616349.96295128
1489	7616349.96295128
1490	7616349.96295128
1491	7616349.96295128
1492	7616349.96295128
1493	7616349.96295128
1494	7616349.96295128
1495	7616349.96295128
1496	7616349.96295128
1497	7616349.96295128
1498	7616349.96295128
1499	7616349.96295128
1500	7616349.96295128
1501	7616349.96295128
1502	7616349.96295128
1503	7616349.96295128
1504	7616349.96295128
1505	7616349.96295128
1506	7616349.96295128
1507	7616349.96295128
1508	7616349.96295128
1509	7616349.96295128
1510	7616349.96295128
1511	7616349.96295128
1512	7616349.96295128
1513	7616349.96295128
1514	7616349.96295128
1515	7616349.96295128
1516	7616349.96295128
1517	7616349.96295128
1518	7616349.96295128
1519	7616349.96295128
1520	7616349.96295128
1521	7616349.96295128
1522	7616349.96295128
1523	7616349.96295128
1524	7616349.96295128
1525	7616349.96295128
1526	7616349.96295128
1527	7616349.96295128
1528	7616349.96295128
1529	7616349.96295128
1530	7616349.96295128
1531	7616349.96295128
1532	7616349.96295128
1533	7616349.96295128
1534	7616349.96295128
1535	7616349.96295128
1536	7616349.96295128
1537	7616349.96295128
1538	7616349.96295128
1539	7616349.96295128
1540	7616349.96295128
1541	7616349.96295128
1542	7616349.96295128
1543	7616349.96295128
1544	7616349.96295128
1545	7616349.96295128
1546	7616349.96295128
1547	7616349.96295128
1548	7616349.96295128
1549	7616349.96295128
1550	7616349.96295128
1551	7616349.96295128
1552	7616349.96295128
1553	7616349.96295128
1554	7616349.96295128
1555	7616349.96295128
1556	7616349.96295128
1557	7616349.96295128
1558	7616349.96295128
1559	7616349.96295128
1560	7616349.96295128
1561	7616349.96295128
1562	7616349.96295128
1563	7616349.96295128
1564	7616349.96295128
1565	7616349.96295128
1566	7616349.96295128
1567	7616349.96295128
1568	7616349.96295128
1569	7616349.96295128
1570	7616349.96295128
1571	7616349.96295128
1572	7616349.96295128
1573	7616349.96295128
1574	7616349.96295128
1575	7616349.96295128
1576	7616349.96295128
1577	7616349.96295128
1578	7616349.96295128
1579	7616349.96295128
1580	7616349.96295128
1581	7616349.96295128
1582	7616349.96295128
1583	7616349.96295128
1584	7616349.96295128
1585	7616349.96295128
1586	7616349.96295128
1587	7616349.96295128
1588	7616349.96295128
1589	7616349.96295128
1590	7616349.96295128
1591	7616349.96295128
1592	7616349.96295128
1593	7616349.96295128
1594	7616349.96295128
1595	7616349.96295128
1596	7616349.96295128
1597	7616349.96295128
1598	7616349.96295128
1599	7616349.96295128
1600	7616349.96295128
1601	7616349.96295128
1602	7616349.96295128
1603	7616349.96295128
1604	7616349.96295128
1605	7616349.96295128
1606	7616349.96295128
1607	7616349.96295128
1608	7616349.96295128
1609	7616349.96295128
1610	7616349.96295128
1611	7616349.96295128
1612	7616349.96295128
1613	7616349.96295128
1614	7616349.96295128
1615	7616349.96295128
1616	7616349.96295128
1617	7616349.96295128
1618	7616349.96295128
1619	7616349.96295128
1620	7616349.96295128
1621	7616349.96295128
1622	7616349.96295128
1623	7616349.96295128
1624	7616349.96295128
1625	7616349.96295128
1626	7616349.96295128
1627	7616349.96295128
1628	7616349.96295128
1629	7616349.96295128
1630	7616349.96295128
1631	7616349.96295128
1632	7616349.96295128
1633	7616349.96295128
1634	7616349.96295128
1635	7616349.96295128
1636	7616349.96295128
1637	7616349.96295128
1638	7616349.96295128
1639	7616349.96295128
1640	7616349.96295128
1641	7616349.96295128
1642	7616349.96295128
1643	7616349.96295128
1644	7616349.96295128
1645	7616349.96295128
1646	7616349.96295128
1647	7616349.96295128
1648	7616349.96295128
1649	7616349.96295128
1650	7616349.96295128
1651	7616349.96295128
1652	7616349.96295128
1653	7616349.96295128
1654	7616349.96295128
1655	7616349.96295128
1656	7616349.96295128
1657	7616349.96295128
1658	7616349.96295128
1659	7616349.96295128
1660	7616349.96295128
1661	7616349.96295128
1662	7616349.96295128
1663	7616349.96295128
1664	7616349.96295128
1665	7616349.96295128
1666	7616349.96295128
1667	7616349.96295128
1668	7616349.96295128
1669	7616349.96295128
1670	7616349.96295128
1671	7616349.96295128
1672	7616349.96295128
1673	7616349.96295128
1674	7616349.96295128
1675	7616349.96295128
1676	7616349.96295128
1677	7616349.96295128
1678	7616349.96295128
1679	7616349.96295128
1680	7616349.96295128
1681	7616349.96295128
1682	7616349.96295128
1683	7616349.96295128
1684	7616349.96295128
1685	7616349.96295128
1686	7616349.96295128
1687	7616349.96295128
1688	7616349.96295128
1689	7616349.96295128
1690	7616349.96295128
1691	7616349.96295128
1692	7616349.96295128
1693	7616349.96295128
1694	7616349.96295128
1695	7616349.96295128
1696	7616349.96295128
1697	7616349.96295128
1698	7616349.96295128
1699	7616349.96295128
1700	7616349.96295128
1701	7616349.96295128
1702	7616349.96295128
1703	7616349.96295128
1704	7616349.96295128
1705	7616349.96295128
1706	7616349.96295128
1707	7616349.96295128
1708	7616349.96295128
1709	7616349.96295128
1710	7616349.96295128
1711	7616349.96295128
1712	7616349.96295128
1713	7616349.96295128
1714	7616349.96295128
1715	7616349.96295128
1716	7616349.96295128
1717	7616349.96295128
1718	7616349.96295128
1719	7616349.96295128
1720	7616349.96295128
1721	7616349.96295128
1722	7616349.96295128
1723	7616349.96295128
1724	7616349.96295128
1725	7616349.96295128
1726	7616349.96295128
1727	7616349.96295128
1728	7616349.96295128
1729	7616349.96295128
1730	7616349.96295128
1731	7616349.96295128
1732	7616349.96295128
1733	7616349.96295128
1734	7616349.96295128
1735	7616349.96295128
1736	7616349.96295128
1737	7616349.96295128
1738	7616349.96295128
1739	7616349.96295128
1740	7616349.96295128
1741	7616349.96295128
1742	7616349.96295128
1743	7616349.96295128
1744	7616349.96295128
1745	7616349.96295128
1746	7616349.96295128
1747	7616349.96295128
1748	7616349.96295128
1749	7616349.96295128
1750	7616349.96295128
1751	7616349.96295128
1752	7616349.96295128
1753	7616349.96295128
1754	7616349.96295128
1755	7616349.96295128
1756	7616349.96295128
1757	7616349.96295128
1758	7616349.96295128
1759	7616349.96295128
1760	7616349.96295128
1761	7616349.96295128
1762	7616349.96295128
1763	7616349.96295128
1764	7616349.96295128
1765	7616349.96295128
1766	7616349.96295128
1767	7616349.96295128
1768	7616349.96295128
1769	7616349.96295128
1770	7616349.96295128
1771	7616349.96295128
1772	7616349.96295128
1773	7616349.96295128
1774	7616349.96295128
1775	7616349.96295128
1776	7616349.96295128
1777	7616349.96295128
1778	7616349.96295128
1779	7616349.96295128
1780	7616349.96295128
1781	7616349.96295128
1782	7616349.96295128
1783	7616349.96295128
1784	7616349.96295128
1785	7616349.96295128
1786	7616349.96295128
1787	7616349.96295128
1788	7616349.96295128
1789	7616349.96295128
1790	7616349.96295128
1791	7616349.96295128
1792	7616349.96295128
1793	7616349.96295128
1794	7616349.96295128
1795	7616349.96295128
1796	7616349.96295128
1797	7616349.96295128
1798	7616349.96295128
1799	7616349.96295128
1800	7616349.96295128
1801	7616349.96295128
1802	7616349.96295128
1803	7616349.96295128
1804	7616349.96295128
1805	7616349.96295128
1806	7616349.96295128
1807	7616349.96295128
1808	7616349.96295128
1809	7616349.96295128
1810	7616349.96295128
1811	7616349.96295128
1812	7616349.96295128
1813	7616349.96295128
1814	7616349.96295128
1815	7616349.96295128
1816	7616349.96295128
1817	7616349.96295128
1818	7616349.96295128
1819	7616349.96295128
1820	7616349.96295128
1821	7616349.96295128
1822	7616349.96295128
1823	7616349.96295128
1824	7616349.96295128
1825	7616349.96295128
1826	7616349.96295128
1827	7616349.96295128
1828	7616349.96295128
1829	7616349.96295128
1830	7616349.96295128
1831	7616349.96295128
1832	7616349.96295128
1833	7616349.96295128
1834	7616349.96295128
1835	7616349.96295128
1836	7616349.96295128
1837	7616349.96295128
1838	7616349.96295128
1839	7616349.96295128
1840	7616349.96295128
1841	7616349.96295128
1842	7616349.96295128
1843	7616349.96295128
1844	7616349.96295128
1845	7616349.96295128
1846	7616349.96295128
1847	7616349.96295128
1848	7616349.96295128
1849	7616349.96295128
1850	7616349.96295128
1851	7616349.96295128
1852	7616349.96295128
1853	7616349.96295128
1854	7616349.96295128
1855	7616349.96295128
1856	7616349.96295128
1857	7616349.96295128
1858	7616349.96295128
1859	7616349.96295128
1860	7616349.96295128
1861	7616349.96295128
1862	7616349.96295128
1863	7616349.96295128
1864	7616349.96295128
1865	7616349.96295128
1866	7616349.96295128
1867	7616349.96295128
1868	7616349.96295128
1869	7616349.96295128
1870	7616349.96295128
1871	7616349.96295128
1872	7616349.96295128
1873	7616349.96295128
1874	7616349.96295128
1875	7616349.96295128
1876	7616349.96295128
1877	7616349.96295128
1878	7616349.96295128
1879	7616349.96295128
1880	7616349.96295128
1881	7616349.96295128
1882	7616349.96295128
1883	7616349.96295128
1884	7616349.96295128
1885	7616349.96295128
1886	7616349.96295128
1887	7616349.96295128
1888	7616349.96295128
1889	7616349.96295128
1890	7616349.96295128
1891	7616349.96295128
1892	7616349.96295128
1893	7616349.96295128
1894	7616349.96295128
1895	7616349.96295128
1896	7616349.96295128
1897	7616349.96295128
1898	7616349.96295128
1899	7616349.96295128
1900	7616349.96295128
1901	7616349.96295128
1902	7616349.96295128
1903	7616349.96295128
1904	7616349.96295128
1905	7616349.96295128
1906	7616349.96295128
1907	7616349.96295128
1908	7616349.96295128
1909	7616349.96295128
1910	7616349.96295128
1911	7616349.96295128
1912	7616349.96295128
1913	7616349.96295128
1914	7616349.96295128
1915	7616349.96295128
1916	7616349.96295128
1917	7616349.96295128
1918	7616349.96295128
1919	7616349.96295128
1920	7616349.96295128
1921	7616349.96295128
1922	7616349.96295128
1923	7616349.96295128
1924	7616349.96295128
1925	7616349.96295128
1926	7616349.96295128
1927	7616349.96295128
1928	7616349.96295128
1929	7616349.96295128
1930	7616349.96295128
1931	7616349.96295128
1932	7616349.96295128
1933	7616349.96295128
1934	7616349.96295128
1935	7616349.96295128
1936	7616349.96295128
1937	7616349.96295128
1938	7616349.96295128
1939	7616349.96295128
1940	7616349.96295128
1941	7616349.96295128
1942	7616349.96295128
1943	7616349.96295128
1944	7616349.96295128
1945	7616349.96295128
1946	7616349.96295128
1947	7616349.96295128
1948	7616349.96295128
1949	7616349.96295128
1950	7616349.96295128
1951	7616349.96295128
1952	7616349.96295128
1953	7616349.96295128
1954	7616349.96295128
1955	7616349.96295128
1956	7616349.96295128
1957	7616349.96295128
1958	7616349.96295128
1959	7616349.96295128
1960	7616349.96295128
1961	7616349.96295128
1962	7616349.96295128
1963	7616349.96295128
1964	7616349.96295128
1965	7616349.96295128
1966	7616349.96295128
1967	7616349.96295128
1968	7616349.96295128
1969	7616349.96295128
1970	7616349.96295128
1971	7616349.96295128
1972	7616349.96295128
1973	7616349.96295128
1974	7616349.96295128
1975	7616349.96295128
1976	7616349.96295128
1977	7616349.96295128
1978	7616349.96295128
1979	7616349.96295128
1980	7616349.96295128
1981	7616349.96295128
1982	7616349.96295128
1983	7616349.96295128
1984	7616349.96295128
1985	7616349.96295128
1986	7616349.96295128
1987	7616349.96295128
1988	7616349.96295128
1989	7616349.96295128
1990	7616349.96295128
1991	7616349.96295128
1992	7616349.96295128
1993	7616349.96295128
1994	7616349.96295128
1995	7616349.96295128
1996	7616349.96295128
1997	7616349.96295128
1998	7616349.96295128
1999	7616349.96295128
[truncated: 471 more rows]
