# Supplementary material for: Identifying signals of memory from observations of animal movements
Source: Mov Ecol. 2024 Nov 18;12:72. doi: 10.1186/s40462-024-00510-9 (PMC11575436; doi:10.1186/s40462-024-00510-9)
Supplement: Supplementary file 1 — Supplementary Material 1. [file 40462_2024_510_MOESM1_ESM.zip › Memory_Movement-main/Brown_Bear_Thompson_etal_2022/data/GF1143_input/y_controls.csv]

	x
1	7624398.4687519
2	7625262.4892106
3	7625293.53167734
4	7625026.40979606
5	7625179.05930586
6	7624611.18906609
7	7625051.55798105
8	7624305.04520213
9	7625107.19031933
10	7626145.1960772
11	7624966.75211854
12	7624934.98029585
13	7622927.92809003
14	7625127.25402919
15	7625077.92632779
16	7625848.7348063
17	7625969.96294893
18	7628994.83265404
19	7626077.94801027
20	7626811.32161035
21	7625261.5027624
22	7624084.80573678
23	7624949.61430015
24	7628910.10277351
25	7626343.28101252
26	7626192.86828957
27	7622616.03381851
28	7625159.538008
29	7623678.65229007
30	7625570.95589427
31	7624818.31160414
32	7625019.32514516
33	7625521.67055001
34	7625083.90685881
35	7623655.93244742
36	7625285.00628056
37	7624511.90839227
38	7624117.96738154
39	7625142.23661324
40	7625380.50561921
41	7626530.21004181
42	7625042.28010847
43	7625848.5285683
44	7625916.86053871
45	7622708.71317859
46	7624289.37002014
47	7625997.83530192
48	7625416.89549104
49	7625326.91105466
50	7625269.57081291
51	7626834.78150116
52	7626155.78000467
53	7626314.74966169
54	7627924.58590665
55	7628397.64132026
56	7626566.37840631
57	7628643.64252638
58	7628075.25771387
59	7626301.31599704
60	7629283.04614369
61	7627152.2219305
62	7626236.00095515
63	7627265.94794786
64	7627045.69854736
65	7624134.34061908
66	7626294.46288643
67	7627565.32158327
68	7628019.99626208
69	7626394.54198333
70	7628196.8360015
71	7626429.40930685
72	7626364.29740582
73	7624268.9716276
74	7628229.48010407
75	7626451.15623769
76	7626740.26056863
77	7626566.20804039
78	7626499.12834838
79	7626251.48230375
80	7625913.36507787
81	7626005.28574223
82	7626282.86691582
83	7622505.06698362
84	7626141.03321052
85	7626085.81566265
86	7626022.32520375
87	7626815.73850393
88	7626790.30392415
89	7625565.11529308
90	7626107.24251548
91	7626286.94639883
92	7626496.13375517
93	7628009.73990736
94	7626839.59640772
95	7626119.84398986
96	7626597.63916192
97	7625201.91151319
98	7625530.33718803
99	7626614.09986887
100	7626586.92582721
101	7624960.15857138
102	7626552.50411546
103	7626295.46584252
104	7626723.05512444
105	7625536.35267334
106	7626934.76080038
107	7626056.9000392
108	7626504.42211049
109	7626062.91957449
110	7626023.78906659
111	7626199.00622035
112	7625428.45422669
113	7626861.65692604
114	7626613.61907606
115	7630313.77898639
116	7627815.50231886
117	7624523.49415996
118	7627350.14501102
119	7628173.07024998
120	7625993.07891257
121	7626494.61462923
122	7628479.10688392
123	7628085.07695008
124	7626150.99627231
125	7628243.88221317
126	7627406.50406437
127	7628384.82030575
128	7626577.29889019
129	7626666.81245877
130	7627088.53435179
131	7626427.37596568
132	7627614.84107387
133	7625681.66142142
134	7627794.27479594
135	7624246.80619966
136	7625920.09883426
137	7626520.42750707
138	7626984.43942175
139	7626495.56832353
140	7626397.14531184
141	7626585.95119574
142	7626532.93085685
143	7624240.46422416
144	7625681.53719733
145	7627365.84080944
146	7626849.11428889
147	7626482.45104662
148	7627108.10747828
149	7627281.19474951
150	7625482.94354807
151	7629185.64398371
152	7628840.88806507
153	7628505.97472213
154	7628776.48818679
155	7630969.40869897
156	7629629.24307359
157	7628818.40177153
158	7629485.4238735
159	7626822.70794393
160	7628685.30700828
161	7628112.99308685
162	7627266.96683359
163	7628449.11461862
164	7629997.08855325
165	7628968.39647601
166	7629810.97378046
167	7628717.66992266
168	7628516.50274854
169	7629865.81563292
170	7628475.55407798
171	7627583.24583538
172	7627825.12235436
173	7629634.91714174
174	7627878.75341285
175	7628990.20370861
176	7628690.89118036
177	7628049.64914548
178	7630500.89166133
179	7630331.50899336
180	7628650.46362554
181	7628490.95749382
182	7625847.3790215
183	7629044.80627015
184	7628907.5368657
185	7628168.16527487
186	7625979.09381515
187	7627753.4835192
188	7629291.96054063
189	7627486.26939483
190	7629063.05053334
191	7628773.35378683
192	7628980.10064599
193	7629926.08563676
194	7627728.00622907
195	7629103.53237624
196	7629805.8003249
197	7628700.50661968
198	7627710.18038983
199	7628626.08974376
200	7629067.54560662
201	7628105.49477598
202	7630530.87593495
203	7630646.29877801
204	7628050.27334762
205	7627771.47692523
206	7627999.01279686
207	7627699.52952291
208	7629362.59797728
209	7627896.80893292
210	7627914.25987498
211	7625054.2591446
212	7629087.4244515
213	7629903.23063553
214	7628539.52684817
215	7628414.3665871
216	7628348.50051943
217	7626344.18615305
218	7628251.1480674
219	7628149.87828746
220	7628920.03045062
221	7624927.44889555
222	7628056.87994153
223	7628047.91774049
224	7627844.00262693
225	7633937.84584187
226	7627771.40003063
227	7625496.12543222
228	7627274.90320603
229	7625229.30129276
230	7629000.85643676
231	7625895.21913362
232	7627207.86373108
233	7628062.67230265
234	7627900.73150635
235	7628554.99326853
236	7628035.33666276
237	7628729.84288108
238	7628381.23452995
239	7628188.16077086
240	7627628.25021977
241	7628291.91167078
242	7627307.54203509
243	7628920.11954392
244	7627900.96800117
245	7627608.79157745
246	7628068.83580037
247	7625591.62473711
248	7628761.96586176
249	7628504.30717599
250	7628041.42210566
251	7623384.36847157
252	7624932.07359554
253	7624537.55902682
254	7626417.60210815
255	7626441.07519828
256	7623922.55200808
257	7623872.47662163
258	7623419.50448287
259	7622699.27217209
260	7624161.20331249
261	7624212.13826228
262	7624577.04588318
263	7625292.56785443
264	7624620.43308308
265	7624325.2002221
266	7624283.49852171
267	7624342.5485195
268	7622829.47414067
269	7622176.55021053
270	7623252.97374765
271	7622084.16633367
272	7624235.6056487
273	7624710.24369462
274	7624851.53442335
275	7624089.46410641
276	7624459.65736826
277	7626871.05962208
278	7623779.23149736
279	7624299.34222244
280	7624439.672939
281	7622828.67738653
282	7623656.53435895
283	7623738.4592067
284	7624097.1651818
285	7624463.4245035
286	7624400.92952381
287	7624888.50478156
288	7624140.81039482
289	7625263.35834699
290	7624019.80904641
291	7623482.57547241
292	7624405.30528545
293	7623895.80238528
294	7625214.15085385
295	7624523.48963442
296	7623753.99147807
297	7627383.70790102
298	7624273.78567395
299	7623945.49861486
300	7624734.63092734
301	7617294.7499568
302	7621054.97596409
303	7622279.28281351
304	7620906.69273636
305	7621865.79748163
306	7622212.51493716
307	7622933.39051142
308	7621935.01779385
309	7621590.38665482
310	7621616.5050999
311	7621909.33534394
312	7622229.99083675
313	7620857.39223192
314	7622415.90182985
315	7621408.39198403
316	7623041.19360487
317	7622333.14557399
318	7621074.76393048
319	7619794.4691462
320	7624744.08228603
321	7622158.34847543
322	7624313.99073828
323	7621712.54665114
324	7622335.07007504
325	7623024.32903599
326	7621791.73797137
327	7620887.44173031
328	7620891.68740596
329	7622371.2273559
330	7622007.69647464
331	7620139.01793915
332	7621886.17356566
333	7621660.69584339
334	7622220.77584016
335	7621953.02088243
336	7621843.36975876
337	7624052.00986343
338	7619834.71636041
339	7620620.97952614
340	7622240.11231893
341	7619648.15131896
342	7623511.88047214
343	7617784.42675504
344	7618751.0067255
345	7622765.32012932
346	7624111.8151748
347	7623768.51694176
348	7621065.0450478
349	7618908.76248303
350	7621736.38785524
351	7623052.37005956
352	7622236.17312087
353	7622067.93444602
354	7620530.04921827
355	7622671.35867127
356	7622399.74282167
357	7623226.68110561
358	7624823.92343918
359	7622663.74797715
360	7622450.0877092
361	7622346.50612179
362	7622662.3987469
363	7622432.58023297
364	7622977.92428117
365	7622339.13396625
366	7622091.50369694
367	7622302.72713074
368	7621263.36367948
369	7623217.44765615
370	7624983.87381202
371	7623154.27149449
372	7623040.68561356
373	7623224.50374661
374	7622204.25547488
375	7621434.55082779
376	7622666.47629761
377	7622920.40048042
378	7622328.4563661
379	7621630.35724533
380	7623196.32829539
381	7623305.65179183
382	7622132.63700886
383	7623200.14593803
384	7622764.82128261
385	7622275.97325822
386	7622132.37892499
387	7623714.39606239
388	7621518.16207399
389	7623603.49284545
390	7621341.63380526
391	7622438.27289145
392	7622159.97053974
393	7623716.66615179
394	7622859.96765278
395	7622404.47850935
396	7618259.93564563
397	7618541.92174442
398	7622801.75472731
399	7622976.6222626
400	7629045.04502219
401	7614240.45506847
402	7616042.91294522
403	7608978.17127138
404	7613345.00174177
405	7613686.08435824
406	7613944.22352569
407	7612960.53065612
408	7608192.53734898
409	7613885.14975184
410	7612889.57242942
411	7614333.36240637
412	7613203.08513185
413	7613521.64229901
414	7612132.10776641
415	7612823.995041
416	7612217.72108986
417	7616086.13256931
418	7611963.41185537
419	7613876.73522467
420	7614049.33447388
421	7613663.89782233
422	7613081.68654636
423	7613267.40329904
424	7613331.22881129
425	7613210.19420047
426	7613879.10797634
427	7613867.45037174
428	7612732.10739839
429	7613913.3062394
430	7615137.27220421
431	7613668.15720995
432	7613131.09839107
433	7611009.04891867
434	7613495.91111197
435	7613606.64345561
436	7614216.62745611
437	7611896.33581588
438	7613491.30210258
439	7613420.78677992
440	7613480.26869568
441	7614339.51139725
442	7613762.86738394
443	7613683.96094762
444	7612898.77813259
445	7613660.96970937
446	7614007.11103545
447	7613802.14282351
448	7612501.99141598
449	7613570.87924019
450	7614132.92085188
451	7612739.67395859
452	7615795.36158093
453	7615590.65616157
454	7614226.77175622
455	7611564.27440091
456	7612259.90845496
457	7614971.0122973
458	7615791.96590975
459	7613003.40301552
460	7612727.24842667
461	7611685.28928743
462	7613429.37615297
463	7615309.05771674
464	7614582.99389927
465	7614770.8148773
466	7614032.62039502
467	7613772.14453874
468	7613727.65654715
469	7612644.77052111
470	7612351.99862828
471	7615181.35975617
472	7613844.00240941
473	7614744.33295863
474	7613814.06930576
475	7613968.49571205
476	7614054.48520814
477	7611418.2507525
478	7611874.12152226
479	7612975.8712462
480	7613959.50943462
481	7612150.96048863
482	7613885.66317047
483	7613973.29653096
484	7614589.75239753
485	7613736.00616574
486	7613760.20723534
487	7614071.01449889
488	7613296.4689315
489	7612836.85439789
490	7613776.94385253
491	7614757.23379906
492	7613828.70498478
493	7614437.16530024
494	7613566.20226615
495	7613713.69672741
496	7613808.35368521
497	7613949.76608247
498	7613845.71401044
499	7613545.49374872
500	7614907.91644089
501	7607602.78078293
502	7607246.98407205
503	7607337.37723171
504	7606985.57575902
505	7607138.43831965
506	7607849.99710088
507	7606517.735565
508	7607497.58673035
509	7606151.11872616
510	7609233.23818319
511	7607293.8735744
512	7607478.61931411
513	7609457.98376632
514	7607642.13718619
515	7607524.92831331
516	7606882.28532855
517	7607375.74686853
518	7607224.15196209
519	7607300.14036551
520	7607211.90621916
521	7609907.75893844
522	7606971.88732281
523	7609446.61574412
524	7608298.18238368
525	7606889.49735196
526	7607497.55705502
527	7608283.28480362
528	7606873.83124857
529	7606609.41311301
530	7605864.95001909
531	7607013.83939181
532	7608862.66423851
533	7610030.40316133
534	7606749.03351908
535	7608006.82416273
536	7606756.93507397
537	7607557.77640493
538	7607925.63099333
539	7607913.78141396
540	7608013.97705497
541	7605841.83716105
542	7607319.15263385
543	7607444.86547606
544	7604934.68109343
545	7607826.34738477
546	7607937.60338223
547	7607504.83342536
548	7606543.58048487
549	7608462.97331562
550	7607447.90086756
551	7607258.4251927
552	7606548.15891229
553	7607458.18155672
554	7607869.89467487
555	7606620.68792925
556	7607328.18801228
557	7606222.89166851
558	7610906.82166729
559	7607669.8117867
560	7609343.84673015
561	7606516.03186257
562	7608241.36051886
563	7606224.18293876
564	7608299.81945262
565	7605565.61691421
566	7607684.49433003
567	7607323.4555242
568	7606773.13759089
569	7607967.12555805
570	7607953.72065408
571	7607051.33236714
572	7610111.10906751
573	7607510.52749507
574	7609146.6866476
575	7605787.97354789
576	7607135.04059891
577	7602987.18545628
578	7607568.56931365
579	7608196.35235807
580	7608013.1939389
581	7607859.06356156
582	7609608.18271214
583	7611843.17822754
584	7608354.01625184
585	7607763.29007796
586	7607869.84945992
587	7606220.65841805
588	7608269.03585162
589	7607371.18101427
590	7607864.36808228
591	7607274.77135726
592	7608489.14079009
593	7607584.29452632
594	7608390.78548614
595	7609705.27603768
596	7606232.73001166
597	7606755.43907078
598	7606984.66820745
599	7608644.47072725
600	7606944.39713292
601	7603484.78927157
602	7603545.72683311
603	7604744.73155001
604	7604229.6174066
605	7604061.85266847
606	7603037.03312788
607	7604273.29928505
608	7604821.79607778
609	7604399.24636919
610	7604663.85080509
611	7606658.83468056
612	7604623.694459
613	7604137.60360324
614	7603527.2084626
615	7604338.90519932
616	7604593.47389859
617	7604510.72964213
618	7603409.95604041
619	7606136.00235586
620	7605115.70021418
621	7604952.91801998
622	7605642.82015701
623	7604321.84240495
624	7604060.90360706
625	7604717.06139192
626	7606409.08242291
627	7604149.12719495
628	7604468.11514879
629	7602646.34648482
630	7603399.77627048
631	7602032.31879545
632	7604517.86367582
633	7603525.35068958
634	7605372.22208366
635	7604270.83250899
636	7601264.41501858
637	7604710.44461316
638	7604417.0436439
639	7604492.95768199
640	7605201.43864351
641	7603393.00888621
642	7604131.49766517
643	7603931.05847886
644	7602947.3654122
645	7604540.88939061
646	7605688.54287283
647	7605150.09143741
648	7601441.30666643
649	7604464.5059118
650	7604490.90859007
651	7601704.59338411
652	7602293.07946718
653	7606301.66537805
654	7605376.86168852
655	7604668.77307641
656	7603095.07694318
657	7604493.41872558
658	7604461.8181424
659	7603634.2437055
660	7604400.55041942
661	7604542.86827589
662	7604097.0943976
663	7604697.30201239
664	7603965.40842035
665	7604630.44237901
666	7604538.25768431
667	7604184.3923357
668	7605511.35632336
669	7604802.77055878
670	7604194.34278542
671	7603032.70115153
672	7604796.10775032
673	7604304.73788197
674	7604181.68696473
675	7604200.47399579
676	7604414.38426116
677	7606627.72059744
678	7604890.44811164
679	7603819.45205174
680	7599208.19051109
681	7604472.49059231
682	7603858.9461292
683	7604585.20185119
684	7604054.52141109
685	7603952.7129374
686	7603704.70119933
687	7604446.41290629
688	7602509.34841935
689	7605591.48461444
690	7604444.10618611
691	7604472.89743984
692	7604429.30400707
693	7603855.27596015
694	7603963.80204485
695	7606944.86241191
696	7606145.57559022
697	7604647.35316781
698	7604663.82351365
699	7602936.17001895
700	7604902.68701874
701	7608583.5207469
702	7606280.73770724
703	7606786.70822019
704	7606315.97113431
705	7607284.41337249
706	7606323.24928231
707	7600659.05036491
708	7606534.17383831
709	7606104.85716645
710	7607080.95241682
711	7606722.28189286
712	7606758.24572008
713	7606226.43177618
714	7608322.34179076
715	7605360.72054102
716	7604399.44758509
717	7606570.61592921
718	7605713.98502175
719	7606902.49005088
720	7606696.02159671
721	7606972.87721607
722	7605904.80446626
723	7604927.37285337
724	7606608.99514649
725	7606275.44930305
726	7606560.87634027
727	7613576.52522124
728	7606732.61833237
729	7606396.07457056
730	7607119.02701348
731	7606766.52514351
732	7606149.24578342
733	7606439.53911634
734	7606880.5058351
735	7606947.9793419
736	7606032.93279066
737	7606274.80473563
738	7606169.85873264
739	7606681.53242425
740	7606440.53087157
741	7600454.51347415
742	7606207.58759171
743	7606534.12163234
744	7606803.02215094
745	7605501.04329958
746	7606562.58681502
747	7606816.72094257
748	7605323.63474469
749	7605254.03246136
750	7606770.06690426
751	7609492.94492967
752	7608267.97176425
753	7608225.92336813
754	7608330.58377959
755	7610386.61817997
756	7611639.83934025
757	7609053.21011997
758	7608220.75503273
759	7608983.68761304
760	7610530.50571269
761	7608616.59750562
762	7608191.4884468
763	7608173.81001912
764	7607834.66862102
765	7608966.85447653
766	7608375.97057425
767	7609357.24269508
768	7608630.36687045
769	7606504.59873189
770	7608256.23687323
771	7608658.90551115
772	7605597.63471926
773	7608397.7144935
774	7609597.30707832
775	7610284.647245
776	7607803.45770068
777	7608041.97461878
778	7608573.76072077
779	7610771.25964534
780	7607965.18595471
781	7608315.14696494
782	7608285.31762819
783	7609380.34019153
784	7609813.55780511
785	7608958.53231679
786	7607719.53060939
787	7609307.13793512
788	7608530.4649895
789	7608894.27461669
790	7613134.58162892
791	7608357.13414674
792	7609394.21144309
793	7609385.13505221
794	7609552.97339706
795	7608141.82858428
796	7607882.72147927
797	7608406.49125395
798	7609767.63914205
799	7608339.14584513
800	7609119.81677099
801	7607142.95156394
802	7606277.37895074
803	7606982.68291402
804	7607785.04861049
805	7605326.81443792
806	7608875.87612439
807	7607713.02995533
808	7606133.21762687
809	7606315.21855585
810	7607752.64040018
811	7610065.77300416
812	7607926.25048905
813	7608279.69760239
814	7608201.1890732
815	7608199.25546076
816	7604237.5666178
817	7608044.32190416
818	7608829.19075148
819	7605086.37907739
820	7607219.27914501
821	7606493.64542815
822	7607972.92761456
823	7603659.50583455
824	7603870.9854514
825	7607103.22060823
826	7607569.65966957
827	7607542.0281648
828	7608435.62413077
829	7608676.95789837
830	7607512.64165424
831	7605796.59734477
832	7607809.45768858
833	7607937.46067361
834	7607534.00542625
835	7607347.19813441
836	7608651.51827755
837	7608360.52278358
838	7607796.72710287
839	7608018.3741087
840	7608584.79169754
841	7608403.37762211
842	7606822.04684492
843	7607635.05725616
844	7607879.52799076
845	7604652.2653719
846	7607848.66456366
847	7605855.9822
848	7608446.82880418
849	7606506.48978855
850	7606379.16643056
851	7608778.30879635
852	7608559.24745992
853	7610466.26934102
854	7609182.22829415
855	7608966.26528961
856	7608733.80904593
857	7611932.24449289
858	7608807.356668
859	7609920.27541739
860	7610878.01718207
861	7608816.77106315
862	7608272.07433944
863	7608728.32531953
864	7608620.67484395
865	7608971.36419163
866	7608305.62116207
867	7612278.28494659
868	7609916.73760291
869	7610646.90252955
870	7608862.87857819
871	7610851.39474102
872	7609577.16564819
873	7609417.03602127
874	7611140.50064837
875	7607604.16165654
876	7609532.75724661
877	7608570.50484915
878	7611034.9939768
879	7609597.68932905
880	7608382.11928398
881	7608920.55371174
882	7609076.68608324
883	7608987.57204397
884	7608920.58232786
885	7609346.48166348
886	7608593.50681586
887	7612519.61175214
888	7609257.53680915
889	7609000.30324914
890	7609862.27954224
891	7609336.380468
892	7608478.63651354
893	7605964.00574758
894	7608801.86346572
895	7608864.71996002
896	7609840.85085016
897	7608992.91571852
898	7608654.94108033
899	7610903.57773741
900	7608774.84185713
901	7609779.59430711
902	7609147.64890519
903	7609542.05115397
904	7608785.6615813
905	7608297.74980179
906	7608974.21980184
907	7609017.26402191
908	7609192.84870961
909	7609785.66023069
910	7609319.49417751
911	7607296.24298958
912	7609109.8158001
913	7608855.34658987
914	7610195.19956798
915	7609797.28977286
916	7609258.7337196
917	7611157.07787995
918	7608957.6858517
919	7608542.35590473
920	7609337.64049959
921	7610728.37771603
922	7608651.51595663
923	7609651.70083123
924	7608939.17506276
925	7607892.9705781
926	7610234.73303094
927	7610574.96398062
928	7608387.04207054
929	7607939.51413768
930	7608968.11720561
931	7609583.28764204
932	7607640.40686389
933	7608621.06786696
934	7608952.76073
935	7609541.74881422
936	7610051.21238555
937	7609050.66595325
938	7608885.33760596
939	7609071.26688309
940	7609647.25777184
941	7609110.84364051
942	7610005.01669342
943	7608216.9006255
944	7609618.21624981
945	7612489.03393944
946	7609087.3493344
947	7608142.96351206
948	7609091.30392023
949	7608425.33800998
950	7610593.0231724
951	7607553.05196104
952	7609127.14849192
953	7609870.51214595
954	7609337.92714869
955	7609272.29870593
956	7609003.101742
957	7608831.6914859
958	7609193.34180914
959	7608809.24167832
960	7608647.04514673
961	7610762.03268973
962	7608957.77950732
963	7610372.44670787
964	7609471.08107982
965	7612282.00238087
966	7608923.53447414
967	7609122.49182075
968	7609188.50683943
969	7607992.40256913
970	7608987.67038906
971	7608583.05825963
972	7609328.34575392
973	7608272.93033798
974	7609723.72993427
975	7609429.73403661
976	7609183.18066437
977	7606392.16837603
978	7609691.95382137
979	7610189.9603412
980	7609465.8844054
981	7608861.35510277
982	7609075.84477578
983	7608013.52263968
984	7610323.34264696
985	7613367.46613278
986	7609064.83676741
987	7608975.18074419
988	7608889.30554612
989	7609241.15691504
990	7605473.72442584
991	7608974.44218675
992	7609072.02756453
993	7608876.46142279
994	7608722.51602806
995	7609601.96024337
996	7608769.49144388
997	7609163.1088306
998	7609314.99364242
999	7609751.78512943
1000	7608974.41355658
1001	7608726.32343092
1002	7608938.3376371
1003	7609163.09586842
1004	7608940.905603
1005	7608793.25218449
1006	7608028.04999889
1007	7607785.48954588
1008	7608782.83286138
1009	7610101.45025266
1010	7608345.87977176
1011	7608621.68153263
1012	7607696.20128667
1013	7608814.67884049
1014	7608908.39845833
1015	7607248.47895176
1016	7608433.28919506
1017	7609832.91376292
1018	7608996.42450522
1019	7608941.22090108
1020	7608770.39455381
1021	7606982.49791367
1022	7608624.89899474
1023	7608888.43815691
1024	7609050.71979388
1025	7608878.57005153
1026	7608711.99665304
1027	7608785.69696228
1028	7610502.02642373
1029	7608978.86806224
1030	7609231.92355589
1031	7608745.04109804
1032	7608089.36500755
1033	7611457.51496844
1034	7608818.74982954
1035	7607560.07405382
1036	7608919.42136501
1037	7608552.45867946
1038	7606032.29852878
1039	7608790.55347763
1040	7606743.13372824
1041	7608138.19303986
1042	7607180.84667019
1043	7608933.22875991
1044	7609699.3286998
1045	7609805.64837153
1046	7605362.29225531
1047	7608765.31303013
1048	7607403.35032438
1049	7608908.93578594
1050	7608174.87027825
1051	7608204.51759703
1052	7608980.6412339
1053	7608079.17081244
1054	7609014.88675944
1055	7607563.97681011
1056	7608965.45656748
1057	7609158.05131507
1058	7608369.47272841
1059	7609575.66800051
1060	7609025.4746254
1061	7606049.37632759
1062	7608935.36809658
1063	7609478.81245516
1064	7608959.70918441
1065	7609272.48487191
1066	7608803.40790907
1067	7607887.197333
1068	7609048.1763337
1069	7612453.11789711
1070	7608825.95810125
1071	7608582.66378874
1072	7608596.07426654
1073	7608520.59119652
1074	7608927.4956458
1075	7609080.57294779
1076	7607166.68232965
1077	7610839.1273742
1078	7608943.8179424
1079	7608865.09101073
1080	7608918.07055282
1081	7610284.98640458
1082	7608235.0421359
1083	7608374.89194894
1084	7608337.96662352
1085	7609326.24230585
1086	7609567.15309063
1087	7610979.5522195
1088	7608971.9356803
1089	7609229.69890133
1090	7606260.02977225
1091	7610544.41882132
1092	7608367.92979226
1093	7608890.09838374
1094	7609174.06168264
1095	7607682.24875416
1096	7611336.87225816
1097	7609004.74406378
1098	7608777.04176165
1099	7609499.31398242
1100	7610747.33556051
1101	7614751.93848859
1102	7615998.46610847
1103	7615438.25180911
1104	7616171.25665969
1105	7615879.76655109
1106	7614157.60016286
1107	7615438.06932228
1108	7615923.61866772
1109	7615738.69996291
1110	7617315.81445113
1111	7614196.96481295
1112	7615382.06412237
1113	7615713.52434945
1114	7614728.96963228
1115	7620345.88577142
1116	7613460.55241982
1117	7616362.79343913
1118	7615566.85562729
1119	7615132.20214949
1120	7615565.65976354
1121	7614645.64314665
1122	7614349.95052414
1123	7619465.3939219
1124	7615622.42778786
1125	7613561.82804387
1126	7615531.66446143
1127	7610917.49987752
1128	7616618.58326914
1129	7616999.02905305
1130	7616456.8788404
1131	7617489.06741221
1132	7615759.88362168
1133	7615981.95496434
1134	7614667.081395
1135	7616121.61053856
1136	7615674.89324621
1137	7617447.11324271
1138	7615443.75147254
1139	7615853.68492077
1140	7614970.24690069
1141	7616006.78464895
1142	7617018.43207774
1143	7616772.57724967
1144	7615687.72143717
1145	7614745.55365487
1146	7615503.76962437
1147	7615436.22816066
1148	7614332.98933915
1149	7615623.84657961
1150	7615245.89710138
1151	7616262.39318723
1152	7615652.84723309
1153	7614727.27345136
1154	7615790.90803869
1155	7616015.12550391
1156	7615162.6068421
1157	7614661.2828308
1158	7614908.68256415
1159	7616441.77760084
1160	7615397.42203255
1161	7615249.30981313
1162	7615379.14829497
1163	7615099.30440403
1164	7615832.50930454
1165	7615636.48633788
1166	7614854.79056969
1167	7615157.39063978
1168	7615543.9845827
1169	7615483.94310994
1170	7615470.99335772
1171	7615560.44528484
1172	7615623.62605845
1173	7616266.64216728
1174	7615140.99840512
1175	7614278.27260181
1176	7615769.0572221
1177	7614879.88962955
1178	7615793.42542704
1179	7617190.86660234
1180	7615040.2450133
1181	7615042.26149031
1182	7615661.25013379
1183	7613559.23392637
1184	7616128.33043974
1185	7616395.54937609
1186	7616343.49981433
1187	7614300.8018695
1188	7615593.9949129
1189	7615531.02158472
1190	7615345.94120177
1191	7615784.32674394
1192	7615301.09098309
1193	7611954.49721855
1194	7614923.48142053
1195	7617131.79870993
1196	7614738.76935969
1197	7615695.61706822
1198	7615732.81836741
1199	7616252.899265
1200	7615668.68038509
1201	7614276.45794573
1202	7615298.12144877
1203	7615920.33875191
1204	7615221.92493834
1205	7617466.95051565
1206	7615572.80850924
1207	7617399.67207267
1208	7615717.16317375
1209	7615909.21479506
1210	7615156.42552426
1211	7615509.19361876
1212	7611547.63384171
1213	7616817.34820188
1214	7615245.07824768
1215	7615201.11105206
1216	7615958.89212445
1217	7614493.61146276
1218	7616590.54722674
1219	7614831.21504614
1220	7616264.9352455
1221	7616566.99431344
1222	7617519.7268645
1223	7615815.20478713
1224	7618037.90475939
1225	7615780.09607434
1226	7615555.98932517
1227	7617621.06276759
1228	7615511.99066022
1229	7615102.59823549
1230	7615863.47024972
1231	7619378.55933554
1232	7615321.25895325
1233	7616498.10418374
1234	7616002.01026193
1235	7616562.61954378
1236	7615692.16666179
1237	7615260.3154735
1238	7619516.47913403
1239	7615289.45182093
1240	7614541.30190412
1241	7615204.21517206
1242	7616318.28193174
1243	7614426.95206357
1244	7615165.44299076
1245	7615317.12427046
1246	7615698.24684829
1247	7615563.20541766
1248	7616281.8457593
1249	7613338.74636516
1250	7615353.17225967
1251	7617131.05931835
1252	7616034.17264229
1253	7617186.18116833
1254	7615845.10513317
1255	7614735.51379488
1256	7615821.69424761
1257	7616237.52788362
1258	7615806.75005539
1259	7616894.25806511
1260	7617038.89459277
1261	7616555.74459623
1262	7615931.36834287
1263	7616572.91071427
1264	7617027.66585855
1265	7616162.81619904
1266	7616220.49552848
1267	7614490.74024343
1268	7614570.14888037
1269	7616362.51100937
1270	7616821.93170324
1271	7615520.19704918
1272	7616070.34057523
1273	7616389.01963044
1274	7614219.81594633
1275	7618005.36886792
1276	7616018.26320241
1277	7617687.30252427
1278	7614445.3751597
1279	7615736.51468919
1280	7615870.73939692
1281	7616355.38423158
1282	7616347.39084827
1283	7615979.90148918
1284	7616760.89659778
1285	7615965.50525254
1286	7616444.0049339
1287	7616068.95925841
1288	7616860.07905116
1289	7616384.612558
1290	7616392.71349103
1291	7617290.01387625
1292	7616783.82793658
1293	7616616.9452366
1294	7614665.35787462
1295	7616033.14871377
1296	7616317.35749827
1297	7615964.57601191
1298	7617556.76180446
1299	7616515.63547177
1300	7616393.52023169
1301	7627370.09486355
1302	7626385.85476254
1303	7627231.587581
1304	7623944.88057122
1305	7625847.46258011
1306	7625660.92269928
1307	7625878.21303173
1308	7625640.45116008
1309	7625463.37336404
1310	7626060.91147972
1311	7626207.1256275
1312	7625899.2515887
1313	7626620.16215899
1314	7627356.50415403
1315	7621460.34573832
1316	7626839.2202472
1317	7626037.12725272
1318	7626001.31781419
1319	7626798.73954501
1320	7627812.5278197
1321	7626275.26488842
1322	7626061.46310909
1323	7625149.69992168
1324	7625945.48224948
1325	7618288.61500623
1326	7626253.63666529
1327	7624170.07376711
1328	7625879.11572827
1329	7626131.07638064
1330	7625157.30854939
1331	7625952.46268182
1332	7624523.89655364
1333	7625881.29930204
1334	7626371.71638878
1335	7624072.71632287
1336	7626910.83386201
1337	7626306.67018226
1338	7622466.56739273
1339	7626055.54646002
1340	7627042.83563236
1341	7626602.64856366
1342	7626424.66775663
1343	7626204.68661698
1344	7626450.03892029
1345	7627725.60502329
1346	7625795.4347242
1347	7626289.90332082
1348	7625589.99462316
1349	7625067.40007549
1350	7625885.46232017
1351	7626541.46455715
1352	7622889.71296434
1353	7625841.8044251
1354	7627027.3724003
1355	7625377.61347875
1356	7623057.6557385
1357	7625281.2374579
1358	7625641.48426164
1359	7625747.07151613
1360	7624136.39529765
1361	7626708.39173922
1362	7624526.28378007
1363	7625785.69486924
1364	7625883.03059436
1365	7625948.60720545
1366	7625269.13085916
1367	7624748.67376743
1368	7626284.62376436
1369	7622436.63122526
1370	7625484.7568395
1371	7625967.1330087
1372	7625853.04641439
1373	7624199.48645298
1374	7625943.09565973
1375	7626135.55953947
1376	7624800.48528713
1377	7622818.95500687
1378	7625751.62028998
1379	7625757.01987386
1380	7627339.17277783
1381	7626216.60493873
1382	7626962.48147475
1383	7625885.33014079
1384	7625740.26231702
1385	7625842.08457894
1386	7625493.313037
1387	7625353.52077221
1388	7625660.17137373
1389	7624254.1155324
1390	7625761.32118255
1391	7625676.74390294
1392	7625185.14849908
1393	7626265.84093954
1394	7625869.6703443
1395	7626030.14335114
1396	7626693.97508724
1397	7623627.23680421
1398	7626041.49935809
1399	7625742.57747029
1400	7625729.70674708
1401	7623561.62061834
1402	7619833.05969138
1403	7620160.47087872
1404	7624435.35343903
1405	7621216.54502366
1406	7621396.9973903
1407	7623388.25025999
1408	7621305.26292031
1409	7619333.70761423
1410	7621086.44512536
1411	7620629.68626524
1412	7619234.99895776
1413	7620143.56688031
1414	7621194.68007932
1415	7619652.52409862
1416	7620313.72001305
1417	7620961.89909247
1418	7621087.51337567
1419	7621071.05439367
1420	7620937.79526738
1421	7621242.46703423
1422	7620412.01494284
1423	7620886.12131361
1424	7621310.46569126
1425	7616612.45239346
1426	7619272.86206242
1427	7619022.25706325
1428	7620344.9165368
1429	7621056.68274178
1430	7621763.60503831
1431	7620975.67581123
1432	7621192.04425055
1433	7620042.51425608
1434	7622691.75708529
1435	7620741.08709924
1436	7620994.19348149
1437	7621101.18212407
1438	7619698.97356474
1439	7619322.94293703
1440	7619281.38507453
1441	7620915.67580637
1442	7620987.9803988
1443	7621225.79787438
1444	7620714.55029271
1445	7620120.9647174
1446	7621345.3480832
1447	7621957.6293877
1448	7621158.524299
1449	7619827.25307338
1450	7620032.34353884
1451	7623590.11318613
1452	7623697.51038803
1453	7620035.38064298
1454	7622172.37636728
1455	7623720.40492853
1456	7625099.39301739
1457	7623988.62238832
1458	7627757.20319991
1459	7624000.31735963
1460	7623681.07429366
1461	7623192.74984465
1462	7623363.89654303
1463	7624393.4789121
1464	7623179.43800244
1465	7623382.18539871
1466	7626687.44915267
1467	7623602.57146574
1468	7620838.78739427
1469	7623902.81173917
1470	7625606.53631086
1471	7623447.66274014
1472	7620327.30006001
1473	7624481.34379356
1474	7623199.75714925
1475	7624285.49672975
1476	7623732.97738875
1477	7624204.93242931
1478	7623367.91919111
1479	7622355.97361693
1480	7624937.89889689
1481	7624038.78962613
1482	7623154.85655415
1483	7623361.87831923
1484	7623071.80868182
1485	7622753.26671565
1486	7623781.31207608
1487	7626029.27858664
1488	7623648.85413188
1489	7624431.2402202
1490	7623553.85559654
1491	7624567.77892009
1492	7623534.87036805
1493	7619366.93988588
1494	7623101.48943403
1495	7623560.00337928
1496	7622965.75559653
1497	7623833.06669389
1498	7623269.81777093
1499	7625064.4824968
1500	7623389.79573269
1501	7628060.59734998
1502	7627621.71087719
1503	7628358.62270457
1504	7627504.56379162
1505	7627543.8843004
1506	7627696.99718819
1507	7627029.73071242
1508	7627583.32524075
1509	7625165.68880978
1510	7627966.29456952
1511	7627852.84743122
1512	7627530.9766653
1513	7630035.7990581
1514	7628743.60734539
1515	7629125.99121531
1516	7627484.35807061
1517	7628994.70302152
1518	7628395.13887609
1519	7625583.74102469
1520	7627741.44487779
1521	7627566.16706518
1522	7628519.68357801
1523	7635457.35386303
1524	7627904.29793489
1525	7628848.21914598
1526	7629556.08861846
1527	7625889.44635115
1528	7627024.70372866
1529	7627987.19874011
1530	7628025.67972777
1531	7627512.479498
1532	7627835.01328454
1533	7628980.44437941
1534	7627594.37156967
1535	7625092.66334176
1536	7630041.14362614
1537	7629046.9870598
1538	7629528.55323912
1539	7627478.11629586
1540	7631884.44671079
1541	7628670.04225556
1542	7628609.69200415
1543	7629740.16809759
1544	7628072.4870643
1545	7628043.52741742
1546	7630793.92265682
1547	7628811.17627709
1548	7627383.1158582
1549	7628569.72480819
1550	7627561.70026208
1551	7629922.12382506
1552	7630887.49541415
1553	7630936.29102072
1554	7631640.80249602
1555	7630399.19458918
1556	7631272.09299948
1557	7630471.9177259
1558	7630097.00876357
1559	7630412.62813669
1560	7629765.51291232
1561	7630302.62566536
1562	7630656.50870224
1563	7631143.33488961
1564	7632186.16062729
1565	7629887.39624652
1566	7630383.89361914
1567	7629450.84060844
1568	7630164.64449186
1569	7631665.71009252
1570	7631760.06693157
1571	7631393.45308457
1572	7630554.41141822
1573	7629942.56899425
1574	7630520.22140478
1575	7630241.54911619
1576	7632207.07893554
1577	7632089.19939712
1578	7630452.71984445
1579	7631880.20240448
1580	7629446.43468843
1581	7630343.23901142
1582	7630066.36684733
1583	7630347.87260811
1584	7631306.24838703
1585	7630349.23113806
1586	7630376.31811813
1587	7630696.14684889
1588	7632607.04989923
1589	7630808.60247828
1590	7630272.97948555
1591	7630264.98980654
1592	7629944.21630424
1593	7628853.96363618
1594	7630555.63037909
1595	7630308.69595422
1596	7630599.22636616
1597	7630512.78315718
1598	7630231.96687683
1599	7630240.95047267
1600	7629978.41573683
1601	7635313.09697736
1602	7635075.06586958
1603	7635075.75631345
1604	7635495.98766538
1605	7635745.2058186
1606	7633115.70960179
1607	7636015.82060901
1608	7634054.31034795
1609	7636911.64629214
1610	7638051.97936333
1611	7635853.04776188
1612	7635250.35754322
1613	7635247.50085357
1614	7633365.08928991
1615	7635998.75080508
1616	7635931.7173766
1617	7635404.02152947
1618	7635959.93200432
1619	7636517.71352698
1620	7635866.22985485
1621	7637500.39871719
1622	7636037.74491195
1623	7635939.6605423
1624	7635473.20760574
1625	7635198.04752331
1626	7636259.03496032
1627	7635895.90156525
1628	7635956.39744839
1629	7635041.15384429
1630	7636960.60962126
1631	7635983.97612921
1632	7635752.01351562
1633	7637422.99799344
1634	7636048.48324761
1635	7635291.99864074
1636	7636226.3452162
1637	7637178.35996087
1638	7635755.80634327
1639	7636365.6940078
1640	7638994.02884852
1641	7635940.73642663
1642	7638145.14647196
1643	7634670.63132506
1644	7635458.2555427
1645	7636162.71700416
1646	7635950.47538523
1647	7635748.46483761
1648	7636264.22481318
1649	7635650.06631995
1650	7634923.99576932
1651	7633897.02296438
1652	7634263.95061066
1653	7633839.81309054
1654	7634011.84977735
1655	7633884.6348169
1656	7633313.59748457
1657	7633656.96278722
1658	7634174.3797096
1659	7633954.25805737
1660	7633978.55349787
1661	7633267.33731004
1662	7633981.68383688
1663	7633031.87933516
1664	7633841.98541869
1665	7632378.07605826
1666	7634150.59285859
1667	7632428.38334062
1668	7631043.75609949
1669	7631709.37141022
1670	7633497.17185685
1671	7634044.94652183
1672	7636568.59535515
1673	7634127.91750104
1674	7635530.56792212
1675	7634043.90363716
1676	7635955.24947489
1677	7634075.35241958
1678	7633641.86534498
1679	7632985.85354636
1680	7633941.45298592
1681	7632263.51408038
1682	7633233.90275467
1683	7634249.3570528
1684	7634112.68751383
1685	7636053.61064775
1686	7632711.02243071
1687	7633951.20615589
1688	7633847.06644848
1689	7634665.28128289
1690	7634523.43644808
1691	7634034.48858686
1692	7634071.13228272
1693	7630974.78277159
1694	7633671.33655417
1695	7633765.17577555
1696	7633776.17544053
1697	7634139.79328396
1698	7632824.15735492
1699	7634137.00791815
1700	7633961.6816955
1701	7630312.20861387
1702	7630532.64145941
1703	7630758.10656593
1704	7627795.54038378
1705	7630667.08341349
1706	7630880.27114267
1707	7632399.34861885
1708	7630804.66965177
1709	7633212.35328259
1710	7630860.53227339
1711	7629136.60271517
1712	7631017.69489393
1713	7630448.87153292
1714	7630345.59573138
1715	7631487.67670575
1716	7629016.64046972
1717	7630155.06532802
1718	7630745.79702327
1719	7630552.18995776
1720	7632002.73157776
1721	7630209.77748366
1722	7630759.78047454
1723	7630623.49229859
1724	7629912.95055714
1725	7631105.07380156
1726	7630381.02796092
1727	7630769.24142722
1728	7630832.74684447
1729	7629485.63051336
1730	7630425.29996379
1731	7629854.94278745
1732	7630884.28523163
1733	7630737.48291222
1734	7629879.11595106
1735	7631121.16426028
1736	7629994.04338482
1737	7630780.91225828
1738	7630128.81949255
1739	7630246.37188911
1740	7629143.53658273
1741	7631057.16282488
1742	7631025.25981852
1743	7628544.66118912
1744	7630532.78521381
1745	7631189.59208191
1746	7630769.61764899
1747	7630590.8340229
1748	7630565.67478755
1749	7625825.61540805
1750	7630972.07369531
1751	7630301.29842042
1752	7630345.38860325
1753	7631154.75212103
1754	7630609.6006936
1755	7630538.96106944
1756	7630301.41749792
1757	7629761.3867408
1758	7626846.07733722
1759	7628610.06024493
1760	7629592.9171034
1761	7633055.36160807
1762	7629904.9285004
1763	7631056.36993491
1764	7628712.79329025
1765	7629998.92900046
1766	7629886.54463757
1767	7630419.79234264
1768	7630528.31151655
1769	7630198.45302236
1770	7630821.02597223
1771	7629763.32790044
1772	7626912.95485281
1773	7631292.2350212
1774	7628665.6151513
1775	7630320.51959632
1776	7630487.20225177
1777	7630846.36402242
1778	7630303.83707986
1779	7631438.9780437
1780	7629816.86477345
1781	7630488.72900613
1782	7630670.13629999
1783	7627889.94749037
1784	7628945.49655142
1785	7630545.67118051
1786	7629521.83775604
1787	7628651.32112684
1788	7630562.05101127
1789	7630543.98304247
1790	7629638.14809692
1791	7622777.65072392
1792	7630371.69902863
1793	7631156.36773228
1794	7631383.898278
1795	7630316.83816425
1796	7630298.2959979
1797	7630235.42181792
1798	7626255.59420793
1799	7629769.99273853
1800	7630665.69760844
1801	7626340.09901782
1802	7628947.51351683
1803	7629443.16852498
1804	7628902.4234686
1805	7627881.48009838
1806	7628681.28887448
1807	7628546.8817935
1808	7629403.33726625
1809	7628933.33906885
1810	7626795.24598753
1811	7629250.49483092
1812	7628517.45829975
1813	7628394.43331457
1814	7626636.65576262
1815	7629419.3889192
1816	7628767.67457366
1817	7628142.32266691
1818	7628245.9641828
1819	7629201.40379684
1820	7627628.37761999
1821	7628633.15479281
1822	7629047.02363472
1823	7629099.39286707
1824	7628802.01232065
1825	7628878.6891385
1826	7629802.70726369
1827	7628955.87396135
1828	7628953.83477371
1829	7627957.78783027
1830	7628621.86563066
1831	7628438.81982208
1832	7627013.85876168
1833	7628934.91909568
1834	7632366.14197765
1835	7627779.6629906
1836	7627715.38121241
1837	7628056.15584855
1838	7627634.81003898
1839	7627899.05231182
1840	7627927.54793205
1841	7629072.09987078
1842	7629106.03521851
1843	7631166.32981634
1844	7629222.05585596
1845	7628520.99489802
1846	7629128.24572707
1847	7628857.31072077
1848	7628906.13011963
1849	7630208.36664817
1850	7628720.31138503
1851	7625212.97440073
1852	7625408.77280706
1853	7628012.26783405
1854	7627517.06575215
1855	7628116.52484782
1856	7628047.69645338
1857	7628277.45511685
1858	7626725.26942116
1859	7627310.87652811
1860	7628221.63548347
1861	7628398.00542192
1862	7627867.42519121
1863	7627914.36837866
1864	7628038.95430178
1865	7625071.86621084
1866	7628095.46333794
1867	7626932.08286384
1868	7628082.91639775
1869	7632707.50245568
1870	7628015.03729733
1871	7625960.02023843
1872	7627740.29948155
1873	7627866.65232918
1874	7628099.5500243
1875	7627116.25915049
1876	7627932.26029632
1877	7625245.7962871
1878	7627934.89667384
1879	7627038.65139407
1880	7628280.64780331
1881	7626795.99473241
1882	7627155.09463644
1883	7628095.80870833
1884	7626937.00490485
1885	7627091.95620695
1886	7628360.7655509
1887	7627584.46001686
1888	7628462.47168986
1889	7627627.83852909
1890	7627202.19558611
1891	7628113.81817161
1892	7626326.81494641
1893	7627386.31960289
1894	7628089.83102706
1895	7625325.90784016
1896	7628210.98807383
1897	7628133.28397372
1898	7627564.54398942
1899	7627964.99781154
1900	7627994.14713963
1901	7628674.56958758
1902	7625878.55083857
1903	7628203.10377544
1904	7630624.51798307
1905	7628433.20072553
1906	7628754.61008445
1907	7628416.63817089
1908	7628442.66542012
1909	7629500.06917487
1910	7626284.07292191
1911	7627683.81560741
1912	7628595.66222245
1913	7628813.63106559
1914	7623468.58495434
1915	7628951.99312192
1916	7628403.55065485
1917	7628930.24225235
1918	7628374.66820614
1919	7624789.77931327
1920	7628352.55203327
1921	7629146.73836368
1922	7629626.69245462
1923	7630668.5806576
1924	7628488.17488801
1925	7628410.3184231
1926	7628622.1456211
1927	7630443.25432774
1928	7628879.6811679
1929	7628417.86633917
1930	7628571.0195181
1931	7628682.06996188
1932	7628479.71232256
1933	7628573.8751309
1934	7628284.1238251
1935	7627886.76101164
1936	7629951.6880856
1937	7628803.74435695
1938	7628026.59424188
1939	7632555.59154231
1940	7627627.7166473
1941	7628009.7162362
1942	7631597.10854671
1943	7628046.82376389
1944	7628428.98833358
1945	7626231.64426429
1946	7628459.24420885
1947	7628367.59766712
1948	7628606.9279177
1949	7628430.99280271
1950	7628307.48002432
1951	7630908.96884449
1952	7632739.55535938
1953	7630633.22689562
1954	7631146.24127444
1955	7632190.81413674
1956	7632175.04309845
1957	7631136.72384408
1958	7631398.70043749
1959	7631359.14027684
1960	7631619.63990631
1961	7629559.45124843
1962	7631345.79985176
1963	7631194.99432728
1964	7631569.48176848
1965	7630932.85326533
1966	7631338.89686016
1967	7632148.97818875
1968	7631137.85446582
1969	7628059.65165968
1970	7631053.3798433
1971	7634507.34960977
1972	7631495.63959358
1973	7630036.33198365
1974	7628973.89433124
1975	7630777.60998083
1976	7630709.15367662
1977	7631476.07664104
1978	7631163.2809455
1979	7631244.65110109
1980	7631353.38409062
1981	7632518.29585179
1982	7631785.97609208
1983	7631100.72905469
1984	7634816.77755763
1985	7631354.58903237
1986	7631740.51520067
1987	7631302.7594548
1988	7631371.51477249
1989	7631131.95108797
1990	7631352.30754963
1991	7631482.40526844
1992	7631594.33006586
1993	7631557.84516349
1994	7631622.26256031
1995	7632410.00751746
1996	7631175.13546652
1997	7631128.63279463
1998	7630455.33226951
1999	7631502.95597658
[truncated: 6,951 more rows]
