# Supplementary material for: Identifying signals of memory from observations of animal movements
Source: Mov Ecol. 2024 Nov 18;12:72. doi: 10.1186/s40462-024-00510-9 (PMC11575436; doi:10.1186/s40462-024-00510-9)
Supplement: Supplementary file 1 — Supplementary Material 1. [file 40462_2024_510_MOESM1_ESM.zip › Memory_Movement-main/Feral_Hog-Oliveira-Santos_etal_2016/data/movement_data_two_individuals.txt]

id lat long date time x y
150011 -19.020845 -56.78368 04/19/2012 19:21:37 522764.863 7896852.086
150011 -19.021049 -56.783775 04/19/2012 19:34:25 522754.8377 7896829.526
150011 -19.021143 -56.783806 04/19/2012 19:38:37 522751.5625 7896819.129
150011 -19.021061 -56.783779 04/19/2012 19:42:49 522754.4151 7896828.199
150011 -19.021069 -56.783794 04/19/2012 19:47:00 522752.8355 7896827.316
150011 -19.021048 -56.783787 04/19/2012 19:51:11 522753.575 7896829.639
150011 -19.021143 -56.783794 04/19/2012 19:55:22 522752.8254 7896819.128
150011 -19.021072 -56.783798 04/19/2012 19:59:33 522752.4141 7896826.984
150011 -19.021107 -56.783794 04/19/2012 20:03:44 522752.8303 7896823.111
150011 -19.021158 -56.783806 04/19/2012 20:07:55 522751.5605 7896817.47
150011 -19.021091 -56.783813 04/19/2012 20:12:06 522750.833 7896824.884
150011 -19.021013 -56.783844 04/19/2012 20:16:17 522747.5812 7896833.519
150011 -19.021097 -56.783821 04/19/2012 20:20:36 522749.9902 7896824.221
150011 -19.021164 -56.78373 04/19/2012 20:24:51 522759.5577 7896816.796
150011 -19.021173 -56.783806 04/19/2012 20:29:09 522751.5585 7896815.81
150011 -19.021019 -56.783894 04/19/2012 20:33:24 522742.3185 7896832.861
150011 -19.021954 -56.78376 04/19/2012 20:38:06 522756.2931 7896729.387
150011 -19.022736 -56.784737 04/19/2012 20:42:22 522653.3709 7896642.986
150011 -19.022676 -56.784935 04/19/2012 20:46:36 522632.5422 7896649.651
150011 -19.022593 -56.785534 04/19/2012 20:50:47 522569.517 7896658.912
150011 -19.022455 -56.785946 04/19/2012 20:55:01 522526.1782 7896674.234
150011 -19.022186 -56.786156 04/19/2012 20:59:12 522504.1148 7896704.025
150011 -19.022217 -56.786755 04/19/2012 21:03:24 522441.074 7896700.672
150011 -19.022255 -56.786644 04/19/2012 21:07:35 522452.7501 7896696.453
150011 -19.022217 -56.786625 04/19/2012 21:11:45 522454.7547 7896700.655
150011 -19.022169 -56.786846 04/19/2012 21:15:56 522431.5039 7896705.995
150011 -19.022184 -56.786762 04/19/2012 21:20:08 522440.3417 7896704.324
150011 -19.022705 -56.7864 04/19/2012 21:24:20 522478.3673 7896646.63
150011 -19.022682 -56.786564 04/19/2012 21:28:34 522461.1116 7896649.196
150011 -19.022408 -56.786255 04/19/2012 21:32:44 522493.6665 7896679.474
150011 -19.022749 -56.786667 04/19/2012 21:36:56 522450.2633 7896641.796
150011 -19.022703 -56.786354 04/19/2012 21:41:10 522483.2084 7896646.845
150011 -19.02265 -56.786446 04/19/2012 21:45:23 522473.5338 7896652.721
150011 -19.022968 -56.786606 04/19/2012 21:49:33 522456.6533 7896617.556
150011 -19.022772 -56.786572 04/19/2012 21:53:44 522460.2577 7896639.238
150011 -19.02281 -56.786465 04/19/2012 21:57:55 522471.5128 7896635.02
150011 -19.022879 -56.786533 04/19/2012 22:02:07 522464.3475 7896627.394
150011 -19.022923 -56.786552 04/19/2012 22:06:17 522462.3421 7896622.528
150011 -19.022814 -56.786861 04/19/2012 22:10:27 522429.8388 7896634.628
150011 -19.022861 -56.787819 04/19/2012 22:14:41 522329.0163 7896629.55
150011 -19.022932 -56.788097 04/19/2012 22:18:53 522299.7512 7896621.729
150011 -19.022943 -56.787937 04/19/2012 22:23:05 522316.5875 7896620.491
150011 -19.022982 -56.787922 04/19/2012 22:27:18 522318.1608 7896616.174
150011 -19.023071 -56.787991 04/19/2012 22:31:32 522310.8877 7896606.335
150011 -19.022888 -56.787899 04/19/2012 22:35:45 522320.5938 7896626.572
150011 -19.022881 -56.787933 04/19/2012 22:40:00 522317.0167 7896627.351
150011 -19.022913 -56.78783 04/19/2012 22:44:13 522327.8518 7896623.797
150011 -19.022911 -56.787945 04/19/2012 22:48:34 522315.7499 7896624.033
150011 -19.022907 -56.788082 04/19/2012 22:52:47 522301.3331 7896624.493
150011 -19.022907 -56.788082 04/19/2012 22:57:07 522301.3331 7896624.493
150011 -19.022926 -56.787987 04/19/2012 23:02:06 522311.328 7896622.379
150011 -19.0229 -56.787899 04/19/2012 23:07:25 522320.5922 7896625.244
150011 -19.022942 -56.788177 04/19/2012 23:12:25 522291.331 7896620.632
150011 -19.022942 -56.788177 04/19/2012 23:23:10 522291.331 7896620.632
150011 -19.022993 -56.788223 04/19/2012 23:27:50 522286.4833 7896614.995
150011 -19.022991 -56.788013 04/19/2012 23:34:26 522308.5832 7896615.19
150011 -19.022905 -56.788143 04/19/2012 23:40:57 522294.914 7896624.722
150011 -19.022905 -56.788143 04/20/2012 0:16:38 522294.914 7896624.722
150011 -19.023127 -56.788246 04/20/2012 0:30:35 522284.0451 7896600.171
150011 -19.023176 -56.788124 04/20/2012 0:35:01 522296.8773 7896594.734
150011 -19.023624 -56.78793 04/20/2012 0:46:00 522317.2333 7896545.139
150011 -19.023897 -56.788052 04/20/2012 0:57:11 522304.3581 7896514.947
150011 -19.023767 -56.787785 04/20/2012 1:09:37 522332.4733 7896529.298
150011 -19.023905 -56.787777 04/20/2012 1:23:35 522333.2968 7896514.027
150011 -19.023294 -56.787842 04/20/2012 1:36:14 522326.5381 7896581.642
150011 -19.023289 -56.787888 04/20/2012 1:51:53 522321.6979 7896582.201
150011 -19.022608 -56.788277 04/20/2012 2:06:31 522280.8519 7896657.602
150011 -19.022245 -56.78883 04/20/2012 2:18:48 522222.7045 7896697.837
150011 -19.023357 -56.788448 04/20/2012 2:30:53 522262.7568 7896574.748
150011 -19.023384 -56.788441 04/20/2012 2:41:48 522263.4898 7896571.759
150011 -19.023375 -56.788555 04/20/2012 2:46:01 522251.4941 7896572.77
150011 -19.023306 -56.788452 04/20/2012 2:50:12 522262.3426 7896580.391
150011 -19.023302 -56.788441 04/20/2012 2:54:25 522263.5007 7896580.832
150011 -19.023357 -56.788422 04/20/2012 2:58:38 522265.4929 7896574.744
150011 -19.023325 -56.788441 04/20/2012 3:02:51 522263.4977 7896578.288
150011 -19.023314 -56.788567 04/20/2012 3:07:03 522250.2394 7896579.521
150011 -19.023382 -56.788441 04/20/2012 3:11:18 522263.4901 7896571.981
150011 -19.023428 -56.788361 04/20/2012 3:15:31 522271.9028 7896566.881
150011 -19.023399 -56.78841 04/20/2012 3:19:43 522266.7501 7896570.096
150011 -19.023518 -56.788315 04/20/2012 3:23:53 522276.7317 7896556.916
150011 -19.024069 -56.787338 04/20/2012 3:28:02 522379.4732 7896495.825
150011 -19.023329 -56.78862 04/20/2012 3:32:12 522244.6599 7896577.868
150011 -19.023518 -56.788231 04/20/2012 3:36:22 522285.5715 7896556.906
150011 -19.023415 -56.788403 04/20/2012 3:40:31 522267.4847 7896568.324
150011 -19.02338 -56.788395 04/20/2012 3:44:42 522268.3312 7896572.196
150011 -19.023439 -56.788258 04/20/2012 3:48:54 522282.7406 7896565.65
150011 -19.023401 -56.788509 04/20/2012 3:53:07 522256.3315 7896569.887
150011 -19.023125 -56.78857 04/20/2012 3:57:39 522249.9489 7896600.434
150011 -19.023022 -56.788319 04/20/2012 4:01:52 522276.3768 7896611.799
150011 -19.023407 -56.788158 04/20/2012 4:06:05 522293.2685 7896569.178
150011 -19.023441 -56.788242 04/20/2012 4:10:18 522284.4241 7896565.427
150011 -19.023502 -56.788143 04/20/2012 4:14:33 522294.8343 7896558.665
150011 -19.023533 -56.787807 04/20/2012 4:18:47 522330.1894 7896555.192
150011 -19.023222 -56.787914 04/20/2012 4:23:02 522318.9707 7896589.617
150011 -19.023483 -56.787491 04/20/2012 4:27:43 522363.4505 7896560.684
150011 -19.023426 -56.787151 04/20/2012 4:32:13 522399.2383 7896566.948
150011 -19.023428 -56.787388 04/20/2012 4:36:28 522374.2972 7896566.757
150011 -19.023495 -56.787357 04/20/2012 4:40:41 522377.5505 7896559.34
150011 -19.023348 -56.788284 04/20/2012 4:45:12 522280.0166 7896575.723
150011 -19.023302 -56.788433 04/20/2012 4:49:29 522264.3426 7896580.831
150011 -19.023203 -56.789326 04/20/2012 4:53:46 522170.3802 7896591.899
150011 -19.023273 -56.790539 04/20/2012 4:58:00 522042.7199 7896584.306
150011 -19.023355 -56.791111 04/20/2012 5:03:00 521982.5142 7896575.304
150011 -19.023216 -56.791008 04/20/2012 5:08:43 521993.3718 7896590.671
150011 -19.023544 -56.791199 04/20/2012 5:12:52 521973.2286 7896554.403
150011 -19.0235 -56.791412 04/20/2012 5:17:03 521950.8192 7896559.298
150011 -19.023546 -56.791401 04/20/2012 5:21:14 521951.9708 7896554.206
150011 -19.023472 -56.791466 04/20/2012 5:25:23 521945.1402 7896562.403
150011 -19.023514 -56.791317 04/20/2012 5:29:34 521960.8148 7896557.737
150011 -19.023445 -56.791271 04/20/2012 5:33:43 521965.6647 7896565.366
150011 -19.023466 -56.791298 04/20/2012 5:37:53 521962.8205 7896563.045
150011 -19.023417 -56.791191 04/20/2012 5:42:02 521974.0872 7896568.454
150011 -19.023329 -56.791271 04/20/2012 5:46:09 521965.6799 7896578.201
150011 -19.023766 -56.790604 04/20/2012 5:50:17 522035.8146 7896529.764
150011 -19.02413 -56.790783 04/20/2012 5:54:28 522016.9295 7896489.51
150011 -19.024563 -56.789925 04/20/2012 5:58:44 522107.1641 7896441.492
150011 -19.02425 -56.789001 04/20/2012 6:02:56 522204.4428 7896476.008
150011 -19.024471 -56.78833 04/20/2012 6:07:10 522275.0262 7896451.47
150011 -19.024544 -56.788372 04/20/2012 6:11:26 522270.5966 7896443.398
150011 -19.024515 -56.788361 04/20/2012 6:15:46 522271.758 7896446.605
150011 -19.025234 -56.788692 04/20/2012 6:20:00 522236.8296 7896367.091
150011 -19.024893 -56.78878 04/20/2012 6:24:17 522227.6143 7896404.833
150011 -19.02462 -56.788353 04/20/2012 6:28:59 522272.5859 7896434.986
150011 -19.024286 -56.788071 04/20/2012 6:34:02 522302.3067 7896471.907
150011 -19.024454 -56.788353 04/20/2012 6:39:02 522272.608 7896453.354
150011 -19.024454 -56.788353 04/20/2012 11:26:57 522272.608 7896453.354
150011 -19.02376 -56.787766 04/20/2012 11:59:06 522334.4737 7896530.07
150011 -19.023714 -56.787895 04/20/2012 12:03:29 522320.9045 7896535.176
150011 -19.023605 -56.78775 04/20/2012 12:07:46 522336.1782 7896547.218
150011 -19.02372 -56.787693 04/20/2012 12:12:03 522342.1613 7896534.486
150011 -19.023758 -56.787689 04/20/2012 12:16:20 522342.5771 7896530.281
150011 -19.023712 -56.787842 04/20/2012 12:20:38 522326.4822 7896535.391
150011 -19.02371 -56.787941 04/20/2012 12:24:55 522316.0642 7896535.624
150011 -19.023762 -56.787899 04/20/2012 12:29:12 522320.4771 7896529.865
150011 -19.023767 -56.787846 04/20/2012 12:33:29 522326.0539 7896529.305
150011 -19.023659 -56.787849 04/20/2012 12:37:46 522325.7527 7896541.256
150011 -19.023785 -56.787796 04/20/2012 12:42:03 522331.3133 7896527.307
150011 -19.024506 -56.787926 04/20/2012 12:46:18 522317.5364 7896447.546
150011 -19.024511 -56.787979 04/20/2012 12:50:35 522311.9583 7896447
150011 -19.02458 -56.787888 04/20/2012 12:54:52 522321.5255 7896439.353
150011 -19.024607 -56.787949 04/20/2012 12:59:08 522315.1026 7896436.374
150011 -19.024639 -56.78791 04/20/2012 13:03:25 522319.2025 7896432.828
150011 -19.024527 -56.787895 04/20/2012 13:07:42 522320.7959 7896445.219
150011 -19.024643 -56.787949 04/20/2012 13:12:01 522315.0978 7896432.39
150011 -19.024572 -56.787884 04/20/2012 13:16:23 522321.9475 7896440.238
150011 -19.024605 -56.787945 04/20/2012 13:20:45 522315.5238 7896436.594
150011 -19.023676 -56.788483 04/20/2012 13:25:13 522259.031 7896539.455
150011 -19.024643 -56.787861 04/20/2012 13:29:31 522324.3584 7896432.379
150011 -19.024445 -56.787979 04/20/2012 13:33:46 522311.9671 7896454.302
150011 -19.02453 -56.787888 04/20/2012 13:38:02 522321.5322 7896444.886
150011 -19.024664 -56.78788 04/20/2012 13:42:21 522322.3562 7896430.058
150011 -19.024622 -56.787899 04/20/2012 13:46:40 522320.3623 7896434.707
150011 -19.024546 -56.787945 04/20/2012 13:50:58 522315.5316 7896443.123
150011 -19.024595 -56.787918 04/20/2012 13:55:15 522318.3664 7896437.697
150011 -19.024609 -56.78793 04/20/2012 13:59:40 522317.1018 7896436.15
150011 -19.024591 -56.787868 04/20/2012 14:04:01 522323.6287 7896438.134
150011 -19.024578 -56.787868 04/20/2012 14:08:21 522323.6305 7896439.572
150011 -19.024546 -56.787849 04/20/2012 14:12:59 522325.6342 7896443.11
150011 -19.024624 -56.787842 04/20/2012 14:17:17 522326.3604 7896434.479
150011 -19.024601 -56.787975 04/20/2012 14:22:01 522312.3672 7896437.041
150011 -19.024576 -56.787807 04/20/2012 14:26:52 522330.0501 7896439.786
150011 -19.024555 -56.78788 04/20/2012 14:32:58 522322.3707 7896442.118
150011 -19.02492 -56.787983 04/20/2012 14:39:38 522311.4828 7896401.745
150011 -19.024632 -56.787807 04/20/2012 14:46:48 522330.0426 7896433.589
150011 -19.024673 -56.787777 04/20/2012 14:51:27 522333.1942 7896429.049
150011 -19.024788 -56.787796 04/20/2012 14:58:35 522331.1793 7896416.327
150011 -19.024788 -56.787796 04/20/2012 15:10:27 522331.1793 7896416.327
150011 -19.024609 -56.787895 04/20/2012 15:33:04 522320.785 7896436.145
150011 -19.024572 -56.787899 04/20/2012 15:55:15 522320.369 7896440.24
150011 -19.024624 -56.787903 04/20/2012 15:59:30 522319.9411 7896434.487
150011 -19.024618 -56.787872 04/20/2012 16:03:45 522323.2042 7896435.147
150011 -19.024632 -56.78791 04/20/2012 16:07:59 522319.2034 7896433.602
150011 -19.024563 -56.78783 04/20/2012 16:12:13 522327.6314 7896441.227
150011 -19.024693 -56.78796 04/20/2012 16:16:23 522313.9335 7896426.859
150011 -19.024588 -56.787865 04/20/2012 16:20:37 522323.9448 7896438.465
150011 -19.024723 -56.787857 04/20/2012 16:24:48 522324.7687 7896423.527
150011 -19.024586 -56.787945 04/20/2012 16:28:59 522315.5263 7896438.697
150011 -19.024597 -56.787792 04/20/2012 16:33:13 522331.6258 7896437.46
150011 -19.024616 -56.787891 04/20/2012 16:37:28 522321.205 7896435.37
150011 -19.024549 -56.788013 04/20/2012 16:41:44 522308.3753 7896442.799
150011 -19.024586 -56.787766 04/20/2012 16:46:17 522334.3634 7896438.674
150011 -19.024662 -56.78796 04/20/2012 16:50:32 522313.9376 7896430.289
150011 -19.024555 -56.787884 04/20/2012 16:54:47 522321.9498 7896442.119
150011 -19.024733 -56.788017 04/20/2012 16:59:01 522307.9298 7896422.44
150011 -19.024904 -56.788265 04/20/2012 17:03:19 522281.8087 7896403.551
150011 -19.024612 -56.78788 04/20/2012 17:07:37 522322.3631 7896435.812
150011 -19.024651 -56.787964 04/20/2012 17:11:52 522313.5182 7896431.507
150011 -19.024675 -56.787987 04/20/2012 17:16:06 522311.0946 7896428.854
150011 -19.024603 -56.787891 04/20/2012 17:20:21 522321.2067 7896436.809
150011 -19.02412 -56.787254 04/20/2012 17:24:43 522388.3061 7896490.171
150011 -19.024519 -56.788162 04/20/2012 17:28:58 522292.6992 7896446.138
150011 -19.024288 -56.787857 04/20/2012 17:33:17 522324.8268 7896471.659
150011 -19.023621 -56.787128 04/20/2012 17:37:34 522401.6326 7896545.369
150011 -19.023594 -56.787254 04/20/2012 17:41:52 522388.3765 7896548.372
150011 -19.022448 -56.786671 04/20/2012 17:46:07 522449.8828 7896675.101
150011 -19.022013 -56.786106 04/20/2012 17:50:22 522509.3999 7896723.161
150011 -19.022261 -56.786076 04/20/2012 17:54:37 522512.5236 7896695.716
150011 -19.022699 -56.785301 04/20/2012 17:58:48 522594.0227 7896647.153
150011 -19.022364 -56.786018 04/20/2012 18:03:06 522518.6134 7896684.312
150011 -19.022381 -56.786194 04/20/2012 18:07:22 522500.0896 7896682.454
150011 -19.022367 -56.786076 04/20/2012 18:11:39 522512.5093 7896683.988
150011 -19.022467 -56.786015 04/20/2012 18:15:57 522518.9153 7896672.915
150011 -19.022404 -56.786182 04/20/2012 18:20:16 522501.3493 7896679.907
150011 -19.024544 -56.788338 04/20/2012 18:26:00 522274.1745 7896443.394
150011 -19.024832 -56.790276 04/20/2012 18:34:39 522070.1911 7896411.771
150011 -19.025085 -56.791405 04/20/2012 18:38:58 521951.3477 7896383.919
150011 -19.025076 -56.791836 04/20/2012 18:43:13 521905.9928 7896384.968
150011 -19.025116 -56.791813 04/20/2012 18:47:33 521908.4079 7896380.539
150011 -19.025066 -56.791847 04/20/2012 18:52:05 521904.8365 7896386.076
150011 -19.025095 -56.791775 04/20/2012 18:56:19 521912.4096 7896382.858
150011 -19.02504 -56.791836 04/20/2012 19:02:03 521905.9975 7896388.952
150011 -19.02504 -56.791836 04/20/2012 19:16:19 521905.9975 7896388.952
150011 -19.025097 -56.791805 04/20/2012 19:22:30 521909.2523 7896382.641
150011 -19.024897 -56.792229 04/20/2012 19:35:40 521864.6589 7896404.823
150011 -19.024897 -56.792229 04/20/2012 20:05:16 521864.6589 7896404.823
150011 -19.02508 -56.791794 04/20/2012 20:09:48 521910.4121 7896384.52
150011 -19.025173 -56.792614 04/20/2012 20:14:09 521824.1075 7896374.332
150011 -19.025087 -56.791813 04/20/2012 20:18:26 521908.4117 7896383.748
150011 -19.02515 -56.79113 04/20/2012 20:22:45 521980.2787 7896376.692
150011 -19.025002 -56.791424 04/20/2012 20:27:48 521949.3592 7896393.105
150011 -19.025002 -56.791424 04/20/2012 20:33:55 521949.3592 7896393.105
150011 -19.024858 -56.791286 04/20/2012 20:38:44 521963.9005 7896409.021
150011 -19.024858 -56.791286 04/20/2012 20:49:41 521963.9005 7896409.021
150011 -19.024979 -56.791805 04/20/2012 20:55:37 521909.2677 7896395.697
150011 -19.025013 -56.791729 04/20/2012 21:06:55 521917.2611 7896391.926
150011 -19.025078 -56.791851 04/20/2012 21:19:05 521904.414 7896384.749
150011 -19.025076 -56.791927 04/20/2012 21:29:42 521896.4164 7896384.98
150011 -19.025097 -56.791855 04/20/2012 21:33:52 521903.9906 7896382.647
150011 -19.025072 -56.791935 04/20/2012 21:38:02 521895.5751 7896385.423
150011 -19.025082 -56.791843 04/20/2012 21:42:13 521905.2553 7896384.305
150011 -19.025057 -56.791878 04/20/2012 21:46:23 521901.5754 7896387.076
150011 -19.02504 -56.791779 04/20/2012 21:50:31 521911.9959 7896388.945
150011 -19.025082 -56.791885 04/20/2012 21:54:41 521900.8355 7896384.31
150011 -19.025032 -56.791832 04/20/2012 21:58:51 521906.4195 7896389.836
150011 -19.025248 -56.792496 04/20/2012 22:02:58 521836.5154 7896366.019
150011 -19.025051 -56.791763 04/20/2012 22:07:07 521913.6782 7896387.725
150011 -19.02508 -56.791843 04/20/2012 22:11:17 521905.2556 7896384.527
150011 -19.025078 -56.791843 04/20/2012 22:15:27 521905.2559 7896384.748
150011 -19.025055 -56.79187 04/20/2012 22:19:37 521902.4175 7896387.296
150011 -19.025061 -56.791851 04/20/2012 22:23:46 521904.4162 7896386.63
150011 -19.025038 -56.791771 04/20/2012 22:27:55 521912.838 7896389.165
150011 -19.02504 -56.791885 04/20/2012 22:32:08 521900.841 7896388.958
150011 -19.025034 -56.791809 04/20/2012 22:36:18 521908.8396 7896389.612
150011 -19.025059 -56.791908 04/20/2012 22:40:28 521898.4181 7896386.858
150011 -19.025043 -56.791832 04/20/2012 22:44:37 521906.418 7896388.619
150011 -19.025009 -56.791866 04/20/2012 22:48:45 521902.8445 7896392.385
150011 -19.024998 -56.791817 04/20/2012 22:52:52 521908.0024 7896393.596
150011 -19.025064 -56.792553 04/20/2012 22:57:00 521830.5411 7896386.385
150011 -19.025061 -56.79174 04/20/2012 23:01:08 521916.0973 7896386.616
150011 -19.025021 -56.792088 04/20/2012 23:05:16 521879.4808 7896391.085
150011 -19.024956 -56.792027 04/20/2012 23:09:29 521885.9087 7896398.27
150011 -19.025064 -56.79179 04/20/2012 23:13:41 521910.8351 7896386.29
150011 -19.025023 -56.791859 04/20/2012 23:17:54 521903.5793 7896390.836
150011 -19.025085 -56.791767 04/20/2012 23:22:07 521913.2528 7896383.964
150011 -19.024963 -56.792099 04/20/2012 23:26:22 521878.3308 7896397.504
150011 -19.024918 -56.792202 04/20/2012 23:30:37 521867.4975 7896402.496
150011 -19.025019 -56.791801 04/20/2012 23:35:28 521909.6834 7896391.271
150011 -19.025061 -56.791821 04/20/2012 23:40:26 521907.5732 7896386.626
150011 -19.024754 -56.791843 04/20/2012 23:44:39 521905.2983 7896420.598
150011 -19.024754 -56.791843 04/20/2012 23:57:29 521905.2983 7896420.598
150011 -19.025169 -56.792 04/21/2012 0:01:53 521888.7221 7896374.698
150011 -19.025131 -56.791908 04/21/2012 0:06:05 521898.4087 7896378.892
150011 -19.025515 -56.791256 04/21/2012 0:10:13 521966.9712 7896336.321
150011 -19.025436 -56.791077 04/21/2012 0:14:21 521985.8185 7896345.04
150011 -19.025454 -56.791046 04/21/2012 0:18:29 521989.0784 7896343.044
150011 -19.025555 -56.791248 04/21/2012 0:22:37 521967.8078 7896331.894
150011 -19.025497 -56.791035 04/21/2012 0:26:47 521990.2303 7896338.285
150011 -19.025469 -56.790951 04/21/2012 0:30:55 521999.0737 7896341.373
150011 -19.025509 -56.7911 04/21/2012 0:35:05 521983.3885 7896336.965
150011 -19.025593 -56.790974 04/21/2012 0:39:17 521996.637 7896327.655
150011 -19.026455 -56.790428 04/21/2012 0:43:23 522053.9812 7896232.208
150011 -19.026669 -56.790462 04/21/2012 0:47:33 522050.3751 7896208.533
150011 -19.02673 -56.790436 04/21/2012 0:51:41 522053.1031 7896201.78
150011 -19.027012 -56.78965 04/21/2012 0:55:48 522135.7794 7896170.478
150011 -19.026638 -56.791275 04/21/2012 1:00:08 521964.8242 7896212.065
150011 -19.026581 -56.790508 04/21/2012 1:04:36 522045.5459 7896218.276
150011 -19.026535 -56.790543 04/21/2012 1:08:44 522041.8688 7896223.37
150011 -19.026506 -56.7906 04/21/2012 1:12:51 522035.8743 7896226.586
150011 -19.026501 -56.790661 04/21/2012 1:16:56 522029.4557 7896227.147
150011 -19.026531 -56.79073 04/21/2012 1:21:03 522022.1906 7896223.836
150011 -19.026497 -56.790699 04/21/2012 1:25:09 522025.4573 7896227.594
150011 -19.02647 -56.790653 04/21/2012 1:29:15 522030.3017 7896230.576
150011 -19.026249 -56.79052 04/21/2012 1:33:21 522044.3269 7896255.013
150011 -19.026249 -56.79052 04/21/2012 1:37:36 522044.3269 7896255.013
150011 -19.026115 -56.790554 04/21/2012 1:41:41 522040.7666 7896269.844
150011 -19.026602 -56.790794 04/21/2012 1:45:46 522015.4463 7896215.988
150011 -19.026592 -56.790577 04/21/2012 1:49:56 522038.2833 7896217.067
150011 -19.026546 -56.790451 04/21/2012 1:54:03 522051.5489 7896222.141
150011 -19.026451 -56.790287 04/21/2012 1:58:08 522068.8197 7896232.633
150011 -19.026457 -56.790318 04/21/2012 2:02:17 522065.5567 7896231.973
150011 -19.02644 -56.790306 04/21/2012 2:06:23 522066.8217 7896233.852
150011 -19.026419 -56.790527 04/21/2012 2:10:29 522043.5678 7896236.203
150011 -19.026182 -56.790543 04/21/2012 2:14:34 522041.9153 7896262.429
150011 -19.026375 -56.790329 04/21/2012 2:18:41 522064.4099 7896241.047
150011 -19.026264 -56.790203 04/21/2012 2:22:46 522077.6841 7896253.313
150011 -19.026491 -56.790215 04/21/2012 2:26:55 522076.3913 7896228.198
150011 -19.026468 -56.790298 04/21/2012 2:31:01 522067.6599 7896230.753
150011 -19.026411 -56.790375 04/21/2012 2:35:07 522059.5644 7896237.07
150011 -19.026417 -56.790257 04/21/2012 2:39:13 522071.9812 7896236.391
150011 -19.026402 -56.79023 04/21/2012 2:43:19 522074.8245 7896238.047
150011 -19.026436 -56.790192 04/21/2012 2:47:28 522078.8189 7896234.28
150011 -19.026661 -56.7901 04/21/2012 2:51:34 522088.4707 7896209.373
150011 -19.026464 -56.790192 04/21/2012 2:55:39 522078.8152 7896231.182
150011 -19.026348 -56.790302 04/21/2012 2:59:45 522067.2548 7896244.031
150011 -19.026409 -56.790119 04/21/2012 3:03:54 522086.5046 7896237.259
150011 -19.026463 -56.790119 04/21/2012 3:08:00 522086.4974 7896231.284
150011 -19.026472 -56.790306 04/21/2012 3:12:06 522066.8175 7896230.311
150011 -19.026472 -56.790134 04/21/2012 3:16:13 522084.9177 7896230.29
150011 -19.026434 -56.790161 04/21/2012 3:20:23 522082.0814 7896234.498
150011 -19.026417 -56.790226 04/21/2012 3:24:29 522075.2435 7896236.387
150011 -19.026453 -56.79026 04/21/2012 3:28:36 522071.6608 7896232.408
150011 -19.026474 -56.790318 04/21/2012 3:32:45 522065.5544 7896230.092
150011 -19.026386 -56.79026 04/21/2012 3:36:54 522071.6696 7896239.821
150011 -19.026432 -56.790215 04/21/2012 3:41:08 522076.3991 7896234.726
150011 -19.026405 -56.790295 04/21/2012 3:45:19 522067.9839 7896237.723
150011 -19.02652 -56.79039 04/21/2012 3:49:30 522057.9715 7896225.011
150011 -19.026651 -56.790398 04/21/2012 3:53:44 522057.1124 7896210.517
150011 -19.026608 -56.790394 04/21/2012 3:57:56 522057.539 7896215.274
150011 -19.026539 -56.790165 04/21/2012 4:02:21 522081.6466 7896222.88
150011 -19.026442 -56.790295 04/21/2012 4:06:51 522067.979 7896233.629
150011 -19.026442 -56.790295 04/21/2012 4:11:52 522067.979 7896233.629
150011 -19.026384 -56.790188 04/21/2012 4:17:34 522079.2467 7896240.034
150011 -19.026058 -56.78928 04/21/2012 4:23:00 522174.8423 7896275.991
150011 -19.025848 -56.788815 04/21/2012 4:27:12 522223.8041 7896299.168
150011 -19.025669 -56.788864 04/21/2012 4:31:23 522218.6714 7896318.981
150011 -19.02561 -56.788292 04/21/2012 4:35:35 522278.8733 7896325.436
150011 -19.024963 -56.788021 04/21/2012 4:39:46 522307.4781 7896396.992
150011 -19.024986 -56.788422 04/21/2012 4:44:01 522265.2759 7896394.498
150011 -19.024235 -56.788845 04/21/2012 4:48:14 522220.8615 7896477.648
150011 -19.023893 -56.789162 04/21/2012 4:52:26 522187.5473 7896515.53
150011 -19.023651 -56.788971 04/21/2012 4:56:53 522207.6794 7896542.283
150011 -19.023745 -56.788872 04/21/2012 5:01:17 522218.0852 7896531.87
150011 -19.023796 -56.788738 04/21/2012 5:06:13 522232.18 7896526.21
150011 -19.023338 -56.789303 04/21/2012 5:11:58 522172.7827 7896576.958
150011 -19.023449 -56.78936 04/21/2012 5:16:15 522166.7696 7896564.683
150011 -19.023195 -56.788651 04/21/2012 5:20:55 522241.4155 7896592.698
150011 -19.022512 -56.788029 04/21/2012 5:27:35 522306.9633 7896668.193
150011 -19.022112 -56.786255 04/21/2012 5:35:21 522493.7063 7896712.226
150011 -19.023193 -56.786598 04/21/2012 5:39:38 522457.465 7896592.659
150011 -19.024294 -56.787556 04/21/2012 5:46:11 522356.5018 7896470.957
150011 -19.025101 -56.788654 04/21/2012 5:55:40 522240.8462 7896381.802
150011 -19.026302 -56.790379 04/21/2012 6:07:35 522059.1579 7896249.131
150011 -19.025427 -56.789085 04/21/2012 6:19:06 522195.4467 7896345.785
150011 -19.024429 -56.789303 04/21/2012 6:23:18 522172.638 7896456.24
150011 -19.024475 -56.788353 04/21/2012 6:27:29 522272.6052 7896451.03
150011 -19.024475 -56.788353 04/21/2012 6:31:44 522272.6052 7896451.03
150011 -19.024263 -56.78854 04/21/2012 6:35:59 522252.9545 7896474.512
150011 -19.024513 -56.788475 04/21/2012 6:40:12 522259.7615 7896446.841
150011 -19.024609 -56.788555 04/21/2012 6:44:24 522251.3299 7896436.229
150011 -19.024645 -56.788475 04/21/2012 6:48:38 522259.7439 7896432.236
150011 -19.024632 -56.788483 04/21/2012 6:52:52 522258.9037 7896433.675
150011 -19.024471 -56.788525 04/21/2012 6:57:06 522254.5053 7896451.495
150011 -19.024668 -56.788448 04/21/2012 7:01:17 522262.5822 7896429.687
150011 -19.024366 -56.788555 04/21/2012 7:05:28 522251.3622 7896463.117
150011 -19.024546 -56.788479 04/21/2012 7:09:38 522259.3361 7896443.19
150011 -19.024662 -56.788509 04/21/2012 7:13:48 522256.1636 7896430.359
150011 -19.02445 -56.788506 04/21/2012 7:17:59 522256.5076 7896453.816
150011 -19.024637 -56.788555 04/21/2012 7:22:13 522251.3262 7896433.131
150011 -19.02453 -56.788486 04/21/2012 7:26:26 522258.6016 7896444.962
150011 -19.024506 -56.788548 04/21/2012 7:30:41 522252.0802 7896447.625
150011 -19.024542 -56.788597 04/21/2012 7:34:56 522246.9189 7896443.648
150011 -19.024504 -56.788399 04/21/2012 7:39:22 522267.7605 7896447.827
150011 -19.024532 -56.78857 04/21/2012 7:44:06 522249.7616 7896444.751
150011 -19.024483 -56.78849 04/21/2012 7:49:23 522258.1869 7896450.163
150011 -19.024452 -56.788612 04/21/2012 7:53:39 522245.3524 7896453.608
150011 -19.02454 -56.788269 04/21/2012 7:57:52 522281.4363 7896443.828
150011 -19.024506 -56.788464 04/21/2012 8:02:08 522260.92 7896447.614
150011 -19.024506 -56.788361 04/21/2012 8:06:21 522271.7592 7896447.601
150011 -19.024534 -56.788624 04/21/2012 8:10:36 522244.0787 7896444.536
150011 -19.024721 -56.789024 04/21/2012 11:38:53 522201.9598 7896423.896
150011 -19.02467 -56.789093 04/21/2012 11:44:04 522194.7054 7896429.547
150011 -19.02467 -56.789093 04/21/2012 17:27:28 522194.7054 7896429.547
150011 -19.024183 -56.789886 04/21/2012 17:48:41 522111.3185 7896483.533
150011 -19.023596 -56.789604 04/21/2012 17:53:04 522141.0726 7896548.449
150011 -19.02347 -56.791279 04/21/2012 18:14:51 521964.8195 7896562.6
150011 -19.023479 -56.791267 04/21/2012 18:31:32 521966.0811 7896561.603
150011 -19.02351 -56.791336 04/21/2012 18:35:46 521958.8158 7896558.182
150011 -19.024981 -56.790718 04/21/2012 18:40:54 522023.6576 7896395.34
150011 -19.022961 -56.784771 04/21/2012 18:54:06 522649.7624 7896618.095
150011 -19.021212 -56.78252 04/21/2012 19:08:12 522886.8881 7896811.328
150011 -19.02071 -56.781391 04/21/2012 19:12:35 523005.7699 7896866.726
150011 -19.022551 -56.780975 04/21/2012 19:18:19 523049.2949 7896662.967
150011 -19.022953 -56.781239 04/21/2012 19:22:28 523021.4572 7896618.521
150011 -19.023705 -56.78112 04/21/2012 19:26:36 523033.8767 7896535.298
150011 -19.02383 -56.781284 04/21/2012 19:30:55 523016.6008 7896521.488
150011 -19.023474 -56.779812 04/21/2012 19:35:04 523171.5568 7896560.686
150011 -19.024309 -56.781979 04/21/2012 19:39:15 522943.3964 7896468.578
150011 -19.024618 -56.782127 04/21/2012 19:43:28 522927.7792 7896434.407
150011 -19.024584 -56.782124 04/21/2012 19:47:44 522928.0996 7896438.169
150011 -19.02351 -56.782063 04/21/2012 19:52:00 522934.6663 7896556.998
150011 -19.02282 -56.781628 04/21/2012 19:56:16 522980.5386 7896633.288
150011 -19.022167 -56.780754 04/21/2012 20:00:33 523072.6051 7896705.427
150011 -19.022036 -56.780716 04/21/2012 20:05:04 523076.6222 7896719.917
150011 -19.021975 -56.780743 04/21/2012 20:09:13 523073.7892 7896726.671
150011 -19.022438 -56.780865 04/21/2012 20:13:20 523060.8865 7896675.456
150011 -19.02198 -56.781376 04/21/2012 20:17:27 523007.1737 7896726.2
150011 -19.020851 -56.783119 04/21/2012 20:21:38 522823.9003 7896851.35
150011 -19.01996 -56.783619 04/21/2012 20:25:46 522771.403 7896950.003
150011 -19.019552 -56.784653 04/21/2012 20:29:54 522662.6423 7896995.281
150011 -19.019958 -56.785339 04/21/2012 20:34:00 522590.394 7896950.446
150011 -19.019814 -56.785496 04/21/2012 20:38:06 522573.8911 7896966.399
150011 -19.019838 -56.7855 04/21/2012 20:42:13 522573.4669 7896963.744
150011 -19.019911 -56.785454 04/21/2012 20:46:25 522578.298 7896955.661
150011 -19.019936 -56.785477 04/21/2012 20:50:32 522575.8742 7896952.898
150011 -19.019854 -56.785408 04/21/2012 20:54:39 522583.1467 7896961.962
150011 -19.019838 -56.785461 04/21/2012 20:58:45 522577.5712 7896963.739
150011 -19.019943 -56.785492 04/21/2012 21:02:52 522574.2947 7896952.125
150011 -19.019903 -56.785522 04/21/2012 21:06:59 522571.1429 7896956.555
150011 -19.019796 -56.785496 04/21/2012 21:11:06 522573.8936 7896968.391
150011 -19.019962 -56.78553 04/21/2012 21:15:17 522570.2931 7896950.028
150011 -19.019993 -56.785728 04/21/2012 21:19:25 522549.4518 7896946.623
150011 -19.021116 -56.786007 04/21/2012 21:23:36 522519.9391 7896822.4
150011 -19.022097 -56.786118 04/21/2012 21:27:46 522508.1258 7896713.868
150011 -19.022314 -56.786018 04/21/2012 21:32:00 522518.6202 7896689.845
150011 -19.022612 -56.785408 04/21/2012 21:36:07 522582.7742 7896656.793
150011 -19.023079 -56.784912 04/21/2012 21:40:19 522634.9081 7896605.056
150011 -19.02265 -56.785854 04/21/2012 21:44:29 522535.8337 7896652.646
150011 -19.022619 -56.786972 04/21/2012 21:48:38 522418.1837 7896656.219
150011 -19.022345 -56.787479 04/21/2012 21:52:49 522364.8656 7896686.601
150011 -19.022427 -56.787762 04/21/2012 21:57:00 522335.0727 7896677.564
150011 -19.022619 -56.788048 04/21/2012 22:01:12 522304.9495 7896656.356
150011 -19.023466 -56.7892 04/21/2012 22:05:24 522183.605 7896562.782
150011 -19.023731 -56.78883 04/21/2012 22:09:37 522222.507 7896533.413
150011 -19.024761 -56.789257 04/21/2012 22:13:49 522177.4348 7896419.499
150011 -19.025669 -56.788643 04/21/2012 22:17:59 522241.9282 7896318.953
150011 -19.02556 -56.788265 04/21/2012 22:22:12 522281.7213 7896330.965
150011 -19.025389 -56.788136 04/21/2012 22:26:21 522295.3193 7896349.87
150011 -19.025131 -56.788063 04/21/2012 22:30:35 522303.0359 7896378.408
150011 -19.024508 -56.78838 04/21/2012 22:34:51 522269.7595 7896447.382
150011 -19.02453 -56.78841 04/21/2012 22:38:59 522266.5995 7896444.952
150011 -19.024401 -56.788288 04/21/2012 22:43:13 522279.4554 7896459.21
150011 -19.024643 -56.788895 04/21/2012 22:51:27 522215.5455 7896432.51
150011 -19.024643 -56.788895 04/21/2012 23:09:28 522215.5455 7896432.51
150011 -19.02457 -56.788296 04/21/2012 23:14:22 522278.591 7896440.512
150011 -19.024632 -56.788273 04/21/2012 23:27:17 522281.0031 7896433.648
150011 -19.02459 -56.788532 04/21/2012 23:31:44 522253.7528 7896438.328
150011 -19.024382 -56.788368 04/21/2012 23:41:24 522271.0391 7896461.323
150011 -19.024721 -56.78833 04/21/2012 23:53:13 522274.9928 7896423.808
150011 -19.024992 -56.788464 04/21/2012 23:57:34 522260.8553 7896393.839
150011 -19.023916 -56.789104 04/22/2012 0:07:20 522193.6479 7896512.978
150011 -19.023804 -56.789085 04/22/2012 0:14:37 522195.6622 7896525.368
150011 -19.024277 -56.789837 04/22/2012 0:22:58 522116.4626 7896473.126
150011 -19.024256 -56.790325 04/22/2012 0:27:14 522065.1106 7896475.511
150011 -19.025045 -56.791016 04/22/2012 0:31:29 521992.2893 7896388.296
150011 -19.025444 -56.79108 04/22/2012 0:35:40 521985.5018 7896344.155
150011 -19.02549 -56.791195 04/22/2012 0:39:51 521973.3938 7896339.08
150011 -19.025917 -56.790943 04/22/2012 0:44:00 521999.8566 7896291.801
150011 -19.026485 -56.790703 04/22/2012 0:48:11 522025.038 7896228.923
150011 -19.026365 -56.790268 04/22/2012 0:52:22 522070.8305 7896242.146
150011 -19.02582 -56.78997 04/22/2012 0:56:34 522102.2623 7896302.412
150011 -19.025717 -56.788841 04/22/2012 1:01:04 522221.0854 7896313.666
150011 -19.02562 -56.788174 04/22/2012 1:05:15 522291.2896 7896324.315
150011 -19.024864 -56.788479 04/22/2012 1:09:27 522259.2938 7896408.004
150011 -19.024622 -56.78846 04/22/2012 1:13:38 522261.3255 7896434.779
150011 -19.02454 -56.788322 04/22/2012 1:17:51 522275.8588 7896443.834
150011 -19.02454 -56.788322 04/22/2012 1:26:21 522275.8588 7896443.834
150011 -19.024532 -56.788261 04/22/2012 1:33:01 522282.2792 7896444.712
150011 -19.024485 -56.788235 04/22/2012 1:45:22 522285.0216 7896449.909
150011 -19.023878 -56.787106 04/22/2012 1:49:33 522403.9134 7896516.929
150011 -19.023239 -56.786598 04/22/2012 1:53:44 522457.4588 7896587.569
150011 -19.023045 -56.786358 04/22/2012 1:57:53 522482.7415 7896609.004
150011 -19.022463 -56.78569 04/22/2012 2:02:05 522553.1176 7896673.316
150011 -19.022942 -56.784847 04/22/2012 2:06:15 522641.767 7896620.207
150011 -19.022661 -56.784855 04/22/2012 2:10:25 522640.9632 7896651.3
150011 -19.022558 -56.784538 04/22/2012 2:14:32 522674.337 7896662.656
150011 -19.022306 -56.783783 04/22/2012 2:18:43 522753.8247 7896690.442
150011 -19.022383 -56.783318 04/22/2012 2:22:52 522802.7492 7896681.862
150011 -19.023165 -56.782158 04/22/2012 2:26:59 522924.7162 7896595.184
150011 -19.023123 -56.781101 04/22/2012 2:31:04 523035.9563 7896599.693
150011 -19.023554 -56.780273 04/22/2012 2:35:10 523123.0321 7896551.894
150011 -19.022921 -56.779831 04/22/2012 2:39:16 523169.634 7896621.877
150011 -19.023104 -56.779938 04/22/2012 2:43:25 523158.3484 7896601.642
150011 -19.022934 -56.78046 04/22/2012 2:47:31 523103.4387 7896620.521
150011 -19.022665 -56.780495 04/22/2012 2:51:40 523099.7926 7896650.29
150011 -19.022646 -56.780529 04/22/2012 2:55:49 523096.2172 7896652.397
150011 -19.02249 -56.780312 04/22/2012 2:59:55 523119.075 7896669.63
150011 -19.022442 -56.780678 04/22/2012 3:04:04 523080.5652 7896674.989
150011 -19.022297 -56.780575 04/22/2012 3:08:10 523091.4245 7896691.02
150011 -19.022501 -56.77948 04/22/2012 3:12:17 523206.6302 7896668.303
150011 -19.022747 -56.778992 04/22/2012 3:16:25 523257.9513 7896641.019
150011 -19.022802 -56.780083 04/22/2012 3:20:34 523143.131 7896635.077
150011 -19.022802 -56.780163 04/22/2012 3:24:43 523134.7121 7896635.088
150011 -19.022226 -56.781933 04/22/2012 3:28:53 522948.5232 7896699.053
150011 -19.021788 -56.783409 04/22/2012 3:33:06 522793.2538 7896747.71
150011 -19.022327 -56.783699 04/22/2012 3:37:22 522762.6617 7896688.108
150011 -19.022774 -56.784512 04/22/2012 3:41:33 522677.0439 7896638.753
150011 -19.022591 -56.785732 04/22/2012 3:45:45 522548.6804 7896659.158
150011 -19.022413 -56.785851 04/22/2012 3:50:22 522536.1813 7896678.869
150011 -19.022335 -56.78603 04/22/2012 3:54:52 522517.3545 7896687.523
150011 -19.022469 -56.785904 04/22/2012 3:59:15 522530.5962 7896672.68
150011 -19.022327 -56.786045 04/22/2012 4:04:13 522515.777 7896688.41
150011 -19.022324 -56.78706 04/22/2012 4:10:27 522408.9625 7896688.871
150011 -19.022379 -56.787502 04/22/2012 4:15:03 522362.4406 7896682.842
150011 -19.022406 -56.787491 04/22/2012 4:20:59 522363.5946 7896679.853
150011 -19.022345 -56.788021 04/22/2012 4:25:10 522307.8275 7896686.67
150011 -19.022301 -56.788113 04/22/2012 4:29:20 522298.1516 7896691.55
150011 -19.022369 -56.788166 04/22/2012 4:33:26 522292.565 7896684.033
150011 -19.022354 -56.788158 04/22/2012 4:37:33 522293.4089 7896685.691
150011 -19.022728 -56.788307 04/22/2012 4:41:43 522277.6788 7896644.328
150011 -19.02346 -56.788849 04/22/2012 4:45:54 522220.5435 7896563.402
150011 -19.023903 -56.788963 04/22/2012 4:50:04 522208.4878 7896514.399
150011 -19.024435 -56.78915 04/22/2012 4:54:18 522188.7382 7896455.557
150011 -19.024324 -56.788898 04/22/2012 4:58:40 522215.2722 7896467.807
150011 -19.024324 -56.788898 04/22/2012 12:49:11 522215.2722 7896467.807
150011 -19.024 -56.790924 04/22/2012 13:10:54 522002.1084 7896503.912
150011 -19.024017 -56.790382 04/22/2012 13:15:53 522059.1437 7896501.963
150011 -19.024017 -56.790382 04/22/2012 13:54:58 522059.1437 7896501.963
150011 -19.023827 -56.790325 04/22/2012 14:03:15 522065.1672 7896522.979
150011 -19.023827 -56.790325 04/22/2012 14:29:26 522065.1672 7896522.979
150011 -19.023579 -56.789921 04/22/2012 14:34:55 522107.7151 7896550.37
150011 -19.023947 -56.790154 04/22/2012 14:43:03 522083.1466 7896509.68
150011 -19.023947 -56.790154 04/22/2012 15:13:02 522083.1466 7896509.68
150011 -19.023899 -56.790337 04/22/2012 15:18:28 522063.8949 7896515.014
150011 -19.023745 -56.79007 04/22/2012 15:39:56 522092.0131 7896532.021
150011 -19.024343 -56.789112 04/22/2012 16:03:24 522192.7493 7896465.732
150011 -19.023327 -56.787884 04/22/2012 16:25:13 522322.1137 7896577.996
150011 -19.02426 -56.789085 04/22/2012 16:42:32 522195.6017 7896474.912
150011 -19.023092 -56.788216 04/22/2012 16:56:45 522287.2068 7896604.04
150011 -19.02318 -56.788021 04/22/2012 17:09:46 522307.7161 7896594.278
150011 -19.022327 -56.786747 04/22/2012 17:17:39 522441.9011 7896688.499
150011 -19.022085 -56.786209 04/22/2012 17:21:57 522498.5508 7896715.208
150011 -19.022165 -56.786469 04/22/2012 17:26:13 522471.1786 7896706.389
150011 -19.022106 -56.786217 04/22/2012 17:30:28 522497.7061 7896712.885
150011 -19.022116 -56.786533 04/22/2012 17:34:59 522464.45 7896711.819
150011 -19.02219 -56.786472 04/22/2012 17:39:17 522470.8595 7896703.623
150011 -19.022055 -56.786255 04/22/2012 17:43:34 522493.714 7896718.533
150011 -19.021643 -56.785786 04/22/2012 17:48:08 522543.1255 7896764.06
150011 -19.022396 -56.784439 04/22/2012 17:52:42 522684.7774 7896680.568
150011 -19.023115 -56.785847 04/22/2012 17:57:30 522536.5076 7896601.193
150011 -19.025024 -56.78941 04/22/2012 18:04:34 522161.299 7896390.418
150011 -19.024965 -56.790245 04/22/2012 18:15:12 522073.4358 7896397.051
150011 -19.025249 -56.790432 04/22/2012 18:19:24 522053.7194 7896365.65
150011 -19.025194 -56.790459 04/22/2012 18:23:38 522050.8853 7896371.74
150011 -19.0252 -56.790524 04/22/2012 18:27:50 522044.0443 7896371.084
150011 -19.025286 -56.790543 04/22/2012 18:32:00 522042.0335 7896361.57
150011 -19.023708 -56.790653 04/22/2012 18:36:09 522030.6657 7896536.188
150011 -19.0252 -56.790848 04/22/2012 18:40:20 522009.9483 7896371.124
150011 -19.025206 -56.790768 04/22/2012 18:44:28 522018.3663 7896370.45
150011 -19.025291 -56.7906 04/22/2012 18:48:39 522036.0345 7896361.024
150011 -19.02516 -56.790466 04/22/2012 18:52:50 522050.1532 7896375.502
150011 -19.025202 -56.79034 04/22/2012 18:56:58 522063.4072 7896370.839
150011 -19.024719 -56.790493 04/22/2012 19:01:10 522047.37 7896424.302
150011 -19.02487 -56.790375 04/22/2012 19:05:19 522059.7678 7896407.579
150011 -19.024609 -56.791176 04/22/2012 19:09:37 521975.509 7896436.559
150011 -19.023188 -56.791222 04/22/2012 19:13:52 521970.855 7896593.796
150011 -19.023071 -56.791214 04/22/2012 19:18:07 521971.7122 7896606.741
150011 -19.023287 -56.791142 04/22/2012 19:22:21 521979.2608 7896582.832
150011 -19.022905 -56.791561 04/22/2012 19:26:42 521935.2172 7896625.152
150011 -19.023262 -56.791222 04/22/2012 19:30:50 521970.8453 7896585.608
150011 -19.023335 -56.791161 04/22/2012 19:34:58 521977.255 7896577.523
150011 -19.02335 -56.791245 04/22/2012 19:39:05 521968.4133 7896575.874
150011 -19.023277 -56.791435 04/22/2012 19:43:12 521948.4281 7896583.975
150011 -19.02327 -56.791424 04/22/2012 19:47:19 521949.5866 7896584.748
150011 -19.023355 -56.791069 04/22/2012 19:51:26 521986.9341 7896575.299
150011 -19.023352 -56.790676 04/22/2012 19:55:33 522028.2922 7896575.582
150011 -19.023308 -56.790241 04/22/2012 19:59:44 522074.0755 7896580.396
150011 -19.023203 -56.790234 04/22/2012 20:03:58 522074.826 7896592.013
150011 -19.023167 -56.790916 04/22/2012 20:08:12 522003.0599 7896596.082
150011 -19.023293 -56.791191 04/22/2012 20:12:54 521974.1035 7896582.174
150011 -19.022644 -56.790596 04/22/2012 20:17:17 522036.8043 7896653.911
150011 -19.022596 -56.789822 04/22/2012 20:21:23 522118.2635 7896659.125
150011 -19.022459 -56.788929 04/22/2012 20:25:30 522212.2577 7896674.171
150011 -19.023247 -56.789139 04/22/2012 20:29:37 522190.0535 7896587.006
150011 -19.022509 -56.788563 04/22/2012 20:33:43 522250.7675 7896668.592
150011 -19.021988 -56.78746 04/22/2012 20:37:49 522366.9129 7896726.1
150011 -19.022604 -56.78717 04/22/2012 20:42:00 522397.349 7896657.904
150011 -19.022459 -56.78603 04/22/2012 20:46:06 522517.3378 7896673.802
150011 -19.0222 -56.786095 04/22/2012 20:50:15 522510.5323 7896702.468
150011 -19.022394 -56.785252 04/22/2012 20:54:21 522599.2205 7896680.894
150011 -19.022921 -56.784481 04/22/2012 20:58:37 522680.2862 7896622.483
150011 -19.022823 -56.784061 04/22/2012 21:02:47 522724.4987 7896633.273
150011 -19.022322 -56.783676 04/22/2012 21:06:53 522765.0828 7896688.658
150011 -19.02174 -56.783367 04/22/2012 21:11:00 522797.6803 7896753.015
150011 -19.021072 -56.782681 04/22/2012 21:15:05 522869.9641 7896826.84
150011 -19.020935 -56.782875 04/22/2012 21:19:10 522849.5668 7896842.024
150011 -19.020689 -56.782475 04/22/2012 21:23:16 522891.6954 7896869.191
150011 -19.021309 -56.780552 04/22/2012 21:27:22 523093.9814 7896800.337
150011 -19.018814 -56.781204 04/22/2012 21:31:28 523025.7104 7897076.491
150011 -19.018818 -56.781193 04/22/2012 21:35:36 523026.8675 7897076.047
150011 -19.018837 -56.781292 04/22/2012 21:39:42 523016.4463 7897073.958
150011 -19.018736 -56.781166 04/22/2012 21:43:49 523029.7202 7897085.117
150011 -19.01848 -56.781178 04/22/2012 21:47:59 523028.4926 7897113.445
150011 -19.018665 -56.781216 04/22/2012 21:52:08 523024.4681 7897092.98
150011 -19.018797 -56.781181 04/22/2012 21:56:17 523028.1333 7897078.369
150011 -19.018744 -56.781189 04/22/2012 22:00:26 523027.2987 7897084.235
150011 -19.01882 -56.781136 04/22/2012 22:04:32 523032.8658 7897075.819
150011 -19.018852 -56.781216 04/22/2012 22:08:40 523024.4423 7897072.288
150011 -19.018894 -56.781216 04/22/2012 22:12:46 523024.4366 7897067.641
150011 -19.018867 -56.781155 04/22/2012 22:16:52 523030.8598 7897070.621
150011 -19.018883 -56.781139 04/22/2012 22:21:02 523032.5414 7897068.848
150011 -19.018856 -56.781055 04/22/2012 22:25:11 523041.3852 7897071.825
150011 -19.018848 -56.781162 04/22/2012 22:29:39 523030.1258 7897072.724
150011 -19.018835 -56.781094 04/22/2012 22:33:49 523037.2838 7897074.153
150011 -19.018843 -56.781078 04/22/2012 22:37:58 523038.9665 7897073.266
150011 -19.018909 -56.781075 04/22/2012 22:42:07 523039.2731 7897065.963
150011 -19.01885 -56.781113 04/22/2012 22:46:34 523035.2822 7897072.496
150011 -19.018902 -56.781128 04/22/2012 22:50:39 523033.6964 7897066.744
150011 -19.018866 -56.78112 04/22/2012 22:54:45 523034.5433 7897070.727
150011 -19.018847 -56.781136 04/22/2012 22:58:51 523032.8621 7897072.831
150011 -19.018856 -56.781128 04/22/2012 23:02:56 523033.7028 7897071.834
150011 -19.018778 -56.781227 04/22/2012 23:07:00 523023.2949 7897080.478
150011 -19.018869 -56.781128 04/22/2012 23:11:06 523033.701 7897070.396
150011 -19.018866 -56.781036 04/22/2012 23:15:10 523043.3834 7897070.716
150011 -19.018881 -56.781143 04/22/2012 23:19:15 523032.1208 7897069.07
150011 -19.018873 -56.781109 04/22/2012 23:23:21 523035.7 7897069.951
150011 -19.018869 -56.781109 04/22/2012 23:27:27 523035.7005 7897070.393
150011 -19.018887 -56.781105 04/22/2012 23:31:32 523036.119 7897068.401
150011 -19.018826 -56.781155 04/22/2012 23:35:41 523030.8655 7897075.157
150011 -19.01882 -56.781082 04/22/2012 23:39:47 523038.5487 7897075.812
150011 -19.01886 -56.781105 04/22/2012 23:43:54 523036.1227 7897071.389
150011 -19.019007 -56.781109 04/22/2012 23:47:59 523035.6815 7897055.124
150011 -19.018932 -56.781235 04/22/2012 23:52:05 523022.4318 7897063.439
150011 -19.019245 -56.781364 04/22/2012 23:56:52 523008.8129 7897028.823
150011 -19.019014 -56.781208 04/23/2012 0:01:07 523025.2619 7897054.362
150011 -19.019054 -56.7812 04/23/2012 0:05:20 523026.0983 7897049.935
150011 -19.018959 -56.781399 04/23/2012 0:09:31 523005.1689 7897060.473
150011 -19.018906 -56.781406 04/23/2012 0:13:42 523004.4396 7897066.338
150011 -19.019346 -56.781113 04/23/2012 0:17:57 523035.2139 7897017.614
150011 -19.019217 -56.780838 04/23/2012 0:22:14 523064.1722 7897031.852
150011 -19.01898 -56.780922 04/23/2012 0:26:29 523055.3648 7897058.087
150011 -19.019035 -56.781231 04/23/2012 0:30:43 523022.8386 7897052.042
150011 -19.01907 -56.781136 04/23/2012 0:34:57 523032.8314 7897048.156
150011 -19.018969 -56.781521 04/23/2012 0:39:20 522992.3285 7897059.382
150011 -19.019104 -56.781139 04/23/2012 0:43:42 523032.511 7897044.395
150011 -19.01897 -56.781239 04/23/2012 0:48:56 523022.0056 7897059.235
150011 -19.01897 -56.781239 04/23/2012 1:04:51 523022.0056 7897059.235
150011 -19.019047 -56.781189 04/23/2012 1:10:19 523027.2569 7897050.708
150011 -19.019047 -56.781189 04/23/2012 1:27:30 523027.2569 7897050.708
150011 -19.019011 -56.781174 04/23/2012 1:32:03 523028.8405 7897054.69
150011 -19.019016 -56.781155 04/23/2012 1:36:13 523030.8393 7897054.134
150011 -19.01894 -56.781055 04/23/2012 1:40:22 523041.3736 7897062.53
150011 -19.019152 -56.781113 04/23/2012 1:44:31 523035.2406 7897039.08
150011 -19.019037 -56.781178 04/23/2012 1:48:43 523028.4159 7897051.813
150011 -19.019222 -56.781082 04/23/2012 1:52:54 523038.4933 7897031.331
150011 -19.019096 -56.781178 04/23/2012 1:57:02 523028.4078 7897045.285
150011 -19.019028 -56.78117 04/23/2012 2:01:13 523029.2591 7897052.808
150011 -19.019066 -56.781136 04/23/2012 2:05:24 523032.8319 7897048.599
150011 -19.019722 -56.780602 04/23/2012 2:11:44 523088.9387 7896975.943
150011 -19.019722 -56.780602 04/23/2012 2:21:53 523088.9387 7896975.943
150011 -19.019009 -56.781162 04/23/2012 2:26:08 523030.1036 7897054.909
150011 -19.018972 -56.781162 04/23/2012 2:30:22 523030.1087 7897059.003
150011 -19.019024 -56.781143 04/23/2012 2:34:36 523032.1011 7897053.247
150011 -19.019035 -56.781193 04/23/2012 2:38:50 523026.8376 7897052.037
150011 -19.019003 -56.7812 04/23/2012 2:43:02 523026.1054 7897055.578
150011 -19.019051 -56.781277 04/23/2012 2:47:23 523017.9954 7897050.277
150011 -19.019039 -56.781292 04/23/2012 2:52:21 523016.4185 7897051.607
150011 -19.019062 -56.781368 04/23/2012 2:57:03 523008.4172 7897049.072
150011 -19.019169 -56.781349 04/23/2012 3:01:25 523010.402 7897037.23
150011 -19.019056 -56.781227 04/23/2012 3:05:32 523023.2566 7897049.717
150011 -19.019041 -56.781239 04/23/2012 3:09:38 523021.9958 7897051.379
150011 -19.019068 -56.781128 04/23/2012 3:13:43 523033.6736 7897048.377
150011 -19.019018 -56.781204 04/23/2012 3:17:48 523025.6823 7897053.919
150011 -19.019073 -56.781296 04/23/2012 3:21:54 523015.9928 7897047.845
150011 -19.018997 -56.781223 04/23/2012 3:25:59 523023.6857 7897056.245
150011 -19.019018 -56.78117 04/23/2012 3:30:04 523029.2605 7897053.915
150011 -19.018982 -56.781189 04/23/2012 3:34:12 523027.2659 7897057.9
150011 -19.018955 -56.78109 04/23/2012 3:38:22 523037.6882 7897060.875
150011 -19.018572 -56.781219 04/23/2012 3:42:27 523024.1652 7897103.27
150011 -19.018772 -56.780964 04/23/2012 3:46:35 523050.9735 7897081.107
150011 -19.018759 -56.780514 04/23/2012 3:50:39 523098.3327 7897082.487
150011 -19.019037 -56.780586 04/23/2012 3:54:47 523090.7171 7897051.736
150011 -19.018919 -56.781223 04/23/2012 3:58:54 523023.6964 7897064.876
150011 -19.018803 -56.781174 04/23/2012 4:02:58 523028.8691 7897077.705
150011 -19.018734 -56.781181 04/23/2012 4:07:06 523028.1419 7897085.34
150011 -19.018684 -56.780975 04/23/2012 4:11:11 523049.828 7897090.846
150011 -19.018766 -56.781048 04/23/2012 4:15:16 523042.1343 7897081.782
150011 -19.018806 -56.781235 04/23/2012 4:19:23 523022.4491 7897077.381
150011 -19.018358 -56.781174 04/23/2012 4:23:31 523028.9304 7897126.943
150011 -19.017941 -56.781288 04/23/2012 4:27:39 523016.9905 7897173.099
150011 -19.017897 -56.781338 04/23/2012 4:31:43 523011.7346 7897177.974
150011 -19.017845 -56.781315 04/23/2012 4:35:48 523014.1623 7897183.725
150011 -19.017843 -56.781513 04/23/2012 4:39:52 522993.3252 7897183.972
150011 -19.017902 -56.781521 04/23/2012 4:43:59 522992.4752 7897177.444
150011 -19.01795 -56.78149 04/23/2012 4:48:06 522995.731 7897172.129
150011 -19.018013 -56.781418 04/23/2012 4:52:14 523003.2995 7897165.149
150011 -19.017849 -56.781578 04/23/2012 4:56:18 522986.4838 7897183.316
150011 -19.017927 -56.781586 04/23/2012 5:01:05 522985.6312 7897174.687
150011 -19.017965 -56.781609 04/23/2012 5:05:14 522983.2055 7897170.485
150011 -19.017984 -56.781628 04/23/2012 5:09:26 522981.2033 7897168.385
150011 -19.018009 -56.781555 04/23/2012 5:13:34 522988.8823 7897165.61
150011 -19.018013 -56.781494 04/23/2012 5:17:38 522995.3014 7897165.159
150011 -19.018829 -56.781219 04/23/2012 5:21:45 523024.1298 7897074.834
150011 -19.018883 -56.781292 04/23/2012 5:25:52 523016.4399 7897068.868
150011 -19.020275 -56.781723 04/23/2012 5:30:02 522970.8909 7896914.902
150011 -19.021915 -56.78336 04/23/2012 5:34:11 522798.3931 7896733.651
150011 -19.022682 -56.78434 04/23/2012 5:38:17 522695.157 7896648.91
150011 -19.022421 -56.785858 04/23/2012 5:42:25 522535.4436 7896677.985
150011 -19.022291 -56.786163 04/23/2012 5:46:34 522503.364 7896692.408
150011 -19.022284 -56.786118 04/23/2012 5:50:43 522508.1006 7896693.177
150011 -19.021948 -56.786636 04/23/2012 5:55:10 522453.6332 7896730.421
150011 -19.022152 -56.786755 04/23/2012 5:59:24 522441.0827 7896707.864
150011 -19.02252 -56.788097 04/23/2012 6:03:35 522299.8062 7896667.316
150011 -19.023304 -56.788914 04/23/2012 6:07:43 522213.7239 7896580.671
150011 -19.023542 -56.789085 04/23/2012 6:12:08 522195.697 7896554.358
150011 -19.023701 -56.789165 04/23/2012 6:16:31 522187.2571 7896536.775
150011 -19.024412 -56.789185 04/23/2012 6:21:09 522185.058 7896458.106
150011 -19.02425 -56.789322 04/23/2012 6:25:21 522170.6623 7896476.049
150011 -19.024685 -56.789017 04/23/2012 6:29:33 522202.7012 7896427.878
150011 -19.024406 -56.78986 04/23/2012 6:33:52 522114.0251 7896458.855
150011 -19.024332 -56.789688 04/23/2012 6:38:08 522132.1353 7896467.022
150011 -19.024143 -56.789875 04/23/2012 6:42:22 522112.4814 7896487.958
150011 -19.024292 -56.790466 04/23/2012 6:46:50 522050.2677 7896471.546
150011 -19.024841 -56.790569 04/23/2012 6:51:15 522039.3561 7896410.812
150011 -19.025005 -56.790543 04/23/2012 6:55:20 522042.0706 7896392.663
150011 -19.025026 -56.7906 04/23/2012 6:59:28 522036.0694 7896390.346
150011 -19.024879 -56.790401 04/23/2012 7:03:40 522057.0305 7896406.587
150011 -19.02492 -56.790577 04/23/2012 7:07:49 522038.5038 7896402.072
150011 -19.024872 -56.790565 04/23/2012 7:12:10 522039.7729 7896407.382
150011 -19.024887 -56.790714 04/23/2012 7:16:25 522024.091 7896405.741
150011 -19.02503 -56.790512 04/23/2012 7:20:35 522045.3295 7896389.893
150011 -19.024992 -56.79044 04/23/2012 7:24:45 522052.9114 7896394.088
150011 -19.024967 -56.790493 04/23/2012 7:29:14 522047.3373 7896396.861
150011 -19.02496 -56.79073 04/23/2012 7:33:36 522022.3976 7896397.665
150011 -19.024954 -56.790386 04/23/2012 7:38:35 522058.5991 7896398.286
150011 -19.024307 -56.789379 04/23/2012 7:43:47 522164.6563 7896469.749
150011 -19.024347 -56.789467 04/23/2012 7:47:57 522155.3903 7896465.334
150011 -19.024233 -56.789345 04/23/2012 7:52:06 522168.2441 7896477.933
150011 -19.023561 -56.789497 04/23/2012 7:56:17 522152.3374 7896552.308
150011 -19.023708 -56.789063 04/23/2012 8:00:38 522197.9902 7896535.988
150011 -19.024313 -56.788685 04/23/2012 8:04:48 522237.6887 7896468.998
150011 -19.023878 -56.788765 04/23/2012 8:08:57 522229.3278 7896517.14
150011 -19.023199 -56.788563 04/23/2012 8:13:07 522250.6757 7896592.245
150011 -19.023815 -56.789749 04/23/2012 8:17:18 522125.7844 7896524.235
150011 -19.023659 -56.78997 04/23/2012 8:22:01 522102.548 7896541.524
150011 -19.024134 -56.789703 04/23/2012 8:26:26 522130.583 7896488.932
150011 -19.024591 -56.789169 04/23/2012 8:30:35 522186.718 7896438.298
150011 -19.024548 -56.789051 04/23/2012 8:35:00 522199.1414 7896443.041
150011 -19.024548 -56.789268 04/23/2012 8:39:42 522176.3054 7896443.069
150011 -19.024548 -56.789268 04/23/2012 8:58:00 522176.3054 7896443.069
150011 -19.024963 -56.789013 04/23/2012 9:03:46 522203.0853 7896397.117
150011 -19.024666 -56.789066 04/23/2012 9:12:03 522197.5473 7896429.987
150011 -19.022959 -56.788269 04/23/2012 9:36:40 522281.647 7896618.763
150011 -19.022923 -56.78651 04/23/2012 9:58:31 522466.762 7896622.523
150011 -19.022869 -56.785633 04/23/2012 10:12:43 522559.0613 7896628.385
150011 -19.022703 -56.785671 04/23/2012 10:16:55 522555.0847 7896646.758
150011 -19.022936 -56.784752 04/23/2012 10:21:05 522651.7652 7896620.859
150011 -19.023449 -56.784119 04/23/2012 10:25:19 522718.31 7896564.014
150011 -19.02367 -56.781654 04/23/2012 10:29:28 522977.6857 7896539.24
150011 -19.024254 -56.780701 04/23/2012 10:33:42 523077.8946 7896474.497
150011 -19.024273 -56.780895 04/23/2012 10:37:53 523057.4763 7896472.42
150011 -19.024273 -56.780926 04/23/2012 10:42:10 523054.214 7896472.424
150011 -19.024645 -56.78186 04/23/2012 10:46:44 522955.8733 7896431.385
150011 -19.024454 -56.781307 04/23/2012 10:51:01 523014.0945 7896452.446
150011 -19.024515 -56.781513 04/23/2012 10:55:49 522992.4077 7896445.724
150011 -19.024391 -56.781261 04/23/2012 11:01:58 523018.944 7896459.411
150011 -19.024454 -56.781242 04/23/2012 11:10:23 523020.9348 7896452.438
150011 -19.024504 -56.781246 04/23/2012 11:14:56 523020.507 7896446.906
150011 -19.024454 -56.781219 04/23/2012 11:21:35 523023.3552 7896452.435
150011 -19.024881 -56.780903 04/23/2012 11:25:50 523056.5506 7896405.146
150011 -19.024933 -56.780758 04/23/2012 11:30:09 523071.8025 7896399.374
150011 -19.024933 -56.780758 04/23/2012 11:43:04 523071.8025 7896399.374
150011 -19.024359 -56.781422 04/23/2012 11:47:32 523002.0055 7896462.973
150011 -19.024696 -56.781326 04/23/2012 11:52:24 523012.0617 7896425.672
150011 -19.024282 -56.78133 04/23/2012 11:58:54 523011.6978 7896471.481
150011 -19.024242 -56.78154 04/23/2012 12:06:36 522989.6039 7896475.934
150011 -19.023176 -56.781269 04/23/2012 12:14:27 523018.2694 7896593.85
150011 -19.023176 -56.781269 04/23/2012 13:36:13 523018.2694 7896593.85
150011 -19.023289 -56.781216 04/23/2012 13:40:29 523023.8313 7896581.34
150011 -19.023258 -56.781235 04/23/2012 13:44:42 523021.8361 7896584.773
150011 -19.023273 -56.781258 04/23/2012 13:48:58 523019.4136 7896583.116
150011 -19.023302 -56.781342 04/23/2012 13:53:14 523010.5698 7896579.918
150011 -19.02331 -56.781349 04/23/2012 13:57:41 523009.8321 7896579.034
150011 -19.023209 -56.781219 04/23/2012 14:01:57 523023.5267 7896590.192
150011 -19.023144 -56.781292 04/23/2012 14:06:13 523015.8534 7896597.394
150011 -19.023182 -56.781155 04/23/2012 14:10:31 523030.2655 7896593.172
150011 -19.023306 -56.781109 04/23/2012 14:14:48 523035.0892 7896579.445
150011 -19.023224 -56.781197 04/23/2012 14:19:01 523025.8398 7896588.53
150011 -19.023218 -56.781258 04/23/2012 14:23:21 523019.4212 7896589.202
150011 -19.023222 -56.781231 04/23/2012 14:27:34 523022.262 7896588.756
150011 -19.023222 -56.781193 04/23/2012 14:31:51 523026.261 7896588.751
150011 -19.023222 -56.781189 04/23/2012 14:36:04 523026.6819 7896588.75
150011 -19.022974 -56.781384 04/23/2012 14:40:17 523006.1951 7896616.216
150011 -19.022877 -56.781387 04/23/2012 14:44:34 523005.8927 7896626.95
150011 -19.023243 -56.781181 04/23/2012 14:49:04 523027.5209 7896586.425
150011 -19.023333 -56.781307 04/23/2012 14:53:21 523014.2488 7896576.484
150011 -19.02327 -56.781189 04/23/2012 14:57:34 523026.6753 7896583.439
150011 -19.023285 -56.781178 04/23/2012 15:02:23 523027.8309 7896581.778
150011 -19.023273 -56.781204 04/23/2012 15:06:51 523025.0964 7896583.109
150011 -19.023256 -56.781189 04/23/2012 15:11:04 523026.6773 7896584.988
150011 -19.023243 -56.781437 04/23/2012 15:15:15 523000.5805 7896586.459
150011 -19.023266 -56.781178 04/23/2012 15:19:28 523027.8335 7896583.88
150011 -19.023285 -56.781208 04/23/2012 15:23:40 523024.6738 7896581.782
150011 -19.023239 -56.781086 04/23/2012 15:28:34 523037.5189 7896586.856
150011 -19.023239 -56.781086 04/23/2012 16:12:03 523037.5189 7896586.856
150011 -19.023239 -56.781219 04/23/2012 16:16:19 523023.5225 7896586.873
150011 -19.023312 -56.781208 04/23/2012 16:20:36 523024.6701 7896578.794
150011 -19.023336 -56.781307 04/23/2012 16:24:49 523014.2484 7896576.152
150011 -19.023037 -56.780853 04/23/2012 16:29:01 523062.0667 7896609.176
150011 -19.023256 -56.781193 04/23/2012 16:33:13 523026.2563 7896584.989
150011 -19.023283 -56.7812 04/23/2012 16:37:24 523025.5159 7896582.002
150011 -19.023304 -56.781269 04/23/2012 16:41:37 523018.2518 7896579.687
150011 -19.023247 -56.781204 04/23/2012 16:45:49 523025.1 7896585.986
150011 -19.023233 -56.781178 04/23/2012 16:50:01 523027.838 7896587.531
150011 -19.023327 -56.781246 04/23/2012 16:54:14 523020.669 7896577.139
150011 -19.023266 -56.781265 04/23/2012 16:58:25 523018.678 7896583.891
150011 -19.023354 -56.781269 04/23/2012 17:02:37 523018.2449 7896574.155
150011 -19.023172 -56.780857 04/23/2012 17:06:48 523061.6272 7896594.239
150011 -19.023256 -56.781166 04/23/2012 17:10:59 523029.0977 7896584.985
150011 -19.023676 -56.781467 04/23/2012 17:15:11 522997.3639 7896538.552
150011 -19.022732 -56.782452 04/23/2012 17:19:23 522893.8361 7896643.133
150011 -19.023241 -56.781853 04/23/2012 17:23:35 522956.8027 7896586.735
150011 -19.02293 -56.783604 04/23/2012 17:27:50 522772.5771 7896621.374
150011 -19.022684 -56.784046 04/23/2012 17:32:06 522726.0962 7896648.651
150011 -19.0224 -56.785942 04/23/2012 17:36:22 522526.6066 7896680.319
150011 -19.022741 -56.786255 04/23/2012 17:40:46 522493.6217 7896642.628
150011 -19.022739 -56.788383 04/23/2012 17:45:03 522269.6794 7896643.12
150011 -19.023367 -56.788612 04/23/2012 17:49:17 522245.4968 7896573.662
150011 -19.024481 -56.790077 04/23/2012 17:53:46 522091.1792 7896450.584
150011 -19.025057 -56.790783 04/23/2012 17:58:00 522016.8074 7896386.939
150011 -19.02504 -56.790577 04/23/2012 18:02:14 522038.488 7896388.794
150011 -19.025135 -56.790676 04/23/2012 18:06:28 522028.0572 7896378.295
150011 -19.025282 -56.790775 04/23/2012 18:10:41 522017.6196 7896362.042
150011 -19.024698 -56.790443 04/23/2012 18:14:51 522052.6345 7896426.619
150011 -19.025204 -56.790718 04/23/2012 18:19:35 522023.6283 7896370.666
150011 -19.025229 -56.790543 04/23/2012 18:23:49 522042.041 7896367.877
150011 -19.025291 -56.790558 04/23/2012 18:28:00 522040.4543 7896361.019
150011 -19.025164 -56.790432 04/23/2012 18:32:13 522053.7306 7896375.056
150011 -19.025347 -56.790298 04/23/2012 18:36:23 522067.8079 7896354.79
150011 -19.025173 -56.790394 04/23/2012 18:40:33 522057.7284 7896374.055
150011 -19.025764 -56.790539 04/23/2012 18:44:45 522042.3914 7896308.68
150011 -19.026367 -56.790329 04/23/2012 18:48:54 522064.411 7896241.932
150011 -19.0264 -56.790249 04/23/2012 18:53:02 522072.8253 7896238.271
150011 -19.026548 -56.790691 04/23/2012 18:57:12 522026.2925 7896221.95
150011 -19.026667 -56.790558 04/23/2012 19:01:53 522040.2729 7896208.766
150011 -19.026541 -56.790516 04/23/2012 19:06:02 522044.7093 7896222.703
150011 -19.026302 -56.790386 04/23/2012 19:10:11 522058.4212 7896249.132
150011 -19.026463 -56.790264 04/23/2012 19:14:22 522071.2385 7896231.302
150011 -19.026382 -56.790298 04/23/2012 19:18:31 522067.6713 7896240.269
150011 -19.026211 -56.790489 04/23/2012 19:22:40 522047.5942 7896259.214
150011 -19.026361 -56.790382 04/23/2012 19:26:51 522058.8344 7896242.603
150011 -19.026325 -56.790142 04/23/2012 19:31:00 522084.0953 7896246.556
150011 -19.026205 -56.790226 04/23/2012 19:35:07 522075.2715 7896259.844
150011 -19.026205 -56.790226 04/23/2012 21:07:26 522075.2715 7896259.844
150011 -19.026184 -56.790226 04/23/2012 21:12:35 522075.2743 7896262.168
150011 -19.026199 -56.790192 04/23/2012 21:16:53 522078.8502 7896260.504
150011 -19.026226 -56.790161 04/23/2012 21:21:04 522082.1089 7896257.513
150011 -19.026228 -56.790161 04/23/2012 21:25:14 522082.1087 7896257.291
150011 -19.026169 -56.790188 04/23/2012 21:29:24 522079.2751 7896263.823
150011 -19.026236 -56.790218 04/23/2012 21:33:34 522076.1093 7896256.413
150011 -19.026201 -56.790169 04/23/2012 21:37:47 522081.2703 7896260.28
150011 -19.026281 -56.790195 04/23/2012 21:41:57 522078.5237 7896251.431
150011 -19.026237 -56.79018 04/23/2012 21:46:06 522080.108 7896256.298
150011 -19.026268 -56.790134 04/23/2012 21:50:14 522084.9447 7896252.862
150011 -19.026367 -56.789982 04/23/2012 21:54:21 522100.9271 7896241.889
150011 -19.026268 -56.790146 04/23/2012 21:58:33 522083.6819 7896252.864
150011 -19.026257 -56.790203 04/23/2012 22:02:45 522077.685 7896254.088
150011 -19.026182 -56.790157 04/23/2012 22:06:57 522082.5357 7896262.381
150011 -19.026213 -56.790157 04/23/2012 22:11:04 522082.5316 7896258.951
150011 -19.026243 -56.790154 04/23/2012 22:15:11 522082.8433 7896255.631
150011 -19.026194 -56.790127 04/23/2012 22:19:19 522085.6911 7896261.049
150011 -19.026186 -56.790169 04/23/2012 22:23:26 522081.2723 7896261.94
150011 -19.026161 -56.790104 04/23/2012 22:27:33 522088.1158 7896264.698
150011 -19.026194 -56.79015 04/23/2012 22:31:40 522083.2707 7896261.052
150011 -19.026196 -56.790176 04/23/2012 22:35:47 522080.5344 7896260.834
150011 -19.026209 -56.790176 04/23/2012 22:39:54 522080.5327 7896259.396
150011 -19.02622 -56.790142 04/23/2012 22:44:01 522084.1092 7896258.174
150011 -19.026228 -56.790192 04/23/2012 22:48:06 522078.8464 7896257.295
150011 -19.026215 -56.790112 04/23/2012 22:52:12 522087.2668 7896258.724
150011 -19.026255 -56.790169 04/23/2012 22:56:17 522081.2632 7896254.305
150011 -19.026279 -56.790207 04/23/2012 23:00:23 522077.2612 7896251.654
150011 -19.026232 -56.79015 04/23/2012 23:04:28 522083.2657 7896256.847
150011 -19.026228 -56.790123 04/23/2012 23:08:33 522086.1075 7896257.287
150011 -19.026255 -56.790192 04/23/2012 23:12:37 522078.8428 7896254.308
150011 -19.026272 -56.79023 04/23/2012 23:16:41 522074.8417 7896252.431
150011 -19.026211 -56.790157 04/23/2012 23:20:46 522082.5318 7896259.172
150011 -19.02631 -56.790268 04/23/2012 23:24:51 522070.8378 7896248.232
150011 -19.026268 -56.790222 04/23/2012 23:28:56 522075.6841 7896252.873
150011 -19.0263 -56.790249 04/23/2012 23:33:01 522072.8386 7896249.336
150011 -19.026377 -56.790291 04/23/2012 23:37:10 522068.4086 7896240.821
150011 -19.026325 -56.790264 04/23/2012 23:41:20 522071.2567 7896246.571
150011 -19.026327 -56.790215 04/23/2012 23:45:30 522076.4129 7896246.344
150011 -19.026337 -56.790298 04/23/2012 23:49:41 522067.6772 7896245.248
150011 -19.026306 -56.790237 04/23/2012 23:53:52 522074.1006 7896248.67
150011 -19.026327 -56.790237 04/23/2012 23:58:02 522074.0978 7896246.347
150011 -19.026342 -56.79031 04/24/2012 0:02:12 522066.4137 7896244.696
150011 -19.026325 -56.790264 04/24/2012 0:06:18 522071.2567 7896246.571
150011 -19.026331 -56.790291 04/24/2012 0:10:24 522068.4146 7896245.911
150011 -19.026417 -56.790268 04/24/2012 0:14:32 522070.8237 7896236.392
150011 -19.026209 -56.790112 04/24/2012 0:18:43 522087.2676 7896259.388
150011 -19.026239 -56.790226 04/24/2012 0:22:56 522075.267 7896256.082
150011 -19.02615 -56.79023 04/24/2012 0:27:09 522074.8578 7896265.931
150011 -19.026432 -56.790894 04/24/2012 0:31:22 522004.9453 7896234.811
150011 -19.026333 -56.790577 04/24/2012 0:35:35 522038.3175 7896245.725
150011 -19.026384 -56.790611 04/24/2012 0:39:48 522034.7328 7896240.087
150011 -19.026415 -56.790756 04/24/2012 0:44:11 522019.4698 7896236.675
150011 -19.02655 -56.790726 04/24/2012 0:48:40 522022.609 7896221.733
150011 -19.02536 -56.790878 04/24/2012 0:53:22 522006.7702 7896353.424
150011 -19.025284 -56.790627 04/24/2012 0:57:30 522033.1941 7896361.802
150011 -19.025322 -56.790565 04/24/2012 1:02:36 522039.7136 7896357.59
150011 -19.025377 -56.790489 04/24/2012 1:09:32 522047.7042 7896351.495
150011 -19.025291 -56.790398 04/24/2012 1:13:37 522057.2918 7896360.999
150011 -19.025169 -56.790409 04/24/2012 1:17:47 522056.1504 7896374.499
150011 -19.025118 -56.790409 04/24/2012 1:21:54 522056.1571 7896380.143
150011 -19.025269 -56.790379 04/24/2012 1:26:03 522059.2942 7896363.431
150011 -19.025181 -56.790367 04/24/2012 1:30:17 522060.5686 7896373.166
150011 -19.025019 -56.790447 04/24/2012 1:34:27 522052.1712 7896391.102
150011 -19.024965 -56.790482 04/24/2012 1:38:36 522048.4951 7896397.081
150011 -19.02426 -56.790417 04/24/2012 1:42:46 522055.4284 7896475.08
150011 -19.024496 -56.790455 04/24/2012 1:46:57 522051.3984 7896448.972
150011 -19.024298 -56.790424 04/24/2012 1:51:07 522054.6868 7896470.876
150011 -19.024323 -56.789558 04/24/2012 1:55:16 522145.8171 7896468.001
150011 -19.024065 -56.788849 04/24/2012 1:59:27 522220.4631 7896496.459
150011 -19.024364 -56.788517 04/24/2012 2:03:42 522255.3614 7896463.333
150011 -19.024094 -56.788368 04/24/2012 2:07:54 522271.0774 7896493.189
150011 -19.023424 -56.787983 04/24/2012 2:12:09 522311.6825 7896567.275
150011 -19.02379 -56.787743 04/24/2012 2:16:24 522336.8901 7896526.747
150011 -19.02331 -56.78661 04/24/2012 2:20:36 522456.1864 7896579.714
150011 -19.023228 -56.786472 04/24/2012 2:25:12 522470.72 7896588.77
150011 -19.022652 -56.786064 04/24/2012 2:32:08 522513.7338 7896652.451
150011 -19.022648 -56.785408 04/24/2012 2:45:19 522582.7693 7896652.81
150011 -19.022764 -56.783813 04/24/2012 2:58:05 522750.6053 7896639.769
150011 -19.02223 -56.783745 04/24/2012 3:07:07 522757.8341 7896698.846
150011 -19.021805 -56.783504 04/24/2012 3:15:35 522783.254 7896745.841
150011 -19.021605 -56.782986 04/24/2012 3:19:47 522837.7939 7896767.903
150011 -19.021576 -56.783047 04/24/2012 3:24:13 522831.3784 7896771.12
150011 -19.021744 -56.782867 04/24/2012 3:30:55 522850.2981 7896752.508
150011 -19.02083 -56.782635 04/24/2012 3:35:05 522874.8381 7896853.611
150011 -19.020365 -56.78315 04/24/2012 3:39:14 522820.7043 7896905.129
150011 -19.019789 -56.783348 04/24/2012 3:43:34 522799.9458 7896968.888
150011 -19.01931 -56.783157 04/24/2012 3:47:51 522820.1116 7897021.864
150011 -19.019213 -56.783363 04/24/2012 3:52:01 522798.4458 7897032.624
150011 -19.018814 -56.783913 04/24/2012 3:56:12 522740.6189 7897076.844
150011 -19.019194 -56.782501 04/24/2012 4:00:29 522889.1639 7897034.614
150011 -19.01856 -56.783257 04/24/2012 4:04:49 522809.6901 7897104.864
150011 -19.018654 -56.783199 04/24/2012 4:09:34 522815.7811 7897094.455
150011 -19.018637 -56.783436 04/24/2012 4:15:15 522790.8419 7897096.367
150011 -19.019043 -56.783329 04/24/2012 4:19:20 522802.0471 7897051.43
150011 -19.019266 -56.784237 04/24/2012 4:23:28 522706.4602 7897026.873
150011 -19.019833 -56.785873 04/24/2012 4:27:33 522534.2138 7896964.345
150011 -19.019966 -56.787907 04/24/2012 4:31:37 522320.142 7896949.889
150011 -19.021276 -56.787971 04/24/2012 4:35:46 522313.232 7896804.947
150011 -19.021135 -56.786026 04/24/2012 4:39:57 522517.9371 7896820.3
150011 -19.021114 -56.786026 04/24/2012 4:44:05 522517.9399 7896822.624
150011 -19.021088 -56.78603 04/24/2012 4:48:12 522517.5225 7896825.501
150011 -19.021017 -56.785858 04/24/2012 4:52:21 522535.6328 7896833.335
150011 -19.021202 -56.785912 04/24/2012 4:56:29 522529.9251 7896812.872
150011 -19.022078 -56.786587 04/24/2012 5:00:39 522458.7724 7896716.031
150011 -19.022192 -56.786804 04/24/2012 5:05:28 522435.9207 7896703.444
150011 -19.022593 -56.787159 04/24/2012 5:10:36 522398.508 7896659.119
150011 -19.022587 -56.787331 04/24/2012 5:14:45 522380.4082 7896659.805
150011 -19.022589 -56.787376 04/24/2012 5:18:58 522375.6723 7896659.59
150011 -19.022844 -56.788383 04/24/2012 5:23:10 522269.6654 7896631.502
150011 -19.022993 -56.788418 04/24/2012 5:27:22 522265.9623 7896615.02
150011 -19.023096 -56.788307 04/24/2012 5:31:36 522277.6298 7896603.609
150011 -19.023428 -56.788342 04/24/2012 5:35:46 522273.9023 7896566.878
150011 -19.022749 -56.789841 04/24/2012 5:39:57 522116.2438 7896642.198
150011 -19.023508 -56.78986 04/24/2012 5:44:06 522114.1439 7896558.218
150011 -19.023491 -56.789845 04/24/2012 5:48:19 522115.7247 7896560.097
150011 -19.024382 -56.789886 04/24/2012 5:52:44 522111.2922 7896461.514
150011 -19.024866 -56.790222 04/24/2012 5:56:57 522075.8693 7896408.003
150011 -19.024305 -56.790257 04/24/2012 6:01:54 522072.2601 7896470.081
150011 -19.024725 -56.790642 04/24/2012 6:08:20 522031.6892 7896423.657
150011 -19.025082 -56.79047 04/24/2012 6:12:26 522049.7425 7896384.134
150011 -19.02519 -56.790455 04/24/2012 6:16:35 522051.3068 7896372.182
150011 -19.025066 -56.790432 04/24/2012 6:20:40 522053.7436 7896385.899
150011 -19.025169 -56.790493 04/24/2012 6:24:48 522047.3107 7896374.51
150011 -19.025023 -56.790699 04/24/2012 6:28:58 522025.6516 7896390.691
150011 -19.025137 -56.790363 04/24/2012 6:33:07 522060.9954 7896378.034
150011 -19.025028 -56.790371 04/24/2012 6:37:17 522060.1679 7896390.096
150011 -19.0245 -56.78981 04/24/2012 6:41:26 522119.2744 7896448.448
150011 -19.024208 -56.789425 04/24/2012 6:45:37 522159.8286 7896480.709
150011 -19.023369 -56.790302 04/24/2012 6:49:48 522067.6481 7896573.654
150011 -19.022959 -56.789467 04/24/2012 6:53:58 522155.5743 7896618.915
150011 -19.022757 -56.788143 04/24/2012 6:58:10 522294.9337 7896641.098
150011 -19.022757 -56.788143 04/24/2012 7:02:23 522294.9337 7896641.098
150011 -19.023069 -56.788338 04/24/2012 7:06:32 522274.3711 7896606.601
150011 -19.023077 -56.788162 04/24/2012 7:10:41 522292.8915 7896605.693
150011 -19.023104 -56.788059 04/24/2012 7:14:49 522303.7272 7896602.692
150011 -19.023525 -56.788815 04/24/2012 7:19:23 522224.1129 7896556.205
150011 -19.023525 -56.788815 04/24/2012 12:23:50 522224.1129 7896556.205
150011 -19.024483 -56.789043 04/24/2012 12:31:06 522199.992 7896450.232
150011 -19.024416 -56.789101 04/24/2012 12:35:22 522193.8972 7896457.653
150011 -19.024216 -56.789043 04/24/2012 12:39:44 522200.0274 7896479.776
150011 -19.023678 -56.788876 04/24/2012 12:48:51 522217.6732 7896539.284
150011 -19.023464 -56.788799 04/24/2012 12:58:31 522225.8048 7896562.953
150011 -19.023266 -56.788754 04/24/2012 13:02:52 522230.5667 7896584.855
150011 -19.023529 -56.788795 04/24/2012 13:09:13 522226.2171 7896555.76
150011 -19.023443 -56.788609 04/24/2012 13:13:32 522245.8024 7896565.252
150011 -19.02339 -56.788818 04/24/2012 13:18:18 522223.8151 7896571.143
150011 -19.02339 -56.788818 04/24/2012 13:23:24 522223.8151 7896571.143
150011 -19.023396 -56.788696 04/24/2012 13:28:02 522236.6531 7896570.464
150011 -19.023314 -56.788605 04/24/2012 13:33:22 522246.2405 7896579.525
150011 -19.023441 -56.788586 04/24/2012 13:38:05 522248.2231 7896565.471
150011 -19.023355 -56.788601 04/24/2012 13:43:53 522246.656 7896574.988
150011 -19.023388 -56.788612 04/24/2012 13:48:06 522245.494 7896571.338
150011 -19.023531 -56.788559 04/24/2012 13:52:25 522251.0524 7896555.509
150011 -19.023354 -56.788685 04/24/2012 13:56:44 522237.8163 7896575.11
150011 -19.02306 -56.788727 04/24/2012 14:01:06 522233.4355 7896607.646
150011 -19.02313 -56.788651 04/24/2012 14:05:26 522241.4241 7896599.891
150011 -19.023666 -56.788685 04/24/2012 14:11:45 522237.7748 7896540.587
150011 -19.023666 -56.788685 04/24/2012 14:59:59 522237.7748 7896540.587
150011 -19.023338 -56.788475 04/24/2012 15:26:34 522259.9179 7896576.853
150011 -19.023302 -56.788498 04/24/2012 15:30:51 522257.5023 7896580.84
150011 -19.023279 -56.788441 04/24/2012 15:35:09 522263.5038 7896583.377
150011 -19.023325 -56.788475 04/24/2012 15:39:26 522259.9197 7896578.292
150011 -19.023281 -56.788521 04/24/2012 15:43:43 522255.0847 7896583.166
150011 -19.023205 -56.788292 04/24/2012 15:47:56 522279.1938 7896591.546
150011 -19.023193 -56.788227 04/24/2012 15:52:08 522286.0357 7896592.866
150011 -19.023327 -56.78846 04/24/2012 15:56:20 522261.4979 7896578.069
150011 -19.023346 -56.788452 04/24/2012 16:00:37 522262.3373 7896575.965
150011 -19.023251 -56.788429 04/24/2012 16:04:49 522264.7704 7896586.474
150011 -19.023211 -56.788425 04/24/2012 16:09:05 522265.1966 7896590.899
150011 -19.023521 -56.788673 04/24/2012 16:13:23 522239.0569 7896556.63
150011 -19.023573 -56.788654 04/24/2012 16:17:40 522241.0495 7896550.874
150011 -19.023325 -56.788418 04/24/2012 16:21:59 522265.9181 7896578.285
150011 -19.02281 -56.78804 04/24/2012 16:26:21 522305.7659 7896635.221
150011 -19.023119 -56.788326 04/24/2012 16:30:41 522275.6272 7896601.067
150011 -19.02331 -56.788425 04/24/2012 16:34:58 522265.1834 7896579.945
150011 -19.023336 -56.788536 04/24/2012 16:39:29 522253.4988 7896577.082
150011 -19.023338 -56.788521 04/24/2012 16:44:49 522255.0771 7896576.859
150011 -19.023338 -56.788521 04/24/2012 16:52:45 522255.0771 7896576.859
150011 -19.023298 -56.788406 04/24/2012 16:58:05 522267.1845 7896581.271
150011 -19.023298 -56.788406 04/24/2012 17:07:33 522267.1845 7896581.271
150011 -19.023508 -56.788727 04/24/2012 17:12:48 522233.3759 7896558.075
150011 -19.023359 -56.78867 04/24/2012 17:24:42 522239.3942 7896574.554
150011 -19.023746 -56.788261 04/24/2012 17:42:12 522282.384 7896531.682
150011 -19.024519 -56.788296 04/24/2012 17:57:40 522278.5977 7896446.155
150011 -19.024576 -56.78817 04/24/2012 18:10:36 522291.8498 7896439.832
150011 -19.024248 -56.788059 04/24/2012 18:22:55 522303.5746 7896476.11
150011 -19.023415 -56.787853 04/24/2012 18:32:33 522325.3643 7896568.255
150011 -19.023409 -56.787922 04/24/2012 18:36:46 522318.1038 7896568.927
150011 -19.022736 -56.788582 04/24/2012 18:41:00 522248.7378 7896643.477
150011 -19.022648 -56.788422 04/24/2012 18:45:13 522265.5873 7896653.194
150011 -19.022652 -56.788471 04/24/2012 18:49:27 522260.4302 7896652.758
150011 -19.022671 -56.788471 04/24/2012 18:53:37 522260.4277 7896650.656
150011 -19.022652 -56.788464 04/24/2012 18:57:50 522261.1669 7896652.757
150011 -19.022663 -56.788471 04/24/2012 19:02:03 522260.4288 7896651.541
150011 -19.02265 -56.788479 04/24/2012 19:06:33 522259.5886 7896652.98
150011 -19.022648 -56.788525 04/24/2012 19:10:47 522254.748 7896653.207
150011 -19.022673 -56.78849 04/24/2012 19:14:59 522258.4279 7896650.437
150011 -19.022644 -56.788483 04/24/2012 19:19:13 522259.1684 7896653.645
150011 -19.022633 -56.788418 04/24/2012 19:23:29 522266.0103 7896654.853
150011 -19.022661 -56.788513 04/24/2012 19:27:43 522256.0091 7896651.767
150011 -19.022657 -56.788441 04/24/2012 19:31:59 522263.5866 7896652.201
150011 -19.022675 -56.788483 04/24/2012 19:36:14 522259.1643 7896650.214
150011 -19.022617 -56.788486 04/24/2012 19:40:39 522258.8563 7896656.632
150011 -19.022604 -56.788445 04/24/2012 19:45:15 522263.1727 7896658.066
150011 -19.022661 -56.788418 04/24/2012 19:49:39 522266.0065 7896651.755
150011 -19.022593 -56.788536 04/24/2012 19:54:08 522253.5977 7896659.294
150011 -19.022554 -56.788719 04/24/2012 19:58:25 522234.3447 7896663.633
150011 -19.022638 -56.788582 04/24/2012 20:02:40 522248.7509 7896654.321
150011 -19.022661 -56.788445 04/24/2012 20:07:08 522263.1652 7896651.759
150011 -19.022688 -56.789059 04/24/2012 20:11:55 522198.5465 7896648.849
150011 -19.022572 -56.788437 04/24/2012 20:17:43 522264.0189 7896661.605
150011 -19.022615 -56.788792 04/24/2012 20:21:56 522226.6543 7896656.892
150011 -19.022791 -56.789127 04/24/2012 20:26:10 522191.3768 7896637.461
150011 -19.022587 -56.788506 04/24/2012 20:30:26 522256.7556 7896659.954
150011 -19.022457 -56.788471 04/24/2012 20:34:43 522260.4562 7896674.334
150011 -19.022564 -56.788597 04/24/2012 20:38:58 522247.1822 7896662.511
150011 -19.022587 -56.788456 04/24/2012 20:43:14 522262.0174 7896659.948
150011 -19.022617 -56.788338 04/24/2012 20:47:29 522274.4313 7896656.614
150011 -19.022633 -56.788406 04/24/2012 20:51:47 522267.2731 7896654.852
150011 -19.022552 -56.788391 04/24/2012 20:56:06 522268.8624 7896663.813
150011 -19.022635 -56.788437 04/24/2012 21:00:51 522264.0105 7896654.635
150011 -19.022808 -56.788654 04/24/2012 21:05:18 522241.1512 7896635.52
150011 -19.022444 -56.788269 04/24/2012 21:09:28 522281.7157 7896675.747
150011 -19.022436 -56.78828 04/24/2012 21:13:38 522280.5591 7896676.634
150011 -19.022709 -56.788475 04/24/2012 21:17:50 522260.0017 7896646.451
150011 -19.022728 -56.788471 04/24/2012 21:22:04 522260.4201 7896644.349
150011 -19.022623 -56.788639 04/24/2012 21:26:17 522242.7544 7896655.988
150011 -19.022749 -56.788445 04/24/2012 21:30:33 522263.1534 7896642.022
150011 -19.02286 -56.788387 04/24/2012 21:34:46 522269.2424 7896629.732
150011 -19.022642 -56.788361 04/24/2012 21:38:56 522272.0075 7896653.85
150011 -19.022753 -56.788559 04/24/2012 21:43:05 522251.156 7896641.593
150011 -19.022678 -56.78854 04/24/2012 21:47:14 522253.1655 7896649.89
150011 -19.022705 -56.78846 04/24/2012 21:51:22 522261.5808 7896646.892
150011 -19.02269 -56.788521 04/24/2012 21:55:30 522255.1633 7896648.56
150011 -19.022717 -56.788494 04/24/2012 21:59:38 522258.0011 7896645.569
150011 -19.022703 -56.788532 04/24/2012 22:03:46 522254.004 7896647.123
150011 -19.022648 -56.788467 04/24/2012 22:07:57 522260.8517 7896653.2
150011 -19.022743 -56.788475 04/24/2012 22:12:05 522259.9972 7896642.689
150011 -19.022688 -56.788517 04/24/2012 22:16:13 522255.5846 7896648.78
150011 -19.022707 -56.788548 04/24/2012 22:20:20 522252.3197 7896646.682
150011 -19.022718 -56.788528 04/24/2012 22:24:27 522254.423 7896645.462
150011 -19.022684 -56.788528 04/24/2012 22:28:34 522254.4275 7896649.224
150011 -19.022686 -56.7887 04/24/2012 22:32:41 522236.3266 7896649.025
150011 -19.02272 -56.788509 04/24/2012 22:36:49 522256.4222 7896645.239
150011 -19.022715 -56.788551 04/24/2012 22:40:57 522252.0029 7896645.797
150011 -19.022684 -56.788544 04/24/2012 22:45:04 522252.7437 7896649.226
150011 -19.022711 -56.788525 04/24/2012 22:49:11 522254.7396 7896646.236
150011 -19.022696 -56.78854 04/24/2012 22:53:17 522253.1631 7896647.898
150011 -19.022635 -56.788494 04/24/2012 22:57:23 522258.012 7896654.642
150011 -19.022722 -56.788555 04/24/2012 23:01:30 522251.5811 7896645.023
150011 -19.022718 -56.788548 04/24/2012 23:05:36 522252.3182 7896645.465
150011 -19.022697 -56.788567 04/24/2012 23:09:42 522250.3216 7896647.791
150011 -19.022644 -56.788609 04/24/2012 23:13:48 522245.9087 7896653.661
150011 -19.022684 -56.788589 04/24/2012 23:17:55 522248.0081 7896649.232
150011 -19.022699 -56.788708 04/24/2012 23:22:01 522235.483 7896647.587
150011 -19.022713 -56.788498 04/24/2012 23:26:07 522257.5807 7896646.012
150011 -19.022734 -56.788601 04/24/2012 23:30:14 522246.7386 7896643.701
150011 -19.02268 -56.788986 04/24/2012 23:34:20 522206.2298 7896649.725
150011 -19.022738 -56.788578 04/24/2012 23:38:27 522249.1585 7896643.256
150011 -19.022703 -56.788528 04/24/2012 23:42:34 522254.425 7896647.122
150011 -19.022715 -56.789013 04/24/2012 23:46:41 522203.3838 7896645.856
150011 -19.022709 -56.788479 04/24/2012 23:50:48 522259.5807 7896646.452
150011 -19.022699 -56.788609 04/24/2012 23:54:54 522245.9014 7896647.575
150011 -19.022707 -56.788639 04/24/2012 23:59:03 522242.7432 7896646.693
150011 -19.022715 -56.788536 04/25/2012 0:03:13 522253.5815 7896645.795
150011 -19.022705 -56.788528 04/25/2012 0:07:22 522254.4247 7896646.901
150011 -19.022718 -56.78862 04/25/2012 0:11:32 522244.7412 7896645.474
150011 -19.022724 -56.788464 04/25/2012 0:15:42 522261.1573 7896644.79
150011 -19.022722 -56.788368 04/25/2012 0:19:48 522271.2602 7896644.999
150011 -19.02273 -56.788494 04/25/2012 0:23:58 522257.9994 7896644.13
150011 -19.022734 -56.78867 04/25/2012 0:28:04 522239.4773 7896643.71
150011 -19.02272 -56.788494 04/25/2012 0:32:35 522258.0007 7896645.237
150011 -19.022858 -56.788303 04/25/2012 0:36:44 522278.0824 7896629.943
150011 -19.023605 -56.788509 04/25/2012 0:40:49 522256.3044 7896547.314
150011 -19.023762 -56.789024 04/25/2012 0:44:59 522202.0872 7896530.008
150011 -19.024282 -56.789341 04/25/2012 0:49:09 522168.6586 7896472.51
150011 -19.024281 -56.789841 04/25/2012 0:53:19 522116.0411 7896472.684
150011 -19.024412 -56.790211 04/25/2012 0:57:28 522077.0868 7896458.236
150011 -19.024357 -56.790466 04/25/2012 1:01:38 522050.2591 7896464.353
150011 -19.024508 -56.790611 04/25/2012 1:05:47 522034.9801 7896447.664
150011 -19.024422 -56.790707 04/25/2012 1:09:54 522024.8889 7896457.191
150011 -19.024513 -56.790649 04/25/2012 1:14:03 522030.9805 7896447.115
150011 -19.02516 -56.790787 04/25/2012 1:18:15 522016.3729 7896375.543
150011 -19.025238 -56.790688 04/25/2012 1:22:24 522026.7808 7896366.9
150011 -19.024927 -56.790627 04/25/2012 1:26:34 522033.2411 7896401.304
150011 -19.02486 -56.790508 04/25/2012 1:30:41 522045.7729 7896408.702
150011 -19.025007 -56.790752 04/25/2012 1:34:50 522020.0762 7896392.468
150011 -19.024809 -56.790432 04/25/2012 1:38:59 522053.7775 7896414.336
150011 -19.025019 -56.790447 04/25/2012 1:43:08 522052.1712 7896391.102
150011 -19.024965 -56.790436 04/25/2012 1:47:14 522053.3359 7896397.075
150011 -19.025139 -56.790482 04/25/2012 1:51:24 522048.4722 7896377.828
150011 -19.025326 -56.790607 04/25/2012 1:55:30 522035.2932 7896357.152
150011 -19.025158 -56.79052 04/25/2012 1:59:39 522044.4708 7896375.731
150011 -19.025152 -56.790489 04/25/2012 2:03:49 522047.7338 7896376.391
150011 -19.025263 -56.790569 04/25/2012 2:07:58 522039.3004 7896364.119
150011 -19.02507 -56.79023 04/25/2012 2:12:04 522075.0004 7896385.431
150011 -19.025007 -56.79015 04/25/2012 2:16:10 522083.4275 7896392.392
150011 -19.025061 -56.79026 04/25/2012 2:20:19 522071.8446 7896386.431
150011 -19.024202 -56.789288 04/25/2012 2:24:29 522174.2466 7896481.356
150011 -19.023998 -56.788342 04/25/2012 2:28:39 522273.8264 7896503.808
150011 -19.023808 -56.788372 04/25/2012 2:32:50 522270.6946 7896524.835
150011 -19.023727 -56.788658 04/25/2012 2:37:02 522240.608 7896533.834
150011 -19.02355 -56.787354 04/25/2012 2:41:14 522377.8589 7896553.254
150011 -19.022707 -56.786453 04/25/2012 2:45:28 522472.7895 7896646.415
150011 -19.02286 -56.786289 04/25/2012 2:49:44 522490.0277 7896629.465
150011 -19.022133 -56.786663 04/25/2012 2:53:55 522450.767 7896709.955
150011 -19.022163 -56.786709 04/25/2012 2:58:06 522445.9221 7896706.641
150011 -19.022163 -56.786709 04/25/2012 3:06:18 522445.9221 7896706.641
150011 -19.02107 -56.782646 04/25/2012 3:24:47 522873.6477 7896827.056
150011 -19.020178 -56.781662 04/25/2012 3:44:37 522977.3237 7896925.627
150011 -19.020308 -56.781666 04/25/2012 3:58:34 522976.8849 7896911.243
150011 -19.020258 -56.781433 04/25/2012 4:12:55 523001.4121 7896916.745
150011 -19.018972 -56.781563 04/25/2012 4:22:55 522987.908 7897059.056
150011 -19.019398 -56.782616 04/25/2012 4:27:05 522877.0335 7897012.057
150011 -19.019398 -56.782978 04/25/2012 4:31:11 522838.9373 7897012.104
150011 -19.019947 -56.783642 04/25/2012 4:35:16 522768.9843 7896951.444
150011 -19.020462 -56.783382 04/25/2012 4:39:21 522796.276 7896894.426
150011 -19.020189 -56.783436 04/25/2012 4:43:26 522790.6303 7896924.64
150011 -19.019602 -56.784126 04/25/2012 4:47:39 522718.096 7896989.68
150011 -19.019131 -56.784191 04/25/2012 4:51:48 522711.3195 7897041.804
150011 -19.018885 -56.784649 04/25/2012 4:55:57 522663.1536 7897069.083
150011 -19.018713 -56.78471 04/25/2012 5:00:05 522656.7574 7897088.122
150011 -19.017904 -56.785801 04/25/2012 5:04:13 522542.051 7897177.777
150011 -19.017796 -56.785618 04/25/2012 5:08:21 522561.3244 7897189.704
150011 -19.017889 -56.785683 04/25/2012 5:12:31 522554.4713 7897179.422
150011 -19.017958 -56.785618 04/25/2012 5:16:37 522561.3025 7897171.779
150011 -19.017603 -56.784424 04/25/2012 5:20:45 522687.0062 7897210.906
150011 -19.017384 -56.783951 04/25/2012 5:24:54 522736.8143 7897235.076
150011 -19.017654 -56.783951 04/25/2012 5:29:02 522736.7776 7897205.201
150011 -19.017632 -56.784004 04/25/2012 5:33:11 522731.2029 7897207.642
150011 -19.017633 -56.784008 04/25/2012 5:37:20 522730.7818 7897207.532
150011 -19.017637 -56.784016 04/25/2012 5:41:29 522729.9393 7897207.091
150011 -19.017565 -56.784092 04/25/2012 5:45:37 522721.9509 7897215.067
150011 -19.017605 -56.784012 04/25/2012 5:50:03 522730.3646 7897210.631
150011 -19.017464 -56.783943 04/25/2012 5:54:11 522737.6453 7897226.224
150011 -19.017467 -56.783894 04/25/2012 5:58:16 522742.8016 7897225.885
150011 -19.017443 -56.783916 04/25/2012 6:02:21 522740.4896 7897228.544
150011 -19.01755 -56.783859 04/25/2012 6:06:27 522746.4737 7897216.697
150011 -19.01742 -56.783882 04/25/2012 6:10:32 522744.0709 7897231.084
150011 -19.017305 -56.783955 04/25/2012 6:14:36 522736.404 7897243.818
150011 -19.017658 -56.783939 04/25/2012 6:18:40 522738.0399 7897204.757
150011 -19.017681 -56.783195 04/25/2012 6:22:45 522816.3348 7897202.116
150011 -19.01837 -56.783569 04/25/2012 6:26:49 522776.8815 7897125.927
150011 -19.02021 -56.783653 04/25/2012 6:30:53 522767.7909 7896922.345
150011 -19.021624 -56.783573 04/25/2012 6:34:57 522776.0173 7896765.877
150011 -19.021746 -56.783291 04/25/2012 6:39:06 522805.6774 7896752.342
150011 -19.022537 -56.782879 04/25/2012 6:43:14 522848.9269 7896664.765
150011 -19.023146 -56.783531 04/25/2012 6:47:23 522780.2299 7896597.465
150011 -19.022678 -56.784817 04/25/2012 6:51:33 522644.9598 7896649.414
150011 -19.022184 -56.786648 04/25/2012 6:55:42 522452.3387 7896704.31
150011 -19.022505 -56.787399 04/25/2012 6:59:51 522373.2631 7896668.887
150011 -19.022663 -56.787777 04/25/2012 7:04:03 522333.4627 7896651.453
150011 -19.023149 -56.788372 04/25/2012 7:08:11 522270.7824 7896597.753
150011 -19.023853 -56.789204 04/25/2012 7:12:20 522183.1327 7896519.961
150011 -19.024521 -56.789234 04/25/2012 7:16:26 522179.887 7896446.052
150011 -19.024521 -56.789234 04/25/2012 9:06:36 522179.887 7896446.052
150011 -19.024624 -56.790161 04/25/2012 9:14:01 522082.3205 7896434.772
150011 -19.024359 -56.790226 04/25/2012 9:19:19 522075.5153 7896464.102
150011 -19.024359 -56.790226 04/25/2012 9:42:00 522075.5153 7896464.102
150011 -19.02317 -56.78738 04/25/2012 10:10:40 522375.1736 7896595.303
150011 -19.023354 -56.787769 04/25/2012 10:40:42 522334.2123 7896574.993
150011 -19.023413 -56.787922 04/25/2012 10:45:06 522318.1033 7896568.485
150011 -19.02342 -56.787785 04/25/2012 11:02:43 522332.5197 7896567.693
150011 -19.02342 -56.787785 04/25/2012 11:18:40 522332.5197 7896567.693
150011 -19.023802 -56.790054 04/25/2012 11:23:44 522093.6893 7896525.712
150011 -19.023561 -56.790031 04/25/2012 11:37:23 522096.1416 7896552.375
150011 -19.023697 -56.790009 04/25/2012 11:51:14 522098.4388 7896537.324
150011 -19.023697 -56.790009 04/25/2012 14:22:57 522098.4388 7896537.324
150011 -19.023218 -56.789658 04/25/2012 14:42:54 522135.4399 7896590.281
150011 -19.023228 -56.789688 04/25/2012 14:48:06 522132.2815 7896589.178
150011 -19.023228 -56.789688 04/25/2012 16:40:59 522132.2815 7896589.178
150011 -19.023449 -56.790123 04/25/2012 16:45:58 522086.4747 7896564.779
150011 -19.02352 -56.790077 04/25/2012 16:50:33 522091.3062 7896556.917
150011 -19.023602 -56.790096 04/25/2012 17:05:33 522089.2959 7896547.847
150011 -19.023201 -56.791328 04/25/2012 17:20:34 521959.6983 7896592.371
150011 -19.023239 -56.791428 04/25/2012 17:24:49 521949.1697 7896588.179
150011 -19.023254 -56.791439 04/25/2012 17:29:07 521948.0101 7896586.521
150011 -19.023308 -56.791294 04/25/2012 17:33:22 521963.2622 7896580.527
150011 -19.023304 -56.791367 04/25/2012 17:37:34 521955.5805 7896580.979
150011 -19.023422 -56.791348 04/25/2012 17:41:50 521957.5645 7896567.92
150011 -19.023232 -56.791199 04/25/2012 17:46:06 521973.2696 7896588.925
150011 -19.02412 -56.790722 04/25/2012 17:50:21 522023.3501 7896490.609
150011 -19.02433 -56.789619 04/25/2012 17:54:47 522139.3968 7896467.234
150011 -19.024479 -56.789837 04/25/2012 17:59:10 522116.4359 7896450.775
150011 -19.024849 -56.789333 04/25/2012 18:03:37 522169.4253 7896409.772
150011 -19.024723 -56.789181 04/25/2012 18:08:29 522185.4377 7896423.694
150011 -19.024561 -56.789207 04/25/2012 18:13:31 522182.7231 7896441.623
150011 -19.023993 -56.78854 04/25/2012 18:18:06 522252.9904 7896504.387
150011 -19.023537 -56.788643 04/25/2012 18:23:34 522242.2118 7896554.856
150011 -19.023165 -56.788315 04/25/2012 18:28:06 522276.7787 7896595.975
150011 -19.022804 -56.788448 04/25/2012 18:33:30 522262.8304 7896635.936
150011 -19.021544 -56.787502 04/25/2012 18:37:37 522362.5523 7896775.234
150011 -19.021425 -56.78754 04/25/2012 18:41:44 522358.5692 7896788.406
150011 -19.021339 -56.787827 04/25/2012 18:45:50 522328.3777 7896797.958
150011 -19.020691 -56.7873 04/25/2012 18:49:58 522383.9244 7896869.591
150011 -19.020884 -56.787449 04/25/2012 18:54:03 522368.2182 7896848.255
150011 -19.02079 -56.787804 04/25/2012 18:58:09 522330.8715 7896858.701
150011 -19.020327 -56.788231 04/25/2012 19:02:19 522285.9968 7896909.986
150011 -19.019991 -56.788418 04/25/2012 19:06:30 522266.3621 7896947.187
150011 -19.019865 -56.788563 04/25/2012 19:10:39 522251.1194 7896961.147
150011 -19.019835 -56.788555 04/25/2012 19:14:56 522251.9653 7896964.466
150011 -19.019651 -56.788815 04/25/2012 19:19:06 522224.6279 7896984.858
150011 -19.019547 -56.78891 04/25/2012 19:23:18 522214.6441 7896996.377
150011 -19.019537 -56.789108 04/25/2012 19:27:28 522193.8082 7896997.509
150011 -19.019377 -56.78915 04/25/2012 19:31:38 522189.4095 7897015.218
150011 -19.019207 -56.789299 04/25/2012 19:35:48 522173.7515 7897034.047
150011 -19.018797 -56.789841 04/25/2012 19:39:59 522116.7665 7897079.481
150011 -19.018806 -56.789799 04/25/2012 19:44:10 522121.1854 7897078.48
150011 -19.018564 -56.789978 04/25/2012 19:48:22 522102.3796 7897105.28
150011 -19.018034 -56.789074 04/25/2012 19:52:34 522197.5858 7897163.809
150011 -19.018232 -56.788601 04/25/2012 19:56:44 522247.3376 7897141.841
150011 -19.018179 -56.788078 04/25/2012 20:00:57 522302.3847 7897147.639
150011 -19.01796 -56.787476 04/25/2012 20:05:28 522365.7678 7897171.795
150011 -19.017971 -56.788071 04/25/2012 20:09:47 522303.1491 7897170.653
150011 -19.018435 -56.78751 04/25/2012 20:14:12 522362.1262 7897119.241
150011 -19.018894 -56.78643 04/25/2012 20:18:18 522475.7225 7897068.316
150011 -19.020517 -56.78693 04/25/2012 20:22:24 522422.8856 7896888.797
150011 -19.020163 -56.786095 04/25/2012 20:26:34 522510.8066 7896927.86
150011 -19.021366 -56.786102 04/25/2012 20:31:09 522509.908 7896794.75
150011 -19.022093 -56.786709 04/25/2012 20:36:59 522445.9315 7896714.386
150011 -19.022476 -56.788246 04/25/2012 20:46:45 522284.1318 7896672.204
150011 -19.022627 -56.788425 04/25/2012 20:50:55 522265.2744 7896655.518
150011 -19.022648 -56.788445 04/25/2012 20:55:09 522263.1669 7896653.197
150011 -19.022631 -56.788399 04/25/2012 21:00:04 522268.01 7896655.072
150011 -19.022699 -56.788467 04/25/2012 21:07:17 522260.8449 7896647.557
150011 -19.022638 -56.788101 04/25/2012 21:11:34 522299.3695 7896654.26
150011 -19.022604 -56.788391 04/25/2012 21:17:46 522268.8555 7896658.059
150011 -19.022699 -56.788467 04/25/2012 21:21:57 522260.8449 7896647.557
150011 -19.022667 -56.788372 04/25/2012 21:26:08 522270.8466 7896651.086
150011 -19.022589 -56.78838 04/25/2012 21:30:19 522270.0151 7896659.717
150011 -19.022654 -56.788445 04/25/2012 21:34:30 522263.1661 7896652.533
150011 -19.022579 -56.788467 04/25/2012 21:38:37 522260.8609 7896660.835
150011 -19.022625 -56.788406 04/25/2012 21:42:48 522267.2742 7896655.737
150011 -19.022631 -56.788467 04/25/2012 21:46:59 522260.854 7896655.081
150011 -19.022665 -56.788471 04/25/2012 21:51:13 522260.4285 7896651.319
150011 -19.022608 -56.788464 04/25/2012 21:55:24 522261.1727 7896657.626
150011 -19.022568 -56.788422 04/25/2012 21:59:35 522265.598 7896662.046
150011 -19.022667 -56.788445 04/25/2012 22:04:05 522263.1644 7896651.095
150011 -19.022575 -56.788486 04/25/2012 22:08:12 522258.8619 7896661.28
150011 -19.022341 -56.787338 04/25/2012 22:12:18 522379.7045 7896687.026
150011 -19.022539 -56.785824 04/25/2012 22:16:24 522539.0057 7896664.924
150011 -19.022398 -56.783714 04/25/2012 22:20:29 522761.0735 7896680.253
150011 -19.022169 -56.783741 04/25/2012 22:24:38 522758.2633 7896705.595
150011 -19.022295 -56.783806 04/25/2012 22:28:49 522751.4058 7896691.662
150011 -19.021683 -56.783531 04/25/2012 22:32:55 522780.4292 7896759.344
150011 -19.021872 -56.783001 04/25/2012 22:37:05 522836.1789 7896738.362
150011 -19.021343 -56.782764 04/25/2012 22:41:11 522861.1923 7896796.865
150011 -19.020788 -56.782562 04/25/2012 22:45:17 522882.5262 7896858.248
150011 -19.020617 -56.782654 04/25/2012 22:49:25 522872.8677 7896877.181
150011 -19.020912 -56.782383 04/25/2012 22:53:31 522901.3467 7896844.505
150011 -19.020485 -56.781944 04/25/2012 22:57:39 522947.6045 7896891.694
150011 -19.020241 -56.781616 04/25/2012 23:01:50 522982.156 7896918.65
150011 -19.020206 -56.781681 04/25/2012 23:06:00 522975.3203 7896922.531
150011 -19.019892 -56.781452 04/25/2012 23:10:06 522999.463 7896957.245
150011 -19.019373 -56.781033 04/25/2012 23:14:16 523043.6292 7897014.616
150011 -19.01943 -56.78109 04/25/2012 23:18:27 523037.6228 7897008.317
150011 -19.019424 -56.78091 04/25/2012 23:22:38 523056.5665 7897008.957
150011 -19.019388 -56.781071 04/25/2012 23:26:47 523039.6281 7897012.962
150011 -19.019226 -56.781769 04/25/2012 23:30:56 522966.194 7897030.978
150011 -19.019274 -56.783352 04/25/2012 23:35:02 522799.5951 7897025.873
150011 -19.018484 -56.783455 04/25/2012 23:39:10 522788.8632 7897113.299
150011 -19.017807 -56.783112 04/25/2012 23:43:15 522825.0525 7897188.163
150011 -19.017611 -56.782974 04/25/2012 23:47:20 522839.6023 7897209.833
150011 -19.017708 -56.782982 04/25/2012 23:51:26 522838.7471 7897199.101
150011 -19.017895 -56.782963 04/25/2012 23:55:32 522840.7211 7897178.407
150011 -19.017649 -56.782963 04/25/2012 23:59:37 522840.7547 7897205.627
150011 -19.016848 -56.782471 04/26/2012 0:03:42 522892.6422 7897294.192
150011 -19.016247 -56.782608 04/26/2012 0:07:52 522878.3065 7897360.71
150011 -19.015984 -56.78299 04/26/2012 0:11:59 522838.1407 7897389.86
150011 -19.016676 -56.783554 04/26/2012 0:16:05 522778.6908 7897313.364
150011 -19.01811 -56.784035 04/26/2012 0:20:11 522727.8755 7897154.756
150011 -19.01931 -56.784897 04/26/2012 0:24:17 522636.9969 7897022.089
150011 -19.020628 -56.785423 04/26/2012 0:28:23 522581.4636 7896876.322
150011 -19.021004 -56.785053 04/26/2012 0:32:33 522620.3506 7896834.671
150011 -19.022181 -56.784897 04/26/2012 0:36:40 522636.6082 7896704.417
150011 -19.022757 -56.784248 04/26/2012 0:40:55 522704.8285 7896640.6
150011 -19.022408 -56.784927 04/26/2012 0:45:11 522633.4204 7896679.304
150011 -19.022831 -56.78381 04/26/2012 0:49:24 522750.9119 7896632.355
150011 -19.02239 -56.783787 04/26/2012 0:53:37 522753.3923 7896681.148
150011 -19.022528 -56.783604 04/26/2012 0:57:49 522772.6318 7896665.855
150011 -19.022583 -56.783848 04/26/2012 1:03:00 522746.9467 7896659.801
150011 -19.021942 -56.783276 04/26/2012 1:09:44 522807.2293 7896730.652
150011 -19.021637 -56.783211 04/26/2012 1:13:53 522814.1113 7896764.392
150011 -19.021902 -56.783073 04/26/2012 1:18:02 522828.5978 7896735.052
150011 -19.020792 -56.782146 04/26/2012 1:22:15 522926.3044 7896857.751
150011 -19.020414 -56.781921 04/26/2012 1:26:33 522950.0347 7896899.547
150011 -19.0203 -56.78154 04/26/2012 1:30:43 522990.1459 7896912.111
150011 -19.020132 -56.781559 04/26/2012 1:34:53 522988.1695 7896930.703
150011 -19.020163 -56.781593 04/26/2012 1:39:35 522984.5872 7896927.277
150011 -19.021236 -56.781452 04/26/2012 1:44:14 522999.2781 7896808.533
150011 -19.022062 -56.780666 04/26/2012 1:48:23 523081.8805 7896717.034
150011 -19.022654 -56.781284 04/26/2012 1:52:44 523016.7627 7896651.611
150011 -19.022984 -56.781403 04/26/2012 1:56:54 523004.1942 7896615.112
150011 -19.022511 -56.781029 04/26/2012 2:00:59 523043.6177 7896667.4
150011 -19.024351 -56.781555 04/26/2012 2:05:10 522988.0104 7896463.876
150011 -19.024046 -56.781406 04/26/2012 2:09:34 523003.7324 7896497.604
150011 -19.023712 -56.782726 04/26/2012 2:13:39 522864.8674 7896534.733
150011 -19.023273 -56.784771 04/26/2012 2:17:46 522649.7201 7896583.572
150011 -19.023645 -56.786812 04/26/2012 2:21:54 522434.8838 7896542.673
150011 -19.023945 -56.786903 04/26/2012 2:26:04 522425.2672 7896509.49
150011 -19.023884 -56.788403 04/26/2012 2:30:14 522267.4222 7896516.43
150011 -19.02331 -56.78849 04/26/2012 2:34:24 522258.3431 7896579.953
150011 -19.023237 -56.788635 04/26/2012 2:38:33 522243.0936 7896588.049
150011 -19.02284 -56.788345 04/26/2012 2:42:42 522273.6649 7896631.94
150011 -19.023407 -56.789883 04/26/2012 2:46:53 522111.7368 7896569.396
150011 -19.02367 -56.78994 04/26/2012 2:51:12 522105.7036 7896540.303
150011 -19.024778 -56.790485 04/26/2012 2:55:47 522048.2041 7896417.773
150011 -19.023907 -56.789856 04/26/2012 3:00:41 522114.5121 7896514.069
150011 -19.024237 -56.789467 04/26/2012 3:07:55 522155.4049 7896477.506
150011 -19.023684 -56.789909 04/26/2012 3:16:02 522108.9641 7896538.75
150011 -19.023684 -56.789909 04/26/2012 3:29:28 522108.9641 7896538.75
150011 -19.023832 -56.78965 04/26/2012 3:43:29 522136.2005 7896522.341
150011 -19.023832 -56.78965 04/26/2012 7:55:32 522136.2005 7896522.341
150011 -19.023628 -56.790043 04/26/2012 8:01:08 522094.8699 7896544.963
150011 -19.023682 -56.789951 04/26/2012 8:05:21 522104.5444 7896538.977
150011 -19.023676 -56.790039 04/26/2012 8:10:54 522095.2845 7896539.651
150011 -19.023746 -56.789993 04/26/2012 8:25:13 522100.1161 7896531.9
150011 -19.023344 -56.790405 04/26/2012 8:36:37 522056.8121 7896576.433
150011 -19.023563 -56.790112 04/26/2012 8:45:43 522087.6172 7896552.164
150011 -19.023399 -56.790092 04/26/2012 8:50:06 522089.7436 7896570.308
150011 -19.023611 -56.789875 04/26/2012 8:57:07 522112.5517 7896546.823
150011 -19.02367 -56.790104 04/26/2012 9:01:25 522088.445 7896540.324
150011 -19.02367 -56.790104 04/26/2012 11:35:24 522088.445 7896540.324
150011 -19.023764 -56.79026 04/26/2012 11:40:55 522072.0158 7896529.942
150011 -19.023712 -56.790222 04/26/2012 11:45:58 522076.0216 7896535.691
150011 -19.023754 -56.79018 04/26/2012 12:00:48 522080.436 7896531.039
150011 -19.023897 -56.790237 04/26/2012 12:14:52 522074.4187 7896515.223
150011 -19.023746 -56.790031 04/26/2012 12:19:09 522096.1171 7896531.905
150011 -19.023785 -56.790131 04/26/2012 12:23:30 522085.5884 7896527.602
150011 -19.024075 -56.789864 04/26/2012 12:28:30 522113.648 7896495.481
150011 -19.023766 -56.790001 04/26/2012 12:36:23 522099.2716 7896529.688
150011 -19.023651 -56.790035 04/26/2012 12:40:38 522095.7088 7896542.417
150011 -19.023767 -56.790051 04/26/2012 12:44:57 522094.0097 7896529.584
150011 -19.023766 -56.790005 04/26/2012 12:49:22 522098.8506 7896529.689
150011 -19.023678 -56.79002 04/26/2012 12:53:46 522097.2837 7896539.428
150011 -19.023682 -56.790131 04/26/2012 12:59:15 522085.602 7896538.999
150011 -19.023708 -56.789925 04/26/2012 13:07:56 522107.2771 7896536.096
150011 -19.024284 -56.790531 04/26/2012 13:17:15 522043.4284 7896472.439
150011 -19.024538 -56.790028 04/26/2012 13:23:52 522096.3282 7896444.271
150011 -19.02429 -56.789841 04/26/2012 13:28:14 522116.0399 7896471.688
150011 -19.024408 -56.789749 04/26/2012 13:32:34 522125.7059 7896458.62
150011 -19.024189 -56.789585 04/26/2012 13:36:56 522142.9935 7896482.832
150011 -19.024683 -56.789127 04/26/2012 13:41:18 522191.1257 7896428.113
150011 -19.023933 -56.788349 04/26/2012 13:45:38 522273.0984 7896511.001
150011 -19.024057 -56.788479 04/26/2012 13:49:56 522259.4013 7896497.297
150011 -19.024057 -56.788479 04/26/2012 14:45:51 522259.4013 7896497.297
150011 -19.022324 -56.786819 04/26/2012 14:50:19 522434.3245 7896688.841
150011 -19.021286 -56.786129 04/26/2012 14:54:32 522507.0773 7896803.606
150011 -19.023119 -56.785809 04/26/2012 15:01:18 522540.5061 7896600.746
150011 -19.023479 -56.785442 04/26/2012 15:14:36 522579.079 7896560.865
150011 -19.021763 -56.783295 04/26/2012 15:29:01 522805.2542 7896750.461
150011 -19.023138 -56.783073 04/26/2012 15:38:44 522828.429 7896598.29
150011 -19.023485 -56.783432 04/26/2012 15:43:01 522790.602 7896559.942
150011 -19.023449 -56.784866 04/26/2012 15:49:42 522639.6989 7896564.11
150011 -19.022539 -56.78598 04/26/2012 15:57:27 522522.5889 7896664.944
150011 -19.022135 -56.784985 04/26/2012 16:07:23 522627.3537 7896709.518
150011 -19.025383 -56.783455 04/26/2012 16:18:22 522787.9228 7896349.934
150011 -19.025965 -56.782448 04/26/2012 16:22:26 522893.8143 7896285.405
150011 -19.025721 -56.782436 04/26/2012 16:26:31 522895.1105 7896312.402
150011 -19.025639 -56.782284 04/26/2012 16:30:36 522911.1174 7896321.455
150011 -19.025534 -56.78231 04/26/2012 16:35:20 522908.3957 7896333.077
150011 -19.025547 -56.782215 04/26/2012 16:40:55 522918.3912 7896331.626
150011 -19.025406 -56.782196 04/26/2012 16:45:00 522920.4099 7896347.225
150011 -19.025249 -56.782066 04/26/2012 16:49:09 522934.112 7896364.58
150011 -19.02528 -56.781879 04/26/2012 16:53:18 522953.7866 7896361.125
150011 -19.025265 -56.781811 04/26/2012 16:57:23 522960.9446 7896362.776
150011 -19.025364 -56.781677 04/26/2012 17:01:32 522975.0324 7896351.804
150011 -19.02527 -56.781887 04/26/2012 17:05:41 522952.9461 7896362.233
150011 -19.024296 -56.781673 04/26/2012 17:09:49 522975.6002 7896469.977
150011 -19.023933 -56.781185 04/26/2012 17:13:57 523027.0049 7896510.078
150011 -19.023119 -56.781376 04/26/2012 17:18:01 523007.017 7896600.171
150011 -19.023212 -56.781574 04/26/2012 17:22:09 522986.1675 7896589.907
150011 -19.023277 -56.781761 04/26/2012 17:26:20 522966.4795 7896582.739
150011 -19.023079 -56.781475 04/26/2012 17:30:28 522996.6041 7896604.61
150011 -19.023008 -56.781338 04/26/2012 17:34:39 523011.0312 7896612.448
150011 -19.022865 -56.781445 04/26/2012 17:39:01 522999.7907 7896628.285
150011 -19.022795 -56.781757 04/26/2012 17:43:12 522966.9666 7896636.071
150011 -19.022902 -56.781708 04/26/2012 17:47:24 522972.1085 7896624.226
150011 -19.022884 -56.781395 04/26/2012 17:51:28 523005.0499 7896626.176
150011 -19.023008 -56.781662 04/26/2012 17:55:44 522976.9348 7896612.491
150011 -19.023163 -56.781399 04/26/2012 17:59:52 523004.5905 7896595.306
150011 -19.023098 -56.781399 04/26/2012 18:04:00 523004.5995 7896602.498
150011 -19.023108 -56.781223 04/26/2012 18:08:31 523023.1196 7896601.368
150011 -19.023331 -56.781433 04/26/2012 18:13:01 523000.9894 7896576.721
150011 -19.02318 -56.781094 04/26/2012 18:18:53 523036.6851 7896593.385
150011 -19.023178 -56.781082 04/26/2012 18:25:11 523037.9482 7896593.605
150011 -19.023205 -56.781063 04/26/2012 18:29:14 523039.944 7896590.615
150011 -19.023264 -56.780766 04/26/2012 18:33:17 523071.1909 7896584.047
150011 -19.02305 -56.781109 04/26/2012 18:37:21 523035.1245 7896607.771
150011 -19.022533 -56.782013 04/26/2012 18:41:25 522940.0621 7896665.095
150011 -19.02174 -56.782642 04/26/2012 18:45:28 522873.977 7896752.921
150011 -19.021896 -56.783531 04/26/2012 18:49:36 522780.4002 7896735.775
150011 -19.022768 -56.784122 04/26/2012 18:53:43 522718.0868 7896639.366
150011 -19.022875 -56.784977 04/26/2012 18:58:00 522628.0954 7896627.637
150011 -19.023067 -56.7859 04/26/2012 19:02:07 522530.9366 7896606.511
150011 -19.023285 -56.787052 04/26/2012 19:06:18 522409.6756 7896582.537
150011 -19.023529 -56.786789 04/26/2012 19:10:30 522437.3198 7896555.505
150011 -19.023212 -56.787346 04/26/2012 19:14:39 522378.746 7896590.652
150011 -19.022572 -56.787907 04/26/2012 19:18:46 522319.7941 7896661.538
150011 -19.023188 -56.788342 04/26/2012 19:22:54 522273.9343 7896593.434
150011 -19.023281 -56.788582 04/26/2012 19:26:57 522248.6653 7896583.174
150011 -19.023436 -56.788521 04/26/2012 19:31:10 522255.064 7896566.016
150011 -19.023411 -56.78857 04/26/2012 19:35:21 522249.9108 7896568.788
150011 -19.023335 -56.788628 04/26/2012 19:39:32 522243.8173 7896577.205
150011 -19.023144 -56.788864 04/26/2012 19:43:44 522219.007 7896598.368
150011 -19.023371 -56.788673 04/26/2012 19:47:52 522239.0769 7896573.227
150011 -19.023445 -56.788704 04/26/2012 19:52:01 522235.8047 7896565.043
150011 -19.023401 -56.788586 04/26/2012 19:56:13 522248.2284 7896569.897
150011 -19.023022 -56.788662 04/26/2012 20:00:18 522240.2809 7896611.842
150011 -19.023069 -56.788754 04/26/2012 20:04:29 522230.5929 7896606.653
150011 -19.023428 -56.788578 04/26/2012 20:08:57 522249.0667 7896566.908
150011 -19.023235 -56.788544 04/26/2012 20:13:11 522252.6704 7896588.259
150011 -19.022755 -56.788593 04/26/2012 20:17:35 522247.5777 7896641.376
150011 -19.023241 -56.788662 04/26/2012 20:22:09 522240.2517 7896587.61
150011 -19.023947 -56.788288 04/26/2012 20:28:17 522279.5159 7896509.445
150011 -19.023947 -56.788288 04/26/2012 20:43:52 522279.5159 7896509.445
150011 -19.023455 -56.788586 04/26/2012 20:51:12 522248.2212 7896563.922
150011 -19.023312 -56.788666 04/26/2012 20:55:35 522239.8214 7896579.754
150011 -19.023312 -56.788666 04/26/2012 21:37:36 522239.8214 7896579.754
150011 -19.023493 -56.788528 04/26/2012 21:42:24 522254.3198 7896559.71
150011 -19.02338 -56.788719 04/26/2012 21:46:38 522234.2348 7896572.237
150011 -19.023104 -56.788555 04/26/2012 21:50:49 522251.5302 7896602.755
150011 -19.023291 -56.788696 04/26/2012 21:54:58 522236.6671 7896582.082
150011 -19.023273 -56.788544 04/26/2012 21:59:12 522252.6653 7896584.054
150011 -19.02322 -56.788662 04/26/2012 22:03:27 522240.2545 7896589.934
150011 -19.023207 -56.788578 04/26/2012 22:07:46 522249.0961 7896591.361
150011 -19.023163 -56.788631 04/26/2012 22:12:02 522243.5244 7896596.237
150011 -19.023146 -56.788696 04/26/2012 22:16:17 522236.6864 7896598.126
150011 -19.023237 -56.788574 04/26/2012 22:20:30 522249.513 7896588.041
150011 -19.023254 -56.788666 04/26/2012 22:25:04 522239.8291 7896586.172
150011 -19.023228 -56.788647 04/26/2012 22:29:16 522241.832 7896589.047
150011 -19.023066 -56.788734 04/26/2012 22:33:25 522232.698 7896606.983
150011 -19.023291 -56.788609 04/26/2012 22:37:36 522245.8226 7896582.071
150011 -19.023241 -56.788639 04/26/2012 22:41:51 522242.6722 7896587.607
150011 -19.02322 -56.788578 04/26/2012 22:46:03 522249.0944 7896589.923
150011 -19.02298 -56.788486 04/26/2012 22:50:16 522258.808 7896616.467
150011 -19.02347 -56.788597 04/26/2012 22:54:29 522247.0616 7896562.263
150011 -19.023201 -56.788612 04/26/2012 22:58:42 522245.5189 7896592.03
150011 -19.023243 -56.788601 04/26/2012 23:03:53 522246.6709 7896587.381
150011 -19.023247 -56.788639 04/26/2012 23:10:20 522242.6714 7896586.943
150011 -19.023214 -56.788696 04/26/2012 23:14:35 522236.6773 7896590.602
150011 -19.023207 -56.788433 04/26/2012 23:18:48 522264.3553 7896591.343
150011 -19.023281 -56.788502 04/26/2012 23:23:00 522257.0842 7896583.164
150011 -19.023245 -56.788589 04/26/2012 23:27:09 522247.9334 7896587.158
150011 -19.023266 -56.788486 04/26/2012 23:31:19 522258.7699 7896584.821
150011 -19.023239 -56.788425 04/26/2012 23:35:25 522265.1929 7896587.801
150011 -19.023235 -56.788471 04/26/2012 23:39:45 522260.3526 7896588.25
150011 -19.023199 -56.78846 04/26/2012 23:43:54 522261.515 7896592.232
150011 -19.023218 -56.788544 04/26/2012 23:48:35 522252.6726 7896590.14
150011 -19.02335 -56.78849 04/26/2012 23:53:01 522258.3378 7896575.528
150011 -19.023203 -56.788635 04/26/2012 23:57:11 522243.0982 7896591.811
150011 -19.023266 -56.788532 04/27/2012 0:01:19 522253.9291 7896584.827
150011 -19.023108 -56.788479 04/27/2012 0:05:28 522259.5276 7896602.303
150011 -19.023186 -56.788425 04/27/2012 0:09:39 522265.2 7896593.666
150011 -19.023144 -56.788609 04/27/2012 0:13:49 522245.8422 7896598.336
150011 -19.023228 -56.78846 04/27/2012 0:17:58 522261.5111 7896589.023
150011 -19.023243 -56.788578 04/27/2012 0:22:07 522249.0913 7896587.378
150011 -19.023209 -56.788551 04/27/2012 0:26:17 522251.9372 7896591.137
150011 -19.023224 -56.788483 04/27/2012 0:30:27 522259.0912 7896589.468
150011 -19.023233 -56.78841 04/27/2012 0:34:37 522266.7722 7896588.463
150011 -19.023169 -56.788631 04/27/2012 0:38:48 522243.5236 7896595.573
150011 -19.023201 -56.788361 04/27/2012 0:42:58 522271.9331 7896591.998
150011 -19.023218 -56.788425 04/27/2012 0:47:06 522265.1957 7896590.125
150011 -19.023191 -56.788502 04/27/2012 0:51:16 522257.0961 7896593.122
150011 -19.023207 -56.788486 04/27/2012 0:55:26 522258.7778 7896591.35
150011 -19.023211 -56.788368 04/27/2012 0:59:34 522271.1951 7896590.892
150011 -19.023218 -56.788418 04/27/2012 1:04:03 522265.9324 7896590.124
150011 -19.023335 -56.788284 04/27/2012 1:08:14 522280.0184 7896577.161
150011 -19.022158 -56.787949 04/27/2012 1:12:25 522315.4295 7896707.352
150011 -19.020477 -56.786243 04/27/2012 1:16:34 522495.1891 7896893.135
150011 -19.019932 -56.784801 04/27/2012 1:20:43 522647.0156 7896953.253
150011 -19.01952 -56.784241 04/27/2012 1:24:53 522706.0048 7896998.768
150011 -19.019352 -56.784145 04/27/2012 1:29:02 522716.1305 7897017.345
150011 -19.019444 -56.784206 04/27/2012 1:33:16 522709.6984 7897007.173
150011 -19.019308 -56.783905 04/27/2012 1:37:24 522741.3936 7897022.183
150011 -19.019279 -56.783909 04/27/2012 1:41:35 522740.9766 7897025.392
150011 -19.019358 -56.783863 04/27/2012 1:45:39 522745.8068 7897016.645
150011 -19.019352 -56.783916 04/27/2012 1:49:47 522740.23 7897017.315
150011 -19.019379 -56.783951 04/27/2012 1:53:51 522736.543 7897014.332
150011 -19.019287 -56.783951 04/27/2012 1:58:02 522736.5555 7897024.512
150011 -19.019171 -56.783989 04/27/2012 2:02:12 522732.5722 7897037.352
150011 -19.019161 -56.783897 04/27/2012 2:06:22 522742.2555 7897038.447
150011 -19.019215 -56.783798 04/27/2012 2:10:33 522752.6668 7897032.459
150011 -19.019184 -56.783875 04/27/2012 2:14:41 522744.5676 7897035.899
150011 -19.019197 -56.784004 04/27/2012 2:19:04 522730.9901 7897034.477
150011 -19.019403 -56.783981 04/27/2012 2:23:08 522733.3826 7897011.681
150011 -19.019444 -56.784111 04/27/2012 2:27:15 522719.6961 7897007.161
150011 -19.019464 -56.784042 04/27/2012 2:31:22 522726.9548 7897004.939
150011 -19.019409 -56.784103 04/27/2012 2:35:31 522720.5427 7897011.033
150011 -19.019583 -56.78413 04/27/2012 2:39:33 522717.6776 7896991.783
150011 -19.019432 -56.784164 04/27/2012 2:43:39 522714.1201 7897008.496
150011 -19.019314 -56.784069 04/27/2012 2:47:45 522724.1337 7897021.54
150011 -19.019491 -56.784187 04/27/2012 2:51:48 522711.6916 7897001.97
150011 -19.019558 -56.784168 04/27/2012 2:55:51 522713.682 7896994.554
150011 -19.019514 -56.784164 04/27/2012 2:59:57 522714.1089 7896999.422
150011 -19.019615 -56.784225 04/27/2012 3:04:01 522707.6757 7896988.255
150011 -19.019669 -56.784145 04/27/2012 3:08:04 522716.0874 7896982.269
150011 -19.019672 -56.784245 04/27/2012 3:12:06 522705.5632 7896981.95
150011 -19.019581 -56.78426 04/27/2012 3:16:16 522703.997 7896992.021
150011 -19.019617 -56.78418 04/27/2012 3:20:23 522712.4111 7896988.028
150011 -19.019468 -56.784176 04/27/2012 3:24:29 522712.8523 7897004.514
150011 -19.01952 -56.784039 04/27/2012 3:28:36 522727.2629 7896998.742
150011 -19.019501 -56.784237 04/27/2012 3:32:43 522706.4283 7897000.87
150011 -19.019566 -56.78426 04/27/2012 3:36:48 522703.999 7896993.681
150011 -19.01955 -56.784309 04/27/2012 3:41:02 522698.8445 7896995.458
150011 -19.019579 -56.784245 04/27/2012 3:45:09 522705.5758 7896992.241
150011 -19.02002 -56.784267 04/27/2012 3:49:12 522703.2007 7896943.447
150011 -19.021528 -56.783047 04/27/2012 3:53:18 522831.385 7896776.431
150011 -19.022152 -56.783562 04/27/2012 3:57:31 522777.103 7896707.453
150011 -19.02276 -56.784119 04/27/2012 4:01:41 522718.4036 7896640.251
150011 -19.022833 -56.784882 04/27/2012 4:06:07 522638.0985 7896632.272
150011 -19.02272 -56.785686 04/27/2012 4:10:17 522553.5039 7896644.879
150011 -19.021988 -56.786316 04/27/2012 4:14:30 522487.3036 7896725.954
150011 -19.022511 -56.787811 04/27/2012 4:18:40 522329.9049 7896668.276
150011 -19.022669 -56.789505 04/27/2012 4:22:48 522151.6137 7896651.007
150011 -19.022463 -56.789906 04/27/2012 4:27:00 522109.4413 7896673.852
150011 -19.021244 -56.788712 04/27/2012 4:31:08 522235.2555 7896808.582
150011 -19.022217 -56.787708 04/27/2012 4:35:13 522340.7836 7896700.793
150011 -19.022688 -56.787006 04/27/2012 4:39:25 522414.5964 7896648.588
150011 -19.023046 -56.786755 04/27/2012 4:43:47 522440.9627 7896608.944
150011 -19.022781 -56.78532 04/27/2012 4:48:00 522592.0121 7896638.082
150011 -19.022474 -56.783905 04/27/2012 4:53:33 522740.963 7896671.869
150011 -19.021429 -56.782562 04/27/2012 5:03:31 522882.4385 7896787.322
150011 -19.020201 -56.781681 04/27/2012 5:16:42 522975.321 7896923.084
150011 -19.020084 -56.781586 04/27/2012 5:20:50 522985.3347 7896936.018
150011 -19.020275 -56.781864 04/27/2012 5:24:56 522956.0523 7896914.92
150011 -19.020294 -56.78183 04/27/2012 5:29:10 522959.6278 7896912.813
150011 -19.02021 -56.781746 04/27/2012 5:33:17 522968.4793 7896922.097
150011 -19.02025 -56.781822 04/27/2012 5:37:31 522960.4758 7896917.681
150011 -19.020199 -56.781853 04/27/2012 5:42:43 522957.2204 7896923.328
150011 -19.020262 -56.781811 04/27/2012 5:46:55 522961.6317 7896916.352
150011 -19.020302 -56.781826 04/27/2012 5:51:07 522960.0477 7896911.928
150011 -19.020237 -56.781799 04/27/2012 5:55:18 522962.898 7896919.116
150011 -19.020329 -56.781818 04/27/2012 5:59:30 522960.8859 7896908.939
150011 -19.020237 -56.781788 04/27/2012 6:04:19 522964.0556 7896919.115
150011 -19.020353 -56.781841 04/27/2012 6:10:15 522958.4621 7896906.286
150011 -19.020361 -56.781837 04/27/2012 6:18:22 522958.8819 7896905.401
150011 -19.020195 -56.781948 04/27/2012 6:28:10 522947.2233 7896923.783
150011 -19.020395 -56.781864 04/27/2012 6:38:16 522956.0359 7896901.642
150011 -19.020321 -56.781696 04/27/2012 6:46:26 522973.726 7896909.808
150011 -19.020283 -56.78183 04/27/2012 6:50:40 522959.6293 7896914.03
150011 -19.020109 -56.781662 04/27/2012 6:54:50 522977.3332 7896933.261
150011 -19.020693 -56.781979 04/27/2012 6:59:03 522943.8926 7896868.684
150011 -19.020527 -56.781876 04/27/2012 7:03:19 522954.7549 7896887.038
150011 -19.020388 -56.781513 04/27/2012 7:08:44 522992.9752 7896902.371
150011 -19.020388 -56.781513 04/27/2012 7:15:13 522992.9752 7896902.371
150011 -19.02046 -56.781387 04/27/2012 7:19:51 523006.2253 7896894.388
150011 -19.019953 -56.781578 04/27/2012 7:25:43 522986.1946 7896950.512
150011 -19.020348 -56.781803 04/27/2012 7:29:48 522962.4618 7896906.835
150011 -19.020462 -56.781857 04/27/2012 7:33:58 522956.7633 7896894.228
150011 -19.020454 -56.78199 04/27/2012 7:38:02 522942.7678 7896895.13
150011 -19.020309 -56.781994 04/27/2012 7:42:07 522942.3668 7896911.175
150011 -19.021 -56.783253 04/27/2012 7:46:11 522809.7782 7896834.881
150011 -19.021198 -56.78384 04/27/2012 7:50:16 522747.977 7896813.048
150011 -19.022243 -56.784813 04/27/2012 7:54:20 522645.4397 7896697.546
150011 -19.022329 -56.78492 04/27/2012 7:58:25 522634.1678 7896688.044
150011 -19.022526 -56.785686 04/27/2012 8:02:29 522553.5301 7896666.345
150011 -19.022047 -56.786537 04/27/2012 8:06:36 522464.0383 7896719.454
150011 -19.022209 -56.786591 04/27/2012 8:10:40 522458.3338 7896701.536
150011 -19.02206 -56.786678 04/27/2012 8:14:47 522449.1982 7896718.034
150011 -19.022055 -56.786442 04/27/2012 8:18:55 522474.0347 7896718.557
150011 -19.022108 -56.786491 04/27/2012 8:23:02 522468.871 7896712.699
150011 -19.022036 -56.786461 04/27/2012 8:27:11 522472.0378 7896720.662
150011 -19.022085 -56.786537 04/27/2012 8:31:20 522464.0332 7896715.25
150011 -19.022087 -56.786415 04/27/2012 8:35:33 522476.8718 7896715.013
150011 -19.021883 -56.786858 04/27/2012 8:39:44 522430.2794 7896737.642
150011 -19.022114 -56.786507 04/27/2012 8:43:54 522467.1864 7896712.037
150011 -19.022079 -56.786488 04/27/2012 8:48:04 522469.1906 7896715.907
150011 -19.021967 -56.786533 04/27/2012 8:52:13 522464.47 7896728.306
150011 -19.022175 -56.786476 04/27/2012 8:56:20 522470.4406 7896705.283
150011 -19.022083 -56.786354 04/27/2012 9:00:43 522483.2918 7896715.448
150011 -19.022444 -56.78603 04/27/2012 9:04:57 522517.3398 7896675.462
150011 -19.022038 -56.786533 04/27/2012 9:09:35 522464.4605 7896720.45
150011 -19.022047 -56.786373 04/27/2012 9:14:25 522481.2972 7896719.433
150011 -19.02203 -56.786453 04/27/2012 9:19:34 522472.8805 7896721.325
150011 -19.022068 -56.786224 04/27/2012 9:23:44 522496.9746 7896717.091
150011 -19.021229 -56.785927 04/27/2012 9:27:49 522528.3429 7896809.887
150011 -19.02121 -56.786106 04/27/2012 9:31:58 522509.508 7896812.012
150011 -19.021221 -56.786201 04/27/2012 9:36:05 522499.509 7896810.807
150011 -19.02132 -56.786407 04/27/2012 9:40:11 522477.8168 7896799.879
150011 -19.021675 -56.786507 04/27/2012 9:44:18 522467.2454 7896760.612
150011 -19.022297 -56.785927 04/27/2012 9:48:29 522528.199 7896691.714
150011 -19.022503 -56.785309 04/27/2012 9:52:40 522593.2073 7896668.841
150011 -19.02276 -56.785786 04/27/2012 9:56:51 522542.9749 7896640.466
150011 -19.022701 -56.785213 04/27/2012 10:00:58 522603.2832 7896646.92
150011 -19.022747 -56.78426 04/27/2012 10:05:09 522703.567 7896641.708
150011 -19.023199 -56.78513 04/27/2012 10:09:19 522611.9504 7896591.807
150011 -19.022724 -56.784199 04/27/2012 10:13:29 522709.9896 7896644.245
150011 -19.02276 -56.784225 04/27/2012 10:17:38 522707.2485 7896640.265
150011 -19.022835 -56.784492 04/27/2012 10:21:51 522679.1403 7896632.001
150011 -19.022768 -56.784405 04/27/2012 10:26:02 522688.305 7896639.403
150011 -19.02289 -56.784313 04/27/2012 10:30:08 522697.9701 7896625.892
150011 -19.022779 -56.784225 04/27/2012 10:34:19 522707.246 7896638.162
150011 -19.022776 -56.784325 04/27/2012 10:38:29 522696.7228 7896638.507
150011 -19.023054 -56.784267 04/27/2012 10:42:40 522702.7887 7896607.739
150011 -19.023155 -56.784313 04/27/2012 10:46:50 522697.9341 7896596.57
150011 -19.023392 -56.784065 04/27/2012 10:51:01 522724.0004 7896570.314
150011 -19.022696 -56.784172 04/27/2012 10:55:11 522712.8348 7896647.339
150011 -19.02277 -56.784317 04/27/2012 10:59:22 522697.5655 7896639.17
150011 -19.022673 -56.7841 04/27/2012 11:03:44 522720.4149 7896649.875
150011 -19.022686 -56.783978 04/27/2012 11:08:07 522733.2519 7896648.421
150011 -19.022663 -56.784016 04/27/2012 11:12:54 522729.2561 7896650.971
150011 -19.022749 -56.78418 04/27/2012 11:18:38 522711.9857 7896641.476
150011 -19.022789 -56.784199 04/27/2012 11:22:50 522709.9807 7896637.053
150011 -19.022812 -56.784203 04/27/2012 11:27:45 522709.5567 7896634.508
150011 -19.022758 -56.784233 04/27/2012 11:34:51 522706.4069 7896640.487
150011 -19.022724 -56.784252 04/27/2012 11:43:05 522704.4121 7896644.252
150011 -19.022743 -56.784218 04/27/2012 11:47:15 522707.9875 7896642.145
150011 -19.022755 -56.784222 04/27/2012 11:51:23 522707.5649 7896640.818
150011 -19.022865 -56.784325 04/27/2012 11:55:31 522696.7107 7896628.66
150011 -19.022762 -56.784126 04/27/2012 11:59:41 522717.6667 7896640.031
150011 -19.022816 -56.784225 04/27/2012 12:03:54 522707.2409 7896634.068
150011 -19.022858 -56.784153 04/27/2012 12:08:43 522714.8122 7896629.412
150011 -19.022724 -56.784386 04/27/2012 12:16:23 522690.3104 7896644.269
150011 -19.02294 -56.783958 04/27/2012 12:31:54 522735.3221 7896620.313
150011 -19.022911 -56.784065 04/27/2012 12:46:49 522724.0658 7896623.536
150011 -19.022943 -56.784184 04/27/2012 12:51:04 522711.5384 7896620.011
150011 -19.022879 -56.783985 04/27/2012 12:55:19 522732.489 7896627.067
150011 -19.022926 -56.784035 04/27/2012 12:59:34 522727.2209 7896621.872
150011 -19.022894 -56.784111 04/27/2012 13:03:53 522719.2273 7896625.423
150011 -19.022934 -56.784149 04/27/2012 13:08:09 522715.2229 7896621.002
150011 -19.023388 -56.784245 04/27/2012 13:12:59 522705.0585 7896570.78
150011 -19.02293 -56.783661 04/27/2012 13:17:35 522766.5786 7896621.381
150011 -19.022833 -56.784077 04/27/2012 13:22:06 522722.8136 7896632.168
150011 -19.022945 -56.784271 04/27/2012 13:27:01 522702.3826 7896619.801
150011 -19.022747 -56.784023 04/27/2012 13:32:45 522728.508 7896641.677
150011 -19.022795 -56.784203 04/27/2012 13:38:37 522709.559 7896636.389
150011 -19.022875 -56.784195 04/27/2012 13:42:55 522710.39 7896627.536
150011 -19.0228 -56.784164 04/27/2012 13:47:34 522713.6625 7896635.831
150011 -19.022835 -56.784256 04/27/2012 13:53:53 522703.976 7896631.97
150011 -19.022833 -56.784084 04/27/2012 13:58:08 522722.0769 7896632.169
150011 -19.02289 -56.784138 04/27/2012 14:02:21 522716.3864 7896625.869
150011 -19.022894 -56.784241 04/27/2012 14:06:34 522705.5466 7896625.44
150011 -19.022882 -56.784138 04/27/2012 14:10:54 522716.3875 7896626.754
150011 -19.022924 -56.784096 04/27/2012 14:15:08 522720.8017 7896622.102
150011 -19.022835 -56.784184 04/27/2012 14:19:52 522711.553 7896631.961
150011 -19.022957 -56.784138 04/27/2012 14:24:36 522716.3773 7896618.456
150011 -19.0229 -56.784107 04/27/2012 14:28:50 522719.6474 7896624.759
150011 -19.022938 -56.784164 04/27/2012 14:33:04 522713.6438 7896620.561
150011 -19.022837 -56.784058 04/27/2012 14:37:14 522724.8125 7896631.723
150011 -19.02294 -56.783813 04/27/2012 14:41:27 522750.5814 7896620.295
150011 -19.02438 -56.782688 04/27/2012 14:45:37 522868.7749 7896460.815
150011 -19.024788 -56.781223 04/27/2012 14:49:50 523022.8882 7896415.479
150011 -19.024681 -56.781139 04/27/2012 14:54:24 523031.7427 7896427.307
150011 -19.025017 -56.781013 04/27/2012 14:58:51 523044.956 7896390.113
150011 -19.024954 -56.781071 04/27/2012 15:03:20 523038.8611 7896397.091
150011 -19.024714 -56.781178 04/27/2012 15:07:53 523027.634 7896423.661
150011 -19.024689 -56.781212 04/27/2012 15:12:25 523024.0595 7896426.431
150011 -19.024775 -56.781277 04/27/2012 15:17:47 523017.2074 7896416.924
150011 -19.024714 -56.781189 04/27/2012 15:23:51 523026.4764 7896423.662
150011 -19.024757 -56.781181 04/27/2012 15:28:15 523027.3124 7896418.903
150011 -19.024757 -56.781181 04/27/2012 15:33:48 523027.3124 7896418.903
150011 -19.024769 -56.781021 04/27/2012 15:38:21 523044.1483 7896417.554
150011 -19.024733 -56.781105 04/27/2012 15:43:58 523035.3135 7896421.549
150011 -19.025017 -56.781307 04/27/2012 15:50:38 523014.017 7896390.151
150011 -19.025013 -56.781433 04/27/2012 15:57:43 523000.758 7896390.61
150011 -19.024504 -56.781303 04/27/2012 16:06:06 523014.5086 7896446.913
150011 -19.022987 -56.781353 04/27/2012 16:16:46 523009.4556 7896614.774
150011 -19.022772 -56.782452 04/27/2012 16:21:01 522893.8306 7896638.707
150011 -19.023394 -56.78352 04/27/2012 16:25:18 522781.3537 7896570.022
150011 -19.022583 -56.784515 04/27/2012 16:29:32 522676.7541 7896659.887
150011 -19.022228 -56.78495 04/27/2012 16:33:48 522631.0243 7896699.223
150011 -19.022255 -56.784893 04/27/2012 16:37:58 522637.0192 7896696.228
150011 -19.022369 -56.785179 04/27/2012 16:42:08 522606.9061 7896683.651
150011 -19.022322 -56.78516 04/27/2012 16:46:28 522608.912 7896688.849
150011 -19.022478 -56.785183 04/27/2012 16:50:47 522606.4704 7896671.591
150011 -19.022903 -56.785072 04/27/2012 16:55:34 522618.0942 7896624.551
150011 -19.022911 -56.785088 04/27/2012 17:00:35 522616.4093 7896623.668
150011 -19.022999 -56.78492 04/27/2012 17:04:49 522634.0771 7896613.909
150011 -19.022686 -56.784962 04/27/2012 17:08:59 522629.6995 7896648.548
150011 -19.022839 -56.784943 04/27/2012 17:13:09 522631.6783 7896631.616
150011 -19.02343 -56.784687 04/27/2012 17:17:27 522658.5386 7896566.19
150011 -19.024456 -56.784813 04/27/2012 17:21:39 522645.1399 7896452.68
150011 -19.024282 -56.784786 04/27/2012 17:25:51 522648.0049 7896471.93
150011 -19.024199 -56.784767 04/27/2012 17:30:02 522650.0156 7896481.111
150011 -19.024412 -56.784603 04/27/2012 17:34:12 522667.2453 7896457.522
150011 -19.024263 -56.784321 04/27/2012 17:38:21 522696.9418 7896473.972
150011 -19.024109 -56.784153 04/27/2012 17:42:29 522714.6423 7896490.99
150011 -19.023472 -56.783733 04/27/2012 17:46:43 522758.9278 7896561.419
150011 -19.022387 -56.784267 04/27/2012 17:51:00 522702.8793 7896681.542
150011 -19.022297 -56.784161 04/27/2012 17:55:17 522714.0466 7896691.487
150011 -19.02187 -56.784443 04/27/2012 17:59:37 522684.4278 7896738.77
150011 -19.02206 -56.78463 04/27/2012 18:04:07 522664.7228 7896717.771
150011 -19.022274 -56.784927 04/27/2012 18:08:20 522633.4386 7896694.131
150011 -19.021463 -56.786018 04/27/2012 18:12:33 522518.7348 7896784.007
150011 -19.02132 -56.786037 04/27/2012 18:16:44 522516.7546 7896799.832
150011 -19.020996 -56.785217 04/27/2012 18:20:55 522603.0928 7896835.577
150011 -19.022381 -56.784588 04/27/2012 18:25:03 522669.0992 7896682.247
150011 -19.023977 -56.784725 04/27/2012 18:29:15 522654.4655 7896505.67
150011 -19.024355 -56.784645 04/27/2012 18:33:30 522662.8331 7896463.834
150011 -19.024511 -56.784733 04/27/2012 18:37:42 522653.5513 7896446.584
150011 -19.024548 -56.78363 04/27/2012 18:41:54 522769.6205 7896442.348
150011 -19.024187 -56.783226 04/27/2012 18:46:05 522812.1848 7896482.24
150011 -19.023031 -56.781929 04/27/2012 18:50:23 522948.8336 7896609.981
150011 -19.021854 -56.783173 04/27/2012 18:54:40 522818.0806 7896740.376
150011 -19.022915 -56.784767 04/27/2012 18:59:18 522650.1895 7896623.184
150011 -19.022915 -56.784767 04/27/2012 19:08:01 522650.1895 7896623.184
150011 -19.02368 -56.788128 04/27/2012 19:29:39 522296.3891 7896538.968
150011 -19.022797 -56.784199 04/27/2012 19:55:34 522709.9797 7896636.167
150011 -19.022783 -56.784206 04/27/2012 20:14:52 522709.2449 7896637.717
150011 -19.022829 -56.784122 04/27/2012 20:19:00 522718.0785 7896632.617
150011 -19.022793 -56.784168 04/27/2012 20:23:07 522713.2425 7896636.606
150011 -19.022774 -56.784206 04/27/2012 20:27:15 522709.2461 7896638.713
150011 -19.022749 -56.784195 04/27/2012 20:31:22 522710.4071 7896641.478
150011 -19.022799 -56.784061 04/27/2012 20:35:29 522724.502 7896635.928
150011 -19.022779 -56.784168 04/27/2012 20:39:37 522713.2444 7896638.155
150011 -19.022882 -56.784279 04/27/2012 20:43:45 522701.5492 7896626.773
150011 -19.02281 -56.784233 04/27/2012 20:47:56 522706.3999 7896634.733
150011 -19.022827 -56.784172 04/27/2012 20:52:07 522712.817 7896632.844
150011 -19.02277 -56.784019 04/27/2012 20:56:20 522728.9258 7896639.132
150011 -19.022484 -56.78376 04/27/2012 21:00:32 522756.2209 7896670.744
150011 -19.022514 -56.784004 04/27/2012 21:04:43 522730.5392 7896667.456
150011 -19.022154 -56.783649 04/27/2012 21:08:55 522767.9471 7896707.243
150011 -19.021839 -56.783134 04/27/2012 21:13:04 522822.1869 7896742.031
150011 -19.021538 -56.78281 04/27/2012 21:17:12 522856.3248 7896775.294
150011 -19.020296 -56.781628 04/27/2012 21:21:22 522980.8856 7896912.566
150011 -19.020224 -56.782028 04/27/2012 21:25:31 522938.8003 7896920.585
150011 -19.019537 -56.783028 04/27/2012 21:29:42 522833.6564 7896996.73
150011 -19.019188 -56.784321 04/27/2012 21:33:49 522697.6308 7897035.514
150011 -19.018969 -56.784187 04/27/2012 21:38:00 522711.7625 7897059.729
150011 -19.018917 -56.784664 04/27/2012 21:42:07 522661.5707 7897065.544
150011 -19.018854 -56.784782 04/27/2012 21:46:15 522649.1611 7897072.53
150011 -19.018978 -56.785873 04/27/2012 21:50:21 522534.3291 7897058.95
150011 -19.018511 -56.783962 04/27/2012 21:54:28 522735.5034 7897110.377
150011 -19.018726 -56.784286 04/27/2012 21:58:38 522701.3768 7897086.629
150011 -19.018862 -56.783821 04/27/2012 22:02:50 522750.2943 7897071.521
150011 -19.018995 -56.783981 04/27/2012 22:07:00 522733.4381 7897056.825
150011 -19.019381 -56.784088 04/27/2012 22:11:11 522722.1251 7897014.129
150011 -19.01927 -56.78397 04/27/2012 22:15:27 522734.5583 7897026.396
150011 -19.019648 -56.784142 04/27/2012 22:19:38 522716.406 7896984.593
150011 -19.019949 -56.783783 04/27/2012 22:24:03 522754.1455 7896951.241
150011 -19.019979 -56.78368 04/27/2012 22:28:10 522764.9809 7896947.908
150011 -19.019989 -56.783699 04/27/2012 22:32:17 522762.98 7896946.804
150011 -19.020054 -56.783726 04/27/2012 22:36:24 522760.1298 7896939.615
150011 -19.019911 -56.784054 04/27/2012 22:40:31 522725.6312 7896955.481
150011 -19.019796 -56.784649 04/27/2012 22:44:41 522663.0302 7896968.282
150011 -19.019508 -56.784908 04/27/2012 22:48:48 522635.8125 7897000.182
150011 -19.019499 -56.784904 04/27/2012 22:52:55 522636.2347 7897001.178
150011 -19.019506 -56.784912 04/27/2012 22:57:02 522635.3918 7897000.404
150011 -19.01952 -56.784904 04/27/2012 23:01:34 522636.2318 7896998.854
150011 -19.019434 -56.78516 04/27/2012 23:05:41 522609.3025 7897008.403
150011 -19.019434 -56.784924 04/27/2012 23:09:48 522634.1387 7897008.372
150011 -19.019484 -56.784901 04/27/2012 23:13:54 522636.5524 7897002.837
150011 -19.019558 -56.785 04/27/2012 23:18:00 522626.1238 7896994.662
150011 -19.019529 -56.784946 04/27/2012 23:22:06 522631.8106 7896997.864
150011 -19.019535 -56.784817 04/27/2012 23:26:12 522645.3855 7896997.183
150011 -19.01947 -56.784893 04/27/2012 23:30:18 522637.3962 7897004.385
150011 -19.019354 -56.784767 04/27/2012 23:34:24 522650.672 7897017.204
150011 -19.019512 -56.784992 04/27/2012 23:38:34 522626.972 7896999.75
150011 -19.019722 -56.785046 04/27/2012 23:42:41 522621.2607 7896976.521
150011 -19.019663 -56.784779 04/27/2012 23:46:48 522649.3672 7896983.015
150011 -19.019917 -56.784019 04/27/2012 23:50:53 522729.3137 7896954.812
150011 -19.019997 -56.78405 04/27/2012 23:54:59 522726.0404 7896945.964
150011 -19.020098 -56.783993 04/27/2012 23:59:22 522732.0253 7896934.781
150011 -19.01996 -56.783947 04/28/2012 0:03:37 522736.885 7896950.045
150011 -19.02021 -56.784012 04/28/2012 0:07:44 522730.0105 7896922.391
150011 -19.020056 -56.784046 04/28/2012 0:11:51 522726.4534 7896939.436
150011 -19.019651 -56.784283 04/28/2012 0:15:58 522701.567 7896984.279
150011 -19.019785 -56.784225 04/28/2012 0:20:05 522707.6526 7896969.445
150011 -19.019722 -56.784214 04/28/2012 0:24:15 522708.8188 7896976.414
150011 -19.019753 -56.784237 04/28/2012 0:28:25 522706.3941 7896972.987
150011 -19.019905 -56.784363 04/28/2012 0:32:32 522693.1135 7896956.184
150011 -19.019741 -56.784264 04/28/2012 0:36:42 522703.5543 7896974.318
150011 -19.019718 -56.784233 04/28/2012 0:40:52 522706.8198 7896976.859
150011 -19.019718 -56.784176 04/28/2012 0:44:59 522712.8184 7896976.852
150011 -19.019766 -56.784229 04/28/2012 0:49:06 522707.2342 7896971.547
150011 -19.019722 -56.784184 04/28/2012 0:53:13 522711.9759 7896976.41
150011 -19.01972 -56.784077 04/28/2012 0:57:20 522723.2366 7896976.618
150011 -19.019695 -56.784168 04/28/2012 1:01:59 522713.6634 7896979.396
150011 -19.020077 -56.784149 04/28/2012 1:06:04 522715.611 7896937.125
150011 -19.019663 -56.784149 04/28/2012 1:10:10 522715.6673 7896982.934
150011 -19.01959 -56.783928 04/28/2012 1:14:21 522738.9348 7896990.983
150011 -19.019232 -56.783848 04/28/2012 1:18:27 522747.4026 7897030.584
150011 -19.019276 -56.78389 04/28/2012 1:22:37 522742.9766 7897025.721
150011 -19.019491 -56.783882 04/28/2012 1:26:43 522743.7892 7897001.931
150011 -19.019289 -56.783882 04/28/2012 1:30:49 522743.8167 7897024.282
150011 -19.019403 -56.783985 04/28/2012 1:34:55 522732.9616 7897011.681
150011 -19.019358 -56.783913 04/28/2012 1:39:01 522740.5449 7897016.651
150011 -19.019352 -56.783928 04/28/2012 1:43:07 522738.9672 7897017.317
150011 -19.019323 -56.783924 04/28/2012 1:47:13 522739.3921 7897020.525
150011 -19.019445 -56.784096 04/28/2012 1:51:19 522721.2745 7897007.048
150011 -19.019808 -56.784161 04/28/2012 1:55:27 522714.3847 7896966.891
150011 -19.019833 -56.783718 04/28/2012 1:59:32 522761.0017 7896964.068
150011 -19.021223 -56.784039 04/28/2012 2:03:40 522727.0314 7896810.308
150011 -19.022289 -56.783649 04/28/2012 2:07:46 522767.9287 7896692.306
150011 -19.022526 -56.783863 04/28/2012 2:11:51 522745.3759 7896666.11
150011 -19.022743 -56.784286 04/28/2012 2:15:56 522700.8314 7896642.154
150011 -19.021469 -56.785507 04/28/2012 2:19:59 522572.5101 7896783.277
150011 -19.021118 -56.785961 04/28/2012 2:24:02 522524.7798 7896822.173
150011 -19.019901 -56.78611 04/28/2012 2:28:05 522509.2633 7896956.852
150011 -19.019789 -56.786373 04/28/2012 2:32:09 522481.6008 7896969.278
150011 -19.019829 -56.787361 04/28/2012 2:36:13 522377.6202 7896964.978
150011 -19.020796 -56.787582 04/28/2012 2:40:17 522354.2334 7896858.009
150011 -19.022398 -56.788197 04/28/2012 2:44:21 522289.2988 7896680.828
150011 -19.023119 -56.788658 04/28/2012 2:48:33 522240.6889 7896601.109
150011 -19.023331 -56.788643 04/28/2012 2:52:41 522242.2393 7896577.649
150011 -19.023167 -56.789478 04/28/2012 2:56:49 522154.3891 7896595.901
150011 -19.023165 -56.790375 04/28/2012 3:00:56 522059.9928 7896596.235
150011 -19.0242 -56.791134 04/28/2012 3:05:05 521979.9827 7896481.809
150011 -19.023998 -56.79192 04/28/2012 3:09:09 521897.2943 7896504.258
150011 -19.022999 -56.791412 04/28/2012 3:13:12 521950.885 7896614.733
150011 -19.023342 -56.791309 04/28/2012 3:17:34 521961.6792 7896576.767
150011 -19.023352 -56.791309 04/28/2012 3:21:40 521961.6779 7896575.661
150011 -19.023321 -56.791306 04/28/2012 3:25:45 521961.9977 7896579.091
150011 -19.023422 -56.790981 04/28/2012 3:29:48 521996.186 7896567.874
150011 -19.023445 -56.791615 04/28/2012 3:33:52 521929.4636 7896565.409
150011 -19.023241 -56.791283 04/28/2012 3:37:55 521964.4286 7896587.94
150011 -19.023157 -56.791348 04/28/2012 3:42:00 521957.5993 7896597.242
150011 -19.023306 -56.791023 04/28/2012 3:46:03 521991.7814 7896580.715
150011 -19.023851 -56.790794 04/28/2012 3:50:09 522015.8086 7896520.383
150011 -19.024317 -56.790489 04/28/2012 3:54:15 522047.844 7896468.782
150011 -19.024364 -56.789845 04/28/2012 3:58:23 522115.6092 7896463.501
150011 -19.024412 -56.789818 04/28/2012 4:02:32 522118.4442 7896458.186
150011 -19.025007 -56.789101 04/28/2012 4:06:40 522193.8188 7896392.26
150011 -19.025482 -56.788326 04/28/2012 4:10:53 522275.3124 7896339.604
150011 -19.025614 -56.78849 04/28/2012 4:15:03 522258.0363 7896325.019
150011 -19.025463 -56.788177 04/28/2012 4:19:13 522290.9948 7896341.687
150011 -19.025385 -56.788261 04/28/2012 4:23:19 522282.1655 7896350.328
150011 -19.02515 -56.788002 04/28/2012 4:27:28 522309.4526 7896376.298
150011 -19.025484 -56.788136 04/28/2012 4:31:34 522295.3066 7896339.358
150011 -19.025333 -56.788345 04/28/2012 4:35:47 522273.3328 7896356.093
150011 -19.025232 -56.788212 04/28/2012 4:40:00 522287.3424 7896367.251
150011 -19.024744 -56.788376 04/28/2012 4:44:10 522270.149 7896421.269
150011 -19.023949 -56.788486 04/28/2012 4:48:21 522258.679 7896509.248
150011 -19.02338 -56.78883 04/28/2012 4:52:30 522222.5536 7896572.251
150011 -19.02269 -56.788292 04/28/2012 4:56:40 522279.2624 7896648.531
150011 -19.021963 -56.786484 04/28/2012 5:04:30 522469.6272 7896728.742
150011 -19.022036 -56.786457 04/28/2012 5:21:12 522472.4588 7896720.661
150011 -19.022133 -56.786499 04/28/2012 5:39:11 522468.0258 7896709.934
150011 -19.022076 -56.786369 04/28/2012 5:51:47 522481.7142 7896716.224
150011 -19.021984 -56.78643 04/28/2012 6:07:48 522475.3071 7896726.411
150011 -19.021727 -56.786575 04/28/2012 6:20:31 522460.0823 7896754.867
150011 -19.022038 -56.786427 04/28/2012 6:24:43 522475.6156 7896720.436
150011 -19.022001 -56.786385 04/28/2012 6:28:59 522480.0405 7896724.525
150011 -19.021711 -56.786343 04/28/2012 6:37:22 522484.4994 7896756.607
150011 -19.021582 -56.786446 04/28/2012 6:41:27 522473.6774 7896770.894
150011 -19.021294 -56.786633 04/28/2012 6:45:38 522454.0368 7896802.785
150011 -19.020874 -56.786526 04/28/2012 6:49:49 522465.3536 7896849.244
150011 -19.020214 -56.786392 04/28/2012 6:54:00 522479.5441 7896922.255
150011 -19.019918 -56.785782 04/28/2012 6:58:35 522543.779 7896954.929
150011 -19.020145 -56.785301 04/28/2012 7:03:34 522594.3678 7896929.75
150011 -19.021185 -56.786209 04/28/2012 7:09:07 522498.6719 7896814.791
150011 -19.021843 -56.785622 04/28/2012 7:13:10 522560.3574 7896741.909
150011 -19.022114 -56.786423 04/28/2012 7:17:16 522476.0263 7896712.026
150011 -19.022017 -56.786301 04/28/2012 7:21:43 522488.8782 7896722.744
150011 -19.02202 -56.7864 04/28/2012 7:25:51 522478.4594 7896722.424
150011 -19.022045 -56.786446 04/28/2012 7:29:55 522473.6151 7896719.664
150011 -19.021971 -56.786312 04/28/2012 7:34:34 522487.7268 7896727.835
150011 -19.022524 -56.785587 04/28/2012 7:40:01 522563.9487 7896666.553
150011 -19.022524 -56.785587 04/28/2012 7:46:29 522563.9487 7896666.553
150011 -19.022038 -56.78656 04/28/2012 7:50:43 522461.6191 7896720.453
150011 -19.021925 -56.786636 04/28/2012 7:55:02 522453.6363 7896732.966
150011 -19.021988 -56.786514 04/28/2012 8:01:00 522466.4667 7896725.98
150011 -19.022137 -56.786308 04/28/2012 8:08:13 522488.1254 7896709.467
150011 -19.022009 -56.786457 04/28/2012 8:12:23 522472.4624 7896723.649
150011 -19.02191 -56.786404 04/28/2012 8:16:35 522478.0532 7896734.596
150011 -19.022127 -56.786465 04/28/2012 8:20:52 522471.6046 7896710.593
150011 -19.022083 -56.786411 04/28/2012 8:25:01 522477.2933 7896715.455
150011 -19.022072 -56.78619 04/28/2012 8:29:11 522500.5521 7896716.644
150011 -19.022604 -56.78521 04/28/2012 8:33:21 522603.612 7896657.653
150011 -19.022856 -56.785847 04/28/2012 8:37:30 522536.5426 7896629.851
150011 -19.023233 -56.787205 04/28/2012 8:41:40 522393.5814 7896588.31
150011 -19.022945 -56.788067 04/28/2012 8:45:56 522302.9066 7896620.287
150011 -19.023306 -56.788467 04/28/2012 8:50:08 522260.7641 7896580.393
150011 -19.023123 -56.788456 04/28/2012 8:54:15 522261.946 7896600.64
150011 -19.02338 -56.788574 04/28/2012 8:58:23 522249.494 7896572.219
150011 -19.023403 -56.788635 04/28/2012 9:03:21 522243.0716 7896569.681
150011 -19.02347 -56.788696 04/28/2012 9:09:04 522236.6433 7896562.276
150011 -19.023335 -56.788654 04/28/2012 9:16:16 522241.0811 7896577.208
150011 -19.023331 -56.788605 04/28/2012 9:20:29 522246.2382 7896577.644
150011 -19.023483 -56.788696 04/28/2012 9:24:44 522236.6415 7896560.837
150011 -19.023424 -56.788658 04/28/2012 9:28:57 522240.6483 7896567.361
150011 -19.023264 -56.788631 04/28/2012 9:33:10 522243.511 7896585.061
150011 -19.023256 -56.788589 04/28/2012 9:37:23 522247.932 7896585.941
150011 -19.023285 -56.788624 04/28/2012 9:41:39 522244.2449 7896582.737
150011 -19.023457 -56.788685 04/28/2012 9:46:16 522237.8026 7896563.713
150011 -19.023407 -56.788666 04/28/2012 9:51:01 522239.8087 7896569.243
150011 -19.023344 -56.788631 04/28/2012 9:55:16 522243.5004 7896576.209
150011 -19.023312 -56.7887 04/28/2012 9:59:33 522236.2433 7896579.759
150011 -19.023495 -56.788933 04/28/2012 10:03:49 522211.6991 7896559.539
150011 -19.023348 -56.788673 04/28/2012 10:08:20 522239.0799 7896575.772
150011 -19.023336 -56.788658 04/28/2012 10:14:17 522240.6601 7896577.098
150011 -19.023371 -56.788639 04/28/2012 10:23:35 522242.6549 7896573.223
150011 -19.023285 -56.788582 04/28/2012 10:33:10 522248.6648 7896582.731
150011 -19.023277 -56.788521 04/28/2012 10:37:21 522255.0852 7896583.609
150011 -19.02326 -56.78857 04/28/2012 10:41:34 522249.9309 7896585.496
150011 -19.02326 -56.78857 04/28/2012 14:47:00 522249.9309 7896585.496
150011 -19.02323 -56.788525 04/28/2012 14:55:18 522254.6705 7896588.81
150011 -19.0236 -56.786987 04/28/2012 15:14:20 522416.4736 7896547.674
150011 -19.023777 -56.786999 04/28/2012 15:18:35 522415.1871 7896528.091
150011 -19.023619 -56.787064 04/28/2012 15:22:51 522408.368 7896545.582
150011 -19.02356 -56.787022 04/28/2012 15:27:06 522412.7958 7896552.105
150011 -19.02354 -56.787212 04/28/2012 15:31:23 522392.8037 7896554.342
150011 -19.023693 -56.786926 04/28/2012 15:35:41 522422.8805 7896537.376
150011 -19.023703 -56.786991 04/28/2012 15:39:56 522416.0389 7896536.278
150011 -19.023626 -56.787094 04/28/2012 15:44:17 522405.2099 7896544.811
150011 -19.023638 -56.786961 04/28/2012 15:48:32 522419.2047 7896543.466
150011 -19.023745 -56.786938 04/28/2012 15:52:48 522421.6107 7896531.624
150011 -19.023682 -56.786919 04/28/2012 15:57:10 522423.6187 7896538.592
150011 -19.023666 -56.786911 04/28/2012 16:01:26 522424.4627 7896540.362
150011 -19.023638 -56.786953 04/28/2012 16:05:42 522420.0466 7896543.465
150011 -19.023623 -56.786896 04/28/2012 16:09:57 522426.047 7896545.118
150011 -19.023588 -56.786831 04/28/2012 16:14:12 522432.892 7896548.982
150011 -19.023617 -56.786964 04/28/2012 16:18:23 522418.8918 7896545.79
150011 -19.02389 -56.787067 04/28/2012 16:22:38 522408.0159 7896515.596
150011 -19.0238 -56.787003 04/28/2012 16:26:53 522414.7631 7896525.547
150011 -19.023581 -56.786896 04/28/2012 16:31:08 522426.0526 7896549.765
150011 -19.023666 -56.786896 04/28/2012 16:35:25 522426.0412 7896540.36
150011 -19.023836 -56.787079 04/28/2012 16:39:40 522406.7603 7896521.573
150011 -19.023705 -56.78701 04/28/2012 16:43:55 522414.0391 7896536.059
150011 -19.023859 -56.787025 04/28/2012 16:48:13 522412.44 7896519.021
150011 -19.023773 -56.787868 04/28/2012 16:52:31 522323.738 7896528.644
150011 -19.024849 -56.789158 04/28/2012 16:56:50 522187.8413 7896409.75
150011 -19.02375 -56.788528 04/28/2012 17:02:05 522254.2856 7896531.273
150011 -19.023737 -56.789078 04/28/2012 17:08:55 522196.4078 7896532.781
150011 -19.024458 -56.789757 04/28/2012 17:13:12 522124.8574 7896453.089
150011 -19.024424 -56.790081 04/28/2012 17:17:30 522090.7658 7896456.892
150011 -19.023729 -56.791103 04/28/2012 17:21:40 521983.3069 7896533.92
150011 -19.023325 -56.791241 04/28/2012 17:25:50 521968.8375 7896578.64
150011 -19.023335 -56.790913 04/28/2012 17:30:07 522003.3535 7896577.492
150011 -19.023428 -56.791195 04/28/2012 17:34:17 521973.6648 7896567.237
150011 -19.023388 -56.791065 04/28/2012 17:38:30 521987.3507 7896571.647
150011 -19.023285 -56.788448 04/28/2012 17:42:49 522262.7664 7896582.714
150011 -19.023239 -56.788498 04/28/2012 17:47:04 522257.5107 7896587.811
150011 -19.023512 -56.787518 04/28/2012 17:51:46 522360.6053 7896557.479
150011 -19.023819 -56.78672 04/28/2012 17:56:45 522444.5422 7896523.408
150011 -19.024197 -56.786949 04/28/2012 18:03:29 522420.3925 7896481.612
150011 -19.025434 -56.788235 04/28/2012 18:10:45 522284.8951 7896344.903
150011 -19.025682 -56.789268 04/28/2012 18:14:56 522176.155 7896317.593
150011 -19.025215 -56.790127 04/28/2012 18:19:07 522085.8204 7896369.374
150011 -19.025091 -56.790298 04/28/2012 18:23:19 522067.8417 7896383.116
150011 -19.025253 -56.790836 04/28/2012 18:27:30 522011.2041 7896365.259
150011 -19.024717 -56.790592 04/28/2012 18:32:05 522036.952 7896424.536
150011 -19.023344 -56.791142 04/28/2012 18:36:28 521979.2533 7896576.525
150011 -19.023129 -56.790642 04/28/2012 18:40:40 522031.8996 7896600.252
150011 -19.02293 -56.789219 04/28/2012 18:44:51 522181.6766 7896622.092
150011 -19.022854 -56.789379 04/28/2012 18:48:57 522164.849 7896630.522
150011 -19.022707 -56.789078 04/28/2012 18:53:05 522196.5445 7896646.749
150011 -19.022974 -56.789101 04/28/2012 18:57:11 522194.0887 7896617.209
150011 -19.022636 -56.790577 04/28/2012 19:01:19 522038.8049 7896654.794
150011 -19.022942 -56.78923 04/28/2012 19:05:30 522180.5175 7896620.766
150011 -19.022936 -56.789124 04/28/2012 19:09:37 522191.6733 7896621.416
150011 -19.022919 -56.789143 04/28/2012 19:13:45 522189.676 7896623.3
150011 -19.022219 -56.788624 04/28/2012 19:17:52 522244.3867 7896700.688
150011 -19.021614 -56.788376 04/28/2012 19:21:59 522270.5659 7896767.599
150011 -19.021517 -56.788273 04/28/2012 19:26:06 522281.4182 7896778.319
150011 -19.021521 -56.788708 04/28/2012 19:30:13 522235.6397 7896777.931
150011 -19.021536 -56.788605 04/28/2012 19:34:20 522246.4771 7896776.259
150011 -19.021687 -56.788597 04/28/2012 19:38:27 522247.2989 7896759.55
150011 -19.021805 -56.789265 04/28/2012 19:42:33 522176.985 7896746.578
150011 -19.021772 -56.789387 04/28/2012 19:46:40 522164.1505 7896750.244
150011 -19.021215 -56.787125 04/28/2012 19:50:49 522402.2707 7896811.589
150011 -19.021441 -56.788376 04/28/2012 19:54:58 522270.589 7896786.741
150011 -19.021833 -56.788803 04/28/2012 19:59:06 522225.6007 7896743.421
150011 -19.021339 -56.787457 04/28/2012 20:03:17 522367.3154 7896797.911
150011 -19.021191 -56.787697 04/28/2012 20:07:29 522342.0783 7896814.317
150011 -19.021225 -56.787701 04/28/2012 20:11:40 522341.6528 7896810.556
150011 -19.021229 -56.787663 04/28/2012 20:15:52 522345.6513 7896810.108
150011 -19.02104 -56.787376 04/28/2012 20:20:33 522375.8796 7896830.984
150011 -19.021038 -56.787357 04/28/2012 20:24:40 522377.8794 7896831.203
150011 -19.021049 -56.787338 04/28/2012 20:28:46 522379.8774 7896829.984
150011 -19.021086 -56.787331 04/28/2012 20:32:53 522380.6091 7896825.889
150011 -19.021061 -56.787361 04/28/2012 20:37:00 522377.4554 7896828.659
150011 -19.021072 -56.787354 04/28/2012 20:41:08 522378.1905 7896827.441
150011 -19.021084 -56.787334 04/28/2012 20:45:15 522380.2937 7896826.111
150011 -19.021072 -56.787369 04/28/2012 20:49:23 522376.612 7896827.443
150011 -19.021067 -56.787354 04/28/2012 20:53:31 522378.1912 7896827.994
150011 -19.021059 -56.787346 04/28/2012 20:57:38 522379.0342 7896828.878
150011 -19.021059 -56.787357 04/28/2012 21:01:45 522377.8766 7896828.88
150011 -19.02104 -56.787331 04/28/2012 21:05:53 522380.6153 7896830.979
150011 -19.021044 -56.787357 04/28/2012 21:10:01 522377.8786 7896830.539
150011 -19.021036 -56.787354 04/28/2012 21:14:08 522378.1954 7896831.424
150011 -19.021032 -56.787319 04/28/2012 21:18:15 522381.8792 7896831.862
150011 -19.021042 -56.787354 04/28/2012 21:22:23 522378.1946 7896830.76
150011 -19.021063 -56.787403 04/28/2012 21:26:30 522373.0351 7896828.443
150011 -19.021044 -56.787403 04/28/2012 21:30:37 522373.0377 7896830.545
150011 -19.021048 -56.787354 04/28/2012 21:34:44 522378.1938 7896830.096
150011 -19.021057 -56.787365 04/28/2012 21:38:52 522377.0349 7896829.102
150011 -19.021044 -56.78735 04/28/2012 21:42:59 522378.6152 7896830.539
150011 -19.02104 -56.787384 04/28/2012 21:47:06 522375.0377 7896830.985
150011 -19.021105 -56.787384 04/28/2012 21:51:13 522375.029 7896823.793
150011 -19.021053 -56.787384 04/28/2012 21:55:21 522375.036 7896829.547
150011 -19.02108 -56.787354 04/28/2012 21:59:28 522378.1895 7896826.556
150011 -19.021088 -56.787296 04/28/2012 22:03:39 522384.2922 7896825.663
150011 -19.021091 -56.787296 04/28/2012 22:07:50 522384.2918 7896825.331
150011 -19.02108 -56.787338 04/28/2012 22:12:02 522379.8733 7896826.554
150011 -19.021097 -56.787357 04/28/2012 22:16:15 522377.8715 7896824.675
150011 -19.021151 -56.787392 04/28/2012 22:20:28 522374.181 7896818.705
150011 -19.021101 -56.787323 04/28/2012 22:24:39 522381.449 7896824.228
150011 -19.021111 -56.787357 04/28/2012 22:28:51 522377.8696 7896823.126
150011 -19.021107 -56.787331 04/28/2012 22:33:03 522380.6063 7896823.565
150011 -19.021099 -56.787338 04/28/2012 22:37:14 522379.8707 7896824.451
150011 -19.02112 -56.787357 04/28/2012 22:41:23 522377.8684 7896822.13
150011 -19.021097 -56.787342 04/28/2012 22:45:35 522379.45 7896824.673
150011 -19.0212 -56.78743 04/28/2012 22:50:12 522370.1754 7896813.288
150011 -19.021212 -56.787304 04/28/2012 22:54:32 522383.4337 7896811.944
150011 -19.021656 -56.786266 04/28/2012 22:58:43 522492.6101 7896762.683
150011 -19.022041 -56.786129 04/28/2012 23:04:37 522506.9757 7896720.066
150011 -19.022251 -56.786217 04/28/2012 23:14:20 522497.6866 7896696.841
150011 -19.022192 -56.786217 04/28/2012 23:24:09 522497.6945 7896703.369
150011 -19.022686 -56.785332 04/28/2012 23:28:20 522590.7621 7896648.595
150011 -19.02268 -56.784294 04/28/2012 23:32:31 522699.9981 7896649.126
150011 -19.022884 -56.784271 04/28/2012 23:36:44 522702.3908 7896626.55
150011 -19.022665 -56.784203 04/28/2012 23:40:55 522709.5766 7896650.773
150011 -19.022465 -56.784016 04/28/2012 23:45:09 522729.283 7896672.879
150011 -19.022598 -56.783787 04/28/2012 23:49:34 522753.364 7896658.133
150011 -19.022469 -56.784039 04/28/2012 23:53:44 522726.862 7896672.439
150011 -19.021851 -56.783443 04/28/2012 23:57:54 522789.6671 7896740.743
150011 -19.021538 -56.783211 04/29/2012 0:02:05 522814.1248 7896775.346
150011 -19.020821 -56.782188 04/29/2012 0:06:14 522921.8805 7896854.548
150011 -19.020462 -56.781967 04/29/2012 0:10:24 522945.1872 7896894.242
150011 -19.020279 -56.781975 04/29/2012 0:14:37 522944.3704 7896914.492
150011 -19.020212 -56.78194 04/29/2012 0:18:46 522948.0629 7896921.901
150011 -19.020245 -56.781921 04/29/2012 0:22:58 522950.0579 7896918.247
150011 -19.020338 -56.78175 04/29/2012 0:27:20 522968.0408 7896907.934
150011 -19.020229 -56.782032 04/29/2012 0:31:31 522938.3787 7896920.032
150011 -19.020035 -56.781487 04/29/2012 0:35:54 522995.76 7896941.426
150011 -19.019516 -56.782211 04/29/2012 0:40:11 522919.6389 7896998.948
150011 -19.018333 -56.782387 04/29/2012 0:44:22 522901.279 7897129.868
150011 -19.017109 -56.782597 04/29/2012 0:48:35 522879.3462 7897265.329
150011 -19.015923 -56.782425 04/29/2012 0:52:44 522897.6099 7897396.536
150011 -19.015991 -56.782272 04/29/2012 0:56:55 522913.7023 7897388.992
150011 -19.016006 -56.782387 04/29/2012 1:01:35 522901.5976 7897387.347
150011 -19.016041 -56.782124 04/29/2012 1:06:12 522929.2711 7897383.44
150011 -19.015923 -56.78236 04/29/2012 1:10:22 522904.4505 7897396.528
150011 -19.01561 -56.782761 04/29/2012 1:14:28 522862.2918 7897431.213
150011 -19.015701 -56.781971 04/29/2012 1:18:33 522945.4195 7897421.041
150011 -19.016325 -56.782734 04/29/2012 1:22:38 522865.0356 7897352.096
150011 -19.017521 -56.78376 04/29/2012 1:26:43 522756.8964 7897219.893
150011 -19.01878 -56.784172 04/29/2012 1:30:48 522713.3667 7897080.64
150011 -19.020596 -56.784119 04/29/2012 1:34:53 522718.6976 7896879.695
150011 -19.022606 -56.784775 04/29/2012 1:38:59 522649.3895 7896657.376
150011 -19.02264 -56.785645 04/29/2012 1:43:08 522557.8294 7896653.725
150011 -19.022137 -56.786415 04/29/2012 1:47:17 522476.8651 7896709.48
150011 -19.022448 -56.787289 04/29/2012 1:51:25 522384.8467 7896675.18
150011 -19.022652 -56.787937 04/29/2012 1:55:30 522316.6264 7896652.69
150011 -19.023241 -56.788395 04/29/2012 1:59:39 522268.3497 7896587.576
150011 -19.023348 -56.788311 04/29/2012 2:03:48 522277.1753 7896575.726
150011 -19.023424 -56.788357 04/29/2012 2:08:09 522272.3243 7896567.323
150011 -19.023289 -56.789467 04/29/2012 2:12:19 522155.5305 7896582.4
150011 -19.022839 -56.789688 04/29/2012 2:16:29 522132.333 7896632.22
150011 -19.022182 -56.790386 04/29/2012 2:20:38 522058.9649 7896705.004
150011 -19.021168 -56.790474 04/29/2012 2:24:47 522049.8378 7896817.213
150011 -19.020327 -56.790638 04/29/2012 2:28:53 522032.6897 7896910.289
150011 -19.020132 -56.791214 04/29/2012 2:33:01 521972.0985 7896931.938
150011 -19.020147 -56.791351 04/29/2012 2:37:10 521957.6789 7896930.295
150011 -19.020069 -56.791248 04/29/2012 2:41:18 521968.5287 7896938.913
150011 -19.020077 -56.791336 04/29/2012 2:45:26 521959.2667 7896938.038
150011 -19.020102 -56.791321 04/29/2012 2:49:36 521960.842 7896935.27
150011 -19.020002 -56.791504 04/29/2012 2:53:46 521941.5966 7896946.358
150011 -19.019945 -56.791245 04/29/2012 2:57:51 521968.8607 7896952.633
150011 -19.020285 -56.791302 04/29/2012 3:01:57 521962.8175 7896915.019
150011 -19.02014 -56.791073 04/29/2012 3:06:06 521986.9359 7896931.035
150011 -19.021284 -56.791004 04/29/2012 3:10:19 521994.0469 7896804.444
150011 -19.02268 -56.791039 04/29/2012 3:14:29 521990.18 7896649.983
150011 -19.023291 -56.791367 04/29/2012 3:18:35 521955.5823 7896582.418
150011 -19.02446 -56.790123 04/29/2012 3:22:47 522086.3411 7896452.913
150011 -19.023993 -56.78862 04/29/2012 3:27:15 522244.5716 7896504.397
150011 -19.023998 -56.788425 04/29/2012 3:31:46 522265.0918 7896503.819
150011 -19.023293 -56.788719 04/29/2012 3:36:37 522234.2464 7896581.863
150011 -19.022432 -56.787949 04/29/2012 3:41:48 522315.3929 7896677.034
150011 -19.021084 -56.787201 04/29/2012 3:46:58 522394.2902 7896826.094
150011 -19.021051 -56.786331 04/29/2012 3:51:10 522485.851 7896829.634
150011 -19.021111 -56.786137 04/29/2012 3:55:20 522506.259 7896822.97
150011 -19.021212 -56.785942 04/29/2012 3:59:32 522526.7666 7896811.77
150011 -19.021534 -56.78537 04/29/2012 4:03:42 522586.9188 7896776.068
150011 -19.02174 -56.785187 04/29/2012 4:07:48 522606.1493 7896753.25
150011 -19.022078 -56.784557 04/29/2012 4:11:53 522672.4026 7896715.77
150011 -19.022318 -56.783794 04/29/2012 4:16:25 522752.6655 7896689.116
150011 -19.022446 -56.783939 04/29/2012 4:20:40 522737.3888 7896674.971
150011 -19.022755 -56.784046 04/29/2012 4:25:19 522726.0865 7896640.795
150011 -19.022732 -56.784122 04/29/2012 4:30:29 522718.0917 7896643.35
150011 -19.022606 -56.783646 04/29/2012 4:34:39 522768.2013 7896657.23
150011 -19.022028 -56.783661 04/29/2012 4:39:09 522766.7014 7896721.187
150011 -19.022295 -56.783909 04/29/2012 4:44:08 522740.5664 7896691.676
150011 -19.021858 -56.783306 04/29/2012 4:48:16 522804.0836 7896739.951
150011 -19.02071 -56.781986 04/29/2012 4:52:35 522943.1536 7896866.804
150011 -19.020372 -56.781837 04/29/2012 4:57:29 522958.8804 7896904.184
150011 -19.019934 -56.781376 04/29/2012 5:06:17 523007.4553 7896952.587
150011 -19.020258 -56.781567 04/29/2012 5:20:56 522987.3103 7896916.762
150011 -19.022566 -56.783649 04/29/2012 5:36:16 522767.891 7896661.656
150011 -19.02268 -56.785263 04/29/2012 5:48:06 522598.0242 7896649.25
150011 -19.022703 -56.785233 04/29/2012 5:52:26 522601.1782 7896646.702
150011 -19.022196 -56.786507 04/29/2012 6:00:11 522467.1754 7896702.964
150011 -19.022636 -56.78804 04/29/2012 6:07:35 522305.7892 7896654.474
150011 -19.022228 -56.78801 04/29/2012 6:12:03 522309.0007 7896699.614
150011 -19.022165 -56.788006 04/29/2012 6:19:13 522309.43 7896706.585
150011 -19.022186 -56.788036 04/29/2012 6:23:21 522306.2701 7896704.265
150011 -19.021967 -56.788055 04/29/2012 6:27:25 522304.2999 7896728.499
150011 -19.022444 -56.788105 04/29/2012 6:31:33 522298.9744 7896675.726
150011 -19.022224 -56.788021 04/29/2012 6:35:41 522307.8436 7896700.058
150011 -19.022352 -56.78804 04/29/2012 6:39:52 522305.827 7896685.898
150011 -19.022232 -56.78804 04/29/2012 6:44:02 522305.8431 7896699.176
150011 -19.022165 -56.788067 04/29/2012 6:48:09 522303.0106 7896706.593
150011 -19.022448 -56.788136 04/29/2012 6:52:20 522295.7116 7896675.288
150011 -19.022419 -56.788139 04/29/2012 6:56:30 522295.3997 7896678.497
150011 -19.022383 -56.788136 04/29/2012 7:00:49 522295.7202 7896682.48
150011 -19.022188 -56.787907 04/29/2012 7:04:58 522319.8454 7896704.027
150011 -19.022299 -56.787903 04/29/2012 7:09:34 522320.2515 7896691.745
150011 -19.022406 -56.788029 04/29/2012 7:14:13 522306.9774 7896679.921
150011 -19.022203 -56.788143 04/29/2012 7:18:51 522295.0076 7896702.398
150011 -19.022203 -56.788143 04/29/2012 7:41:06 522295.0076 7896702.398
150011 -19.022026 -56.787373 04/29/2012 7:45:15 522376.0634 7896721.885
150011 -19.021835 -56.785473 04/29/2012 7:49:22 522576.0387 7896742.775
150011 -19.022617 -56.783878 04/29/2012 7:53:31 522743.785 7896656.043
150011 -19.022408 -56.784908 04/29/2012 7:57:38 522635.4199 7896679.301
150011 -19.021938 -56.786251 04/29/2012 8:01:45 522494.1507 7896731.478
150011 -19.021982 -56.787437 04/29/2012 8:05:50 522369.3341 7896726.761
150011 -19.022099 -56.788799 04/29/2012 8:09:59 522225.9863 7896713.988
150011 -19.022726 -56.78817 04/29/2012 8:14:08 522292.0964 7896644.532
150011 -19.022726 -56.78817 04/29/2012 16:22:43 522292.0964 7896644.532
150011 -19.022512 -56.787899 04/29/2012 16:28:01 522320.644 7896668.176
150011 -19.022436 -56.78743 04/29/2012 16:32:16 522370.01 7896676.526
150011 -19.021955 -56.786572 04/29/2012 16:36:29 522460.3674 7896729.638
150011 -19.022522 -56.785782 04/29/2012 16:40:45 522543.4279 7896666.8
150011 -19.022362 -56.786354 04/29/2012 16:46:08 522483.2543 7896684.577
150011 -19.021969 -56.785824 04/29/2012 16:51:03 522539.0826 7896727.994
150011 -19.022346 -56.784687 04/29/2012 16:55:12 522658.6855 7896686.133
150011 -19.022699 -56.784744 04/29/2012 16:59:21 522652.6392 7896647.081
150011 -19.022631 -56.784668 04/29/2012 17:03:30 522660.6464 7896654.596
150011 -19.02264 -56.784405 04/29/2012 17:07:39 522688.3223 7896653.566
150011 -19.022699 -56.784328 04/29/2012 17:11:44 522696.4175 7896647.028
150011 -19.02257 -56.784271 04/29/2012 17:15:48 522702.4335 7896661.294
150011 -19.022165 -56.783703 04/29/2012 17:19:57 522762.2628 7896706.033
150011 -19.021675 -56.78344 04/29/2012 17:24:05 522790.0068 7896760.217
150011 -19.021065 -56.782799 04/29/2012 17:28:13 522857.5471 7896827.629
150011 -19.021151 -56.782555 04/29/2012 17:32:21 522883.2132 7896818.082
150011 -19.021097 -56.782539 04/29/2012 17:36:26 522884.9044 7896824.055
150011 -19.021132 -56.782639 04/29/2012 17:40:33 522874.3758 7896820.195
150011 -19.021257 -56.782555 04/29/2012 17:44:41 522883.1987 7896806.353
150011 -19.021107 -56.782619 04/29/2012 17:48:49 522876.484 7896822.959
150011 -19.0208 -56.782677 04/29/2012 17:52:57 522870.4222 7896856.935
150011 -19.020405 -56.781773 04/29/2012 17:57:10 522965.6111 7896900.524
150011 -19.020216 -56.783901 04/29/2012 18:01:33 522741.6911 7896921.713
150011 -19.02142 -56.783905 04/29/2012 18:05:36 522741.1064 7896788.493
150011 -19.022406 -56.78339 04/29/2012 18:09:37 522795.169 7896679.326
150011 -19.022842 -56.784622 04/29/2012 18:13:43 522665.4587 7896631.243
150011 -19.022816 -56.785252 04/29/2012 18:17:47 522599.1634 7896634.201
150011 -19.022375 -56.785988 04/29/2012 18:21:50 522521.7691 7896683.091
150011 -19.022217 -56.786907 04/29/2012 18:25:51 522425.078 7896700.691
150011 -19.022217 -56.787491 04/29/2012 18:29:52 522363.6199 7896700.766
150011 -19.022291 -56.787586 04/29/2012 18:33:55 522353.6125 7896692.59
150011 -19.02248 -56.787724 04/29/2012 18:37:56 522339.0646 7896671.695
150011 -19.022533 -56.788197 04/29/2012 18:41:59 522289.2808 7896665.89
150011 -19.0228 -56.788349 04/29/2012 18:46:01 522273.2493 7896636.366
150011 -19.022642 -56.788315 04/29/2012 18:50:02 522276.8484 7896653.845
150011 -19.022429 -56.788223 04/29/2012 18:54:03 522286.5585 7896677.401
150011 -19.022314 -56.788063 04/29/2012 18:58:05 522303.4117 7896690.105
150011 -19.02232 -56.787891 04/29/2012 19:02:11 522321.5115 7896689.42
150011 -19.022282 -56.787537 04/29/2012 19:06:13 522358.7703 7896693.579
150011 -19.022207 -56.78764 04/29/2012 19:10:14 522347.941 7896701.891
150011 -19.022457 -56.787876 04/29/2012 19:14:21 522323.0718 7896674.259
150011 -19.022482 -56.787579 04/29/2012 19:18:27 522354.3236 7896671.455
150011 -19.022577 -56.787128 04/29/2012 19:22:39 522401.7725 7896660.886
150011 -19.02281 -56.787418 04/29/2012 19:26:47 522371.2228 7896635.142
150011 -19.022638 -56.787464 04/29/2012 19:30:56 522366.405 7896654.179
150011 -19.022041 -56.787708 04/29/2012 19:35:05 522340.8071 7896720.267
150011 -19.022532 -56.787552 04/29/2012 19:39:14 522357.1583 7896665.919
150011 -19.02264 -56.787468 04/29/2012 19:43:19 522365.9837 7896653.958
150011 -19.022509 -56.787563 04/29/2012 19:47:26 522356.0038 7896668.465
150011 -19.022442 -56.787697 04/29/2012 19:51:38 522341.9111 7896675.896
150011 -19.022516 -56.787533 04/29/2012 19:56:05 522359.16 7896667.687
150011 -19.02252 -56.787571 04/29/2012 20:00:36 522355.1605 7896667.249
150011 -19.022419 -56.787605 04/29/2012 20:05:43 522351.5959 7896678.429
150011 -19.022242 -56.787731 04/29/2012 20:09:51 522338.3598 7896698.03
150011 -19.022429 -56.787678 04/29/2012 20:13:56 522343.9123 7896677.332
150011 -19.022556 -56.787617 04/29/2012 20:18:02 522350.3148 7896663.272
150011 -19.022333 -56.7878 04/29/2012 20:22:07 522331.0863 7896687.97
150011 -19.022593 -56.787552 04/29/2012 20:26:13 522357.1502 7896659.17
150011 -19.022612 -56.787556 04/29/2012 20:30:20 522356.7267 7896657.068
150011 -19.022575 -56.787594 04/29/2012 20:34:24 522352.7327 7896661.167
150011 -19.022526 -56.787731 04/29/2012 20:38:29 522338.3218 7896666.606
150011 -19.022589 -56.787579 04/29/2012 20:42:35 522354.3093 7896659.616
150011 -19.022318 -56.787754 04/29/2012 20:46:45 522335.9292 7896689.624
150011 -19.022659 -56.787582 04/29/2012 20:50:51 522353.9843 7896651.871
150011 -19.022665 -56.78756 04/29/2012 20:54:58 522356.2987 7896651.204
150011 -19.022041 -56.787739 04/29/2012 20:59:07 522337.5448 7896720.271
150011 -19.022285 -56.787567 04/29/2012 21:03:17 522355.6128 7896693.251
150011 -19.022661 -56.787395 04/29/2012 21:07:32 522373.6632 7896651.625
150011 -19.022778 -56.787415 04/29/2012 21:11:40 522371.5428 7896638.682
150011 -19.022137 -56.787769 04/29/2012 21:15:50 522334.3748 7896709.653
150011 -19.022915 -56.787434 04/29/2012 21:20:12 522369.525 7896623.526
150011 -19.022655 -56.787514 04/29/2012 21:24:40 522361.1409 7896652.304
150011 -19.022701 -56.7873 04/29/2012 21:29:31 522383.6553 7896647.187
150011 -19.022238 -56.787971 04/29/2012 21:33:52 522313.1036 7896698.503
150011 -19.022629 -56.787624 04/29/2012 21:38:16 522349.5684 7896655.195
150011 -19.022549 -56.787525 04/29/2012 21:42:27 522359.9974 7896664.035
150011 -19.022589 -56.787651 04/29/2012 21:46:38 522346.7323 7896659.625
150011 -19.02265 -56.787479 04/29/2012 21:50:47 522364.8248 7896652.853
150011 -19.022476 -56.787773 04/29/2012 21:54:58 522333.9086 7896672.143
150011 -19.022707 -56.788078 04/29/2012 21:59:31 522301.7807 7896646.622
150011 -19.022728 -56.788383 04/29/2012 22:04:46 522269.6809 7896644.337
150011 -19.023411 -56.788956 04/29/2012 22:11:05 522209.2898 7896568.837
150011 -19.023241 -56.789478 04/29/2012 22:18:19 522154.3793 7896587.713
150011 -19.022812 -56.789829 04/29/2012 22:29:21 522117.4983 7896635.225
150011 -19.023558 -56.788731 04/29/2012 22:42:35 522232.9483 7896552.543
150011 -19.022795 -56.786274 04/29/2012 22:53:28 522491.6149 7896636.655
150011 -19.021852 -56.786114 04/29/2012 23:03:25 522508.5797 7896740.977
150011 -19.021807 -56.786041 04/29/2012 23:13:11 522516.268 7896745.947
150011 -19.021782 -56.786114 04/29/2012 23:17:20 522508.5891 7896748.722
150011 -19.021736 -56.78606 04/29/2012 23:21:31 522514.2781 7896753.805
150011 -19.021843 -56.786133 04/29/2012 23:25:37 522506.5814 7896741.975
150011 -19.021906 -56.786072 04/29/2012 23:29:42 522512.9924 7896734.996
150011 -19.022083 -56.785793 04/29/2012 23:33:48 522542.3295 7896715.376
150011 -19.022469 -56.784893 04/29/2012 23:38:24 522636.9902 7896672.55
150011 -19.022032 -56.78487 04/29/2012 23:43:34 522639.4698 7896720.9
150011 -19.021719 -56.785255 04/29/2012 23:48:55 522598.996 7896755.583
150011 -19.021523 -56.785522 04/29/2012 23:53:04 522570.9242 7896777.304
150011 -19.021265 -56.785778 04/29/2012 23:57:06 522544.0184 7896805.884
150011 -19.020916 -56.786251 04/30/2012 0:01:20 522494.2882 7896844.561
150011 -19.021122 -56.786133 04/30/2012 0:05:26 522506.6785 7896821.753
150011 -19.020969 -56.786316 04/30/2012 0:09:27 522487.4406 7896838.705
150011 -19.020948 -56.786282 04/30/2012 0:13:28 522491.0215 7896841.025
150011 -19.020945 -56.786228 04/30/2012 0:17:33 522496.7047 7896841.35
150011 -19.021193 -56.786404 04/30/2012 0:21:59 522478.1496 7896813.931
150011 -19.020979 -56.785912 04/30/2012 0:26:05 522529.9551 7896837.547
150011 -19.021877 -56.786144 04/30/2012 0:30:34 522505.4192 7896738.214
150011 -19.022346 -56.786194 04/30/2012 0:35:09 522500.0943 7896686.326
150011 -19.021832 -56.786953 04/30/2012 0:39:13 522420.2888 7896743.297
150011 -19.021399 -56.786579 04/30/2012 0:43:17 522459.7055 7896791.16
150011 -19.022001 -56.785553 04/30/2012 0:47:22 522567.5974 7896724.418
150011 -19.021963 -56.78548 04/30/2012 0:51:26 522575.2848 7896728.613
150011 -19.021553 -56.785973 04/30/2012 0:55:30 522523.4583 7896774.043
150011 -19.022358 -56.788078 04/30/2012 0:59:33 522301.8273 7896685.239
150011 -19.023439 -56.788429 04/30/2012 1:03:38 522264.7453 7896565.672
150011 -19.023407 -56.789021 04/30/2012 1:08:00 522202.45 7896569.288
150011 -19.022528 -56.78986 04/30/2012 1:12:04 522114.2735 7896666.654
150011 -19.022772 -56.790752 04/30/2012 1:16:11 522020.3706 7896639.767
150011 -19.023741 -56.791031 04/30/2012 1:20:15 521990.8823 7896532.584
150011 -19.024548 -56.790691 04/30/2012 1:24:19 522026.556 7896443.248
150011 -19.025129 -56.790455 04/30/2012 1:28:24 522051.3148 7896378.931
150011 -19.024635 -56.789356 04/30/2012 1:32:29 522167.0332 7896433.453
150011 -19.025667 -56.78878 04/30/2012 1:37:05 522227.5113 7896319.191
150011 -19.025652 -56.788849 04/30/2012 1:41:52 522220.2522 7896320.86
150011 -19.025404 -56.788269 04/30/2012 1:45:54 522281.3211 7896348.227
150011 -19.025387 -56.787998 04/30/2012 1:49:59 522309.8419 7896350.074
150011 -19.026146 -56.788216 04/30/2012 1:54:02 522286.7996 7896266.119
150011 -19.026577 -56.78825 04/30/2012 1:58:02 522283.1642 7896218.434
150011 -19.026575 -56.788464 04/30/2012 2:02:07 522260.6445 7896218.682
150011 -19.026506 -56.788357 04/30/2012 2:06:12 522271.9137 7896226.303
150011 -19.026075 -56.788731 04/30/2012 2:10:16 522232.6136 7896274.04
150011 -19.02536 -56.788406 04/30/2012 2:14:20 522266.9099 7896353.113
150011 -19.02458 -56.788139 04/30/2012 2:18:23 522295.1115 7896439.385
150011 -19.023771 -56.787014 04/30/2012 2:22:27 522413.6094 7896528.757
150011 -19.02323 -56.786816 04/30/2012 2:26:35 522434.5186 7896588.593
150011 -19.023081 -56.785976 04/30/2012 2:30:41 522522.9368 7896604.972
150011 -19.022705 -56.784489 04/30/2012 2:34:44 522679.4737 7896646.384
150011 -19.022606 -56.783989 04/30/2012 2:38:47 522732.1052 7896657.274
150011 -19.022505 -56.783798 04/30/2012 2:42:52 522752.2191 7896668.425
150011 -19.022617 -56.783863 04/30/2012 2:46:57 522745.3635 7896656.041
150011 -19.02215 -56.783611 04/30/2012 2:51:01 522771.9466 7896707.681
150011 -19.022139 -56.783722 04/30/2012 2:55:05 522760.2669 7896708.912
150011 -19.021738 -56.783012 04/30/2012 2:59:09 522835.0396 7896753.191
150011 -19.02182 -56.783134 04/30/2012 3:03:53 522822.1895 7896744.133
150011 -19.021763 -56.782993 04/30/2012 3:08:29 522837.0357 7896750.422
150011 -19.021128 -56.782619 04/30/2012 3:12:29 522876.4811 7896820.635
150011 -19.020844 -56.782391 04/30/2012 3:16:30 522900.5141 7896852.03
150011 -19.020081 -56.78138 04/30/2012 3:20:34 523007.0141 7896936.323
150011 -19.020199 -56.781563 04/30/2012 3:24:39 522987.7393 7896923.29
150011 -19.019678 -56.782543 04/30/2012 3:28:40 522884.6776 7896981.066
150011 -19.019651 -56.782726 04/30/2012 3:32:40 522865.4227 7896984.077
150011 -19.019272 -56.783184 04/30/2012 3:36:40 522817.2754 7897026.072
150011 -19.019093 -56.783154 04/30/2012 3:40:40 522820.457 7897045.875
150011 -19.018774 -56.78339 04/30/2012 3:44:39 522795.6642 7897081.202
150011 -19.018526 -56.783497 04/30/2012 3:48:39 522784.4374 7897108.657
150011 -19.018412 -56.783497 04/30/2012 3:52:39 522784.453 7897121.271
150011 -19.018463 -56.783409 04/30/2012 3:56:38 522793.707 7897115.616
150011 -19.018454 -56.78336 04/30/2012 4:00:39 522798.865 7897116.606
150011 -19.018354 -56.783295 04/30/2012 4:04:39 522805.7191 7897127.662
150011 -19.018345 -56.783165 04/30/2012 4:08:39 522819.4014 7897128.641
150011 -19.018358 -56.783276 04/30/2012 4:12:43 522807.7181 7897127.217
150011 -19.018417 -56.783367 04/30/2012 4:16:44 522798.1333 7897120.701
150011 -19.018381 -56.783291 04/30/2012 4:20:50 522806.1364 7897124.674
150011 -19.018219 -56.783241 04/30/2012 4:24:51 522811.4204 7897142.593
150011 -19.018068 -56.783176 04/30/2012 4:28:58 522818.2816 7897159.292
150011 -19.017914 -56.783115 04/30/2012 4:33:01 522824.7222 7897176.324
150011 -19.018005 -56.783123 04/30/2012 4:37:01 522823.8679 7897166.256
150011 -19.017775 -56.782917 04/30/2012 4:41:02 522845.5785 7897191.679
150011 -19.016821 -56.782387 04/30/2012 4:45:02 522901.486 7897297.169
150011 -19.016329 -56.78236 04/30/2012 4:49:02 522904.3949 7897351.604
150011 -19.015444 -56.781994 04/30/2012 4:53:03 522943.0342 7897449.481
150011 -19.015045 -56.781624 04/30/2012 4:57:09 522982.0281 7897493.581
150011 -19.015123 -56.781681 04/30/2012 5:01:21 522976.0187 7897484.958
150011 -19.015205 -56.781845 04/30/2012 5:05:26 522958.7479 7897475.906
150011 -19.016127 -56.78186 04/30/2012 5:09:30 522957.0427 7897373.89
150011 -19.017599 -56.781235 04/30/2012 5:13:30 523022.6153 7897210.934
150011 -19.018568 -56.78022 04/30/2012 5:17:30 523129.2993 7897103.582
150011 -19.01976 -56.78001 04/30/2012 5:21:29 523151.2344 7896971.661
150011 -19.02042 -56.780102 04/30/2012 5:25:37 523141.4612 7896898.645
150011 -19.021236 -56.781898 04/30/2012 5:30:34 522952.3423 7896808.591
150011 -19.022169 -56.783527 04/30/2012 5:36:24 522780.7839 7896705.568
150011 -19.022316 -56.783772 04/30/2012 5:40:29 522754.981 7896689.334
150011 -19.022575 -56.783985 04/30/2012 5:44:33 522732.5304 7896660.704
150011 -19.022608 -56.785732 04/30/2012 5:48:35 522548.6782 7896657.277
150011 -19.022263 -56.786358 04/30/2012 5:52:41 522482.8467 7896695.531
150011 -19.022518 -56.787712 04/30/2012 5:56:44 522340.3224 7896667.488
150011 -19.022449 -56.787815 04/30/2012 6:00:48 522329.4923 7896675.136
150011 -19.022413 -56.787785 04/30/2012 6:04:51 522332.6542 7896679.116
150011 -19.023043 -56.788132 04/30/2012 6:08:52 522296.0531 7896609.451
150011 -19.023043 -56.788132 04/30/2012 7:15:31 522296.0531 7896609.451
150011 -19.022911 -56.787884 04/30/2012 7:20:12 522322.1693 7896624.025
150011 -19.023413 -56.787949 04/30/2012 7:24:21 522315.2619 7896568.488
150011 -19.023281 -56.788464 04/30/2012 7:28:29 522261.0831 7896583.159
150011 -19.023352 -56.788437 04/30/2012 7:32:36 522263.915 7896575.299
150011 -19.023279 -56.788513 04/30/2012 7:37:03 522255.9268 7896583.386
150011 -19.023315 -56.788494 04/30/2012 7:41:43 522257.9215 7896579.401
150011 -19.02319 -56.78854 04/30/2012 7:45:51 522253.0973 7896593.238
150011 -19.023354 -56.788551 04/30/2012 7:50:16 522251.9179 7896575.093
150011 -19.023287 -56.788498 04/30/2012 7:55:10 522257.5043 7896582.499
150011 -19.02347 -56.788662 04/30/2012 7:59:28 522240.2213 7896562.271
150011 -19.023321 -56.788586 04/30/2012 8:04:06 522248.239 7896578.748
150011 -19.0233 -56.788624 04/30/2012 8:09:44 522244.2429 7896581.077
150011 -19.023344 -56.788589 04/30/2012 8:15:16 522247.9203 7896576.204
150011 -19.023285 -56.788643 04/30/2012 8:19:22 522242.2454 7896582.739
150011 -19.023447 -56.788746 04/30/2012 8:23:27 522231.3845 7896564.827
150011 -19.023273 -56.788578 04/30/2012 8:27:33 522249.0873 7896584.059
150011 -19.023329 -56.788609 04/30/2012 8:31:40 522245.8175 7896577.866
150011 -19.023458 -56.788799 04/30/2012 8:35:45 522225.8056 7896563.617
150011 -19.023304 -56.788582 04/30/2012 8:39:52 522248.6622 7896580.629
150011 -19.02326 -56.788456 04/30/2012 8:43:55 522261.9278 7896585.482
150011 -19.023659 -56.789074 04/30/2012 8:48:02 522196.8391 7896541.411
150011 -19.024908 -56.790951 04/30/2012 8:52:09 521999.1476 7896403.447
150011 -19.023657 -56.78915 04/30/2012 8:56:46 522188.8414 7896541.642
150011 -19.023211 -56.788513 04/30/2012 9:03:00 522255.9359 7896590.911
150011 -19.02379 -56.788017 04/30/2012 9:14:25 522308.0556 7896526.782
150011 -19.023113 -56.788551 04/30/2012 9:25:25 522251.95 7896601.759
150011 -19.02327 -56.788567 04/30/2012 9:29:31 522250.2453 7896584.389
150011 -19.02327 -56.788567 04/30/2012 9:33:41 522250.2453 7896584.389
150011 -19.023172 -56.788582 04/30/2012 9:37:48 522248.6798 7896595.235
150011 -19.023254 -56.788429 04/30/2012 9:41:53 522264.77 7896586.142
150011 -19.023149 -56.788364 04/30/2012 9:45:59 522271.6243 7896597.752
150011 -19.023329 -56.788616 04/30/2012 9:50:05 522245.0809 7896577.867
150011 -19.023043 -56.787926 04/30/2012 9:54:13 522317.7318 7896609.425
150011 -19.023043 -56.787926 04/30/2012 12:46:36 522317.7318 7896609.425
150011 -19.022701 -56.787346 04/30/2012 12:52:08 522378.8144 7896647.193
150011 -19.023203 -56.786652 04/30/2012 12:56:49 522451.7809 7896591.559
150011 -19.022844 -56.7864 04/30/2012 13:07:57 522478.3486 7896631.25
150011 -19.022963 -56.786423 04/30/2012 13:20:20 522475.9122 7896618.086
150011 -19.022963 -56.786423 04/30/2012 13:28:45 522475.9122 7896618.086
150011 -19.022123 -56.786263 04/30/2012 13:32:56 522492.863 7896711.01
150011 -19.022329 -56.786053 04/30/2012 13:37:05 522514.9349 7896688.189
150011 -19.02253 -56.785488 04/30/2012 13:41:15 522574.3663 7896665.877
150011 -19.022833 -56.784584 04/30/2012 13:45:26 522669.4589 7896632.234
150011 -19.022608 -56.784676 04/30/2012 13:49:36 522659.8076 7896657.142
150011 -19.022675 -56.784557 04/30/2012 13:53:47 522672.3217 7896649.713
150011 -19.022785 -56.784397 04/30/2012 13:58:11 522689.1445 7896637.521
150011 -19.022728 -56.784332 04/30/2012 14:02:30 522695.9926 7896643.819
150011 -19.02273 -56.78437 04/30/2012 14:06:47 522691.9934 7896643.603
150011 -19.022797 -56.784237 04/30/2012 14:11:03 522705.9807 7896636.172
150011 -19.022676 -56.784306 04/30/2012 14:15:40 522698.7358 7896649.57
150011 -19.022623 -56.785488 04/30/2012 14:19:54 522574.3538 7896655.586
150011 -19.022263 -56.786491 04/30/2012 14:24:27 522468.8502 7896695.548
150011 -19.02243 -56.787781 04/30/2012 14:29:15 522333.0729 7896677.234
150011 -19.022551 -56.787868 04/30/2012 14:33:33 522323.9011 7896663.857
150011 -19.022425 -56.787868 04/30/2012 14:37:52 522323.918 7896677.799
150011 -19.023432 -56.788635 04/30/2012 14:42:21 522243.0677 7896566.473
150011 -19.023485 -56.788548 04/30/2012 14:46:41 522252.2162 7896560.597
150011 -19.023527 -56.788734 04/30/2012 14:51:12 522232.6367 7896555.974
150011 -19.023563 -56.788731 04/30/2012 14:55:28 522232.9476 7896551.99
150011 -19.023434 -56.788597 04/30/2012 14:59:41 522247.0664 7896566.247
150011 -19.023428 -56.788628 04/30/2012 15:06:34 522243.8049 7896566.914
150011 -19.023561 -56.78862 04/30/2012 15:19:53 522244.6291 7896552.197
150011 -19.023472 -56.788658 04/30/2012 15:24:05 522240.642 7896562.05
150011 -19.023487 -56.788681 04/30/2012 15:28:16 522238.2195 7896560.393
150011 -19.023508 -56.788742 04/30/2012 15:32:28 522231.7974 7896558.077
150011 -19.023417 -56.788982 04/30/2012 15:36:40 522206.5529 7896568.176
150011 -19.023279 -56.789558 04/30/2012 15:41:05 522145.9554 7896583.518
150011 -19.023439 -56.789749 04/30/2012 15:47:46 522125.8342 7896565.839
150011 -19.023338 -56.789482 04/30/2012 15:56:09 522153.9455 7896576.981
150011 -19.023361 -56.790031 04/30/2012 16:02:47 522096.168 7896574.505
150011 -19.02302 -56.790852 04/30/2012 16:06:53 522009.8144 7896612.339
150011 -19.02334 -56.791096 04/30/2012 16:11:01 521984.0947 7896576.962
150011 -19.023207 -56.791012 04/30/2012 16:15:13 521992.952 7896591.668
150011 -19.023033 -56.790737 04/30/2012 16:19:24 522021.9148 7896610.886
150011 -19.023371 -56.791019 04/30/2012 16:23:32 521992.1938 7896573.522
150011 -19.023317 -56.791389 04/30/2012 16:27:39 521953.2637 7896579.543
150011 -19.02356 -56.791187 04/30/2012 16:31:49 521974.4893 7896552.631
150011 -19.023441 -56.791309 04/30/2012 16:35:57 521961.6662 7896565.813
150011 -19.023376 -56.791302 04/30/2012 16:40:09 521962.4114 7896573.004
150011 -19.02342 -56.791359 04/30/2012 16:44:20 521956.4072 7896568.143
150011 -19.023582 -56.791405 04/30/2012 16:48:29 521951.5451 7896550.224
150011 -19.023188 -56.791473 04/30/2012 16:52:41 521944.4408 7896593.828
150011 -19.023317 -56.791218 04/30/2012 16:56:49 521971.259 7896579.522
150011 -19.023357 -56.791206 04/30/2012 17:00:57 521972.5165 7896575.095
150011 -19.023314 -56.791218 04/30/2012 17:05:05 521971.2594 7896579.854
150011 -19.023327 -56.79121 04/30/2012 17:09:18 521972.0995 7896578.415
150011 -19.023365 -56.791206 04/30/2012 17:13:32 521972.5155 7896574.209
150011 -19.022676 -56.790699 04/30/2012 17:17:43 522025.9608 7896650.383
150011 -19.023954 -56.790878 04/30/2012 17:22:25 522006.9553 7896508.996
150011 -19.023432 -56.790092 04/30/2012 17:26:58 522089.7393 7896566.656
150011 -19.023281 -56.788513 04/30/2012 17:32:35 522255.9266 7896583.165
150011 -19.023249 -56.788509 04/30/2012 17:39:05 522256.3518 7896586.705
150011 -19.022297 -56.787724 04/30/2012 17:43:14 522339.0891 7896691.943
150011 -19.022381 -56.787823 04/30/2012 17:47:20 522328.6595 7896682.661
150011 -19.022184 -56.786667 04/30/2012 17:51:30 522450.3392 7896704.312
150011 -19.023476 -56.786793 04/30/2012 17:55:36 522436.906 7896561.37
150011 -19.02355 -56.787266 04/30/2012 17:59:45 522387.1196 7896553.242
150011 -19.023642 -56.788715 04/30/2012 18:03:51 522234.6209 7896543.247
150011 -19.023453 -56.788673 04/30/2012 18:07:59 522239.0659 7896564.154
150011 -19.023428 -56.78862 04/30/2012 18:12:07 522244.6468 7896566.913
150011 -19.023607 -56.788731 04/30/2012 18:16:16 522232.9418 7896547.121
150011 -19.023329 -56.788506 04/30/2012 18:20:23 522256.6568 7896577.853
150011 -19.023481 -56.788692 04/30/2012 18:24:33 522237.0627 7896561.058
150011 -19.023415 -56.788593 04/30/2012 18:28:40 522247.4899 7896568.348
150011 -19.023561 -56.788784 04/30/2012 18:32:48 522227.3704 7896552.218
150011 -19.023479 -56.788738 04/30/2012 18:36:55 522232.2222 7896561.285
150011 -19.023291 -56.788643 04/30/2012 18:41:03 522242.2446 7896582.075
150011 -19.023264 -56.788525 04/30/2012 18:45:11 522254.666 7896585.048
150011 -19.023247 -56.788689 04/30/2012 18:49:15 522237.4096 7896586.95
150011 -19.02331 -56.788277 04/30/2012 18:53:18 522280.7583 7896579.926
150011 -19.023283 -56.788673 04/30/2012 18:57:28 522239.0886 7896582.964
150011 -19.023338 -56.788673 04/30/2012 19:05:39 522239.0812 7896576.878
150011 -19.023302 -56.788494 04/30/2012 19:22:59 522257.9232 7896580.839
150011 -19.023247 -56.788715 04/30/2012 19:27:13 522234.6734 7896586.953
150011 -19.023256 -56.788769 04/30/2012 19:31:26 522228.9895 7896585.964
150011 -19.023212 -56.788853 04/30/2012 19:35:59 522220.1556 7896590.843
150011 -19.023254 -56.788574 04/30/2012 19:43:42 522249.5108 7896586.16
150011 -19.023252 -56.788677 04/30/2012 19:48:23 522238.6717 7896586.395
150011 -19.02319 -56.788731 04/30/2012 19:57:19 522232.9973 7896593.262
150011 -19.023232 -56.788658 04/30/2012 20:01:29 522240.6739 7896588.605
150011 -19.02326 -56.78875 04/30/2012 20:05:38 522230.9885 7896585.519
150011 -19.023241 -56.788605 04/30/2012 20:09:46 522246.2502 7896587.603
150011 -19.023249 -56.788712 04/30/2012 20:13:55 522234.9889 7896586.731
150011 -19.023243 -56.788651 04/30/2012 20:18:15 522241.4091 7896587.387
150011 -19.023256 -56.788673 04/30/2012 20:22:33 522239.0922 7896585.952
150011 -19.023476 -56.788612 04/30/2012 20:26:45 522245.4823 7896561.601
150011 -19.023376 -56.788677 04/30/2012 20:31:27 522238.6552 7896572.674
150011 -19.023472 -56.788609 04/30/2012 20:36:35 522245.7985 7896562.043
150011 -19.023218 -56.788704 04/30/2012 20:40:42 522235.8349 7896590.16
150011 -19.023458 -56.788685 04/30/2012 20:44:50 522237.8025 7896563.602
150011 -19.023443 -56.788685 04/30/2012 20:48:59 522237.8045 7896565.262
150011 -19.02351 -56.788723 04/30/2012 20:53:08 522233.7966 7896557.853
150011 -19.02351 -56.788712 04/30/2012 20:57:17 522234.9542 7896557.852
150011 -19.023478 -56.788643 04/30/2012 21:01:24 522242.2197 7896561.384
150011 -19.023514 -56.788628 04/30/2012 21:05:30 522243.7934 7896557.399
150011 -19.023407 -56.788651 04/30/2012 21:09:37 522241.3873 7896569.241
150011 -19.023537 -56.788704 04/30/2012 21:13:43 522235.7925 7896554.863
150011 -19.02347 -56.788662 04/30/2012 21:18:06 522240.2213 7896562.271
150011 -19.023277 -56.788593 04/30/2012 21:22:12 522247.5082 7896583.618
150011 -19.023378 -56.788464 04/30/2012 21:26:18 522261.0702 7896572.426
150011 -19.023378 -56.788757 04/30/2012 21:30:26 522230.2361 7896572.463
150011 -19.023172 -56.78849 04/30/2012 21:34:34 522258.3615 7896595.223
150011 -19.023386 -56.788559 04/30/2012 21:38:41 522251.0717 7896571.553
150011 -19.023296 -56.788708 04/30/2012 21:42:44 522235.4036 7896581.53
150011 -19.023306 -56.788498 04/30/2012 21:46:50 522257.5018 7896580.397
150011 -19.023247 -56.788486 04/30/2012 21:50:57 522258.7725 7896586.924
150011 -19.023199 -56.788422 04/30/2012 21:55:06 522265.5139 7896592.227
150011 -19.023308 -56.788525 04/30/2012 21:59:14 522254.6601 7896580.179
150011 -19.023006 -56.788227 04/30/2012 22:03:29 522286.0607 7896613.557
150011 -19.023273 -56.788746 04/30/2012 22:08:04 522231.4077 7896584.08
150011 -19.023432 -56.78891 04/30/2012 22:13:10 522214.1279 7896566.507
150011 -19.023066 -56.788101 04/30/2012 22:18:32 522299.3124 7896606.902
150011 -19.02343 -56.789143 04/30/2012 22:22:50 522189.6082 7896566.758
150011 -19.023331 -56.788597 04/30/2012 22:27:41 522247.0801 7896577.643
150011 -19.023827 -56.789158 04/30/2012 22:32:06 522187.977 7896522.833
150011 -19.023291 -56.788631 04/30/2012 22:36:56 522243.5074 7896582.074
150011 -19.023121 -56.788342 04/30/2012 22:41:14 522273.9432 7896600.847
150011 -19.023121 -56.788342 04/30/2012 23:37:53 522273.9432 7896600.847
150011 -19.023375 -56.788502 04/30/2012 23:42:36 522257.0716 7896572.763
150011 -19.023495 -56.788353 04/30/2012 23:46:45 522272.7358 7896559.466
150011 -19.023172 -56.788704 04/30/2012 23:51:01 522235.841 7896595.25
150011 -19.024012 -56.787624 04/30/2012 23:55:12 522349.3835 7896502.168
150011 -19.023302 -56.788517 04/30/2012 23:59:22 522255.5028 7896580.842
150011 -19.023233 -56.788361 05-01-12 0:04:58 522271.9288 7896588.457
150011 -19.023281 -56.788601 05-01-12 0:14:14 522246.6658 7896583.176
150011 -19.023272 -56.788605 05-01-12 0:24:24 522246.2461 7896584.173
150011 -19.02342 -56.788605 05-01-12 0:29:20 522246.2264 7896567.797
150011 -19.023277 -56.788654 05-01-12 0:38:18 522241.0888 7896583.626
150011 -19.023399 -56.788784 05-01-12 0:42:46 522227.392 7896570.143
150011 -19.023363 -56.788612 05-01-12 0:49:39 522245.4973 7896574.105
150011 -19.023325 -56.788696 05-01-12 0:53:48 522236.6626 7896578.32
150011 -19.02318 -56.788532 05-01-12 0:57:57 522253.9405 7896594.343
150011 -19.023458 -56.788811 05-01-12 1:02:06 522224.5428 7896563.618
150011 -19.023455 -56.788589 05-01-12 1:06:13 522247.9055 7896563.922
150011 -19.023426 -56.788673 05-01-12 1:10:27 522239.0695 7896567.141
150011 -19.023186 -56.78838 05-01-12 1:14:51 522269.9356 7896593.66
150011 -19.023237 -56.788486 05-01-12 1:19:01 522258.7738 7896588.03
150011 -19.023619 -56.788792 05-01-12 1:23:15 522226.5208 7896545.801
150011 -19.023283 -56.788483 05-01-12 1:27:41 522259.0834 7896582.94
150011 -19.023626 -56.788673 05-01-12 1:32:42 522239.0429 7896545.012
150011 -19.023836 -56.788551 05-01-12 1:38:28 522251.8537 7896521.76
150011 -19.023712 -56.788414 05-01-12 1:43:54 522266.2875 7896535.463
150011 -19.023273 -56.788403 05-01-12 1:48:01 522267.5036 7896584.036
150011 -19.023293 -56.788418 05-01-12 1:52:09 522265.9224 7896581.825
150011 -19.023388 -56.788357 05-01-12 1:56:16 522272.3291 7896571.306
150011 -19.023336 -56.788311 05-01-12 2:00:24 522277.1769 7896577.054
150011 -19.023399 -56.788502 05-01-12 2:04:34 522257.0684 7896570.107
150011 -19.023262 -56.78857 05-01-12 2:09:17 522249.9306 7896585.275
150011 -19.023195 -56.788799 05-01-12 2:14:23 522225.8406 7896592.717
150011 -19.023293 -56.788536 05-01-12 2:18:31 522253.5045 7896581.84
150011 -19.023298 -56.788528 05-01-12 2:22:39 522254.3458 7896581.286
150011 -19.023357 -56.788437 05-01-12 2:26:50 522263.9144 7896574.746
150011 -19.023283 -56.788616 05-01-12 2:30:55 522245.087 7896582.957
150011 -19.02355 -56.788181 05-01-12 2:35:04 522290.829 7896553.359
150011 -19.023241 -56.788757 05-01-12 2:39:12 522230.2543 7896587.622
150011 -19.023445 -56.788261 05-01-12 2:43:16 522282.4241 7896564.987
150011 -19.023514 -56.788857 05-01-12 2:47:27 522219.6945 7896557.428
150011 -19.023163 -56.78941 05-01-12 2:51:38 522161.5457 7896596.335
150011 -19.022987 -56.78978 05-01-12 2:55:44 522122.6317 7896615.856
150011 -19.023939 -56.78986 05-01-12 2:59:49 522114.0869 7896510.528
150011 -19.025505 -56.788898 05-01-12 3:07:22 522215.1152 7896337.131
150011 -19.026897 -56.788578 05-01-12 3:25:07 522248.605 7896183.068
150011 -19.026279 -56.790607 05-01-12 3:48:59 522035.1676 7896251.704
150011 -19.026285 -56.790516 05-01-12 4:07:43 522044.7431 7896251.029
150011 -19.026289 -56.790638 05-01-12 4:11:41 522031.904 7896250.602
150011 -19.026239 -56.79063 05-01-12 4:15:40 522032.7525 7896256.133
150011 -19.026285 -56.790569 05-01-12 4:19:40 522039.1657 7896251.036
150011 -19.026237 -56.790382 05-01-12 4:23:36 522058.8508 7896256.323
150011 -19.026524 -56.790691 05-01-12 4:27:32 522026.2957 7896224.606
150011 -19.026251 -56.790493 05-01-12 4:31:28 522047.1679 7896254.788
150011 -19.025436 -56.790947 05-01-12 4:35:29 521999.499 7896345.024
150011 -19.025229 -56.790539 05-01-12 4:39:30 522042.462 7896367.877
150011 -19.025249 -56.790771 05-01-12 4:43:30 522018.0449 7896365.693
150011 -19.025263 -56.790611 05-01-12 4:47:27 522034.8806 7896364.124
150011 -19.025167 -56.790443 05-01-12 4:51:27 522052.5727 7896374.725
150011 -19.025261 -56.790554 05-01-12 4:55:30 522040.8792 7896364.338
150011 -19.025034 -56.790432 05-01-12 5:00:05 522053.7478 7896389.44
150011 -19.024235 -56.790035 05-01-12 5:04:36 522095.6316 7896477.798
150011 -19.024155 -56.788578 05-01-12 5:08:35 522248.9699 7896486.466
150011 -19.023798 -56.787113 05-01-12 5:12:36 522403.1874 7896525.782
150011 -19.023533 -56.786945 05-01-12 5:16:42 522420.9025 7896555.082
150011 -19.023159 -56.786068 05-01-12 5:20:42 522513.2446 7896596.353
150011 -19.023676 -56.785526 05-01-12 5:24:42 522570.2126 7896539.078
150011 -19.023729 -56.785717 05-01-12 5:28:38 522550.1055 7896533.238
150011 -19.023916 -56.786255 05-01-12 5:32:34 522493.4636 7896512.616
150011 -19.024025 -56.786453 05-01-12 5:36:33 522472.6123 7896500.58
150011 -19.024 -56.786354 05-01-12 5:40:32 522483.034 7896503.334
150011 -19.0238 -56.786152 05-01-12 5:44:28 522504.3185 7896525.438
150011 -19.023865 -56.785343 05-01-12 5:48:23 522589.4452 7896518.142
150011 -19.023357 -56.784676 05-01-12 5:52:23 522659.7061 7896574.266
150011 -19.022915 -56.784019 05-01-12 5:56:24 522728.9061 7896623.088
150011 -19.022598 -56.783737 05-01-12 6:00:24 522758.6258 7896658.127
150011 -19.021885 -56.783527 05-01-12 6:04:24 522780.8226 7896736.992
150011 -19.021755 -56.783333 05-01-12 6:08:50 522801.2563 7896751.351
150011 -19.021904 -56.783211 05-01-12 6:12:56 522814.0748 7896734.849
150011 -19.021969 -56.782864 05-01-12 6:16:57 522850.5831 7896727.611
150011 -19.021845 -56.782681 05-01-12 6:20:57 522869.8584 7896741.308
150011 -19.02157 -56.782677 05-01-12 6:24:59 522870.3169 7896771.736
150011 -19.021494 -56.782528 05-01-12 6:28:58 522886.0076 7896780.126
150011 -19.022312 -56.782566 05-01-12 6:32:57 522881.8967 7896689.62
150011 -19.022966 -56.783272 05-01-12 6:37:08 522807.5105 7896617.348
150011 -19.023193 -56.784557 05-01-12 6:41:10 522672.2514 7896592.397
150011 -19.022814 -56.78479 05-01-12 6:45:10 522647.7828 7896634.363
150011 -19.022591 -56.785961 05-01-12 6:49:14 522524.5813 7896659.188
150011 -19.022961 -56.7868 05-01-12 6:53:52 522436.2385 7896618.355
150011 -19.023438 -56.78738 05-01-12 6:59:04 522375.1377 7896565.649
150011 -19.02463 -56.788212 05-01-12 7:03:02 522287.4227 7896433.862
150011 -19.025396 -56.788273 05-01-12 7:07:02 522280.9013 7896349.113
150011 -19.025164 -56.788364 05-01-12 7:11:00 522271.3558 7896374.795
150011 -19.025351 -56.788395 05-01-12 7:15:00 522268.0686 7896354.107
150011 -19.025433 -56.789391 05-01-12 7:18:59 522163.2442 7896345.16
150011 -19.025137 -56.789951 05-01-12 7:22:55 522104.3521 7896377.983
150011 -19.025084 -56.790257 05-01-12 7:26:52 522072.1572 7896383.886
150011 -19.025179 -56.790482 05-01-12 7:30:52 522048.4669 7896373.402
150011 -19.025007 -56.790413 05-01-12 7:34:48 522055.7508 7896392.425
150011 -19.025087 -56.790485 05-01-12 7:38:48 522048.1633 7896383.582
150011 -19.025093 -56.790413 05-01-12 7:42:44 522055.7395 7896382.909
150011 -19.024406 -56.78965 05-01-12 7:46:42 522136.1245 7896458.829
150011 -19.023497 -56.788982 05-01-12 7:50:43 522206.5423 7896559.324
150011 -19.023348 -56.789585 05-01-12 7:54:53 522143.1049 7896575.887
150011 -19.023197 -56.789391 05-01-12 7:58:58 522163.5407 7896592.571
150011 -19.023365 -56.78949 05-01-12 8:03:25 522153.1 7896573.994
150011 -19.023293 -56.789566 05-01-12 8:07:51 522145.1117 7896581.97
150011 -19.023054 -56.78965 05-01-12 8:12:44 522136.3035 7896608.426
150011 -19.023186 -56.789543 05-01-12 8:17:02 522147.5463 7896593.807
150011 -19.023346 -56.789295 05-01-12 8:21:05 522173.6235 7896576.072
150011 -19.023092 -56.789433 05-01-12 8:25:08 522159.1347 7896604.194
150011 -19.0229 -56.789146 05-01-12 8:29:08 522189.3629 7896625.402
150011 -19.022768 -56.789021 05-01-12 8:33:13 522202.5349 7896639.992
150011 -19.022821 -56.788937 05-01-12 8:37:14 522211.3677 7896634.117
150011 -19.02309 -56.788891 05-01-12 8:41:21 522216.1728 7896604.347
150011 -19.023146 -56.78886 05-01-12 8:45:59 522219.4277 7896598.147
150011 -19.023287 -56.788624 05-01-12 8:50:07 522244.2446 7896582.515
150011 -19.023235 -56.788208 05-01-12 8:54:15 522288.0296 7896588.216
150011 -19.023336 -56.788223 05-01-12 8:58:24 522286.4376 7896577.043
150011 -19.023336 -56.788223 05-01-12 9:02:34 522286.4376 7896577.043
150011 -19.023514 -56.78857 05-01-12 9:10:43 522249.8971 7896557.391
150011 -19.022919 -56.788517 05-01-12 9:29:10 522255.5538 7896623.22
150011 -19.023432 -56.788651 05-01-12 9:50:40 522241.3839 7896566.475
150011 -19.023119 -56.78841 05-01-12 10:07:04 522266.7874 7896601.077
150011 -19.02298 -56.788559 05-01-12 10:11:25 522251.1258 7896616.476
150011 -19.023104 -56.788349 05-01-12 10:21:42 522273.2088 7896602.729
150011 -19.023087 -56.788494 05-01-12 10:31:52 522257.9519 7896604.629
150011 -19.023115 -56.788586 05-01-12 10:36:01 522248.2664 7896601.542
150011 -19.023142 -56.788551 05-01-12 10:40:17 522251.9461 7896598.55
150011 -19.023142 -56.788528 05-01-12 10:45:13 522254.3665 7896598.547
150011 -19.023113 -56.788509 05-01-12 10:49:25 522256.3699 7896601.754
150011 -19.023115 -56.788658 05-01-12 10:53:41 522240.6895 7896601.551
150011 -19.023088 -56.788483 05-01-12 10:58:34 522259.1093 7896604.517
150011 -19.023119 -56.788483 05-01-12 11:03:53 522259.1052 7896601.086
150011 -19.023323 -56.788193 05-01-12 11:08:06 522289.5964 7896578.477
150011 -19.023397 -56.788258 05-01-12 11:12:21 522282.7462 7896570.298
150011 -19.02323 -56.788441 05-01-12 11:16:35 522263.5103 7896588.799
150011 -19.023258 -56.788414 05-01-12 11:20:59 522266.348 7896585.698
150011 -19.023438 -56.78838 05-01-12 11:25:11 522269.902 7896565.776
150011 -19.023184 -56.788616 05-01-12 11:29:38 522245.1002 7896593.911
150011 -19.023354 -56.788357 05-01-12 11:34:06 522272.3336 7896575.068
150011 -19.023344 -56.788406 05-01-12 11:38:20 522267.1784 7896576.181
150011 -19.023163 -56.78846 05-01-12 11:43:04 522261.5198 7896596.215
150011 -19.02322 -56.788357 05-01-12 11:48:31 522272.3515 7896589.895
150011 -19.023252 -56.788441 05-01-12 11:52:43 522263.5074 7896586.365
150011 -19.023108 -56.788776 05-01-12 11:56:56 522228.2725 7896602.341
150011 -19.022987 -56.788891 05-01-12 12:01:08 522216.1865 7896615.744
150011 -19.023243 -56.788094 05-01-12 12:05:18 522300.0254 7896587.317
150011 -19.023235 -56.788094 05-01-12 12:09:30 522300.0265 7896588.202
150011 -19.023203 -56.788437 05-01-12 12:13:40 522263.9349 7896591.786
150011 -19.023195 -56.78788 05-01-12 12:17:52 522322.5523 7896592.601
150011 -19.023502 -56.788364 05-01-12 12:22:08 522271.5773 7896558.693
150011 -19.022894 -56.790749 05-01-12 12:26:36 522020.6703 7896626.268
150011 -19.023649 -56.789612 05-01-12 12:30:50 522140.2237 7896542.585
150011 -19.023632 -56.790447 05-01-12 12:35:09 522052.3542 7896544.571
150011 -19.024662 -56.790783 05-01-12 12:39:19 522016.8594 7896430.645
150011 -19.025145 -56.790218 05-01-12 12:44:04 522076.2533 7896377.131
150011 -19.02527 -56.789803 05-01-12 12:49:27 522119.9092 7896363.248
150011 -19.024168 -56.788307 05-01-12 12:56:09 522277.4869 7896484.994
150011 -19.023363 -56.788666 05-01-12 13:03:31 522239.8146 7896574.111
150011 -19.023792 -56.789532 05-01-12 13:13:43 522148.6236 7896526.752
150011 -19.023382 -56.788586 05-01-12 13:27:34 522248.2309 7896571.999
150011 -19.023363 -56.788513 05-01-12 13:42:44 522255.9156 7896574.092
150011 -19.023685 -56.788769 05-01-12 13:47:05 522228.9325 7896538.496
150011 -19.023809 -56.788879 05-01-12 13:56:47 522217.3401 7896524.789
150011 -19.023191 -56.788525 05-01-12 14:04:51 522254.6757 7896593.125
150011 -19.023327 -56.788303 05-01-12 14:09:12 522278.02 7896578.049
150011 -19.023043 -56.788155 05-01-12 14:16:23 522293.6327 7896609.454
150011 -19.023592 -56.788673 05-01-12 14:23:56 522239.0475 7896548.774
150011 -19.023714 -56.788647 05-01-12 14:28:18 522241.7674 7896535.271
150011 -19.023413 -56.788563 05-01-12 14:33:05 522250.6472 7896568.566
150011 -19.023067 -56.788269 05-01-12 14:37:18 522281.6326 7896606.813
150011 -19.022835 -56.788147 05-01-12 14:41:36 522294.5023 7896632.468
150011 -19.023479 -56.788635 05-01-12 14:46:22 522243.0614 7896561.272
150011 -19.023403 -56.788589 05-01-12 14:51:53 522247.9124 7896569.676
150011 -19.023472 -56.788631 05-01-12 14:56:07 522243.4833 7896562.046
150011 -19.023502 -56.788631 05-01-12 15:00:29 522243.4793 7896558.727
150011 -19.023476 -56.788666 05-01-12 15:04:44 522239.7995 7896561.608
150011 -19.023499 -56.788673 05-01-12 15:08:58 522239.0598 7896559.064
150011 -19.023407 -56.788677 05-01-12 15:13:12 522238.6511 7896569.244
150011 -19.023485 -56.788757 05-01-12 15:17:28 522230.2219 7896560.624
150011 -19.023466 -56.788692 05-01-12 15:21:41 522237.0647 7896562.718
150011 -19.023144 -56.788673 05-01-12 15:25:50 522239.1071 7896598.344
150011 -19.023376 -56.788639 05-01-12 15:30:04 522242.6542 7896572.669
150011 -19.023462 -56.788723 05-01-12 15:34:18 522233.803 7896563.164
150011 -19.023489 -56.78878 05-01-12 15:38:30 522227.8009 7896560.184
150011 -19.023655 -56.788589 05-01-12 15:42:46 522247.8789 7896541.792
150011 -19.02335 -56.788582 05-01-12 15:47:00 522248.6561 7896575.539
150011 -19.023441 -56.788769 05-01-12 15:51:33 522228.9649 7896565.494
150011 -19.023432 -56.788734 05-01-12 15:55:46 522232.6494 7896566.485
150011 -19.023321 -56.788658 05-01-12 15:59:56 522240.662 7896578.758
150011 -19.023466 -56.788654 05-01-12 16:04:06 522241.0637 7896562.713
150011 -19.023441 -56.788647 05-01-12 16:08:20 522241.8037 7896565.478
150011 -19.023476 -56.788685 05-01-12 16:12:29 522237.8001 7896561.61
150011 -19.023619 -56.788647 05-01-12 16:16:43 522241.78 7896545.783
150011 -19.023754 -56.788311 05-01-12 16:20:55 522277.1212 7896530.803
150011 -19.023888 -56.788395 05-01-12 16:25:10 522268.2635 7896515.986
150011 -19.023998 -56.788334 05-01-12 16:29:26 522274.6682 7896503.807
150011 -19.02351 -56.788109 05-01-12 16:33:40 522298.4113 7896557.775
150011 -19.022785 -56.787647 05-01-12 16:37:55 522347.1271 7896637.937
150011 -19.022362 -56.787552 05-01-12 16:42:09 522357.1811 7896684.729
150011 -19.022457 -56.787628 05-01-12 16:46:22 522349.1704 7896674.227
150011 -19.022583 -56.787868 05-01-12 16:50:33 522323.8969 7896660.316
150011 -19.022446 -56.787804 05-01-12 16:54:47 522330.6503 7896675.467
150011 -19.022497 -56.787971 05-01-12 16:58:55 522313.069 7896669.845
150011 -19.022945 -56.78788 05-01-12 17:03:39 522322.5857 7896620.263
150011 -19.021461 -56.787525 05-01-12 17:07:51 522360.143 7896784.42
150011 -19.023039 -56.787987 05-01-12 17:12:05 522311.3129 7896609.875
150011 -19.023293 -56.787933 05-01-12 17:16:35 522316.9617 7896581.764
150011 -19.02346 -56.788158 05-01-12 17:20:48 522293.2614 7896563.314
150011 -19.024103 -56.78928 05-01-12 17:24:56 522175.1017 7896492.309
150011 -19.023489 -56.788963 05-01-12 17:29:08 522208.5428 7896560.207
150011 -19.023262 -56.789459 05-01-12 17:33:29 522156.376 7896585.387
150011 -19.023525 -56.789509 05-01-12 17:37:40 522151.0794 7896556.293
150011 -19.024273 -56.789837 05-01-12 17:41:50 522116.4631 7896473.569
150011 -19.024298 -56.789955 05-01-12 17:46:02 522104.0421 7896470.817
150011 -19.025034 -56.790192 05-01-12 17:50:12 522079.0041 7896389.41
150011 -19.024857 -56.790512 05-01-12 17:54:17 522045.3523 7896409.035
150011 -19.025091 -56.790367 05-01-12 17:58:22 522060.5805 7896383.125
150011 -19.025164 -56.790436 05-01-12 18:02:30 522053.3097 7896375.056
150011 -19.024698 -56.790791 05-01-12 18:06:38 522016.0128 7896426.663
150011 -19.024597 -56.790955 05-01-12 18:10:47 521998.7675 7896437.859
150011 -19.025362 -56.790894 05-01-12 18:14:55 522005.0862 7896353.205
150011 -19.025274 -56.79081 05-01-12 18:18:59 522013.9375 7896362.932
150011 -19.025312 -56.790539 05-01-12 18:23:01 522042.451 7896358.693
150011 -19.025171 -56.790596 05-01-12 18:27:07 522036.4712 7896374.302
150011 -19.02511 -56.790585 05-01-12 18:31:13 522037.6369 7896381.05
150011 -19.025076 -56.79071 05-01-12 18:35:22 522024.487 7896384.828
150011 -19.02499 -56.790627 05-01-12 18:39:25 522033.2328 7896394.333
150011 -19.025074 -56.790611 05-01-12 18:43:30 522034.9055 7896385.036
150011 -19.025192 -56.790367 05-01-12 18:47:32 522060.5672 7896371.949
150011 -19.025179 -56.790386 05-01-12 18:51:37 522058.5694 7896373.39
150011 -19.025208 -56.790325 05-01-12 18:55:41 522064.9849 7896370.174
150011 -19.02516 -56.790169 05-01-12 18:59:41 522081.4079 7896375.465
150011 -19.025349 -56.79044 05-01-12 19:03:49 522052.8643 7896354.587
150011 -19.025173 -56.790371 05-01-12 19:07:57 522060.1488 7896374.052
150011 -19.025099 -56.790424 05-01-12 19:12:07 522054.5811 7896382.247
150011 -19.025177 -56.790363 05-01-12 19:16:12 522060.9901 7896373.609
150011 -19.02523 -56.790424 05-01-12 19:20:20 522054.5638 7896367.752
150011 -19.023754 -56.789032 05-01-12 19:24:56 522201.2464 7896530.894
150011 -19.023195 -56.789101 05-01-12 19:29:42 522194.0593 7896592.755
150011 -19.022766 -56.788574 05-01-12 19:35:04 522249.5757 7896640.157
150011 -19.02253 -56.788391 05-01-12 19:40:18 522268.8654 7896666.247
150011 -19.022327 -56.788342 05-01-12 19:44:17 522274.049 7896688.702
150011 -19.022318 -56.78812 05-01-12 19:48:16 522297.4127 7896689.67
150011 -19.022165 -56.78801 05-01-12 19:52:16 522309.0091 7896706.585
150011 -19.022139 -56.78812 05-01-12 19:56:15 522297.4365 7896709.476
150011 -19.022234 -56.787945 05-01-12 20:00:14 522315.8403 7896698.942
150011 -19.021877 -56.78793 05-01-12 20:04:14 522317.4665 7896738.442
150011 -19.021673 -56.787758 05-01-12 20:08:14 522335.5944 7896760.992
150011 -19.021503 -56.787617 05-01-12 20:12:13 522350.4555 7896779.785
150011 -19.021601 -56.787373 05-01-12 20:16:11 522376.1202 7896768.91
150011 -19.02146 -56.787594 05-01-12 20:20:10 522352.8817 7896784.54
150011 -19.021477 -56.787418 05-01-12 20:24:08 522371.4012 7896782.636
150011 -19.021357 -56.787415 05-01-12 20:28:07 522371.7329 7896795.914
150011 -19.021351 -56.787323 05-01-12 20:32:06 522381.4155 7896796.566
150011 -19.021391 -56.787369 05-01-12 20:36:05 522376.5693 7896792.146
150011 -19.021681 -56.787548 05-01-12 20:40:04 522357.6931 7896760.081
150011 -19.021503 -56.787621 05-01-12 20:44:02 522350.0346 7896779.785
150011 -19.021206 -56.787193 05-01-12 20:48:01 522395.1158 7896812.593
150011 -19.021126 -56.786461 05-01-12 20:51:59 522472.1601 7896821.352
150011 -19.021215 -56.786209 05-01-12 20:55:57 522498.6679 7896811.472
150011 -19.021191 -56.786057 05-01-12 20:59:59 522514.6672 7896814.108
150011 -19.021198 -56.785889 05-01-12 21:03:59 522532.3461 7896813.312
150011 -19.021206 -56.785931 05-01-12 21:08:00 522527.925 7896812.432
150011 -19.021372 -56.785851 05-01-12 21:11:58 522536.3216 7896794.054
150011 -19.022026 -56.785038 05-01-12 21:15:56 522621.7909 7896721.586
150011 -19.022736 -56.785233 05-01-12 21:19:56 522601.1737 7896643.05
150011 -19.023163 -56.785332 05-01-12 21:23:58 522590.6977 7896595.816
150011 -19.023848 -56.785561 05-01-12 21:27:59 522566.5062 7896520.051
150011 -19.024181 -56.784966 05-01-12 21:31:57 522629.0762 7896483.128
150011 -19.024305 -56.784966 05-01-12 21:35:57 522629.0594 7896469.408
150011 -19.024267 -56.784958 05-01-12 21:39:55 522629.9064 7896473.612
150011 -19.024452 -56.784725 05-01-12 21:43:55 522654.4012 7896453.112
150011 -19.024549 -56.78471 05-01-12 21:47:55 522655.9666 7896442.377
150011 -19.024691 -56.784748 05-01-12 21:51:54 522651.9484 7896426.67
150011 -19.024649 -56.784779 05-01-12 21:55:51 522648.6918 7896431.321
150011 -19.024677 -56.784431 05-01-12 21:59:51 522685.3098 7896428.178
150011 -19.024633 -56.784054 05-01-12 22:03:56 522724.9893 7896432.998
150011 -19.024517 -56.784176 05-01-12 22:07:59 522712.1664 7896445.849
150011 -19.024212 -56.784138 05-01-12 22:12:04 522716.2068 7896479.592
150011 -19.02433 -56.784348 05-01-12 22:16:06 522694.0914 7896466.562
150011 -19.024305 -56.784267 05-01-12 22:20:21 522702.6188 7896469.318
150011 -19.024359 -56.784344 05-01-12 22:24:20 522694.5084 7896463.353
150011 -19.024382 -56.784439 05-01-12 22:28:22 522684.5079 7896460.82
150011 -19.024492 -56.784721 05-01-12 22:32:23 522654.8167 7896448.685
150011 -19.024607 -56.784771 05-01-12 22:36:23 522649.5394 7896435.967
150011 -19.024549 -56.784821 05-01-12 22:40:25 522644.2855 7896442.391
150011 -19.024582 -56.784657 05-01-12 22:44:26 522661.5395 7896438.719
150011 -19.024563 -56.784744 05-01-12 22:48:35 522652.3867 7896440.832
150011 -19.024672 -56.78476 05-01-12 22:52:43 522650.6881 7896428.773
150011 -19.024345 -56.784874 05-01-12 22:56:46 522638.7356 7896464.97
150011 -19.024393 -56.784809 05-01-12 23:01:22 522645.5694 7896459.651
150011 -19.024326 -56.785076 05-01-12 23:06:13 522617.4807 7896467.099
150011 -19.024151 -56.784943 05-01-12 23:10:12 522631.5007 7896486.445
150011 -19.024214 -56.784904 05-01-12 23:14:08 522635.5963 7896479.469
150011 -19.023645 -56.784447 05-01-12 23:18:09 522683.766 7896542.369
150011 -19.023514 -56.783695 05-01-12 23:22:10 522762.9211 7896556.767
150011 -19.02326 -56.783958 05-01-12 23:26:15 522735.2786 7896584.906
150011 -19.022812 -56.784992 05-01-12 23:30:24 522626.5254 7896634.61
150011 -19.022257 -56.786236 05-01-12 23:34:32 522495.6863 7896696.18
150011 -19.022507 -56.787582 05-01-12 23:38:39 522354.0046 7896668.689
150011 -19.023064 -56.78817 05-01-12 23:43:43 522292.0514 7896607.132
150011 -19.023235 -56.788498 05-01-12 23:51:31 522257.5112 7896588.253
150011 -19.023212 -56.788635 05-02-12 0:01:53 522243.097 7896590.815
150011 -19.023293 -56.787708 05-02-12 0:05:57 522340.6398 7896581.735
150011 -19.023346 -56.788498 05-02-12 0:10:05 522257.4964 7896575.971
150011 -19.023279 -56.788395 05-02-12 0:14:10 522268.3447 7896583.372
150011 -19.023268 -56.788433 05-02-12 0:18:13 522264.3472 7896584.593
150011 -19.023258 -56.788467 05-02-12 0:22:17 522260.7705 7896585.704
150011 -19.023312 -56.788502 05-02-12 0:26:21 522257.08 7896579.734
150011 -19.023277 -56.788815 05-02-12 0:30:30 522224.1459 7896583.646
150011 -19.023199 -56.788544 05-02-12 0:34:33 522252.6752 7896592.242
150011 -19.023216 -56.78867 05-02-12 0:38:39 522239.4132 7896590.377
150011 -19.023214 -56.788364 05-02-12 0:42:49 522271.6156 7896590.56
150011 -19.023148 -56.788353 05-02-12 0:47:24 522272.782 7896597.861
150011 -19.023216 -56.788372 05-02-12 0:52:02 522270.7735 7896590.339
150011 -19.023252 -56.788528 05-02-12 0:56:06 522254.3519 7896586.376
150011 -19.023392 -56.788628 05-02-12 1:00:10 522243.8097 7896570.898
150011 -19.023317 -56.788601 05-02-12 1:04:16 522246.661 7896579.193
150011 -19.023443 -56.788704 05-02-12 1:08:23 522235.805 7896565.264
150011 -19.023411 -56.788666 05-02-12 1:12:27 522239.8082 7896568.8
150011 -19.023567 -56.78894 05-02-12 1:16:36 522210.9529 7896551.574
150011 -19.023291 -56.788551 05-02-12 1:20:42 522251.9263 7896582.063
150011 -19.023275 -56.788601 05-02-12 1:24:46 522246.6666 7896583.84
150011 -19.023224 -56.788445 05-02-12 1:28:51 522263.0902 7896589.464
150011 -19.023275 -56.788616 05-02-12 1:32:55 522245.0881 7896583.842
150011 -19.0233 -56.788589 05-02-12 1:36:58 522247.9261 7896581.072
150011 -19.023256 -56.788548 05-02-12 1:41:03 522252.2466 7896585.936
150011 -19.02327 -56.788551 05-02-12 1:45:10 522251.9291 7896584.387
150011 -19.023405 -56.788673 05-02-12 1:49:17 522239.0723 7896569.465
150011 -19.023315 -56.788536 05-02-12 1:53:41 522253.5016 7896579.406
150011 -19.023281 -56.788502 05-02-12 1:58:03 522257.0842 7896583.164
150011 -19.023277 -56.788532 05-02-12 2:02:33 522253.9276 7896583.61
150011 -19.023251 -56.788494 05-02-12 2:06:33 522257.93 7896586.482
150011 -19.02318 -56.788567 05-02-12 2:10:33 522250.2573 7896594.348
150011 -19.023335 -56.788582 05-02-12 2:14:35 522248.6581 7896577.199
150011 -19.023247 -56.78846 05-02-12 2:18:36 522261.5086 7896586.921
150011 -19.02331 -56.788551 05-02-12 2:22:38 522251.9237 7896579.961
150011 -19.023258 -56.788555 05-02-12 2:26:43 522251.5097 7896585.715
150011 -19.023258 -56.788555 05-02-12 3:30:01 522251.5097 7896585.715
150011 -19.02335 -56.788628 05-02-12 3:34:34 522243.8153 7896575.545
150011 -19.023308 -56.788528 05-02-12 3:38:44 522254.3444 7896580.18
150011 -19.023323 -56.788525 05-02-12 3:42:54 522254.6581 7896578.519
150011 -19.023314 -56.788525 05-02-12 3:47:02 522254.6593 7896579.515
150011 -19.023298 -56.788521 05-02-12 3:51:10 522255.0824 7896581.285
150011 -19.023317 -56.788486 05-02-12 3:55:18 522258.7631 7896579.178
150011 -19.023323 -56.78849 05-02-12 3:59:23 522258.3414 7896578.515
150011 -19.023329 -56.788525 05-02-12 4:03:29 522254.6573 7896577.856
150011 -19.023304 -56.788589 05-02-12 4:07:36 522247.9256 7896580.63
150011 -19.023275 -56.788483 05-02-12 4:11:41 522259.0844 7896583.825
150011 -19.02327 -56.788559 05-02-12 4:15:46 522251.0872 7896584.388
150011 -19.023317 -56.788509 05-02-12 4:19:51 522256.3427 7896579.181
150011 -19.023327 -56.788551 05-02-12 4:23:56 522251.9215 7896578.08
150011 -19.023323 -56.788525 05-02-12 4:28:00 522254.6581 7896578.519
150011 -19.023294 -56.788528 05-02-12 4:32:03 522254.3463 7896581.729
150011 -19.023306 -56.788548 05-02-12 4:36:08 522252.24 7896580.403
150011 -19.023203 -56.788448 05-02-12 4:40:11 522262.7773 7896591.788
150011 -19.023878 -56.788593 05-02-12 4:44:14 522247.4282 7896517.118
150011 -19.02425 -56.788216 05-02-12 4:48:19 522287.0524 7896475.909
150011 -19.025394 -56.788258 05-02-12 4:52:22 522282.48 7896349.332
150011 -19.025686 -56.788788 05-02-12 4:56:24 522226.6669 7896317.09
150011 -19.025362 -56.789402 05-02-12 5:00:59 522162.096 7896353.018
150011 -19.025402 -56.789474 05-02-12 5:04:59 522154.5139 7896348.601
150011 -19.025265 -56.789734 05-02-12 5:08:58 522127.171 7896363.792
150011 -19.025133 -56.790226 05-02-12 5:12:55 522075.4131 7896378.46
150011 -19.025002 -56.790356 05-02-12 5:16:58 522061.7498 7896392.971
150011 -19.025194 -56.790245 05-02-12 5:20:55 522073.4055 7896371.713
150011 -19.025038 -56.790451 05-02-12 5:24:57 522051.7478 7896389
150011 -19.02453 -56.790195 05-02-12 5:28:59 522078.755 7896445.177
150011 -19.025898 -56.790085 05-02-12 5:32:55 522090.15 7896293.796
150011 -19.025103 -56.790665 05-02-12 5:36:51 522029.219 7896381.834
150011 -19.025148 -56.790672 05-02-12 5:40:47 522028.4764 7896376.856
150011 -19.025187 -56.79073 05-02-12 5:44:48 522022.3677 7896372.548
150011 -19.025154 -56.790726 05-02-12 5:48:44 522022.793 7896376.199
150011 -19.025177 -56.790787 05-02-12 5:52:48 522016.3706 7896373.662
150011 -19.025187 -56.790585 05-02-12 5:56:44 522037.6267 7896372.53
150011 -19.025089 -56.790657 05-02-12 6:00:43 522030.0627 7896383.382
150011 -19.024988 -56.790672 05-02-12 6:04:43 522028.4975 7896394.56
150011 -19.024477 -56.789677 05-02-12 6:08:50 522133.2737 7896450.976
150011 -19.024302 -56.791653 05-02-12 6:12:55 521925.3522 7896470.588
150011 -19.023941 -56.790302 05-02-12 6:17:15 522067.5726 7896510.363
150011 -19.024248 -56.78896 05-02-12 6:21:19 522208.7577 7896476.224
150011 -19.025366 -56.788219 05-02-12 6:25:25 522286.5879 7896352.425
150011 -19.025108 -56.788013 05-02-12 6:29:28 522308.3007 7896380.947
150011 -19.02363 -56.786964 05-02-12 6:33:34 522418.89 7896544.352
150011 -19.023188 -56.786915 05-02-12 6:37:37 522424.1059 7896593.252
150011 -19.022991 -56.786018 05-02-12 6:41:40 522518.529 7896614.936
150011 -19.022657 -56.78558 05-02-12 6:45:51 522564.6674 7896651.836
150011 -19.021906 -56.786449 05-02-12 6:49:56 522473.3181 7896735.044
150011 -19.021866 -56.786285 05-02-12 6:54:40 522490.5823 7896739.449
150011 -19.022106 -56.786053 05-02-12 7:01:05 522514.9649 7896712.864
150011 -19.023684 -56.784168 05-02-12 7:08:38 522713.1215 7896538.018
150011 -19.023867 -56.784554 05-02-12 7:16:21 522672.4757 7896517.819
150011 -19.023373 -56.783871 05-02-12 7:24:49 522744.4188 7896572.391
150011 -19.02305 -56.78466 05-02-12 7:33:29 522661.4315 7896608.233
150011 -19.022686 -56.78476 05-02-12 7:42:07 522650.9572 7896648.522
150011 -19.022715 -56.784931 05-02-12 7:46:27 522632.9579 7896645.335
150011 -19.023211 -56.78511 05-02-12 7:53:44 522614.0535 7896590.476
150011 -19.023211 -56.78511 05-02-12 8:00:15 522614.0535 7896590.476
150011 -19.022924 -56.784573 05-02-12 8:05:22 522670.6041 7896622.163
150011 -19.022593 -56.784859 05-02-12 8:14:04 522640.5514 7896658.825
150011 -19.022602 -56.784824 05-02-12 8:18:04 522644.2335 7896657.824
150011 -19.022577 -56.784882 05-02-12 8:22:04 522638.1332 7896660.598
150011 -19.022631 -56.784882 05-02-12 8:26:08 522638.1259 7896654.623
150011 -19.022772 -56.785526 05-02-12 8:30:10 522570.3347 7896639.104
150011 -19.023388 -56.785076 05-02-12 8:34:14 522617.6076 7896570.887
150011 -19.022972 -56.785366 05-02-12 8:38:20 522587.1454 7896616.954
150011 -19.021122 -56.787006 05-02-12 8:44:17 522414.8064 7896821.864
150011 -19.022575 -56.785637 05-02-12 8:53:18 522558.68 7896660.917
150011 -19.022985 -56.785988 05-02-12 8:57:25 522521.6869 7896615.596
150011 -19.023031 -56.786091 05-02-12 9:01:27 522510.8414 7896610.519
150011 -19.022869 -56.786758 05-02-12 9:05:34 522440.6707 7896628.529
150011 -19.021976 -56.786175 05-02-12 9:09:38 522502.1436 7896727.264
150011 -19.022205 -56.786213 05-02-12 9:13:47 522498.1137 7896701.93
150011 -19.022184 -56.786209 05-02-12 9:17:56 522498.5375 7896704.253
150011 -19.022211 -56.786274 05-02-12 9:22:12 522491.6935 7896701.274
150011 -19.022211 -56.786274 05-02-12 9:47:52 522491.6935 7896701.274
150011 -19.022499 -56.787407 05-02-12 9:53:04 522372.422 7896669.552
150011 -19.022726 -56.788357 05-02-12 9:57:20 522272.4173 7896644.555
150011 -19.023045 -56.788498 05-02-12 10:01:35 522257.5365 7896609.276
150011 -19.023111 -56.78841 05-02-12 10:05:42 522266.7885 7896601.962
150011 -19.023132 -56.788361 05-02-12 10:09:55 522271.9423 7896599.633
150011 -19.023104 -56.788425 05-02-12 10:14:09 522265.2109 7896602.739
150011 -19.023083 -56.788383 05-02-12 10:18:26 522269.6336 7896605.057
150011 -19.023106 -56.78857 05-02-12 10:22:46 522249.9514 7896602.536
150011 -19.023121 -56.788605 05-02-12 10:27:15 522246.2662 7896600.881
150011 -19.023056 -56.788872 05-02-12 10:31:41 522218.1768 7896608.107
150011 -19.02314 -56.78857 05-02-12 10:36:00 522249.9469 7896598.774
150011 -19.023077 -56.78849 05-02-12 10:40:32 522258.3741 7896605.735
150011 -19.023212 -56.788429 05-02-12 10:45:09 522264.7756 7896590.789
150011 -19.023266 -56.788387 05-02-12 10:50:27 522269.1883 7896584.809
150011 -19.023277 -56.788429 05-02-12 10:57:34 522264.7669 7896583.597
150011 -19.023277 -56.788429 05-02-12 11:14:06 522264.7669 7896583.597
150011 -19.023396 -56.78846 05-02-12 11:41:35 522261.4887 7896570.434
150011 -19.023586 -56.788486 05-02-12 12:09:15 522258.7273 7896549.414
150011 -19.023586 -56.788486 05-02-12 12:43:58 522258.7273 7896549.414
150011 -19.023354 -56.788509 05-02-12 12:48:36 522256.3378 7896575.087
150011 -19.023432 -56.788227 05-02-12 13:07:20 522286.0039 7896566.421
150011 -19.023252 -56.788136 05-02-12 13:25:44 522295.6043 7896586.326
150011 -19.023218 -56.786942 05-02-12 13:45:01 522421.2605 7896589.936
150011 -19.022694 -56.786663 05-02-12 14:00:47 522450.6917 7896647.881
150011 -19.023083 -56.7868 05-02-12 14:15:20 522436.2221 7896604.856
150011 -19.022932 -56.786873 05-02-12 14:25:53 522428.5601 7896621.573
150011 -19.023344 -56.78685 05-02-12 14:36:12 522430.9253 7896575.983
150011 -19.023132 -56.786999 05-02-12 14:40:25 522415.2736 7896599.459
150011 -19.022926 -56.786877 05-02-12 14:44:39 522428.14 7896622.238
150011 -19.022882 -56.78698 05-02-12 14:48:49 522417.3066 7896627.119
150011 -19.023115 -56.787121 05-02-12 14:53:04 522402.4371 7896601.356
150011 -19.022921 -56.786846 05-02-12 14:57:19 522431.403 7896622.787
150011 -19.022961 -56.787113 05-02-12 15:01:39 522403.2996 7896618.395
150011 -19.023813 -56.787174 05-02-12 15:05:55 522396.766 7896524.13
150011 -19.024254 -56.788353 05-02-12 15:10:13 522272.6347 7896475.484
150011 -19.024342 -56.789219 05-02-12 15:14:47 522181.4893 7896465.856
150011 -19.024555 -56.790123 05-02-12 15:19:01 522086.3286 7896442.402
150011 -19.02523 -56.79034 05-02-12 15:23:14 522063.4035 7896367.741
150011 -19.025301 -56.790436 05-02-12 15:27:24 522053.2916 7896359.897
150011 -19.025412 -56.788757 05-02-12 15:31:39 522229.9656 7896347.404
150011 -19.025167 -56.788033 05-02-12 15:35:54 522306.1881 7896374.421
150011 -19.025251 -56.788342 05-02-12 15:40:12 522273.6594 7896365.166
150011 -19.024088 -56.788109 05-02-12 15:45:05 522298.3342 7896493.82
150011 -19.023237 -56.789299 05-02-12 15:50:34 522173.217 7896588.133
150011 -19.023439 -56.788723 05-02-12 15:54:46 522233.806 7896565.709
150011 -19.023312 -56.788761 05-02-12 15:59:01 522229.824 7896579.766
150011 -19.023315 -56.788662 05-02-12 16:03:13 522240.2419 7896579.422
150011 -19.023502 -56.7887 05-02-12 16:07:31 522236.2181 7896558.735
150011 -19.023378 -56.788628 05-02-12 16:11:43 522243.8115 7896572.447
150011 -19.023432 -56.788555 05-02-12 16:15:56 522251.4866 7896566.463
150011 -19.02338 -56.788612 05-02-12 16:20:08 522245.495 7896572.223
150011 -19.023489 -56.788628 05-02-12 16:24:21 522243.7968 7896560.165
150011 -19.023445 -56.788658 05-02-12 16:28:34 522240.6455 7896565.037
150011 -19.02351 -56.788628 05-02-12 16:32:47 522243.794 7896557.841
150011 -19.02347 -56.788578 05-02-12 16:37:00 522249.0611 7896562.261
150011 -19.023479 -56.788704 05-02-12 16:41:13 522235.8002 7896561.281
150011 -19.023478 -56.788612 05-02-12 16:45:26 522245.482 7896561.38
150011 -19.023554 -56.788624 05-02-12 16:49:39 522244.2091 7896552.972
150011 -19.023266 -56.788746 05-02-12 16:53:52 522231.4086 7896584.854
150011 -19.023533 -56.788658 05-02-12 16:58:08 522240.6338 7896555.3
150011 -19.023399 -56.788609 05-02-12 17:02:54 522245.8082 7896570.121
150011 -19.023592 -56.788666 05-02-12 17:07:04 522239.7841 7896548.773
150011 -19.023514 -56.788662 05-02-12 17:11:14 522240.2154 7896557.403
150011 -19.023411 -56.788651 05-02-12 17:15:23 522241.3867 7896568.798
150011 -19.023321 -56.788448 05-02-12 17:19:35 522262.7616 7896578.731
150011 -19.023233 -56.787987 05-02-12 17:23:50 522311.287 7896588.41
150011 -19.022791 -56.787357 05-02-12 17:28:04 522377.6448 7896637.236
150011 -19.022501 -56.786617 05-02-12 17:32:17 522455.5584 7896669.23
150011 -19.022629 -56.784672 05-02-12 17:36:27 522660.2257 7896654.817
150011 -19.022324 -56.783672 05-02-12 17:40:41 522765.5035 7896688.436
150011 -19.022671 -56.782818 05-02-12 17:45:06 522855.328 7896649.93
150011 -19.023592 -56.782375 05-02-12 17:49:18 522901.8215 7896547.965
150011 -19.023773 -56.781662 05-02-12 17:53:29 522976.8296 7896527.845
150011 -19.023558 -56.781189 05-02-12 17:57:37 523026.6357 7896551.572
150011 -19.023384 -56.780823 05-02-12 18:01:46 523065.1759 7896570.777
150011 -19.023407 -56.780674 05-02-12 18:06:01 523080.8529 7896568.213
150011 -19.023306 -56.780624 05-02-12 18:10:14 523086.1286 7896579.381
150011 -19.023106 -56.780598 05-02-12 18:14:30 523088.8924 7896601.508
150011 -19.022837 -56.780788 05-02-12 18:18:47 523068.9347 7896631.297
150011 -19.02268 -56.780689 05-02-12 18:22:58 523079.3747 7896648.656
150011 -19.022566 -56.780445 05-02-12 18:27:05 523105.0681 7896661.238
150011 -19.022425 -56.780548 05-02-12 18:31:14 523094.2482 7896676.853
150011 -19.022255 -56.780457 05-02-12 18:35:51 523103.8482 7896695.651
150011 -19.022161 -56.780487 05-02-12 18:39:56 523100.7041 7896706.056
150011 -19.022587 -56.780613 05-02-12 18:44:01 523087.3855 7896658.936
150011 -19.022606 -56.780773 05-02-12 18:48:08 523070.5451 7896656.855
150011 -19.022661 -56.782001 05-02-12 18:52:12 522941.3074 7896650.93
150011 -19.022627 -56.782738 05-02-12 18:56:19 522863.7529 7896654.788
150011 -19.022661 -56.782692 05-02-12 19:00:26 522868.5891 7896651.02
150011 -19.022575 -56.782719 05-02-12 19:04:33 522865.7595 7896660.54
150011 -19.022562 -56.783062 05-02-12 19:08:36 522829.6652 7896662.023
150011 -19.023108 -56.783485 05-02-12 19:12:43 522785.0759 7896601.663
150011 -19.022699 -56.783848 05-02-12 19:16:50 522746.9309 7896646.966
150011 -19.022337 -56.783901 05-02-12 19:20:56 522741.4026 7896687.027
150011 -19.022085 -56.784611 05-02-12 19:25:02 522666.7189 7896715.002
150011 -19.021885 -56.785366 05-02-12 19:29:08 522587.2923 7896737.229
150011 -19.021317 -56.786324 05-02-12 19:33:10 522486.5519 7896800.201
150011 -19.021214 -56.786388 05-02-12 19:37:13 522479.8306 7896811.606
150011 -19.020803 -56.786423 05-02-12 19:41:14 522476.2026 7896857.087
150011 -19.021702 -56.787582 05-02-12 19:45:18 522354.1122 7896757.761
150011 -19.022333 -56.787945 05-02-12 19:49:21 522315.827 7896687.988
150011 -19.022333 -56.787655 05-02-12 19:53:26 522346.3456 7896687.951
150011 -19.021879 -56.787647 05-02-12 19:57:31 522347.2482 7896738.185
150011 -19.022295 -56.788364 05-02-12 20:01:36 522271.738 7896692.246
150011 -19.022396 -56.788166 05-02-12 20:05:41 522292.5614 7896681.045
150011 -19.02264 -56.788513 05-02-12 20:09:47 522256.0119 7896654.091
150011 -19.023317 -56.788628 05-02-12 20:13:52 522243.8197 7896579.196
150011 -19.02331 -56.788437 05-02-12 20:18:35 522263.9206 7896579.947
150011 -19.023378 -56.788555 05-02-12 20:23:17 522251.4937 7896572.438
150011 -19.023228 -56.788528 05-02-12 20:27:32 522254.3551 7896589.031
150011 -19.023565 -56.788399 05-02-12 20:32:25 522267.8856 7896551.727
150011 -19.023291 -56.788769 05-02-12 20:38:52 522228.9849 7896582.091
150011 -19.023378 -56.788486 05-02-12 20:45:55 522258.755 7896572.429
150011 -19.023378 -56.788486 05-02-12 20:53:06 522258.755 7896572.429
150011 -19.023605 -56.788372 05-02-12 20:57:25 522270.7216 7896547.297
150011 -19.023605 -56.788372 05-02-12 23:45:01 522270.7216 7896547.297
150011 -19.023283 -56.788666 05-02-12 23:49:58 522239.8252 7896582.963
150011 -19.02322 -56.788532 05-02-12 23:54:10 522253.9352 7896589.917
150011 -19.023287 -56.788574 05-02-12 23:58:21 522249.5064 7896582.509
150011 -19.023275 -56.788555 05-03-12 0:02:31 522251.5075 7896583.834
150011 -19.023302 -56.788597 05-03-12 0:06:38 522247.084 7896580.852
150011 -19.023266 -56.788605 05-03-12 0:10:45 522246.2469 7896584.837
150011 -19.023264 -56.788609 05-03-12 0:14:54 522245.8262 7896585.058
150011 -19.023237 -56.788589 05-03-12 0:19:03 522247.9345 7896588.043
150011 -19.023289 -56.788612 05-03-12 0:23:12 522245.5072 7896582.293
150011 -19.023291 -56.788609 05-03-12 0:27:23 522245.8226 7896582.071
150011 -19.023315 -56.788586 05-03-12 0:31:31 522248.2398 7896579.412
150011 -19.023325 -56.788605 05-03-12 0:35:40 522246.239 7896578.308
150011 -19.023203 -56.788692 05-03-12 0:39:55 522237.0997 7896591.818
150011 -19.023689 -56.788609 05-03-12 0:44:00 522245.7696 7896538.033
150011 -19.023327 -56.788616 05-03-12 0:48:05 522245.0812 7896578.088
150011 -19.023266 -56.788574 05-03-12 0:52:08 522249.5092 7896584.833
150011 -19.023293 -56.788662 05-03-12 0:56:26 522240.2448 7896581.856
150011 -19.023262 -56.78867 05-03-12 1:00:47 522239.4071 7896585.287
150011 -19.023245 -56.788624 05-03-12 1:04:58 522244.2502 7896587.163
150011 -19.023315 -56.788658 05-03-12 1:09:08 522240.6628 7896579.421
150011 -19.023252 -56.788528 05-03-12 1:13:15 522254.3519 7896586.376
150011 -19.023258 -56.788586 05-03-12 1:17:25 522248.2474 7896585.719
150011 -19.023312 -56.788601 05-03-12 1:21:32 522246.6617 7896579.746
150011 -19.022545 -56.788639 05-03-12 1:25:42 522242.7648 7896664.619
150011 -19.023714 -56.788654 05-03-12 1:29:50 522241.0307 7896535.272
150011 -19.023479 -56.788586 05-03-12 1:33:57 522248.218 7896561.266
150011 -19.023071 -56.788502 05-03-12 1:38:17 522257.1121 7896606.4
150011 -19.023783 -56.788662 05-03-12 1:42:26 522240.1796 7896527.638
150011 -19.023897 -56.7887 05-03-12 1:46:35 522236.1655 7896515.029
150011 -19.023308 -56.788647 05-03-12 1:51:28 522241.8214 7896580.195
150011 -19.023327 -56.788605 05-03-12 1:57:35 522246.2387 7896578.087
150011 -19.023285 -56.788616 05-03-12 2:04:06 522245.0867 7896582.736
150011 -19.023306 -56.788628 05-03-12 2:08:09 522243.8211 7896580.414
150011 -19.023308 -56.788624 05-03-12 2:12:12 522244.2418 7896580.192
150011 -19.023275 -56.788582 05-03-12 2:16:16 522248.6661 7896583.838
150011 -19.023413 -56.788666 05-03-12 2:20:23 522239.8079 7896568.579
150011 -19.023272 -56.788586 05-03-12 2:24:29 522248.2455 7896584.17
150011 -19.023357 -56.78875 05-03-12 2:28:32 522230.9756 7896574.786
150011 -19.023262 -56.788559 05-03-12 2:32:35 522251.0882 7896585.273
150011 -19.023281 -56.788509 05-03-12 2:36:38 522256.3475 7896583.165
150011 -19.023254 -56.788513 05-03-12 2:40:43 522255.9302 7896586.153
150011 -19.023283 -56.78857 05-03-12 2:44:48 522249.9279 7896582.951
150011 -19.023294 -56.788605 05-03-12 2:48:50 522246.2431 7896581.738
150011 -19.023476 -56.789215 05-03-12 2:52:52 522182.0251 7896561.677
150011 -19.023329 -56.788609 05-03-12 2:56:57 522245.8175 7896577.866
150011 -19.023388 -56.788746 05-03-12 3:01:07 522231.3924 7896571.355
150011 -19.023361 -56.788715 05-03-12 3:05:12 522234.6583 7896574.339
150011 -19.023289 -56.788593 05-03-12 3:09:34 522247.5066 7896582.29
150011 -19.023466 -56.788528 05-03-12 3:13:39 522254.3234 7896562.697
150011 -19.023785 -56.789024 05-03-12 3:17:45 522202.0841 7896527.463
150011 -19.024603 -56.789173 05-03-12 3:21:49 522186.2955 7896436.971
150011 -19.02552 -56.788742 05-03-12 3:25:52 522231.5298 7896335.452
150011 -19.025204 -56.788124 05-03-12 3:29:56 522296.6068 7896370.338
150011 -19.02528 -56.788227 05-03-12 3:33:59 522285.7575 7896361.942
150011 -19.025711 -56.788288 05-03-12 3:38:03 522279.2808 7896314.26
150011 -19.026379 -56.78899 05-03-12 3:42:05 522205.3176 7896240.436
150011 -19.026491 -56.790276 05-03-12 3:46:07 522069.972 7896228.205
150011 -19.026394 -56.790291 05-03-12 3:50:07 522068.4063 7896238.94
150011 -19.026358 -56.790333 05-03-12 3:54:06 522063.9913 7896242.929
150011 -19.02627 -56.790401 05-03-12 3:58:08 522056.847 7896252.674
150011 -19.026262 -56.790516 05-03-12 4:02:09 522044.7461 7896253.574
150011 -19.026432 -56.790863 05-03-12 4:06:07 522008.2076 7896234.807
150011 -19.026314 -56.790665 05-03-12 4:10:08 522029.0594 7896247.839
150011 -19.026192 -56.790569 05-03-12 4:14:09 522039.1779 7896261.326
150011 -19.026257 -56.790592 05-03-12 4:18:10 522036.749 7896254.137
150011 -19.026112 -56.790817 05-03-12 4:22:11 522013.0905 7896270.209
150011 -19.025457 -56.791187 05-03-12 4:26:10 521974.24 7896342.73
150011 -19.025522 -56.791248 05-03-12 4:30:07 521967.8121 7896335.546
150011 -19.025299 -56.791031 05-03-12 4:34:04 521990.6773 7896360.193
150011 -19.025499 -56.790966 05-03-12 4:38:06 521997.4913 7896338.055
150011 -19.02515 -56.790787 05-03-12 4:42:07 522016.3742 7896376.649
150011 -19.025164 -56.790874 05-03-12 4:46:05 522007.2169 7896375.111
150011 -19.024961 -56.791405 05-03-12 4:50:05 521951.364 7896397.639
150011 -19.024872 -56.79208 05-03-12 4:54:11 521880.3422 7896407.571
150011 -19.024622 -56.792015 05-03-12 4:58:15 521887.2152 7896435.225
150011 -19.024622 -56.792015 05-03-12 5:06:19 521887.2152 7896435.225
150011 -19.02161 -56.789471 05-03-12 5:24:06 522155.3321 7896768.18
150011 -19.021282 -56.789097 05-03-12 5:43:53 522194.7342 7896804.426
150011 -19.021208 -56.789619 05-03-12 5:47:58 522139.8103 7896812.679
150011 -19.021204 -56.789459 05-03-12 5:51:55 522156.6487 7896813.102
150011 -19.02104 -56.789246 05-03-12 5:55:52 522179.086 7896831.221
150011 -19.021147 -56.788937 05-03-12 5:59:49 522211.5901 7896819.343
150011 -19.021683 -56.788975 05-03-12 6:03:53 522207.5199 7896760.04
150011 -19.02261 -56.789635 05-03-12 6:07:53 522137.9408 7896657.552
150011 -19.023485 -56.790199 05-03-12 6:11:58 522078.472 7896560.805
150011 -19.024345 -56.7906 05-03-12 6:16:04 522036.1592 7896465.698
150011 -19.02457 -56.789658 05-03-12 6:20:13 522135.2609 7896440.684
150011 -19.024282 -56.789089 05-03-12 6:24:17 522195.1778 7896472.479
150011 -19.024565 -56.789078 05-03-12 6:28:25 522196.2978 7896441.164
150011 -19.024906 -56.788612 05-03-12 6:32:29 522245.292 7896403.374
150011 -19.025373 -56.788719 05-03-12 6:36:33 522233.9697 7896351.714
150011 -19.025463 -56.788139 05-03-12 6:40:37 522294.9937 7896341.682
150011 -19.024675 -56.788204 05-03-12 6:44:46 522288.2586 7896428.882
150011 -19.023296 -56.787197 05-03-12 6:48:49 522394.4149 7896581.338
150011 -19.022264 -56.78616 05-03-12 6:52:56 522503.6833 7896695.395
150011 -19.022587 -56.785912 05-03-12 6:56:59 522529.7385 7896659.624
150011 -19.022854 -56.785439 05-03-12 7:01:25 522579.4791 7896630.02
150011 -19.022514 -56.783882 05-03-12 7:06:02 522743.378 7896667.44
150011 -19.022459 -56.782925 05-03-12 7:12:21 522844.0967 7896673.402
150011 -19.021921 -56.782925 05-03-12 7:19:32 522844.1702 7896732.931
150011 -19.021658 -56.782669 05-03-12 7:27:36 522871.1468 7896761.998
150011 -19.021303 -56.782196 05-03-12 7:35:10 522920.9725 7896801.217
150011 -19.021196 -56.782471 05-03-12 7:41:35 522892.0469 7896813.092
150011 -19.020943 -56.783131 05-03-12 7:48:42 522822.6249 7896841.172
150011 -19.021168 -56.78252 05-03-12 7:52:40 522886.8941 7896816.196
150011 -19.021133 -56.782543 05-03-12 7:56:39 522884.4785 7896820.072
150011 -19.021368 -56.782455 05-03-12 8:00:38 522893.7072 7896794.058
150011 -19.021273 -56.7826 05-03-12 8:04:40 522878.4608 7896804.589
150011 -19.020987 -56.782085 05-03-12 8:08:43 522932.6971 7896836.167
150011 -19.020252 -56.781864 05-03-12 8:12:48 522956.0555 7896917.465
150011 -19.021523 -56.780529 05-03-12 8:16:50 523096.3723 7896776.656
150011 -19.021671 -56.781902 05-03-12 8:20:50 522951.8617 7896760.459
150011 -19.021729 -56.783085 05-03-12 8:24:54 522827.3585 7896754.196
150011 -19.021738 -56.782967 05-03-12 8:28:56 522839.7753 7896753.185
150011 -19.021715 -56.782967 05-03-12 8:32:57 522839.7784 7896755.73
150011 -19.021875 -56.783058 05-03-12 8:37:01 522830.18 7896738.038
150011 -19.021824 -56.782925 05-03-12 8:41:01 522844.1835 7896743.663
150011 -19.022186 -56.783466 05-03-12 8:45:02 522787.201 7896703.679
150011 -19.022701 -56.78392 05-03-12 8:49:04 522739.3536 7896646.754
150011 -19.022543 -56.783764 05-03-12 8:53:08 522755.792 7896664.216
150011 -19.022463 -56.783878 05-03-12 8:57:13 522743.8059 7896673.083
150011 -19.022312 -56.78418 05-03-12 9:01:14 522712.045 7896689.83
150011 -19.022415 -56.783714 05-03-12 9:05:15 522761.0712 7896678.372
150011 -19.022444 -56.783695 05-03-12 9:09:20 522763.0667 7896675.161
150011 -19.022476 -56.783691 05-03-12 9:13:25 522763.4833 7896671.62
150011 -19.022268 -56.783829 05-03-12 9:17:33 522748.989 7896694.653
150011 -19.022411 -56.783573 05-03-12 9:21:40 522775.9101 7896678.797
150011 -19.022598 -56.783916 05-03-12 9:25:44 522739.7886 7896658.15
150011 -19.02256 -56.783886 05-03-12 9:29:50 522742.9508 7896662.351
150011 -19.022812 -56.783836 05-03-12 9:33:59 522748.1783 7896634.461
150011 -19.022835 -56.784035 05-03-12 9:38:05 522727.2332 7896631.942
150011 -19.022583 -56.783916 05-03-12 9:42:12 522739.7906 7896659.81
150011 -19.022814 -56.783718 05-03-12 9:46:20 522760.5959 7896634.224
150011 -19.022621 -56.783623 05-03-12 9:50:26 522770.6197 7896655.567
150011 -19.02247 -56.783909 05-03-12 9:54:34 522740.5426 7896672.312
150011 -19.022539 -56.783699 05-03-12 9:58:38 522762.6329 7896664.65
150011 -19.022474 -56.783985 05-03-12 10:02:51 522732.5441 7896671.879
150011 -19.022507 -56.783722 05-03-12 10:06:58 522760.2168 7896668.194
150011 -19.02268 -56.78373 05-03-12 10:11:03 522759.3513 7896649.053
150011 -19.022635 -56.78392 05-03-12 10:15:14 522739.3626 7896654.056
150011 -19.022635 -56.78392 05-03-12 10:27:54 522739.3626 7896654.056
150011 -19.022615 -56.783802 05-03-12 10:32:06 522751.7832 7896656.254
150011 -19.022593 -56.783955 05-03-12 10:36:13 522735.685 7896658.708
150011 -19.022572 -56.784039 05-03-12 10:40:25 522726.848 7896661.043
150011 -19.02252 -56.783798 05-03-12 10:44:47 522752.2171 7896666.765
150011 -19.022638 -56.783871 05-03-12 10:49:19 522744.5187 7896653.718
150011 -19.022564 -56.783821 05-03-12 10:54:09 522749.7906 7896661.9
150011 -19.022694 -56.784554 05-03-12 11:01:28 522672.6348 7896647.61
150011 -19.022552 -56.783764 05-03-12 11:11:18 522755.7907 7896663.22
150011 -19.022514 -56.783726 05-03-12 11:20:43 522759.7949 7896667.42
150011 -19.022625 -56.78376 05-03-12 11:29:25 522756.2017 7896655.142
150011 -19.022625 -56.78376 05-03-12 11:42:15 522756.2017 7896655.142
150011 -19.022425 -56.78278 05-03-12 11:58:40 522859.3606 7896677.145
150011 -19.022354 -56.782722 05-03-12 12:02:54 522865.474 7896684.993
150011 -19.02252 -56.782932 05-03-12 12:07:09 522843.3517 7896666.653
150011 -19.02256 -56.782852 05-03-12 12:11:24 522851.7651 7896662.217
150011 -19.022587 -56.782722 05-03-12 12:15:37 522865.4422 7896659.212
150011 -19.022608 -56.782764 05-03-12 12:19:53 522861.0194 7896656.894
150011 -19.022636 -56.782784 05-03-12 12:24:14 522858.9108 7896653.798
150011 -19.022663 -56.782822 05-03-12 12:28:56 522854.9082 7896650.816
150011 -19.022615 -56.782806 05-03-12 12:33:12 522856.5985 7896656.125
150011 -19.02261 -56.782772 05-03-12 12:37:29 522860.1772 7896656.674
150011 -19.022652 -56.782787 05-03-12 12:41:43 522858.5929 7896652.028
150011 -19.022646 -56.782887 05-03-12 12:46:00 522848.0701 7896652.705
150011 -19.022594 -56.782867 05-03-12 12:50:20 522850.182 7896658.456
150011 -19.022596 -56.782757 05-03-12 12:54:34 522861.7577 7896658.221
150011 -19.022657 -56.782822 05-03-12 12:58:45 522854.909 7896651.48
150011 -19.022627 -56.782761 05-03-12 13:03:35 522861.3325 7896654.791
150011 -19.023529 -56.781239 05-03-12 13:08:38 523021.3779 7896554.787
150011 -19.023964 -56.781357 05-03-12 13:12:55 523008.9002 7896506.671
150011 -19.024044 -56.781273 05-03-12 13:17:34 523017.7289 7896497.808
150011 -19.023991 -56.781384 05-03-12 13:22:50 523006.0551 7896503.687
150011 -19.023991 -56.781384 05-03-12 14:01:21 523006.0551 7896503.687
150011 -19.024145 -56.781204 05-03-12 14:05:36 523024.9763 7896486.623
150011 -19.024313 -56.781231 05-03-12 14:09:54 523022.1118 7896468.038
150011 -19.024363 -56.781174 05-03-12 14:14:07 523028.1033 7896462.498
150011 -19.024492 -56.781017 05-03-12 14:18:16 523044.6074 7896448.204
150011 -19.025427 -56.780338 05-03-12 14:22:31 523115.9328 7896344.658
150011 -19.02544 -56.780346 05-03-12 14:26:58 523115.0891 7896343.221
150011 -19.024837 -56.781212 05-03-12 14:31:24 523024.0391 7896410.055
150011 -19.023537 -56.782307 05-03-12 14:35:39 522908.985 7896554.042
150011 -19.022665 -56.782619 05-03-12 14:39:55 522876.2708 7896650.568
150011 -19.022673 -56.78278 05-03-12 14:44:32 522859.3267 7896649.704
150011 -19.022686 -56.782833 05-03-12 14:49:03 522853.7474 7896648.272
150011 -19.022692 -56.782887 05-03-12 14:54:04 522848.0638 7896647.615
150011 -19.022743 -56.782841 05-03-12 14:58:18 522852.8977 7896641.966
150011 -19.022055 -56.782822 05-03-12 15:02:43 522854.9913 7896718.09
150011 -19.022186 -56.782784 05-03-12 15:07:10 522858.9723 7896703.59
150011 -19.022703 -56.782627 05-03-12 15:11:25 522875.4237 7896646.365
150011 -19.022694 -56.782784 05-03-12 15:15:42 522858.9029 7896647.381
150011 -19.022684 -56.782978 05-03-12 15:20:10 522838.4884 7896648.512
150011 -19.022707 -56.782936 05-03-12 15:24:31 522842.9052 7896645.962
150011 -19.022699 -56.782791 05-03-12 15:28:44 522858.1656 7896646.828
150011 -19.022726 -56.782803 05-03-12 15:33:02 522856.899 7896643.842
150011 -19.022726 -56.782845 05-03-12 15:37:18 522852.4791 7896643.848
150011 -19.022757 -56.782722 05-03-12 15:41:35 522865.4189 7896640.402
150011 -19.02281 -56.78281 05-03-12 15:45:57 522856.1509 7896634.549
150011 -19.023027 -56.783287 05-03-12 15:50:06 522805.9237 7896610.6
150011 -19.022718 -56.7827 05-03-12 15:54:20 522867.7395 7896644.714
150011 -19.022696 -56.782692 05-03-12 15:58:32 522868.5843 7896647.147
150011 -19.022724 -56.782776 05-03-12 16:03:05 522859.7407 7896644.06
150011 -19.022713 -56.782909 05-03-12 16:07:14 522845.7458 7896645.295
150011 -19.022526 -56.783531 05-03-12 16:11:23 522780.3143 7896666.067
150011 -19.022791 -56.782459 05-03-12 16:15:32 522893.0914 7896636.606
150011 -19.022411 -56.783875 05-03-12 16:19:45 522744.1287 7896678.836
150011 -19.022593 -56.783855 05-03-12 16:24:00 522746.2086 7896658.695
150011 -19.022621 -56.783859 05-03-12 16:28:14 522745.7839 7896655.598
150011 -19.022581 -56.783886 05-03-12 16:32:27 522742.948 7896660.027
150011 -19.022673 -56.783974 05-03-12 16:36:39 522733.6747 7896649.859
150011 -19.02264 -56.78392 05-03-12 16:40:52 522739.3619 7896653.503
150011 -19.022688 -56.783966 05-03-12 16:45:05 522734.5145 7896648.198
150011 -19.022705 -56.784081 05-03-12 16:49:17 522722.41 7896646.332
150011 -19.022676 -56.783848 05-03-12 16:53:31 522746.934 7896649.51
150011 -19.022484 -56.783894 05-03-12 16:57:45 522742.1193 7896670.761
150011 -19.022629 -56.783852 05-03-12 17:01:59 522746.5195 7896654.711
150011 -19.022709 -56.783894 05-03-12 17:06:15 522742.0887 7896645.865
150011 -19.023026 -56.783653 05-03-12 17:10:29 522767.4074 7896610.758
150011 -19.022549 -56.783749 05-03-12 17:14:42 522757.3697 7896663.55
150011 -19.022545 -56.78381 05-03-12 17:18:57 522750.9508 7896664.001
150011 -19.022551 -56.783825 05-03-12 17:23:12 522749.3715 7896663.339
150011 -19.022339 -56.783775 05-03-12 17:27:25 522754.6621 7896686.79
150011 -19.02256 -56.783806 05-03-12 17:31:42 522751.3697 7896662.34
150011 -19.022717 -56.784027 05-03-12 17:35:55 522728.0912 7896644.997
150011 -19.022554 -56.784325 05-03-12 17:40:04 522696.7529 7896663.071
150011 -19.022572 -56.785316 05-03-12 17:44:15 522592.4613 7896661.207
150011 -19.0222 -56.786469 05-03-12 17:48:29 522471.1739 7896702.516
150011 -19.022551 -56.787998 05-03-12 17:52:41 522310.2204 7896663.873
150011 -19.023447 -56.789112 05-03-12 17:56:53 522192.8683 7896564.873
150011 -19.023817 -56.790276 05-03-12 18:01:05 522070.3251 7896524.08
150011 -19.023876 -56.790241 05-03-12 18:05:16 522074.0005 7896517.547
150011 -19.024349 -56.790916 05-03-12 18:09:25 522002.9043 7896465.295
150011 -19.024593 -56.790897 05-03-12 18:13:37 522004.8717 7896438.294
150011 -19.025019 -56.790462 05-03-12 18:17:49 522050.5927 7896391.103
150011 -19.025255 -56.790798 05-03-12 18:22:01 522015.2028 7896365.032
150011 -19.025097 -56.790367 05-03-12 18:26:11 522060.5797 7896382.461
150011 -19.02487 -56.790821 05-03-12 18:30:33 522012.8331 7896407.635
150011 -19.025248 -56.790596 05-03-12 18:34:44 522036.4611 7896365.782
150011 -19.025244 -56.791138 05-03-12 18:39:00 521979.4245 7896366.292
150011 -19.025143 -56.79034 05-03-12 18:43:15 522063.415 7896377.368
150011 -19.025436 -56.791248 05-03-12 18:47:28 521967.8234 7896345.061
150011 -19.025627 -56.791027 05-03-12 18:51:33 521991.0551 7896323.9
150011 -19.026573 -56.790638 05-03-12 18:55:44 522031.8666 7896219.177
150011 -19.026449 -56.789173 05-03-12 19:00:53 522186.0505 7896232.714
150011 -19.026791 -56.787067 05-03-12 19:07:26 522407.627 7896194.605
150011 -19.027805 -56.785282 05-03-12 19:11:29 522595.332 7896082.178
150011 -19.027672 -56.784618 05-03-12 19:15:32 522665.2247 7896096.809
150011 -19.027626 -56.784428 05-03-12 19:19:34 522685.2252 7896101.874
150011 -19.027012 -56.784149 05-03-12 19:23:35 522714.6687 7896169.777
150011 -19.027166 -56.782539 05-03-12 19:27:37 522884.0736 7896152.528
150011 -19.028284 -56.77948 05-03-12 19:31:38 523205.8273 7896028.421
150011 -19.028418 -56.778286 05-03-12 19:35:39 523331.4565 7896013.436
150011 -19.028423 -56.778225 05-03-12 19:39:41 523337.875 7896012.875
150011 -19.028555 -56.778366 05-03-12 19:43:41 523323.0188 7895998.288
150011 -19.028614 -56.778538 05-03-12 19:47:42 523304.9105 7895991.783
150011 -19.028048 -56.78059 05-03-12 19:51:43 523089.0516 7896054.681
150011 -19.026617 -56.782074 05-03-12 19:55:46 522933.0824 7896213.213
150011 -19.026361 -56.782772 05-03-12 19:59:45 522859.6643 7896241.63
150011 -19.025623 -56.783623 05-03-12 20:03:45 522770.2107 7896323.4
150011 -19.025379 -56.784695 05-03-12 20:07:45 522657.4326 7896350.536
150011 -19.02557 -56.78521 05-03-12 20:11:45 522603.211 7896329.469
150011 -19.024893 -56.785316 05-03-12 20:15:45 522592.1476 7896404.392
150011 -19.024597 -56.784714 05-03-12 20:19:45 522655.5391 7896437.066
150011 -19.024548 -56.784512 05-03-12 20:23:47 522676.8032 7896442.462
150011 -19.024401 -56.784111 05-03-12 20:27:46 522719.0225 7896458.675
150011 -19.024099 -56.784092 05-03-12 20:31:46 522721.063 7896492.089
150011 -19.023294 -56.783646 05-03-12 20:35:47 522768.1076 7896581.103
150011 -19.022505 -56.782917 05-03-12 20:39:54 522844.9323 7896668.311
150011 -19.022409 -56.78384 05-03-12 20:44:04 522747.8122 7896679.053
150011 -19.022318 -56.783752 05-03-12 20:48:12 522757.0854 7896689.11
150011 -19.022718 -56.783833 05-03-12 20:52:14 522748.5068 7896644.861
150011 -19.022598 -56.783974 05-03-12 20:56:17 522733.6849 7896658.157
150011 -19.022694 -56.784626 05-03-12 21:00:21 522665.0578 7896647.619
150011 -19.022694 -56.785446 05-03-12 21:04:23 522578.7641 7896647.725
150011 -19.0222 -56.786308 05-03-12 21:08:26 522488.117 7896702.496
150011 -19.022007 -56.786549 05-03-12 21:12:35 522462.7809 7896723.882
150011 -19.022411 -56.787628 05-03-12 21:16:41 522349.1766 7896679.317
150011 -19.022465 -56.78788 05-03-12 21:20:45 522322.6498 7896673.374
150011 -19.022757 -56.787888 05-03-12 21:24:50 522321.7689 7896641.066
150011 -19.022783 -56.78772 05-03-12 21:28:55 522339.4451 7896638.168
150011 -19.023479 -56.788689 05-03-12 21:32:59 522237.3787 7896561.279
150011 -19.023273 -56.789574 05-03-12 21:37:06 522144.2724 7896584.184
150011 -19.022785 -56.78965 05-03-12 21:41:14 522136.3391 7896638.19
150011 -19.022953 -56.789196 05-03-12 21:45:17 522184.094 7896619.544
150011 -19.022964 -56.789051 05-03-12 21:49:24 522199.3518 7896618.309
150011 -19.022963 -56.789104 05-03-12 21:53:50 522193.7744 7896618.426
150011 -19.02286 -56.788445 05-03-12 21:58:14 522263.1387 7896629.74
150011 -19.023415 -56.788975 05-03-12 22:03:38 522207.2898 7896568.397
150011 -19.023327 -56.788383 05-03-12 22:09:52 522269.6011 7896578.059
150011 -19.023251 -56.788464 05-03-12 22:17:07 522261.0871 7896586.478
150011 -19.023396 -56.788635 05-03-12 22:25:18 522243.0725 7896570.456
150011 -19.023365 -56.788288 05-03-12 22:34:35 522279.5934 7896573.842
150011 -19.023291 -56.788433 05-03-12 22:44:16 522264.3441 7896582.049
150011 -19.023199 -56.78846 05-03-12 22:53:06 522261.515 7896592.232
150011 -19.023104 -56.788544 05-03-12 23:01:04 522252.6878 7896602.754
150011 -19.022831 -56.788616 05-03-12 23:05:08 522245.1471 7896632.97
150011 -19.022625 -56.788586 05-03-12 23:09:12 522248.3316 7896655.76
150011 -19.022562 -56.788628 05-03-12 23:13:13 522243.9201 7896662.736
150011 -19.022652 -56.788647 05-03-12 23:17:17 522241.9086 7896652.78
150011 -19.022322 -56.788548 05-03-12 23:21:18 522252.371 7896689.282
150011 -19.022541 -56.788494 05-03-12 23:25:20 522258.0246 7896665.043
150011 -19.022648 -56.788555 05-03-12 23:29:21 522251.5909 7896653.211
150011 -19.022753 -56.788712 05-03-12 23:33:26 522235.0549 7896641.613
150011 -19.022787 -56.788704 05-03-12 23:37:27 522235.8922 7896637.85
150011 -19.022743 -56.788662 05-03-12 23:41:32 522240.318 7896642.713
150011 -19.022758 -56.788662 05-03-12 23:45:37 522240.316 7896641.053
150011 -19.02272 -56.788654 05-03-12 23:49:43 522241.1629 7896645.257
150011 -19.022659 -56.788616 05-03-12 23:54:03 522245.17 7896652.002
150011 -19.022654 -56.78857 05-03-12 23:58:06 522250.0116 7896652.549
150011 -19.022644 -56.788574 05-04-12 0:02:05 522249.592 7896653.656
150011 -19.022692 -56.788609 05-04-12 0:06:07 522245.9023 7896648.349
150011 -19.022131 -56.787811 05-04-12 0:10:07 522329.9557 7896710.322
150011 -19.022484 -56.788319 05-04-12 0:14:07 522276.4485 7896671.328
150011 -19.022385 -56.787346 05-04-12 0:18:07 522378.8567 7896682.158
150011 -19.022245 -56.786232 05-04-12 0:22:12 522496.1089 7896697.507
150011 -19.022718 -56.785175 05-04-12 0:26:14 522607.2799 7896645.034
150011 -19.022738 -56.784168 05-04-12 0:30:17 522713.25 7896642.692
150011 -19.022549 -56.78368 05-04-12 0:34:17 522764.631 7896663.541
150011 -19.022604 -56.783772 05-04-12 0:38:19 522754.9418 7896657.467
150011 -19.022438 -56.783775 05-04-12 0:42:18 522754.6486 7896675.835
150011 -19.022184 -56.783363 05-04-12 0:46:16 522798.0407 7896703.887
150011 -19.022087 -56.783405 05-04-12 0:50:14 522793.634 7896714.625
150011 -19.022282 -56.783562 05-04-12 0:54:16 522777.0852 7896693.069
150011 -19.022493 -56.783611 05-04-12 0:58:19 522771.8999 7896669.728
150011 -19.022478 -56.783588 05-04-12 1:02:21 522774.3224 7896671.385
150011 -19.022364 -56.783466 05-04-12 1:06:25 522787.1768 7896683.983
150011 -19.024092 -56.785641 05-04-12 1:10:25 522558.0544 7896493.063
150011 -19.021824 -56.783291 05-04-12 1:14:28 522805.6668 7896743.711
150011 -19.02174 -56.782848 05-04-12 1:18:32 522852.2982 7896752.948
150011 -19.021324 -56.781841 05-04-12 1:22:31 522958.3288 7896798.847
150011 -19.020573 -56.781929 05-04-12 1:26:34 522949.171 7896881.955
150011 -19.01936 -56.780994 05-04-12 1:30:33 523047.7353 7897016.05
150011 -19.01878 -56.780891 05-04-12 1:34:32 523058.6548 7897080.212
150011 -19.017864 -56.781513 05-04-12 1:38:30 522993.3223 7897181.648
150011 -19.01792 -56.781487 05-04-12 1:42:28 522996.0508 7897175.448
150011 -19.017801 -56.781452 05-04-12 1:46:26 522999.7506 7897188.611
150011 -19.017326 -56.781582 05-04-12 1:50:23 522986.1347 7897241.186
150011 -19.017166 -56.781586 05-04-12 1:54:20 522985.7358 7897258.89
150011 -19.016384 -56.781807 05-04-12 1:58:20 522962.5852 7897345.446
150011 -19.015762 -56.782421 05-04-12 2:02:17 522898.0529 7897414.35
150011 -19.016098 -56.782391 05-04-12 2:06:17 522901.1641 7897377.168
150011 -19.015842 -56.78215 05-04-12 2:10:13 522926.5621 7897405.463
150011 -19.016441 -56.782085 05-04-12 2:14:08 522933.3206 7897339.176
150011 -19.016514 -56.782135 05-04-12 2:18:04 522928.0486 7897331.105
150011 -19.016134 -56.782444 05-04-12 2:22:01 522895.5814 7897373.192
150011 -19.016369 -56.782879 05-04-12 2:25:57 522849.7697 7897347.246
150011 -19.016323 -56.782742 05-04-12 2:29:53 522864.1939 7897352.318
150011 -19.016411 -56.782887 05-04-12 2:33:52 522848.9221 7897342.6
150011 -19.016451 -56.783173 05-04-12 2:37:51 522818.8179 7897338.211
150011 -19.016008 -56.783741 05-04-12 2:41:50 522759.1018 7897387.302
150011 -19.016064 -56.783939 05-04-12 2:45:46 522738.2566 7897381.131
150011 -19.016331 -56.783512 05-04-12 2:49:41 522783.1579 7897351.533
150011 -19.016857 -56.783707 05-04-12 2:53:37 522762.5644 7897293.357
150011 -19.016741 -56.78355 05-04-12 2:57:36 522779.1029 7897306.172
150011 -19.016737 -56.783554 05-04-12 3:02:35 522778.6825 7897306.615
150011 -19.016308 -56.783371 05-04-12 3:07:43 522797.9999 7897354.059
150011 -19.016537 -56.783539 05-04-12 3:11:55 522780.2883 7897328.743
150011 -19.016642 -56.78331 05-04-12 3:16:09 522804.374 7897317.095
150011 -19.016418 -56.782906 05-04-12 3:20:08 522846.9216 7897341.828
150011 -19.015888 -56.782413 05-04-12 3:24:23 522898.8775 7897400.407
150011 -19.01597 -56.782349 05-04-12 3:29:03 522905.6017 7897391.326
150011 -19.01605 -56.782299 05-04-12 3:35:26 522910.8528 7897382.467
150011 -19.015991 -56.782314 05-04-12 3:39:27 522909.2822 7897388.998
150011 -19.015993 -56.782269 05-04-12 3:43:28 522914.0178 7897388.77
150011 -19.015633 -56.782619 05-04-12 3:47:25 522877.2329 7897428.649
150011 -19.017382 -56.782589 05-04-12 3:51:23 522880.1508 7897235.121
150011 -19.017105 -56.782959 05-04-12 3:55:27 522841.25 7897265.819
150011 -19.017166 -56.782902 05-04-12 3:59:23 522847.2403 7897259.062
150011 -19.017757 -56.782963 05-04-12 4:03:20 522840.74 7897193.676
150011 -19.020302 -56.783062 05-04-12 4:07:19 522829.9738 7896912.089
150011 -19.021835 -56.783215 05-04-12 4:11:21 522813.6633 7896742.484
150011 -19.022068 -56.783669 05-04-12 4:15:22 522765.8541 7896716.762
150011 -19.022461 -56.783726 05-04-12 4:19:23 522759.8021 7896673.284
150011 -19.022623 -56.784023 05-04-12 4:23:23 522728.5249 7896655.397
150011 -19.022772 -56.783993 05-04-12 4:27:22 522731.6617 7896638.907
150011 -19.022793 -56.784801 05-04-12 4:31:23 522646.628 7896636.688
150011 -19.022736 -56.784641 05-04-12 4:35:25 522663.4736 7896642.974
150011 -19.022795 -56.784668 05-04-12 4:39:28 522660.6242 7896636.449
150011 -19.022915 -56.784603 05-04-12 4:43:30 522667.4483 7896623.163
150011 -19.022612 -56.785408 05-04-12 4:47:32 522582.7742 7896656.793
150011 -19.022579 -56.785728 05-04-12 4:51:38 522549.103 7896660.486
150011 -19.022079 -56.786598 05-04-12 4:55:41 522457.6146 7896715.921
150011 -19.022623 -56.78661 05-04-12 4:59:49 522456.2787 7896655.73
150011 -19.022703 -56.786991 05-04-12 5:03:53 522416.173 7896646.927
150011 -19.022717 -56.786892 05-04-12 5:08:01 522426.5895 7896645.365
150011 -19.022383 -56.786823 05-04-12 5:12:04 522433.8956 7896682.313
150011 -19.023092 -56.787888 05-04-12 5:16:08 522321.7242 7896603.999
150011 -19.023319 -56.789501 05-04-12 5:20:14 522151.9485 7896579.085
150011 -19.024267 -56.790684 05-04-12 5:24:20 522027.3297 7896474.339
150011 -19.024879 -56.790726 05-04-12 5:28:54 522022.8292 7896406.627
150011 -19.024891 -56.790607 05-04-12 5:33:50 522035.3506 7896405.285
150011 -19.024681 -56.790733 05-04-12 5:37:47 522022.1186 7896428.537
150011 -19.025106 -56.790722 05-04-12 5:41:44 522023.2202 7896381.51
150011 -19.025146 -56.790642 05-04-12 5:45:42 522031.6337 7896377.074
150011 -19.025192 -56.790436 05-04-12 5:49:39 522053.306 7896371.958
150011 -19.025269 -56.790581 05-04-12 5:53:35 522038.0368 7896363.456
150011 -19.025253 -56.790718 05-04-12 5:57:31 522023.6218 7896365.244
150011 -19.025192 -56.790852 05-04-12 6:01:26 522009.5284 7896372.01
150011 -19.025364 -56.791012 05-04-12 6:05:22 521992.6682 7896352.999
150011 -19.025316 -56.790745 05-04-12 6:09:19 522020.7722 7896358.276
150011 -19.025398 -56.790432 05-04-12 6:13:14 522053.6998 7896349.164
150011 -19.02507 -56.790359 05-04-12 6:17:13 522061.4252 7896385.447
150011 -19.025148 -56.790199 05-04-12 6:21:13 522078.2524 7896376.797
150011 -19.025112 -56.790104 05-04-12 6:25:13 522088.2545 7896380.768
150011 -19.024586 -56.789574 05-04-12 6:29:10 522144.0985 7896438.903
150011 -19.023581 -56.788754 05-04-12 6:33:11 522230.5248 7896550.001
150011 -19.023245 -56.788906 05-04-12 6:37:11 522214.5737 7896587.198
150011 -19.023558 -56.788544 05-04-12 6:41:11 522252.6274 7896552.519
150011 -19.023466 -56.788502 05-04-12 6:45:09 522257.0595 7896562.694
150011 -19.023575 -56.788681 05-04-12 6:49:09 522238.2078 7896550.656
150011 -19.023659 -56.788689 05-04-12 6:53:11 522237.3548 7896541.362
150011 -19.023533 -56.788479 05-04-12 6:57:14 522259.471 7896555.277
150011 -19.023571 -56.7887 05-04-12 7:01:17 522236.2089 7896551.101
150011 -19.023508 -56.788502 05-04-12 7:05:22 522257.0539 7896558.047
150011 -19.023169 -56.788536 05-04-12 7:09:25 522253.521 7896595.561
150011 -19.022795 -56.787872 05-04-12 7:13:29 522323.4476 7896636.859
150011 -19.023478 -56.787861 05-04-12 7:17:36 522324.514 7896561.285
150011 -19.023304 -56.78809 05-04-12 7:21:42 522300.4382 7896580.567
150011 -19.022358 -56.787846 05-04-12 7:25:58 522326.2421 7896685.209
150011 -19.02257 -56.787682 05-04-12 7:30:11 522343.4725 7896661.731
150011 -19.022682 -56.787842 05-04-12 7:34:16 522326.6198 7896649.359
150011 -19.02282 -56.787941 05-04-12 7:40:14 522316.183 7896634.102
150011 -19.022554 -56.787796 05-04-12 7:52:05 522331.4777 7896663.516
150011 -19.022705 -56.787811 05-04-12 8:07:36 522329.879 7896646.81
150011 -19.023476 -56.787907 05-04-12 8:19:41 522319.6734 7896561.512
150011 -19.022552 -56.787727 05-04-12 8:29:39 522338.7393 7896663.728
150011 -19.022558 -56.787769 05-04-12 8:38:13 522334.3186 7896663.07
150011 -19.022701 -56.7878 05-04-12 8:42:18 522331.0372 7896647.251
150011 -19.022514 -56.787842 05-04-12 8:46:26 522326.6422 7896667.948
150011 -19.022593 -56.787758 05-04-12 8:50:34 522335.4715 7896659.196
150011 -19.022341 -56.787415 05-04-12 8:54:42 522371.6013 7896687.036
150011 -19.022585 -56.78764 05-04-12 8:58:48 522347.8905 7896660.066
150011 -19.022644 -56.787807 05-04-12 9:02:54 522330.3081 7896653.559
150011 -19.022608 -56.787609 05-04-12 9:07:07 522351.1497 7896657.517
150011 -19.022787 -56.788094 05-04-12 9:11:14 522300.0863 7896637.773
150011 -19.022669 -56.78791 05-04-12 9:15:22 522319.4655 7896650.806
150011 -19.022511 -56.78767 05-04-12 9:19:29 522344.7433 7896668.258
150011 -19.022705 -56.78791 05-04-12 9:24:06 522319.4607 7896646.822
150011 -19.022717 -56.787907 05-04-12 9:28:25 522319.7748 7896645.494
150011 -19.022566 -56.787777 05-04-12 9:32:29 522333.4756 7896662.186
150011 -19.022673 -56.787834 05-04-12 9:36:32 522327.4629 7896650.353
150011 -19.022745 -56.787865 05-04-12 9:40:37 522324.1909 7896642.391
150011 -19.022619 -56.787811 05-04-12 9:44:40 522329.8905 7896656.326
150011 -19.022657 -56.787792 05-04-12 9:48:44 522331.8849 7896652.118
150011 -19.022635 -56.787838 05-04-12 9:52:49 522327.047 7896654.559
150011 -19.022614 -56.787781 05-04-12 9:56:54 522333.0483 7896656.875
150011 -19.022655 -56.787827 05-04-12 10:01:02 522328.2019 7896652.344
150011 -19.022648 -56.787769 05-04-12 10:05:08 522334.3066 7896653.111
150011 -19.022673 -56.787804 05-04-12 10:09:17 522330.62 7896650.35
150011 -19.022736 -56.787762 05-04-12 10:13:24 522335.0315 7896643.373
150011 -19.022676 -56.787807 05-04-12 10:17:31 522330.3039 7896650.018
150011 -19.022676 -56.787807 05-04-12 10:21:44 522330.3039 7896650.018
150011 -19.022652 -56.787834 05-04-12 10:25:51 522327.4657 7896652.677
150011 -19.022707 -56.788284 05-04-12 10:29:56 522280.1021 7896646.648
150011 -19.022669 -56.787827 05-04-12 10:34:05 522328.2001 7896650.795
150011 -19.022648 -56.787903 05-04-12 10:38:15 522320.2049 7896653.128
150011 -19.022644 -56.787933 05-04-12 10:42:25 522317.0484 7896653.575
150011 -19.022676 -56.787834 05-04-12 10:46:31 522327.4625 7896650.022
150011 -19.022575 -56.787899 05-04-12 10:50:40 522320.6356 7896661.205
150011 -19.022635 -56.787979 05-04-12 10:54:50 522312.2087 7896654.577
150011 -19.022604 -56.787952 05-04-12 10:59:01 522315.0542 7896658.003
150011 -19.022823 -56.787659 05-04-12 11:03:10 522345.8592 7896633.734
150011 -19.022856 -56.787525 05-04-12 11:07:21 522359.9564 7896630.065
150011 -19.022667 -56.787807 05-04-12 11:11:42 522330.3051 7896651.014
150011 -19.022606 -56.787746 05-04-12 11:15:53 522336.7326 7896657.756
150011 -19.022564 -56.787933 05-04-12 11:20:04 522317.059 7896662.427
150011 -19.022423 -56.787861 05-04-12 11:24:17 522324.6549 7896678.019
150011 -19.022539 -56.788033 05-04-12 11:28:41 522306.5388 7896665.206
150011 -19.022688 -56.787788 05-04-12 11:32:53 522332.3017 7896648.688
150011 -19.022661 -56.787796 05-04-12 11:37:35 522331.4635 7896651.676
150011 -19.022583 -56.787815 05-04-12 11:42:12 522329.4744 7896660.309
150011 -19.022642 -56.787846 05-04-12 11:46:24 522326.2042 7896653.785
150011 -19.022665 -56.787785 05-04-12 11:50:32 522332.6205 7896651.232
150011 -19.022631 -56.787815 05-04-12 11:54:43 522329.468 7896654.998
150011 -19.022816 -56.787937 05-04-12 11:58:55 522316.6045 7896634.544
150011 -19.022463 -56.787148 05-04-12 12:03:08 522399.683 7896673.502
150011 -19.022146 -56.786491 05-04-12 12:07:17 522468.8659 7896708.494
150011 -19.022087 -56.786526 05-04-12 12:11:30 522465.1906 7896715.027
150011 -19.022112 -56.786522 05-04-12 12:15:41 522465.6082 7896712.26
150011 -19.022142 -56.78664 05-04-12 12:20:00 522453.1862 7896708.956
150011 -19.02212 -56.786499 05-04-12 12:24:12 522468.0275 7896711.372
150011 -19.022327 -56.786316 05-04-12 12:28:27 522487.258 7896688.444
150011 -19.022158 -56.786606 05-04-12 12:33:32 522456.7621 7896707.181
150011 -19.022099 -56.786484 05-04-12 12:39:24 522469.6089 7896713.694
150011 -19.022099 -56.786484 05-04-12 12:45:27 522469.6089 7896713.694
150011 -19.021982 -56.786366 05-04-12 12:49:43 522482.0425 7896726.625
150011 -19.022116 -56.786434 05-04-12 12:54:09 522474.8684 7896711.806
150011 -19.022154 -56.786465 05-04-12 12:58:38 522471.601 7896707.606
150011 -19.02207 -56.786785 05-04-12 13:03:11 522437.9366 7896716.941
150011 -19.022163 -56.786499 05-04-12 13:08:14 522468.0217 7896706.614
150011 -19.021652 -56.787891 05-04-12 13:12:51 522321.6007 7896763.333
150011 -19.022116 -56.786461 05-04-12 13:19:30 522472.0271 7896711.81
150011 -19.022144 -56.786449 05-04-12 13:32:52 522473.2861 7896708.71
150011 -19.021778 -56.785229 05-04-12 13:51:13 522601.7242 7896749.051
150011 -19.021778 -56.785229 05-04-12 14:08:13 522601.7242 7896749.051
150011 -19.022594 -56.787323 05-04-12 14:14:08 522381.2492 7896659.03
150011 -19.022594 -56.787323 05-04-12 14:38:59 522381.2492 7896659.03
150011 -19.021698 -56.786282 05-04-12 14:44:18 522490.9206 7896758.038
150011 -19.021698 -56.786282 05-04-12 15:48:40 522490.9206 7896758.038
150011 -19.022154 -56.786415 05-04-12 15:54:35 522476.8628 7896707.599
150011 -19.022486 -56.787064 05-04-12 15:59:29 522408.5198 7896670.947
150011 -19.022337 -56.786503 05-04-12 16:11:36 522467.5774 7896687.362
150011 -19.022135 -56.786591 05-04-12 16:21:43 522458.3438 7896709.724
150011 -19.022339 -56.78614 05-04-12 16:25:56 522505.778 7896687.094
150011 -19.022785 -56.785141 05-04-12 16:30:12 522610.8488 7896637.617
150011 -19.022606 -56.784046 05-04-12 16:34:28 522726.1068 7896657.281
150011 -19.02236 -56.783581 05-04-12 16:38:42 522775.0751 7896684.441
150011 -19.02261 -56.78389 05-04-12 16:42:57 522742.5231 7896656.819
150011 -19.022589 -56.783844 05-04-12 16:47:11 522747.3668 7896659.136
150011 -19.02261 -56.783913 05-04-12 16:51:24 522740.1026 7896656.822
150011 -19.022612 -56.783886 05-04-12 16:55:39 522742.9437 7896656.597
150011 -19.022594 -56.783932 05-04-12 16:59:52 522738.1053 7896658.595
150011 -19.022608 -56.783924 05-04-12 17:04:03 522738.9453 7896657.044
150011 -19.022614 -56.783909 05-04-12 17:08:13 522740.523 7896656.379
150011 -19.022671 -56.783867 05-04-12 17:12:23 522744.9352 7896650.066
150011 -19.022655 -56.78392 05-04-12 17:16:37 522739.3599 7896651.843
150011 -19.02265 -56.783806 05-04-12 17:20:52 522751.3575 7896652.382
150011 -19.022606 -56.783905 05-04-12 17:25:08 522740.9451 7896657.263
150011 -19.022631 -56.783722 05-04-12 17:29:23 522760.1999 7896654.473
150011 -19.022612 -56.783657 05-04-12 17:34:05 522767.0428 7896656.567
150011 -19.022352 -56.783543 05-04-12 17:38:19 522779.0752 7896685.321
150011 -19.02256 -56.78368 05-04-12 17:42:32 522764.6295 7896662.324
150011 -19.022259 -56.783264 05-04-12 17:46:43 522808.4489 7896695.575
150011 -19.022568 -56.783573 05-04-12 17:50:55 522775.8887 7896661.425
150011 -19.022661 -56.783978 05-04-12 17:55:04 522733.2553 7896651.187
150011 -19.022678 -56.785488 05-04-12 17:59:15 522574.3463 7896649.501
150011 -19.022537 -56.785686 05-04-12 18:03:27 522553.5286 7896665.127
150011 -19.022438 -56.785675 05-04-12 18:07:39 522554.6996 7896676.08
150011 -19.022532 -56.785797 05-04-12 18:11:50 522541.848 7896665.695
150011 -19.022188 -56.786251 05-04-12 18:16:02 522494.117 7896703.816
150011 -19.021351 -56.786041 05-04-12 18:20:13 522516.3294 7896796.402
150011 -19.021246 -56.786034 05-04-12 18:24:23 522517.0802 7896808.02
150011 -19.021286 -56.786049 05-04-12 18:28:33 522515.4963 7896803.595
150011 -19.021303 -56.786205 05-04-12 18:32:44 522499.077 7896801.734
150011 -19.021301 -56.786049 05-04-12 18:36:54 522515.4943 7896801.936
150011 -19.021185 -56.78587 05-04-12 18:41:00 522534.3473 7896814.748
150011 -19.021358 -56.786144 05-04-12 18:45:08 522505.4891 7896795.641
150011 -19.021196 -56.78598 05-04-12 18:49:14 522522.7698 7896813.545
150011 -19.021126 -56.786125 05-04-12 18:53:22 522507.5198 7896821.309
150011 -19.021103 -56.786274 05-04-12 18:57:30 522491.8426 7896823.873
150011 -19.019867 -56.785706 05-04-12 19:02:05 522551.784 7896960.562
150011 -19.018873 -56.785183 05-04-12 19:06:09 522606.9578 7897070.48
150011 -19.01803 -56.78442 05-04-12 19:10:11 522687.3693 7897163.658
150011 -19.016884 -56.783718 05-04-12 19:14:15 522761.4031 7897290.371
150011 -19.01594 -56.782932 05-04-12 19:18:17 522844.2506 7897394.721
150011 -19.016033 -56.78093 05-04-12 19:22:19 523054.9292 7897384.169
150011 -19.014671 -56.782166 05-04-12 19:26:20 522925.0387 7897535.034
150011 -19.013256 -56.782658 05-04-12 19:30:20 522873.4535 7897691.666
150011 -19.012957 -56.78223 05-04-12 19:34:22 522918.5381 7897724.694
150011 -19.012758 -56.782688 05-04-12 19:38:24 522870.3644 7897746.773
150011 -19.012758 -56.782688 05-04-12 19:42:35 522870.3644 7897746.773
150011 -19.01281 -56.783875 05-04-12 19:46:40 522745.4345 7897741.173
150011 -19.013464 -56.783241 05-04-12 19:50:45 522812.069 7897668.727
150011 -19.013704 -56.783539 05-04-12 19:54:49 522780.6742 7897642.21
150011 -19.015072 -56.783028 05-04-12 19:58:53 522834.266 7897490.776
150011 -19.015879 -56.782574 05-04-12 20:02:52 522881.935 7897401.424
150011 -19.015976 -56.782444 05-04-12 20:06:53 522895.603 7897390.674
150011 -19.016079 -56.782539 05-04-12 20:10:53 522885.5911 7897379.29
150011 -19.016413 -56.782581 05-04-12 20:14:55 522881.1253 7897342.339
150011 -19.016186 -56.782482 05-04-12 20:18:54 522891.5751 7897367.443
150011 -19.016346 -56.783043 05-04-12 20:22:53 522832.5135 7897349.812
150011 -19.01685 -56.783665 05-04-12 20:26:55 522766.9855 7897294.126
150011 -19.016977 -56.783665 05-04-12 20:30:56 522766.9682 7897280.073
150011 -19.016937 -56.783661 05-04-12 20:34:55 522767.3946 7897284.499
150011 -19.016903 -56.783951 05-04-12 20:38:53 522736.8797 7897288.298
150011 -19.01696 -56.783665 05-04-12 20:42:54 522766.9705 7897281.954
150011 -19.017092 -56.783695 05-04-12 20:46:55 522763.7953 7897267.353
150011 -19.017244 -56.783924 05-04-12 20:50:52 522739.6748 7897250.564
150011 -19.017225 -56.783791 05-04-12 20:54:52 522753.6742 7897252.649
150011 -19.017143 -56.783836 05-04-12 20:58:54 522748.9496 7897261.728
150011 -19.017315 -56.783779 05-04-12 21:02:51 522754.9249 7897242.689
150011 -19.01726 -56.783875 05-04-12 21:06:53 522744.8293 7897248.787
150011 -19.017281 -56.783798 05-04-12 21:10:54 522752.9299 7897246.453
150011 -19.017124 -56.783772 05-04-12 21:14:52 522755.6875 7897263.822
150011 -19.016895 -56.783733 05-04-12 21:18:55 522759.823 7897289.155
150011 -19.016928 -56.783695 05-04-12 21:22:56 522763.8177 7897285.499
150011 -19.016586 -56.783924 05-04-12 21:26:54 522739.7642 7897323.371
150011 -19.016911 -56.782898 05-04-12 21:30:54 522847.6961 7897287.277
150011 -19.017099 -56.782917 05-04-12 21:34:55 522845.6709 7897266.477
150011 -19.017145 -56.782867 05-04-12 21:38:56 522850.9266 7897261.381
150011 -19.016775 -56.782806 05-04-12 21:42:56 522857.3968 7897302.313
150011 -19.01679 -56.782768 05-04-12 21:46:58 522861.3939 7897300.648
150011 -19.015879 -56.782406 05-04-12 21:51:00 522899.6154 7897401.402
150011 -19.015955 -56.782444 05-04-12 21:55:34 522895.6059 7897392.998
150011 -19.016014 -56.782349 05-04-12 21:59:36 522905.5957 7897386.457
150011 -19.015978 -56.782402 05-04-12 22:03:38 522900.0229 7897390.447
150011 -19.015961 -56.782349 05-04-12 22:07:39 522905.6029 7897392.322
150011 -19.015993 -56.782345 05-04-12 22:11:41 522906.0195 7897388.78
150011 -19.015995 -56.782375 05-04-12 22:15:44 522902.862 7897388.563
150011 -19.01643 -56.782082 05-04-12 22:19:43 522933.6378 7897340.393
150011 -19.015905 -56.782436 05-04-12 22:23:42 522896.4547 7897398.529
150011 -19.015572 -56.782455 05-04-12 22:27:44 522894.5007 7897435.378
150011 -19.016403 -56.782616 05-04-12 22:31:42 522877.4433 7897343.45
150011 -19.016685 -56.783443 05-04-12 22:35:44 522790.3712 7897312.354
150011 -19.016827 -56.783249 05-04-12 22:39:42 522810.7684 7897296.617
150011 -19.016678 -56.78347 05-04-12 22:43:40 522787.5307 7897313.132
150011 -19.016724 -56.783478 05-04-12 22:47:36 522786.6825 7897308.043
150011 -19.016821 -56.783421 05-04-12 22:51:33 522792.668 7897297.303
150011 -19.016268 -56.784256 05-04-12 22:55:30 522704.8677 7897358.6
150011 -19.016699 -56.78352 05-04-12 22:59:27 522782.2658 7897310.815
150011 -19.016937 -56.783409 05-04-12 23:04:00 522793.915 7897284.466
150011 -19.017458 -56.782768 05-04-12 23:07:58 522861.3025 7897226.735
150011 -19.017048 -56.783901 05-04-12 23:11:55 522742.1219 7897272.248
150011 -19.017471 -56.783993 05-04-12 23:15:52 522732.3824 7897225.455
150011 -19.017284 -56.784615 05-04-12 23:20:11 522666.9488 7897246.227
150011 -19.018309 -56.783222 05-04-12 23:24:30 522813.4077 7897132.632
150011 -19.018623 -56.783966 05-04-12 23:29:19 522735.0672 7897097.985
150011 -19.020893 -56.783905 05-04-12 23:34:58 522741.1781 7896846.804
150011 -19.021851 -56.782452 05-04-12 23:41:38 522893.9568 7896740.614
150011 -19.022303 -56.784077 05-04-12 23:47:45 522722.8856 7896690.812
150011 -19.022371 -56.78336 05-04-12 23:53:29 522798.3309 7896683.195
150011 -19.02257 -56.784168 05-04-12 23:59:12 522713.2728 7896661.281
150011 -19.022537 -56.783688 05-05-12 0:03:16 522763.7907 7896664.87
150011 -19.022299 -56.783871 05-05-12 0:07:23 522744.5649 7896691.228
150011 -19.022354 -56.782906 05-05-12 0:11:43 522846.1105 7896685.017
150011 -19.022322 -56.783531 05-05-12 0:15:59 522780.3421 7896688.639
150011 -19.022837 -56.784325 05-05-12 0:20:24 522696.7145 7896631.758
150011 -19.022697 -56.785305 05-05-12 0:24:45 522593.602 7896647.375
150011 -19.022785 -56.78558 05-05-12 0:31:07 522564.6502 7896637.673
150011 -19.022556 -56.785816 05-05-12 0:43:23 522539.8453 7896663.042
150011 -19.023426 -56.788151 05-05-12 0:57:07 522294.0026 7896567.075
150011 -19.025179 -56.788361 05-05-12 1:09:49 522271.6695 7896373.135
150011 -19.025675 -56.787228 05-05-12 1:26:28 522390.8339 7896318.109
150011 -19.025585 -56.785748 05-05-12 1:40:53 522546.5929 7896327.878
150011 -19.02537 -56.785156 05-05-12 1:44:55 522608.9207 7896351.592
150011 -19.024584 -56.78479 05-05-12 1:48:52 522647.543 7896438.514
150011 -19.024231 -56.784851 05-05-12 1:52:49 522641.1715 7896477.581
150011 -19.023474 -56.784477 05-05-12 1:56:50 522680.6322 7896561.294
150011 -19.023159 -56.784977 05-05-12 2:00:52 522628.0569 7896596.213
150011 -19.02253 -56.783714 05-05-12 2:04:54 522761.0555 7896665.648
150011 -19.022333 -56.783531 05-05-12 2:08:56 522780.3406 7896687.422
150011 -19.022537 -56.783722 05-05-12 2:13:00 522760.2127 7896664.874
150011 -19.02216 -56.783695 05-05-12 2:17:03 522763.1054 7896706.585
150011 -19.02177 -56.783325 05-05-12 2:21:05 522802.0961 7896749.69
150011 -19.021822 -56.783401 05-05-12 2:25:04 522794.091 7896743.947
150011 -19.022461 -56.783772 05-05-12 2:29:06 522754.9612 7896673.29
150011 -19.022543 -56.783817 05-05-12 2:33:08 522750.2144 7896664.223
150011 -19.0224 -56.783718 05-05-12 2:37:12 522760.6523 7896680.033
150011 -19.022169 -56.783676 05-05-12 2:41:15 522765.1037 7896705.587
150011 -19.022625 -56.783993 05-05-12 2:45:22 522731.6817 7896655.172
150011 -19.022833 -56.784969 05-05-12 2:49:24 522628.943 7896632.283
150011 -19.022774 -56.785809 05-05-12 2:54:20 522540.5526 7896638.92
150011 -19.022589 -56.785889 05-05-12 3:00:27 522532.1586 7896659.4
150011 -19.02264 -56.786942 05-05-12 3:08:10 522421.338 7896653.891
150011 -19.022808 -56.787426 05-05-12 3:12:18 522370.3812 7896635.364
150011 -19.0231 -56.788319 05-05-12 3:16:24 522276.3664 7896603.168
150011 -19.023222 -56.788311 05-05-12 3:20:30 522277.1921 7896589.668
150011 -19.023327 -56.788689 05-05-12 3:24:33 522237.3989 7896578.098
150011 -19.02334 -56.788719 05-05-12 3:28:38 522234.2401 7896576.663
150011 -19.023315 -56.788593 05-05-12 3:32:42 522247.5032 7896579.413
150011 -19.023287 -56.788204 05-05-12 3:36:52 522288.4436 7896582.462
150011 -19.02318 -56.788536 05-05-12 3:41:10 522253.5196 7896594.344
150011 -19.023205 -56.788418 05-05-12 3:45:35 522265.9341 7896591.562
150011 -19.023169 -56.788559 05-05-12 3:50:21 522251.1006 7896595.564
150011 -19.023277 -56.788342 05-05-12 3:54:24 522273.9224 7896583.586
150011 -19.023148 -56.788551 05-05-12 3:58:28 522251.9453 7896597.886
150011 -19.023109 -56.788712 05-05-12 4:02:30 522235.0075 7896602.222
150011 -19.023052 -56.788639 05-05-12 4:06:37 522242.6973 7896608.52
150011 -19.023211 -56.788441 05-05-12 4:10:48 522263.5129 7896590.901
150011 -19.023169 -56.7883 05-05-12 4:14:52 522278.3567 7896595.531
150011 -19.023193 -56.788437 05-05-12 4:18:59 522263.9362 7896592.893
150011 -19.023096 -56.788593 05-05-12 4:23:06 522247.5323 7896603.645
150011 -19.023008 -56.78857 05-05-12 4:27:17 522249.9645 7896613.379
150011 -19.023008 -56.78857 05-05-12 4:50:27 522249.9645 7896613.379
150011 -19.02352 -56.788406 05-05-12 4:56:59 522267.155 7896556.707
150011 -19.022917 -56.788975 05-05-12 5:01:29 522207.356 7896623.5
150011 -19.022917 -56.788975 05-05-12 5:19:10 522207.356 7896623.5
150011 -19.023291 -56.788429 05-05-12 5:45:43 522264.765 7896582.048
150011 -19.021488 -56.789532 05-05-12 6:19:54 522148.9288 7896781.687
150011 -19.022955 -56.786194 05-05-12 6:48:53 522500.0123 7896618.941
150011 -19.022694 -56.783924 05-05-12 7:13:36 522738.9336 7896647.529
150011 -19.022936 -56.784874 05-05-12 7:33:57 522638.9264 7896620.874
150011 -19.022778 -56.785034 05-05-12 7:51:44 522622.1101 7896638.377
150011 -19.022692 -56.784962 05-05-12 7:55:49 522629.6987 7896647.884
150011 -19.022291 -56.784554 05-05-12 7:59:50 522672.6895 7896692.201
150011 -19.022053 -56.784389 05-05-12 8:03:55 522690.0858 7896718.515
150011 -19.022776 -56.785007 05-05-12 8:08:00 522624.9517 7896638.595
150011 -19.022326 -56.784763 05-05-12 8:12:06 522650.6903 7896688.356
150011 -19.022564 -56.78484 05-05-12 8:16:13 522642.5549 7896662.031
150011 -19.02264 -56.783867 05-05-12 8:20:52 522744.9394 7896653.496
150011 -19.022324 -56.783619 05-05-12 8:25:37 522771.081 7896688.429
150011 -19.022738 -56.784126 05-05-12 8:31:59 522717.6699 7896642.686
150011 -19.022776 -56.784111 05-05-12 8:38:47 522719.2433 7896638.48
150011 -19.022684 -56.784065 05-05-12 8:42:53 522724.0967 7896648.653
150011 -19.022522 -56.783669 05-05-12 8:47:04 522765.7923 7896666.527
150011 -19.022535 -56.783749 05-05-12 8:51:11 522757.3716 7896665.099
150011 -19.022427 -56.783672 05-05-12 8:55:20 522765.4895 7896677.039
150011 -19.022482 -56.783962 05-05-12 8:59:35 522734.9635 7896670.991
150011 -19.022402 -56.783527 05-05-12 9:06:06 522780.7522 7896679.787
150011 -19.022635 -56.784012 05-05-12 9:18:25 522729.6808 7896654.068
150011 -19.02273 -56.784248 05-05-12 9:22:33 522704.8322 7896643.587
150011 -19.022907 -56.78376 05-05-12 9:26:52 522756.1634 7896623.939
150011 -19.022629 -56.783798 05-05-12 9:34:46 522752.2022 7896654.704
150011 -19.022652 -56.783825 05-05-12 9:38:58 522749.3577 7896652.163
150011 -19.022316 -56.783447 05-05-12 9:43:09 522789.1828 7896689.292
150011 -19.022268 -56.783848 05-05-12 9:47:24 522746.9895 7896694.655
150011 -19.022354 -56.783516 05-05-12 9:51:34 522781.9163 7896685.096
150011 -19.02219 -56.783833 05-05-12 9:55:48 522748.5787 7896703.284
150011 -19.02227 -56.783634 05-05-12 10:00:08 522769.5099 7896694.406
150011 -19.022326 -56.783657 05-05-12 10:04:23 522767.0818 7896688.213
150011 -19.022409 -56.783749 05-05-12 10:08:55 522757.3887 7896679.041
150011 -19.0224 -56.783241 05-05-12 10:13:09 522810.8501 7896679.971
150011 -19.022585 -56.78389 05-05-12 10:17:23 522742.5265 7896659.585
150011 -19.022598 -56.78389 05-05-12 10:21:36 522742.5247 7896658.146
150011 -19.022743 -56.783989 05-05-12 10:25:50 522732.0866 7896642.115
150011 -19.022532 -56.784206 05-05-12 10:30:04 522709.279 7896665.49
150011 -19.02244 -56.783897 05-05-12 10:34:18 522741.8095 7896675.63
150011 -19.022385 -56.784161 05-05-12 10:38:49 522714.0346 7896681.75
150011 -19.0222 -56.784168 05-05-12 10:43:06 522713.3231 7896702.221
150011 -19.022741 -56.783539 05-05-12 10:47:29 522779.4431 7896642.278
150011 -19.022614 -56.783714 05-05-12 10:52:04 522761.0441 7896656.353
150011 -19.022572 -56.783665 05-05-12 10:57:21 522766.2064 7896660.994
150011 -19.022619 -56.783695 05-05-12 11:01:34 522763.0429 7896655.798
150011 -19.022602 -56.783588 05-05-12 11:05:49 522774.3055 7896657.665
150011 -19.022673 -56.783661 05-05-12 11:10:00 522766.6136 7896649.818
150011 -19.022572 -56.783806 05-05-12 11:14:18 522751.3681 7896661.012
150011 -19.022589 -56.783733 05-05-12 11:18:31 522759.048 7896659.122
150011 -19.022549 -56.78371 05-05-12 11:22:47 522761.4739 7896663.545
150011 -19.022642 -56.783787 05-05-12 11:27:04 522753.358 7896653.265
150011 -19.022879 -56.784161 05-05-12 11:31:32 522713.9675 7896627.089
150011 -19.022018 -56.783184 05-05-12 11:35:52 522816.9007 7896722.231
150011 -19.02273 -56.783817 05-05-12 11:44:09 522750.189 7896643.531
150011 -19.022104 -56.783783 05-05-12 12:02:20 522753.8522 7896712.793
150011 -19.022623 -56.783665 05-05-12 12:06:37 522766.1995 7896655.351
150011 -19.022501 -56.783695 05-05-12 12:10:59 522763.059 7896668.854
150011 -19.022465 -56.783806 05-05-12 12:15:15 522751.3826 7896672.852
150011 -19.022602 -56.78381 05-05-12 12:22:42 522750.9431 7896657.694
150011 -19.022602 -56.78381 05-05-12 12:41:42 522750.9431 7896657.694
150011 -19.02282 -56.784065 05-05-12 12:46:07 522724.0782 7896633.605
150011 -19.022654 -56.783981 05-05-12 12:59:24 522732.9406 7896651.962
150011 -19.02269 -56.783875 05-05-12 13:04:22 522744.0907 7896647.965
150011 -19.02265 -56.783913 05-05-12 13:13:01 522740.0972 7896652.396
150011 -19.022684 -56.78389 05-05-12 13:17:14 522742.513 7896648.631
150011 -19.022673 -56.783962 05-05-12 13:21:31 522734.9375 7896649.857
150011 -19.022633 -56.783936 05-05-12 13:25:48 522737.6791 7896654.28
150011 -19.022802 -56.783852 05-05-12 13:30:36 522746.4959 7896635.569
150011 -19.022915 -56.783829 05-05-12 13:35:42 522748.901 7896623.063
150011 -19.022915 -56.783829 05-05-12 17:36:17 522748.901 7896623.063
150011 -19.022757 -56.783737 05-05-12 17:42:51 522758.6042 7896640.534
150011 -19.022514 -56.783749 05-05-12 17:47:04 522757.3744 7896667.423
150011 -19.022581 -56.783726 05-05-12 17:51:17 522759.7858 7896660.006
150011 -19.022802 -56.78331 05-05-12 17:55:31 522803.5339 7896635.499
150011 -19.022413 -56.783443 05-05-12 17:59:48 522789.5905 7896678.559
150011 -19.021732 -56.783062 05-05-12 18:04:01 522829.7786 7896753.861
150011 -19.021872 -56.78334 05-05-12 18:08:13 522800.5037 7896738.406
150011 -19.021849 -56.783405 05-05-12 18:12:26 522793.6664 7896740.96
150011 -19.022387 -56.783756 05-05-12 18:16:40 522756.6551 7896681.476
150011 -19.022667 -56.783924 05-05-12 18:20:50 522738.9373 7896650.516
150011 -19.022079 -56.783401 05-05-12 18:25:00 522794.056 7896715.51
150011 -19.021484 -56.783031 05-05-12 18:29:10 522833.0748 7896781.298
150011 -19.021173 -56.782604 05-05-12 18:33:19 522878.0535 7896815.654
150011 -19.021509 -56.782444 05-05-12 18:37:31 522894.8455 7896778.455
150011 -19.021242 -56.783756 05-05-12 18:41:39 522756.8109 7896808.169
150011 -19.022799 -56.784683 05-05-12 18:45:49 522659.0451 7896636.009
150011 -19.022482 -56.787258 05-05-12 18:50:00 522388.1045 7896671.414
150011 -19.022671 -56.787857 05-05-12 18:54:06 522325.0427 7896650.578
150011 -19.023212 -56.788437 05-05-12 18:58:18 522263.9337 7896590.79
150011 -19.023258 -56.789143 05-05-12 19:02:29 522189.6311 7896585.79
150011 -19.023392 -56.788925 05-05-12 19:06:42 522212.5547 7896570.935
150011 -19.023233 -56.789883 05-05-12 19:10:53 522111.7598 7896588.649
150011 -19.022884 -56.789707 05-05-12 19:15:02 522130.3276 7896627.243
150011 -19.02284 -56.788979 05-05-12 19:19:13 522206.9452 7896632.02
150011 -19.022724 -56.788662 05-05-12 19:23:24 522240.3205 7896644.815
150011 -19.022537 -56.788406 05-05-12 19:27:30 522267.2859 7896665.474
150011 -19.023098 -56.789688 05-05-12 19:31:36 522132.2987 7896603.562
150011 -19.022825 -56.788925 05-05-12 19:35:46 522212.63 7896633.673
150011 -19.022898 -56.78883 05-05-12 19:39:51 522222.6177 7896625.584
150011 -19.022915 -56.789047 05-05-12 19:44:01 522199.7792 7896623.73
150011 -19.022938 -56.788906 05-05-12 19:48:13 522214.6145 7896621.167
150011 -19.022696 -56.788807 05-05-12 19:52:26 522225.065 7896647.932
150011 -19.022778 -56.789143 05-05-12 19:57:04 522189.6948 7896638.901
150011 -19.022755 -56.789051 05-05-12 20:01:39 522199.3795 7896641.434
150011 -19.02284 -56.789112 05-05-12 20:05:43 522192.9488 7896632.037
150011 -19.022963 -56.791199 05-05-12 20:09:46 521973.305 7896618.689
150011 -19.022713 -56.789021 05-05-12 20:13:53 522202.5422 7896646.078
150011 -19.023073 -56.790142 05-05-12 20:19:58 522084.5249 7896606.386
150011 -19.023432 -56.791153 05-05-12 20:29:52 521978.0842 7896566.789
150011 -19.023422 -56.791241 05-05-12 20:33:55 521968.8247 7896567.907
150011 -19.023478 -56.791275 05-05-12 20:38:02 521965.2394 7896561.715
150011 -19.023415 -56.791245 05-05-12 20:42:08 521968.4047 7896568.682
150011 -19.023468 -56.79163 05-05-12 20:46:14 521927.882 7896562.866
150011 -19.023249 -56.791637 05-05-12 20:50:20 521927.1741 7896587.099
150011 -19.023176 -56.791546 05-05-12 20:54:26 521936.7601 7896595.165
150011 -19.021976 -56.791088 05-05-12 20:58:33 521985.116 7896727.886
150011 -19.021833 -56.790386 05-05-12 21:04:24 522059.0109 7896743.621
150011 -19.021343 -56.787945 05-05-12 21:13:00 522315.9592 7896797.53
150011 -19.021397 -56.788105 05-05-12 21:17:10 522299.1141 7896791.576
150011 -19.021196 -56.787601 05-05-12 21:21:12 522352.1804 7896813.752
150011 -19.019901 -56.7855 05-05-12 21:25:14 522573.4584 7896956.773
150011 -19.01997 -56.786667 05-05-12 21:29:20 522450.6365 7896949.288
150011 -19.018276 -56.784782 05-05-12 21:33:31 522649.2394 7897136.485
150011 -19.017097 -56.783848 05-05-12 21:37:34 522747.693 7897266.819
150011 -19.016302 -56.782665 05-05-12 21:41:48 522872.3003 7897354.632
150011 -19.01594 -56.782341 05-05-12 21:46:18 522906.4477 7897394.644
150011 -19.015932 -56.782398 05-05-12 21:51:06 522900.4501 7897395.537
150011 -19.015938 -56.782398 05-05-12 21:56:39 522900.4493 7897394.873
150011 -19.015902 -56.782303 05-05-12 22:00:41 522910.4521 7897398.844
150011 -19.015902 -56.782341 05-05-12 22:04:46 522906.4529 7897398.849
150011 -19.016193 -56.782364 05-05-12 22:08:47 522903.9925 7897366.653
150011 -19.015841 -56.78257 05-05-12 22:12:51 522882.3612 7897405.628
150011 -19.014837 -56.782238 05-05-12 22:16:55 522917.4386 7897516.676
150011 -19.013908 -56.782295 05-05-12 22:20:59 522911.5671 7897619.476
150011 -19.016384 -56.782692 05-05-12 22:24:59 522869.4476 7897345.562
150011 -19.019091 -56.782959 05-05-12 22:28:59 522840.9787 7897046.071
150011 -19.021687 -56.78347 05-05-12 22:32:59 522786.8481 7896758.893
150011 -19.022358 -56.783737 05-05-12 22:37:02 522758.6585 7896684.682
150011 -19.022274 -56.78373 05-05-12 22:41:08 522759.4066 7896693.976
150011 -19.022694 -56.784107 05-05-12 22:45:12 522719.6754 7896647.552
150011 -19.022659 -56.783951 05-05-12 22:49:18 522736.097 7896651.405
150011 -19.022627 -56.784134 05-05-12 22:53:22 522716.8431 7896654.969
150011 -19.022644 -56.784046 05-05-12 22:57:27 522726.1016 7896653.077
150011 -19.022545 -56.78397 05-05-12 23:01:33 522734.113 7896664.021
150011 -19.02327 -56.783905 05-05-12 23:05:40 522740.8547 7896583.793
150011 -19.023331 -56.783604 05-05-12 23:09:47 522772.5224 7896577.004
150011 -19.023142 -56.783775 05-05-12 23:13:53 522754.5528 7896597.939
150011 -19.023287 -56.784027 05-05-12 23:17:58 522728.0137 7896581.927
150011 -19.023073 -56.783134 05-05-12 23:22:06 522822.0185 7896605.49
150011 -19.023165 -56.782955 05-05-12 23:26:12 522840.8431 7896595.287
150011 -19.023088 -56.783051 05-05-12 23:30:21 522830.751 7896603.82
150011 -19.023813 -56.782497 05-05-12 23:34:27 522888.9525 7896523.528
150011 -19.024397 -56.781296 05-05-12 23:38:35 523015.2599 7896458.752
150011 -19.024544 -56.781239 05-05-12 23:42:43 523021.2381 7896442.479
150011 -19.024332 -56.780842 05-05-12 23:46:51 523063.0457 7896465.884
150011 -19.025156 -56.780125 05-05-12 23:50:58 523138.3852 7896374.616
150011 -19.025814 -56.779915 05-05-12 23:55:33 523160.3934 7896301.781
150011 -19.027006 -56.779663 05-06-12 0:00:15 523186.747 7896169.855
150011 -19.028448 -56.778263 05-06-12 0:06:28 523333.8726 7896010.114
150011 -19.028141 -56.779881 05-06-12 0:13:54 523163.6488 7896044.297
150011 -19.026991 -56.783375 05-06-12 0:23:57 522796.1223 7896172
150011 -19.0247 -56.783813 05-06-12 0:34:28 522750.3418 7896425.553
150011 -19.023291 -56.78368 05-06-12 0:44:51 522764.53 7896581.44
150011 -19.023083 -56.78307 05-06-12 0:55:00 522828.7522 7896604.376
150011 -19.022518 -56.782665 05-06-12 1:03:56 522871.4501 7896666.839
150011 -19.022335 -56.782837 05-06-12 1:14:21 522853.3744 7896687.111
150011 -19.022675 -56.783272 05-06-12 1:23:48 522807.5502 7896649.546
150011 -19.02273 -56.783932 05-06-12 1:31:34 522738.0868 7896643.546
150011 -19.022535 -56.783859 05-06-12 1:35:41 522745.7956 7896665.113
150011 -19.022812 -56.784241 05-06-12 1:39:47 522705.5577 7896634.513
150011 -19.022772 -56.785164 05-06-12 1:43:53 522608.4302 7896639.058
150011 -19.022684 -56.785999 05-06-12 1:48:01 522520.5698 7896648.902
150011 -19.022388 -56.786114 05-06-12 1:52:09 522508.5075 7896681.669
150011 -19.021908 -56.786346 05-06-12 1:56:16 522484.1572 7896734.81
150011 -19.020689 -56.786423 05-06-12 2:00:26 522476.2179 7896869.701
150011 -19.019117 -56.7855 05-06-12 2:04:34 522573.5643 7897043.522
150011 -19.01853 -56.784836 05-06-12 2:08:43 522643.5221 7897108.387
150011 -19.018154 -56.783764 05-06-12 2:12:54 522756.3893 7897149.853
150011 -19.016756 -56.78281 05-06-12 2:17:00 522856.9784 7897304.416
150011 -19.015862 -56.782417 05-06-12 2:21:09 522898.4601 7897403.285
150011 -19.015949 -56.782368 05-06-12 2:25:35 522903.605 7897393.652
150011 -19.016205 -56.78244 05-06-12 2:30:13 522895.9926 7897365.335
150011 -19.01643 -56.782242 05-06-12 2:34:12 522916.7994 7897340.413
150011 -19.017666 -56.781944 05-06-12 2:38:11 522947.9914 7897203.613
150011 -19.019299 -56.781013 05-06-12 2:42:13 523045.7442 7897022.802
150011 -19.019825 -56.7812 05-06-12 2:46:16 523025.9922 7896964.625
150011 -19.019817 -56.781265 05-06-12 2:50:18 523019.1528 7896965.519
150011 -19.019808 -56.781006 05-06-12 2:54:21 523046.4107 7896966.481
150011 -19.020393 -56.781689 05-06-12 2:58:25 522974.4527 7896901.841
150011 -19.020809 -56.782143 05-06-12 3:02:25 522926.6178 7896855.87
150011 -19.021845 -56.783455 05-06-12 3:06:23 522788.4051 7896741.409
150011 -19.02253 -56.783688 05-06-12 3:10:27 522763.7917 7896665.644
150011 -19.023226 -56.784325 05-06-12 3:14:26 522696.6617 7896588.715
150011 -19.023516 -56.783638 05-06-12 3:18:26 522768.9192 7896556.538
150011 -19.023582 -56.783707 05-06-12 3:22:25 522761.649 7896549.244
150011 -19.023703 -56.783581 05-06-12 3:26:24 522774.8922 7896535.84
150011 -19.023741 -56.783623 05-06-12 3:30:22 522770.4671 7896531.64
150011 -19.023626 -56.783493 05-06-12 3:34:23 522784.1634 7896544.348
150011 -19.023569 -56.782932 05-06-12 3:38:21 522843.2084 7896550.582
150011 -19.023285 -56.783463 05-06-12 3:42:20 522787.3669 7896582.076
150011 -19.023716 -56.783588 05-06-12 3:46:19 522774.1538 7896534.402
150011 -19.023746 -56.783741 05-06-12 3:50:17 522758.0486 7896531.103
150011 -19.023445 -56.782761 05-06-12 3:54:16 522861.2206 7896564.281
150011 -19.023104 -56.782764 05-06-12 3:58:15 522860.9516 7896602.012
150011 -19.023983 -56.783737 05-06-12 4:02:13 522758.4373 7896504.878
150011 -19.023569 -56.783325 05-06-12 4:06:13 522801.8508 7896550.633
150011 -19.023582 -56.783451 05-06-12 4:10:12 522788.5893 7896549.211
150011 -19.023722 -56.783535 05-06-12 4:14:11 522779.7304 7896533.731
150011 -19.023836 -56.783619 05-06-12 4:18:10 522770.8751 7896521.128
150011 -19.024786 -56.784481 05-06-12 4:22:09 522680.0332 7896416.124
150011 -19.02352 -56.783329 05-06-12 4:26:12 522801.4365 7896556.056
150011 -19.023905 -56.783852 05-06-12 4:30:10 522746.3458 7896513.524
150011 -19.023659 -56.783577 05-06-12 4:34:09 522775.3191 7896540.708
150011 -19.023659 -56.783897 05-06-12 4:38:11 522741.6437 7896540.749
150011 -19.023603 -56.784077 05-06-12 4:42:13 522722.7089 7896546.969
150011 -19.023491 -56.783817 05-06-12 4:46:17 522750.0854 7896559.328
150011 -19.02338 -56.783844 05-06-12 4:50:23 522747.2592 7896571.613
150011 -19.023012 -56.782993 05-06-12 4:54:26 522836.8651 7896612.222
150011 -19.022518 -56.783619 05-06-12 4:58:30 522771.0546 7896666.963
150011 -19.02248 -56.784592 05-06-12 5:03:52 522668.6648 7896671.294
150011 -19.022352 -56.784687 05-06-12 5:10:56 522658.6847 7896685.469
150011 -19.022394 -56.784794 05-06-12 5:15:00 522647.4187 7896680.836
150011 -19.022997 -56.785084 05-06-12 5:19:03 522616.8186 7896614.152
150011 -19.022715 -56.785233 05-06-12 5:23:05 522601.1766 7896645.374
150011 -19.022873 -56.785648 05-06-12 5:27:09 522557.4822 7896627.945
150011 -19.022425 -56.785748 05-06-12 5:31:09 522547.0191 7896677.528
150011 -19.022694 -56.787029 05-06-12 5:35:11 522412.1752 7896647.927
150011 -19.023211 -56.787476 05-06-12 5:39:13 522365.0655 7896590.779
150011 -19.023907 -56.787792 05-06-12 5:43:16 522331.718 7896513.808
150011 -19.024284 -56.787754 05-06-12 5:47:15 522335.6665 7896472.088
150011 -19.024248 -56.788902 05-06-12 5:51:18 522214.8613 7896476.217
150011 -19.024944 -56.789795 05-06-12 5:55:18 522120.7942 7896399.318
150011 -19.025248 -56.790272 05-06-12 5:59:17 522070.5571 7896365.741
150011 -19.024754 -56.790081 05-06-12 6:03:16 522090.7222 7896420.377
150011 -19.025164 -56.790466 05-06-12 6:07:18 522050.1527 7896375.06
150011 -19.025089 -56.79047 05-06-12 6:11:18 522049.7416 7896383.359
150011 -19.025181 -56.790516 05-06-12 6:15:20 522044.8887 7896373.185
150011 -19.025652 -56.790836 05-06-12 6:19:19 522011.1516 7896321.11
150011 -19.02507 -56.790779 05-06-12 6:23:19 522017.2266 7896385.5
150011 -19.024427 -56.790665 05-06-12 6:27:21 522029.3081 7896456.633
150011 -19.024048 -56.790939 05-06-12 6:31:23 522000.5236 7896498.603
150011 -19.024014 -56.791012 05-06-12 6:35:27 521992.8458 7896502.374
150011 -19.024046 -56.790947 05-06-12 6:39:37 521999.6819 7896498.825
150011 -19.024031 -56.790775 05-06-12 6:43:43 522017.7844 7896500.464
150011 -19.023954 -56.790955 05-06-12 6:47:49 521998.8522 7896509.006
150011 -19.024101 -56.790714 05-06-12 6:51:53 522024.1945 7896492.71
150011 -19.02389 -56.790825 05-06-12 6:56:00 522012.5412 7896516.071
150011 -19.023935 -56.789753 05-06-12 7:00:08 522125.3476 7896510.957
150011 -19.023834 -56.789928 05-06-12 7:04:20 522106.9448 7896522.155
150011 -19.024277 -56.788929 05-06-12 7:08:29 522212.0161 7896473.012
150011 -19.023376 -56.788601 05-06-12 7:12:40 522246.6532 7896572.665
150011 -19.023285 -56.788506 05-06-12 7:16:45 522256.6627 7896582.722
150011 -19.023211 -56.788208 05-06-12 7:20:53 522288.0328 7896590.872
150011 -19.023355 -56.788017 05-06-12 7:25:30 522308.1137 7896574.914
150011 -19.023693 -56.787952 05-06-12 7:30:33 522314.9089 7896537.507
150011 -19.023582 -56.787922 05-06-12 7:34:33 522318.0807 7896549.785
150011 -19.023474 -56.787781 05-06-12 7:38:37 522332.9334 7896561.717
150011 -19.023512 -56.788288 05-06-12 7:42:37 522279.5738 7896557.577
150011 -19.023569 -56.787819 05-06-12 7:46:38 522328.9218 7896551.21
150011 -19.023548 -56.787823 05-06-12 7:50:41 522328.5036 7896553.534
150011 -19.023443 -56.787968 05-06-12 7:54:50 522313.2585 7896565.171
150011 -19.02354 -56.78788 05-06-12 7:58:53 522322.5062 7896554.427
150011 -19.023544 -56.787865 05-06-12 8:02:58 522324.0842 7896553.982
150011 -19.023516 -56.787678 05-06-12 8:07:04 522343.7671 7896557.057
150011 -19.023508 -56.787777 05-06-12 8:11:10 522333.3498 7896557.955
150011 -19.023512 -56.787773 05-06-12 8:15:15 522333.7702 7896557.511
150011 -19.02363 -56.787846 05-06-12 8:19:21 522326.0722 7896544.464
150011 -19.023464 -56.78746 05-06-12 8:23:23 522366.7154 7896562.783
150011 -19.023775 -56.787659 05-06-12 8:27:30 522345.7319 7896528.396
150011 -19.023525 -56.788025 05-06-12 8:31:35 522307.2491 7896556.105
150011 -19.023455 -56.787731 05-06-12 8:35:39 522338.1977 7896563.813
150011 -19.023756 -56.787796 05-06-12 8:39:45 522331.3172 7896530.516
150011 -19.023884 -56.787624 05-06-12 8:43:50 522349.4006 7896516.331
150011 -19.023407 -56.78783 05-06-12 8:47:56 522327.7858 7896569.137
150011 -19.023418 -56.787861 05-06-12 8:52:01 522324.522 7896567.924
150011 -19.023596 -56.787651 05-06-12 8:56:10 522346.5977 7896548.201
150011 -19.023167 -56.787895 05-06-12 9:00:17 522320.9775 7896595.701
150011 -19.023462 -56.7878 05-06-12 9:04:28 522330.9355 7896563.047
150011 -19.02342 -56.787827 05-06-12 9:08:38 522328.0998 7896567.698
150011 -19.023396 -56.787876 05-06-12 9:12:49 522322.9464 7896570.36
150011 -19.023481 -56.787888 05-06-12 9:17:01 522321.6722 7896560.956
150011 -19.023529 -56.787754 05-06-12 9:21:14 522335.7674 7896555.628
150011 -19.023518 -56.788006 05-06-12 9:25:27 522309.2495 7896556.877
150011 -19.023399 -56.787807 05-06-12 9:29:41 522330.2073 7896570.019
150011 -19.023329 -56.78756 05-06-12 9:33:52 522356.2099 7896577.733
150011 -19.023552 -56.787945 05-06-12 9:38:35 522315.6643 7896553.107
150011 -19.023453 -56.787868 05-06-12 9:43:40 522323.7807 7896564.052
150011 -19.02331 -56.787846 05-06-12 9:47:45 522326.115 7896579.872
150011 -19.023369 -56.787853 05-06-12 9:51:54 522325.3704 7896573.344
150011 -19.023247 -56.78783 05-06-12 9:56:04 522327.8072 7896586.841
150011 -19.023409 -56.787846 05-06-12 10:00:13 522326.1018 7896568.918
150011 -19.023626 -56.787872 05-06-12 10:04:24 522323.3367 7896544.91
150011 -19.023521 -56.787861 05-06-12 10:08:46 522324.5083 7896556.527
150011 -19.023453 -56.787876 05-06-12 10:12:56 522322.9388 7896564.053
150011 -19.023422 -56.787857 05-06-12 10:17:06 522324.9424 7896567.481
150011 -19.023577 -56.787811 05-06-12 10:21:18 522329.7626 7896550.324
150011 -19.023617 -56.788242 05-06-12 10:25:36 522284.4007 7896545.953
150011 -19.023283 -56.787659 05-06-12 10:32:01 522345.7977 7896582.836
150011 -19.022472 -56.787575 05-06-12 10:43:30 522354.7459 7896672.561
150011 -19.023077 -56.788475 05-06-12 10:55:41 522259.9527 7896605.733
150011 -19.023205 -56.788471 05-06-12 11:00:33 522260.3566 7896591.569
150011 -19.023233 -56.788452 05-06-12 11:10:13 522262.3523 7896588.469
150011 -19.023294 -56.788242 05-06-12 11:14:29 522284.4437 7896581.692
150011 -19.023323 -56.788525 05-06-12 11:18:40 522254.6581 7896578.519
150011 -19.02314 -56.788464 05-06-12 11:22:54 522261.1019 7896598.76
150011 -19.023371 -56.78838 05-06-12 11:27:10 522269.9109 7896573.19
150011 -19.023258 -56.788486 05-06-12 11:31:31 522258.771 7896585.707
150011 -19.023232 -56.788666 05-06-12 11:35:50 522239.832 7896588.606
150011 -19.023289 -56.788853 05-06-12 11:40:08 522220.1453 7896582.323
150011 -19.023111 -56.788624 05-06-12 11:44:21 522244.268 7896601.989
150011 -19.023129 -56.788681 05-06-12 11:49:52 522238.2672 7896600.005
150011 -19.02317 -56.788437 05-06-12 11:59:16 522263.9393 7896595.438
150011 -19.023346 -56.788536 05-06-12 12:15:32 522253.4975 7896575.976
150011 -19.02339 -56.788536 05-06-12 12:32:34 522253.4916 7896571.107
150011 -19.02339 -56.788536 05-06-12 12:53:10 522253.4916 7896571.107
150011 -19.023222 -56.788448 05-06-12 13:22:37 522262.7747 7896589.685
150011 -19.023228 -56.788498 05-06-12 13:26:54 522257.5122 7896589.028
150011 -19.023281 -56.788479 05-06-12 13:31:11 522259.5046 7896583.161
150011 -19.023239 -56.788452 05-06-12 13:35:27 522262.3515 7896587.805
150011 -19.023252 -56.788429 05-06-12 13:39:48 522264.7702 7896586.363
150011 -19.023233 -56.788563 05-06-12 13:44:02 522250.6712 7896588.483
150011 -19.023233 -56.788475 05-06-12 13:48:19 522259.9319 7896588.471
150011 -19.02327 -56.788364 05-06-12 13:52:38 522271.6082 7896584.363
150011 -19.023249 -56.788471 05-06-12 13:56:52 522260.3507 7896586.701
150011 -19.02323 -56.788429 05-06-12 14:01:13 522264.7732 7896588.798
150011 -19.0233 -56.788658 05-06-12 14:05:35 522240.6648 7896581.081
150011 -19.023254 -56.788357 05-06-12 14:10:05 522272.3469 7896586.133
150011 -19.023293 -56.788429 05-06-12 14:14:26 522264.7648 7896581.827
150011 -19.023212 -56.788368 05-06-12 14:18:47 522271.1949 7896590.782
150011 -19.023184 -56.788448 05-06-12 14:23:05 522262.7798 7896593.89
150011 -19.023193 -56.788334 05-06-12 14:27:23 522274.7755 7896592.88
150011 -19.023212 -56.788429 05-06-12 14:31:43 522264.7756 7896590.789
150011 -19.023333 -56.788464 05-06-12 14:36:03 522261.0762 7896577.405
150011 -19.023197 -56.788273 05-06-12 14:40:38 522281.1944 7896592.429
150011 -19.023148 -56.788567 05-06-12 14:45:11 522250.2615 7896597.888
150011 -19.023142 -56.788376 05-06-12 14:49:57 522270.3624 7896598.528
150011 -19.023178 -56.788467 05-06-12 14:55:04 522260.7811 7896594.556
150011 -19.023149 -56.788399 05-06-12 15:00:23 522267.941 7896597.756
150011 -19.023163 -56.788349 05-06-12 15:04:48 522273.201 7896596.201
150011 -19.023273 -56.788406 05-06-12 15:09:28 522267.1879 7896584.037
150011 -19.023037 -56.788403 05-06-12 15:15:15 522267.535 7896610.15
150011 -19.023256 -56.788364 05-06-12 15:22:25 522271.61 7896585.913
150011 -19.023256 -56.788364 05-06-12 15:34:28 522271.61 7896585.913
150011 -19.02335 -56.788605 05-06-12 15:39:01 522246.2357 7896575.542
150011 -19.023106 -56.788403 05-06-12 15:44:35 522267.5258 7896602.515
150011 -19.023094 -56.788223 05-06-12 15:48:57 522286.4699 7896603.82
150011 -19.023239 -56.788586 05-06-12 15:53:15 522248.2499 7896587.822
150011 -19.023125 -56.788254 05-06-12 15:57:35 522283.2034 7896600.394
150011 -19.023428 -56.788609 05-06-12 16:01:48 522245.8044 7896566.912
150011 -19.023197 -56.788452 05-06-12 16:06:00 522262.3571 7896592.452
150011 -19.023048 -56.788322 05-06-12 16:10:13 522276.0576 7896608.922
150011 -19.023634 -56.787762 05-06-12 16:14:27 522334.9115 7896544.011
150011 -19.023413 -56.788456 05-06-12 16:18:43 522261.9074 7896568.552
150011 -19.023424 -56.788651 05-06-12 16:22:59 522241.385 7896567.36
150011 -19.02335 -56.788475 05-06-12 16:27:12 522259.9163 7896575.526
150011 -19.023375 -56.788467 05-06-12 16:31:25 522260.7549 7896572.758
150011 -19.023495 -56.788425 05-06-12 16:36:12 522265.1588 7896559.475
150011 -19.023479 -56.788631 05-06-12 16:40:39 522243.4824 7896561.272
150011 -19.02338 -56.788605 05-06-12 16:45:09 522246.2317 7896572.223
150011 -19.023405 -56.78867 05-06-12 16:49:25 522239.388 7896569.465
150011 -19.023289 -56.788498 05-06-12 16:53:41 522257.504 7896582.278
150011 -19.023241 -56.788143 05-06-12 16:57:59 522294.8691 7896587.544
150011 -19.02313 -56.788658 05-06-12 17:03:23 522240.6875 7896599.891
150011 -19.02339 -56.787876 05-06-12 17:12:08 522322.9472 7896571.024
150011 -19.023182 -56.788799 05-06-12 17:24:37 522225.8423 7896594.156
150011 -19.023573 -56.788097 05-06-12 17:29:03 522299.6657 7896550.803
150011 -19.0233 -56.78875 05-06-12 17:39:29 522230.9831 7896581.093
150011 -19.024237 -56.789516 05-06-12 17:57:08 522150.2484 7896477.512
150011 -19.023994 -56.787632 05-06-12 18:16:30 522348.544 7896504.161
150011 -19.022427 -56.783051 05-06-12 18:33:31 522830.8413 7896676.959
150011 -19.022917 -56.780552 05-06-12 18:48:51 523093.7593 7896622.414
150011 -19.023441 -56.781799 05-06-12 18:53:11 522962.458 7896564.598
150011 -19.022484 -56.783104 05-06-12 19:01:39 522825.256 7896670.659
150011 -19.022594 -56.783249 05-06-12 19:06:24 522809.9817 7896658.506
150011 -19.022692 -56.7827 05-06-12 19:15:55 522867.743 7896647.591
150011 -19.022676 -56.782776 05-06-12 19:20:06 522859.7472 7896649.371
150011 -19.022488 -56.78194 05-06-12 19:24:18 522947.7505 7896670.064
150011 -19.022718 -56.782909 05-06-12 19:28:29 522845.7451 7896644.741
150011 -19.022217 -56.780903 05-06-12 19:32:42 523056.918 7896699.915
150011 -19.022654 -56.782799 05-06-12 19:36:54 522857.3298 7896651.809
150011 -19.02301 -56.783318 05-06-12 19:41:20 522802.6637 7896612.485
150011 -19.022917 -56.783199 05-06-12 19:45:41 522815.1994 7896622.76
150011 -19.022997 -56.783577 05-06-12 19:50:23 522775.4093 7896613.957
150011 -19.022814 -56.782928 05-06-12 19:56:36 522843.7325 7896634.122
150011 -19.022728 -56.782818 05-06-12 20:07:53 522855.3202 7896643.623
150011 -19.022728 -56.782818 05-06-12 20:32:10 522855.3202 7896643.623
150011 -19.022787 -56.783024 05-06-12 20:38:41 522833.6335 7896637.122
150011 -19.022207 -56.78376 05-06-12 20:58:39 522756.2586 7896701.393
150011 -19.022806 -56.784492 05-06-12 21:16:27 522679.1443 7896635.209
150011 -19.021667 -56.785416 05-06-12 21:20:35 522582.0599 7896761.357
150011 -19.021219 -56.785976 05-06-12 21:24:44 522523.1876 7896811
150011 -19.021229 -56.7859 05-06-12 21:28:52 522531.1843 7896809.883
150011 -19.021317 -56.785942 05-06-12 21:33:00 522526.7525 7896800.152
150011 -19.02132 -56.78595 05-06-12 21:37:08 522525.9102 7896799.821
150011 -19.021235 -56.786007 05-06-12 21:41:15 522519.9231 7896809.233
150011 -19.021391 -56.786407 05-06-12 21:45:52 522477.8073 7896792.023
150011 -19.02162 -56.786198 05-06-12 21:49:58 522499.771 7896766.658
150011 -19.021671 -56.786324 05-06-12 21:54:05 522486.5043 7896761.031
150011 -19.02166 -56.786308 05-06-12 21:58:12 522488.1896 7896762.246
150011 -19.02224 -56.78616 05-06-12 22:02:19 522503.6866 7896698.051
150011 -19.022804 -56.785336 05-06-12 22:06:26 522590.3252 7896635.539
150011 -19.022676 -56.784016 05-06-12 22:10:34 522729.2543 7896649.532
150011 -19.021952 -56.783485 05-06-12 22:14:41 522785.2334 7896729.573
150011 -19.021248 -56.782516 05-06-12 22:18:48 522887.3041 7896807.344
150011 -19.020342 -56.781582 05-06-12 22:22:55 522985.7202 7896907.47
150011 -19.018585 -56.781517 05-06-12 22:27:03 522992.8022 7897101.871
150011 -19.017138 -56.782425 05-06-12 22:31:10 522897.4435 7897262.098
150011 -19.01618 -56.782387 05-06-12 22:35:18 522901.5738 7897368.094
150011 -19.015408 -56.783386 05-06-12 22:39:22 522796.5439 7897453.645
150011 -19.015465 -56.783375 05-06-12 22:43:26 522797.6938 7897447.337
150011 -19.015469 -56.783653 05-06-12 22:47:29 522768.4364 7897446.93
150011 -19.013584 -56.783123 05-06-12 22:51:35 522824.4712 7897655.434
150011 -19.012627 -56.783016 05-06-12 22:55:41 522835.8627 7897761.311
150011 -19.012667 -56.782612 05-06-12 22:59:57 522878.3752 7897756.832
150011 -19.012943 -56.783234 05-06-12 23:04:08 522812.8767 7897726.374
150011 -19.014071 -56.783966 05-06-12 23:08:17 522735.686 7897601.657
150011 -19.01487 -56.784382 05-06-12 23:13:05 522691.7971 7897513.303
150011 -19.016357 -56.785217 05-06-12 23:18:21 522603.7198 7897348.876
150011 -19.017097 -56.786015 05-06-12 23:22:29 522519.6385 7897267.098
150011 -19.017643 -56.78569 05-06-12 23:26:35 522553.7678 7897206.642
150011 -19.018587 -56.786026 05-06-12 23:30:40 522518.2802 7897102.233
150011 -19.020212 -56.786724 05-06-12 23:34:39 522444.6054 7896922.518
150011 -19.020466 -56.787071 05-06-12 23:38:38 522408.0539 7896894.458
150011 -19.020052 -56.787247 05-06-12 23:42:37 522389.5875 7896940.289
150011 -19.020388 -56.78735 05-06-12 23:46:36 522378.703 7896903.124
150011 -19.020695 -56.787529 05-06-12 23:50:38 522359.8244 7896869.178
150011 -19.020605 -56.788143 05-06-12 23:54:37 522295.2207 7896879.214
150011 -19.020351 -56.789398 05-06-12 23:58:39 522163.1813 7896907.478
150011 -19.021458 -56.790245 05-07-12 0:02:45 522073.8988 7896785.096
150011 -19.021687 -56.790596 05-07-12 0:06:53 522036.9305 7896759.802
150011 -19.02215 -56.790401 05-07-12 0:11:00 522057.3906 7896708.547
150011 -19.022715 -56.790493 05-07-12 0:15:06 522047.6343 7896646.042
150011 -19.022079 -56.790367 05-07-12 0:19:12 522060.978 7896716.399
150011 -19.022415 -56.790718 05-07-12 0:23:14 522023.9957 7896679.265
150011 -19.022882 -56.790501 05-07-12 0:27:20 522046.7704 7896627.565
150011 -19.023113 -56.790237 05-07-12 0:31:24 522074.5222 7896601.972
150011 -19.023106 -56.790157 05-07-12 0:35:27 522082.942 7896602.736
150011 -19.023445 -56.789963 05-07-12 0:39:34 522103.313 7896565.202
150011 -19.023193 -56.789333 05-07-12 0:43:37 522169.6449 7896593.006
150011 -19.023609 -56.789593 05-07-12 0:47:43 522142.2284 7896547.009
150011 -19.023983 -56.789055 05-07-12 0:51:49 522198.7955 7896505.558
150011 -19.024096 -56.78965 05-07-12 0:55:54 522136.1655 7896493.13
150011 -19.024286 -56.789562 05-07-12 1:00:00 522145.4011 7896472.096
150011 -19.0245 -56.78931 05-07-12 1:04:07 522171.8919 7896448.385
150011 -19.024321 -56.789059 05-07-12 1:08:14 522198.3297 7896468.16
150011 -19.024998 -56.788967 05-07-12 1:12:23 522207.9214 7896393.239
150011 -19.025373 -56.788689 05-07-12 1:16:40 522237.1268 7896351.71
150011 -19.025923 -56.788792 05-07-12 1:20:45 522226.2145 7896290.867
150011 -19.025673 -56.788704 05-07-12 1:25:00 522235.5084 7896318.518
150011 -19.026114 -56.788532 05-07-12 1:29:07 522253.5499 7896269.7
150011 -19.025919 -56.788254 05-07-12 1:33:08 522282.831 7896291.241
150011 -19.02496 -56.788128 05-07-12 1:37:16 522296.2184 7896397.337
150011 -19.024504 -56.787945 05-07-12 1:41:22 522315.5372 7896447.77
150011 -19.024611 -56.788124 05-07-12 1:45:27 522296.6859 7896435.953
150011 -19.023899 -56.787933 05-07-12 1:49:35 522316.8808 7896514.711
150011 -19.023769 -56.787521 05-07-12 1:53:40 522360.2552 7896529.043
150011 -19.023766 -56.787521 05-07-12 1:57:56 522360.2556 7896529.375
150011 -19.023352 -56.787498 05-07-12 2:02:01 522362.7314 7896575.18
150011 -19.022408 -56.787903 05-07-12 2:06:08 522320.237 7896679.684
150011 -19.022299 -56.787945 05-07-12 2:10:11 522315.8316 7896691.75
150011 -19.022152 -56.788143 05-07-12 2:14:16 522295.0144 7896708.041
150011 -19.021511 -56.788921 05-07-12 2:18:19 522213.2255 7896779.065
150011 -19.021162 -56.78907 05-07-12 2:22:23 522197.5915 7896817.7
150011 -19.021107 -56.789028 05-07-12 2:26:25 522202.0188 7896823.78
150011 -19.021135 -56.789078 05-07-12 2:30:27 522196.7532 7896820.689
150011 -19.021055 -56.789124 05-07-12 2:34:26 522191.9229 7896829.546
150011 -19.02124 -56.789227 05-07-12 2:38:31 522181.059 7896809.089
150011 -19.021322 -56.789581 05-07-12 2:42:36 522143.7942 7896800.061
150011 -19.020933 -56.789993 05-07-12 2:46:40 522100.4879 7896843.155
150011 -19.020243 -56.790398 05-07-12 2:50:44 522057.9579 7896919.553
150011 -19.020048 -56.790977 05-07-12 2:54:42 521997.0509 7896941.202
150011 -19.020121 -56.791195 05-07-12 2:58:47 521974.0994 7896933.152
150011 -19.020029 -56.791595 05-07-12 3:03:53 521932.0164 7896943.382
150011 -19.019428 -56.79213 05-07-12 3:10:08 521875.7928 7897009.948
150011 -19.019535 -56.792122 05-07-12 3:14:14 521876.6207 7896998.108
150011 -19.019995 -56.792007 05-07-12 3:18:13 521888.6628 7896947.195
150011 -19.019892 -56.792007 05-07-12 3:22:35 521888.6763 7896958.592
150011 -19.020176 -56.791397 05-07-12 3:26:48 521952.8342 7896927.092
150011 -19.020155 -56.791328 05-07-12 3:30:49 521960.0983 7896929.407
150011 -19.020258 -56.791134 05-07-12 3:34:47 521980.5009 7896917.986
150011 -19.020477 -56.790764 05-07-12 3:38:49 522019.41 7896893.707
150011 -19.020466 -56.79076 05-07-12 3:42:50 522019.8324 7896894.924
150011 -19.020498 -56.790665 05-07-12 3:46:52 522029.8258 7896891.371
150011 -19.020758 -56.790222 05-07-12 3:50:54 522076.4117 7896862.547
150011 -19.021156 -56.789425 05-07-12 3:54:54 522160.2332 7896818.409
150011 -19.021496 -56.789482 05-07-12 3:58:56 522154.1896 7896780.795
150011 -19.021935 -56.789589 05-07-12 4:02:54 522142.8711 7896732.234
150011 -19.02216 -56.789421 05-07-12 4:06:52 522160.521 7896707.317
150011 -19.023186 -56.789898 05-07-12 4:11:01 522110.1875 7896593.852
150011 -19.023113 -56.789482 05-07-12 4:15:06 522153.9753 7896601.877
150011 -19.023832 -56.789467 05-07-12 4:19:09 522155.4586 7896522.318
150011 -19.024216 -56.788948 05-07-12 4:23:11 522210.0248 7896479.764
150011 -19.023783 -56.787762 05-07-12 4:27:15 522334.8916 7896527.524
150011 -19.023657 -56.787674 05-07-12 4:31:20 522344.1692 7896541.455
150011 -19.023512 -56.787243 05-07-12 4:35:23 522389.5451 7896557.444
150011 -19.023222 -56.786835 05-07-12 4:39:28 522432.5202 7896589.48
150011 -19.023006 -56.786808 05-07-12 4:43:31 522435.3905 7896613.377
150011 -19.022888 -56.786537 05-07-12 4:47:34 522463.9253 7896626.399
150011 -19.022896 -56.786968 05-07-12 4:51:39 522418.5675 7896625.569
150011 -19.023174 -56.786716 05-07-12 4:55:43 522445.0497 7896594.776
150011 -19.023022 -56.786633 05-07-12 4:59:50 522453.8047 7896611.584
150011 -19.023106 -56.786713 05-07-12 5:03:57 522445.3745 7896602.3
150011 -19.022991 -56.785275 05-07-12 5:08:02 522596.7194 7896614.84
150011 -19.023252 -56.784779 05-07-12 5:12:06 522648.8811 7896585.897
150011 -19.023397 -56.783932 05-07-12 5:16:07 522737.9961 7896569.744
150011 -19.023424 -56.783829 05-07-12 5:20:10 522748.8317 7896566.743
150011 -19.023455 -56.783813 05-07-12 5:24:15 522750.5113 7896563.311
150011 -19.023317 -56.784077 05-07-12 5:28:21 522722.7478 7896578.614
150011 -19.023378 -56.783829 05-07-12 5:32:28 522748.838 7896571.833
150011 -19.023432 -56.783813 05-07-12 5:36:33 522750.5144 7896565.856
150011 -19.02286 -56.783661 05-07-12 5:40:56 522766.5881 7896629.127
150011 -19.022877 -56.784523 05-07-12 5:45:01 522675.8723 7896627.357
150011 -19.022589 -56.785618 05-07-12 5:49:08 522560.6776 7896659.365
150011 -19.022564 -56.785511 05-07-12 5:53:32 522571.9413 7896662.117
150011 -19.022438 -56.785435 05-07-12 5:57:55 522579.9563 7896676.049
150011 -19.022749 -56.787735 05-07-12 6:02:09 522337.8711 7896641.932
150011 -19.022419 -56.787472 05-07-12 6:06:38 522365.5924 7896678.412
150011 -19.023088 -56.788528 05-07-12 6:11:20 522254.3737 7896604.522
150011 -19.023203 -56.788239 05-07-12 6:16:14 522284.7716 7896591.761
150011 -19.023174 -56.788338 05-07-12 6:22:08 522274.3571 7896594.982
150011 -19.02302 -56.788364 05-07-12 6:30:27 522271.6415 7896612.026
150011 -19.023117 -56.788471 05-07-12 6:39:26 522260.3683 7896601.306
150011 -19.023079 -56.788425 05-07-12 6:43:30 522265.2142 7896605.505
150011 -19.02371 -56.788456 05-07-12 6:47:39 522261.8679 7896535.69
150011 -19.023098 -56.788349 05-07-12 6:51:46 522273.2096 7896603.393
150011 -19.022861 -56.788239 05-07-12 6:56:00 522284.8172 7896629.603
150011 -19.023144 -56.788475 05-07-12 7:01:27 522259.9438 7896598.319
150011 -19.02301 -56.788376 05-07-12 7:08:46 522270.38 7896613.134
150011 -19.02313 -56.788559 05-07-12 7:12:52 522251.1058 7896599.879
150011 -19.023134 -56.788509 05-07-12 7:16:58 522256.3671 7896599.43
150011 -19.023277 -56.788197 05-07-12 7:21:03 522289.1816 7896583.568
150011 -19.023277 -56.788197 05-07-12 7:25:12 522289.1816 7896583.568
150011 -19.023563 -56.788235 05-07-12 7:29:24 522285.1445 7896551.927
150011 -19.023027 -56.788269 05-07-12 7:33:59 522281.638 7896611.239
150011 -19.023201 -56.788326 05-07-12 7:39:43 522275.6163 7896591.993
150011 -19.02354 -56.788776 05-07-12 7:45:58 522228.2151 7896554.54
150011 -19.023129 -56.788227 05-07-12 7:51:44 522286.0443 7896599.948
150011 -19.023296 -56.788559 05-07-12 7:57:33 522251.0837 7896581.511
150011 -19.023106 -56.788433 05-07-12 8:03:58 522264.3687 7896602.519
150011 -19.023172 -56.788429 05-07-12 8:08:05 522264.7809 7896595.215
150011 -19.023224 -56.788593 05-07-12 8:12:10 522247.5153 7896589.482
150011 -19.023561 -56.788967 05-07-12 8:16:16 522208.1123 7896552.241
150011 -19.023584 -56.789005 05-07-12 8:20:23 522204.1103 7896549.701
150011 -19.021839 -56.786625 05-07-12 8:24:37 522454.8055 7896742.48
150011 -19.025618 -56.792236 05-07-12 8:30:54 521863.828 7896325.046
150011 -19.023676 -56.78978 05-07-12 8:43:15 522122.5405 7896539.619
150011 -19.023615 -56.789398 05-07-12 8:57:41 522162.7486 7896546.32
150011 -19.023254 -56.788517 05-07-12 9:08:45 522255.5092 7896586.153
150011 -19.023188 -56.788654 05-07-12 9:18:30 522241.1007 7896593.473
150011 -19.023212 -56.788517 05-07-12 9:27:34 522255.5148 7896590.8
150011 -19.023207 -56.788464 05-07-12 9:35:50 522261.093 7896591.347
150011 -19.023241 -56.788494 05-07-12 9:40:03 522257.9314 7896587.589
150011 -19.023193 -56.788441 05-07-12 9:44:11 522263.5153 7896592.893
150011 -19.023209 -56.788437 05-07-12 9:48:23 522263.9341 7896591.122
150011 -19.023239 -56.788662 05-07-12 9:52:33 522240.252 7896587.831
150011 -19.023203 -56.788654 05-07-12 9:56:46 522241.0987 7896591.814
150011 -19.023186 -56.788452 05-07-12 10:00:59 522262.3586 7896593.669
150011 -19.023214 -56.78849 05-07-12 10:05:12 522258.3559 7896590.576
150011 -19.02319 -56.788628 05-07-12 10:09:26 522243.8365 7896593.249
150011 -19.023144 -56.788456 05-07-12 10:13:40 522261.9432 7896598.317
150011 -19.023205 -56.788471 05-07-12 10:18:00 522260.3566 7896591.569
150011 -19.023144 -56.78841 05-07-12 10:22:32 522266.7841 7896598.311
150011 -19.023188 -56.78841 05-07-12 10:27:05 522266.7782 7896593.442
150011 -19.02319 -56.788441 05-07-12 10:31:37 522263.5157 7896593.225
150011 -19.023134 -56.788414 05-07-12 10:36:05 522266.3645 7896599.418
150011 -19.022894 -56.788158 05-07-12 10:41:13 522293.3369 7896625.941
150011 -19.022894 -56.788158 05-07-12 10:47:15 522293.3369 7896625.941
150011 -19.023056 -56.788445 05-07-12 10:51:38 522263.1126 7896608.053
150011 -19.023056 -56.788445 05-07-12 10:56:54 522263.1126 7896608.053
150011 -19.023611 -56.788811 05-07-12 11:01:06 522224.5224 7896546.689
150011 -19.023582 -56.788757 05-07-12 11:05:23 522230.209 7896549.891
150011 -19.023268 -56.788456 05-07-12 11:09:44 522261.9267 7896584.596
150011 -19.02327 -56.788486 05-07-12 11:13:57 522258.7694 7896584.379
150011 -19.023254 -56.788448 05-07-12 11:18:12 522262.7705 7896586.144
150011 -19.023293 -56.788498 05-07-12 11:22:54 522257.5035 7896581.835
150011 -19.023272 -56.788498 05-07-12 11:27:39 522257.5063 7896584.159
150011 -19.023312 -56.788471 05-07-12 11:31:54 522260.3423 7896579.73
150011 -19.023243 -56.788433 05-07-12 11:36:11 522264.3505 7896587.36
150011 -19.02334 -56.788502 05-07-12 11:40:26 522257.0763 7896576.636
150011 -19.023211 -56.788433 05-07-12 11:44:42 522264.3547 7896590.9
150011 -19.023191 -56.788658 05-07-12 11:48:52 522240.6793 7896593.142
150011 -19.023298 -56.78841 05-07-12 11:53:08 522266.7636 7896581.271
150011 -19.023201 -56.788555 05-07-12 11:57:24 522251.5173 7896592.022
150011 -19.023294 -56.788383 05-07-12 12:01:55 522269.6055 7896581.71
150011 -19.02331 -56.788395 05-07-12 12:06:10 522268.3405 7896579.941
150011 -19.023277 -56.78838 05-07-12 12:10:26 522269.9235 7896583.591
150011 -19.023333 -56.788433 05-07-12 12:14:43 522264.3385 7896577.401
150011 -19.02327 -56.788593 05-07-12 12:19:29 522247.5092 7896584.392
150011 -19.023348 -56.78875 05-07-12 12:24:13 522230.9768 7896575.782
150011 -19.023293 -56.788498 05-07-12 12:28:29 522257.5035 7896581.835
150011 -19.023294 -56.788582 05-07-12 12:32:41 522248.6636 7896581.735
150011 -19.023275 -56.788425 05-07-12 12:36:55 522265.1881 7896583.818
150011 -19.023228 -56.788902 05-07-12 12:41:11 522214.9969 7896589.079
150011 -19.02335 -56.788357 05-07-12 12:45:24 522272.3342 7896575.511
150011 -19.023272 -56.788528 05-07-12 12:49:43 522254.3492 7896584.163
150011 -19.023283 -56.788342 05-07-12 12:53:59 522273.9216 7896582.922
150011 -19.023315 -56.78857 05-07-12 12:58:15 522249.9236 7896579.41
150011 -19.023233 -56.788185 05-07-12 13:02:27 522290.4503 7896588.435
150011 -19.023287 -56.788456 05-07-12 13:06:43 522261.9242 7896582.494
150011 -19.023277 -56.78849 05-07-12 13:11:02 522258.3475 7896583.605
150011 -19.023281 -56.78838 05-07-12 13:15:23 522269.9229 7896583.148
150011 -19.023277 -56.788425 05-07-12 13:19:42 522265.1878 7896583.597
150011 -19.023214 -56.788422 05-07-12 13:24:00 522265.5119 7896590.567
150011 -19.023216 -56.788406 05-07-12 13:28:18 522267.1954 7896590.344
150011 -19.023268 -56.78828 05-07-12 13:32:34 522280.4482 7896584.574
150011 -19.023222 -56.788269 05-07-12 13:36:51 522281.612 7896589.663
150011 -19.023226 -56.788395 05-07-12 13:41:09 522268.3517 7896589.236
150011 -19.023153 -56.7882 05-07-12 13:45:34 522288.8824 7896597.289
150011 -19.023176 -56.788448 05-07-12 13:50:00 522262.7809 7896594.775
150011 -19.023176 -56.788448 05-07-12 14:26:36 522262.7809 7896594.775
150011 -19.023308 -56.788212 05-07-12 14:32:46 522287.5989 7896580.14
150011 -19.023308 -56.788212 05-07-12 14:41:05 522287.5989 7896580.14
150011 -19.023165 -56.78841 05-07-12 15:07:36 522266.7813 7896595.987
150011 -19.023165 -56.78841 05-07-12 15:48:03 522266.7813 7896595.987
150011 -19.023077 -56.788269 05-07-12 15:52:44 522281.6313 7896605.707
150011 -19.023077 -56.78825 05-07-12 15:57:01 522283.6308 7896605.704
150011 -19.022774 -56.787895 05-07-12 16:01:19 522321.03 7896639.186
150011 -19.022812 -56.787762 05-07-12 16:06:01 522335.0213 7896634.964
150011 -19.023067 -56.788277 05-07-12 16:11:30 522280.7907 7896606.814
150011 -19.022924 -56.787987 05-07-12 16:16:58 522311.3282 7896622.6
150011 -19.022924 -56.787987 05-07-12 16:22:05 522311.3282 7896622.6
150011 -19.023176 -56.788395 05-07-12 16:26:55 522268.3584 7896594.768
150011 -19.023243 -56.788624 05-07-12 16:33:20 522244.2504 7896587.384
150011 -19.023243 -56.788624 05-07-12 17:13:02 522244.2504 7896587.384
150011 -19.023544 -56.78915 05-07-12 17:48:52 522188.8564 7896554.145
150011 -19.023952 -56.790062 05-07-12 17:53:28 522092.8276 7896509.115
150011 -19.023544 -56.791298 05-07-12 18:17:53 521962.8103 7896554.415
150011 -19.023165 -56.791138 05-07-12 18:37:48 521979.6978 7896596.331
150011 -19.023163 -56.790993 05-07-12 18:41:58 521994.9573 7896596.534
150011 -19.023209 -56.791176 05-07-12 18:46:09 521975.6931 7896591.467
150011 -19.023787 -56.791698 05-07-12 18:50:18 521920.6842 7896527.577
150011 -19.023554 -56.791477 05-07-12 18:54:28 521943.9718 7896553.331
150011 -19.023645 -56.791447 05-07-12 18:58:35 521947.1169 7896543.258
150011 -19.024187 -56.790665 05-07-12 19:02:49 522029.3397 7896483.189
150011 -19.024145 -56.790516 05-07-12 19:07:04 522045.0253 7896487.817
150011 -19.024004 -56.789486 05-07-12 19:11:57 522153.4363 7896503.289
150011 -19.024111 -56.789471 05-07-12 19:17:11 522155.0007 7896491.448
150011 -19.024069 -56.789528 05-07-12 19:21:22 522149.0078 7896496.102
150011 -19.023468 -56.789448 05-07-12 19:25:32 522157.5063 7896562.592
150011 -19.023357 -56.789658 05-07-12 19:29:42 522135.4215 7896574.9
150011 -19.02265 -56.789524 05-07-12 19:33:48 522149.6168 7896653.112
150011 -19.022398 -56.787769 05-07-12 19:37:58 522334.34 7896680.774
150011 -19.022573 -56.787022 05-07-12 19:42:09 522412.9281 7896661.315
150011 -19.022955 -56.786606 05-07-12 19:46:17 522456.6551 7896618.994
150011 -19.023106 -56.786602 05-07-12 19:50:26 522457.0557 7896602.286
150011 -19.022982 -56.786552 05-07-12 19:54:37 522462.3342 7896616
150011 -19.022999 -56.786526 05-07-12 19:58:47 522465.068 7896614.115
150011 -19.022734 -56.78558 05-07-12 20:03:00 522564.6571 7896643.316
150011 -19.022669 -56.785378 05-07-12 20:07:09 522585.9235 7896650.482
150011 -19.022764 -56.784096 05-07-12 20:11:16 522720.8235 7896639.805
150011 -19.022762 -56.783478 05-07-12 20:15:26 522785.8597 7896639.947
150011 -19.021646 -56.782749 05-07-12 20:19:32 522862.7295 7896763.336
150011 -19.021158 -56.782398 05-07-12 20:23:41 522899.7345 7896817.287
150011 -19.021231 -56.782394 05-07-12 20:27:47 522900.1454 7896809.209
150011 -19.021238 -56.782459 05-07-12 20:31:53 522893.304 7896808.443
150011 -19.02107 -56.782623 05-07-12 20:35:58 522876.0681 7896827.053
150011 -19.021154 -56.782356 05-07-12 20:40:04 522904.155 7896817.724
150011 -19.020439 -56.781883 05-07-12 20:44:11 522954.0303 7896896.776
150011 -19.020157 -56.78191 05-07-12 20:48:16 522951.2276 7896927.983
150011 -19.01902 -56.782043 05-07-12 20:52:21 522937.3869 7897053.807
150011 -19.018578 -56.783417 05-07-12 20:56:26 522792.8494 7897102.893
150011 -19.017279 -56.782913 05-07-12 21:01:05 522846.0673 7897246.56
150011 -19.016037 -56.78215 05-07-12 21:05:09 522926.5354 7897383.886
150011 -19.015707 -56.782951 05-07-12 21:09:17 522842.2829 7897420.505
150011 -19.015755 -56.783199 05-07-12 21:13:22 522816.1766 7897415.226
150011 -19.015953 -56.782288 05-07-12 21:17:26 522912.0237 7897393.199
150011 -19.016018 -56.782223 05-07-12 21:21:34 522918.8554 7897385.998
150011 -19.015898 -56.782288 05-07-12 21:25:43 522912.0312 7897399.284
150011 -19.015312 -56.782101 05-07-12 21:29:47 522931.7915 7897464.1
150011 -19.015974 -56.782303 05-07-12 21:33:56 522910.4422 7897390.877
150011 -19.015764 -56.782349 05-07-12 21:38:00 522905.6299 7897414.119
150011 -19.016094 -56.782757 05-07-12 21:42:08 522862.6466 7897377.658
150011 -19.016548 -56.783005 05-07-12 21:46:16 522836.485 7897327.456
150011 -19.016495 -56.782982 05-07-12 21:50:21 522838.9128 7897333.318
150011 -19.016523 -56.78281 05-07-12 21:54:25 522857.0103 7897330.197
150011 -19.016489 -56.782906 05-07-12 21:58:30 522846.9119 7897333.972
150011 -19.016628 -56.78315 05-07-12 22:02:34 522821.2143 7897318.623
150011 -19.016701 -56.783718 05-07-12 22:06:41 522761.428 7897310.619
150011 -19.016035 -56.783436 05-07-12 22:10:44 522791.1965 7897384.275
150011 -19.01573 -56.78355 05-07-12 22:14:48 522779.2406 7897418.037
150011 -19.016151 -56.784241 05-07-12 22:18:55 522706.4622 7897371.544
150011 -19.016336 -56.784767 05-07-12 22:23:02 522651.0807 7897351.142
150011 -19.016815 -56.785904 05-07-12 22:27:10 522531.3581 7897298.287
150011 -19.017061 -56.786617 05-07-12 22:31:17 522456.289 7897271.159
150011 -19.017685 -56.787498 05-07-12 22:35:24 522363.4894 7897202.226
150011 -19.018669 -56.788128 05-07-12 22:39:31 522297.0574 7897093.428
150011 -19.019398 -56.789307 05-07-12 22:43:38 522172.8843 7897012.914
150011 -19.020311 -56.788197 05-07-12 22:47:45 522289.577 7896911.752
150011 -19.020269 -56.786869 05-07-12 22:51:51 522429.3383 7896916.23
150011 -19.02013 -56.785641 05-07-12 22:55:57 522558.589 7896931.453
150011 -19.021036 -56.784912 05-07-12 23:00:04 522635.1847 7896831.112
150011 -19.021776 -56.78326 05-07-12 23:04:11 522808.9357 7896749.018
150011 -19.02243 -56.783676 05-07-12 23:08:36 522765.0681 7896676.708
150011 -19.022274 -56.784187 05-07-12 23:12:41 522711.3135 7896694.035
150011 -19.022861 -56.783588 05-07-12 23:16:48 522774.2702 7896629.007
150011 -19.02272 -56.783707 05-07-12 23:20:56 522761.7663 7896644.624
150011 -19.023499 -56.78286 05-07-12 23:25:00 522850.7949 7896558.318
150011 -19.023401 -56.784 05-07-12 23:29:08 522730.8395 7896569.31
150011 -19.023464 -56.78413 05-07-12 23:33:17 522717.1503 7896562.356
150011 -19.023426 -56.784584 05-07-12 23:37:26 522669.3785 7896566.619
150011 -19.023357 -56.784477 05-07-12 23:41:34 522680.648 7896574.24
150011 -19.023088 -56.78508 05-07-12 23:45:43 522617.2273 7896604.082
150011 -19.022699 -56.785698 05-07-12 23:49:57 522552.2439 7896647.204
150011 -19.02215 -56.786304 05-07-12 23:54:13 522488.5446 7896708.028
150011 -19.021685 -56.786362 05-07-12 23:58:21 522482.5034 7896759.487
150011 -19.021847 -56.786003 05-08-12 0:02:32 522520.2616 7896741.516
150011 -19.021746 -56.786663 05-08-12 0:06:41 522450.819 7896752.776
150011 -19.02169 -56.786682 05-08-12 0:11:04 522448.827 7896758.974
150011 -19.021328 -56.7868 05-08-12 0:15:08 522436.4576 7896799.044
150011 -19.021235 -56.786392 05-08-12 0:19:11 522479.4068 7896809.282
150011 -19.02112 -56.786415 05-08-12 0:23:16 522477.0018 7896822.01
150011 -19.021128 -56.786175 05-08-12 0:27:23 522502.2577 7896821.094
150011 -19.021208 -56.786236 05-08-12 0:31:26 522495.8275 7896812.25
150011 -19.020651 -56.786293 05-08-12 0:35:30 522489.9039 7896873.889
150011 -19.020035 -56.786007 05-08-12 0:39:34 522520.0847 7896942.012
150011 -19.019377 -56.784924 05-08-12 0:43:37 522634.1464 7897014.679
150011 -19.018272 -56.784245 05-08-12 0:47:40 522705.7533 7897136.858
150011 -19.018257 -56.783623 05-08-12 0:51:43 522771.214 7897138.438
150011 -19.018429 -56.783768 05-08-12 0:55:46 522755.9309 7897119.425
150011 -19.017836 -56.783051 05-08-12 0:59:48 522831.4682 7897184.947
150011 -19.017498 -56.783085 05-08-12 1:03:49 522827.9362 7897222.35
150011 -19.017063 -56.782856 05-08-12 1:07:54 522852.0954 7897270.453
150011 -19.015825 -56.782463 05-08-12 1:11:56 522893.6241 7897407.385
150011 -19.014458 -56.783031 05-08-12 1:15:58 522834.0341 7897558.715
150011 -19.012611 -56.78297 05-08-12 1:20:00 522840.7061 7897763.075
150011 -19.012505 -56.782887 05-08-12 1:24:05 522849.4557 7897774.793
150011 -19.013638 -56.783875 05-08-12 1:28:09 522745.3219 7897649.556
150011 -19.014809 -56.783951 05-08-12 1:32:13 522737.1643 7897519.997
150011 -19.015774 -56.783348 05-08-12 1:36:16 522800.4932 7897413.143
150011 -19.016794 -56.782883 05-08-12 1:40:20 522849.2907 7897300.221
150011 -19.018421 -56.783623 05-08-12 1:44:23 522771.1916 7897120.291
150011 -19.019611 -56.783512 05-08-12 1:48:26 522782.711 7896988.605
150011 -19.020395 -56.783169 05-08-12 1:52:29 522818.7007 7896901.812
150011 -19.020988 -56.783443 05-08-12 1:56:32 522789.7848 7896836.233
150011 -19.020857 -56.783482 05-08-12 2:00:35 522785.6984 7896850.733
150011 -19.021675 -56.783588 05-08-12 2:04:37 522774.4318 7896760.236
150011 -19.021738 -56.783375 05-08-12 2:08:42 522796.8386 7896753.238
150011 -19.021955 -56.783398 05-08-12 2:12:48 522794.3886 7896729.23
150011 -19.022795 -56.784225 05-08-12 2:16:53 522707.2438 7896636.392
150011 -19.022869 -56.785095 05-08-12 2:20:58 522615.6783 7896628.316
150011 -19.022547 -56.785378 05-08-12 2:25:26 522585.94 7896663.981
150011 -19.022465 -56.785889 05-08-12 2:29:37 522532.1753 7896673.12
150011 -19.022482 -56.785767 05-08-12 2:33:59 522545.0119 7896671.224
150011 -19.022587 -56.785469 05-08-12 2:38:05 522576.3581 7896659.567
150011 -19.022512 -56.786125 05-08-12 2:42:11 522507.3332 7896667.95
150011 -19.022427 -56.786049 05-08-12 2:46:17 522515.3426 7896677.345
150011 -19.022552 -56.785915 05-08-12 2:50:22 522529.4275 7896663.497
150011 -19.022495 -56.78566 05-08-12 2:54:28 522556.2704 7896669.771
150011 -19.022648 -56.785614 05-08-12 2:58:35 522561.0906 7896652.836
150011 -19.022648 -56.785614 05-08-12 3:06:41 522561.0906 7896652.836
150011 -19.02319 -56.786785 05-08-12 3:25:39 522437.7863 7896593.015
150011 -19.02319 -56.786785 05-08-12 3:52:12 522437.7863 7896593.015
150011 -19.023335 -56.791645 05-08-12 3:56:40 521926.3209 7896577.584
150011 -19.024694 -56.790577 05-08-12 4:06:56 522038.5336 7896427.079
150011 -19.025238 -56.788578 05-08-12 4:16:15 522248.8258 7896366.634
150011 -19.025129 -56.788246 05-08-12 4:25:38 522283.7782 7896378.653
150011 -19.024286 -56.787666 05-08-12 4:36:49 522344.927 7896471.856
150011 -19.023659 -56.786903 05-08-12 4:45:55 522425.3055 7896541.135
150011 -19.023367 -56.78545 05-08-12 4:53:11 522578.2523 7896573.259
150011 -19.023701 -56.784615 05-08-12 4:57:19 522666.0789 7896536.195
150011 -19.02376 -56.784554 05-08-12 5:01:23 522672.4902 7896529.658
150011 -19.023756 -56.783764 05-08-12 5:05:29 522755.6268 7896529.999
150011 -19.023365 -56.783905 05-08-12 5:09:35 522740.8418 7896573.281
150011 -19.023191 -56.785091 05-08-12 5:13:43 522616.0557 7896592.687
150011 -19.022663 -56.785305 05-08-12 5:17:52 522593.6066 7896651.137
150011 -19.022448 -56.785934 05-08-12 5:22:08 522527.442 7896675.007
150011 -19.022627 -56.785988 05-08-12 5:26:18 522521.7351 7896655.208
150011 -19.022564 -56.78709 05-08-12 5:30:24 522405.7732 7896662.319
150011 -19.022799 -56.788445 05-08-12 5:34:30 522263.1468 7896636.489
150011 -19.023182 -56.788456 05-08-12 5:38:33 522261.9382 7896594.112
150011 -19.023161 -56.788395 05-08-12 5:43:04 522268.3604 7896596.428
150011 -19.023193 -56.788506 05-08-12 5:47:38 522256.6749 7896592.901
150011 -19.02317 -56.788425 05-08-12 5:51:42 522265.2021 7896595.436
150011 -19.02318 -56.788391 05-08-12 5:55:47 522268.7788 7896594.325
150011 -19.023182 -56.788414 05-08-12 5:59:52 522266.3581 7896594.107
150011 -19.023113 -56.788204 05-08-12 6:03:56 522288.4668 7896601.715
150011 -19.02323 -56.788452 05-08-12 6:08:00 522262.3527 7896588.801
150011 -19.023243 -56.788483 05-08-12 6:12:05 522259.0887 7896587.366
150011 -19.023222 -56.788498 05-08-12 6:16:07 522257.513 7896589.692
150011 -19.023237 -56.788464 05-08-12 6:20:09 522261.089 7896588.028
150011 -19.023197 -56.788441 05-08-12 6:24:11 522263.5147 7896592.451
150011 -19.023184 -56.788509 05-08-12 6:28:13 522256.3604 7896593.898
150011 -19.023224 -56.788456 05-08-12 6:32:15 522261.9326 7896589.465
150011 -19.023191 -56.788177 05-08-12 6:36:17 522291.2978 7896593.081
150011 -19.023148 -56.788425 05-08-12 6:40:19 522265.205 7896597.87
150011 -19.023161 -56.788456 05-08-12 6:44:23 522261.941 7896596.436
150011 -19.023249 -56.788502 05-08-12 6:48:27 522257.0884 7896586.705
150011 -19.023216 -56.788452 05-08-12 6:52:32 522262.3546 7896590.35
150011 -19.023264 -56.788521 05-08-12 6:56:36 522255.0869 7896585.047
150011 -19.023134 -56.788456 05-08-12 7:01:05 522261.9446 7896599.423
150011 -19.023205 -56.788479 05-08-12 7:05:12 522259.5147 7896591.57
150011 -19.023308 -56.788486 05-08-12 7:09:20 522258.7643 7896580.174
150011 -19.023149 -56.788448 05-08-12 7:13:29 522262.7845 7896597.763
150011 -19.023308 -56.78854 05-08-12 7:17:37 522253.0816 7896580.181
150011 -19.023235 -56.788406 05-08-12 7:21:40 522267.1929 7896588.241
150011 -19.023197 -56.788437 05-08-12 7:25:47 522263.9357 7896592.45
150011 -19.023262 -56.788383 05-08-12 7:29:55 522269.6097 7896585.251
150011 -19.023262 -56.788418 05-08-12 7:34:02 522265.9265 7896585.255
150011 -19.023201 -56.788338 05-08-12 7:38:09 522274.3535 7896591.995
150011 -19.023222 -56.788464 05-08-12 7:42:14 522261.091 7896589.687
150011 -19.023321 -56.788445 05-08-12 7:46:25 522263.0773 7896578.731
150011 -19.023212 -56.788486 05-08-12 7:51:05 522258.7771 7896590.797
150011 -19.023212 -56.788486 05-08-12 7:56:00 522258.7771 7896590.797
150011 -19.02318 -56.788605 05-08-12 8:00:10 522246.2583 7896594.352
150011 -19.023163 -56.788685 05-08-12 8:04:16 522237.8417 7896596.243
150011 -19.023241 -56.788498 05-08-12 8:08:26 522257.5104 7896587.589
150011 -19.023199 -56.788433 05-08-12 8:12:33 522264.3563 7896592.228
150011 -19.023098 -56.788494 05-08-12 8:16:40 522257.9504 7896603.411
150011 -19.02327 -56.788445 05-08-12 8:20:48 522263.0841 7896584.374
150011 -19.023235 -56.788479 05-08-12 8:24:56 522259.5107 7896588.251
150011 -19.023199 -56.788502 05-08-12 8:29:01 522257.0951 7896592.237
150011 -19.02322 -56.788494 05-08-12 8:33:08 522257.9342 7896589.912
150011 -19.023174 -56.788429 05-08-12 8:37:15 522264.7806 7896594.994
150011 -19.023159 -56.788391 05-08-12 8:41:22 522268.7816 7896596.649
150011 -19.023211 -56.78849 05-08-12 8:45:29 522258.3563 7896590.908
150011 -19.023233 -56.788383 05-08-12 8:49:36 522269.6136 7896588.46
150011 -19.023228 -56.788445 05-08-12 8:53:44 522263.0897 7896589.021
150011 -19.023321 -56.78849 05-08-12 8:57:49 522258.3417 7896578.736
150011 -19.02318 -56.788506 05-08-12 9:01:56 522256.6767 7896594.34
150011 -19.023285 -56.788548 05-08-12 9:06:05 522252.2428 7896582.727
150011 -19.023157 -56.788525 05-08-12 9:10:10 522254.6802 7896596.887
150011 -19.023218 -56.788498 05-08-12 9:14:19 522257.5135 7896590.134
150011 -19.023191 -56.78854 05-08-12 9:18:27 522253.0972 7896593.127
150011 -19.023144 -56.788403 05-08-12 9:22:34 522267.5207 7896598.31
150011 -19.023163 -56.788437 05-08-12 9:26:41 522263.9402 7896596.212
150011 -19.023182 -56.788399 05-08-12 9:30:49 522267.9366 7896594.105
150011 -19.023087 -56.788414 05-08-12 9:34:57 522266.3707 7896604.618
150011 -19.023281 -56.788685 05-08-12 9:39:31 522237.826 7896583.187
150011 -19.023176 -56.788509 05-08-12 9:43:40 522256.3615 7896594.783
150011 -19.023129 -56.788345 05-08-12 9:47:54 522273.6264 7896599.962
150011 -19.023243 -56.788647 05-08-12 9:52:05 522241.83 7896587.387
150011 -19.023304 -56.788422 05-08-12 9:56:24 522265.5 7896580.609
150011 -19.023165 -56.788349 05-08-12 10:00:39 522273.2007 7896595.98
150011 -19.023222 -56.788452 05-08-12 10:04:50 522262.3538 7896589.686
150011 -19.023243 -56.788448 05-08-12 10:09:00 522262.7719 7896587.362
150011 -19.023205 -56.788532 05-08-12 10:13:12 522253.9372 7896591.577
150011 -19.023226 -56.788448 05-08-12 10:17:27 522262.7742 7896589.243
150011 -19.023212 -56.788448 05-08-12 10:21:41 522262.7761 7896590.792
150011 -19.023354 -56.788429 05-08-12 10:25:55 522264.7566 7896575.077
150011 -19.023106 -56.7883 05-08-12 10:30:39 522278.3651 7896602.502
150011 -19.023739 -56.7892 05-08-12 10:35:57 522183.5688 7896532.575
150011 -19.022606 -56.787453 05-08-12 10:42:49 522367.5668 7896657.718
150011 -19.023104 -56.788307 05-08-12 10:51:40 522277.6287 7896602.724
150011 -19.023104 -56.788307 05-08-12 11:00:45 522277.6287 7896602.724
150011 -19.023176 -56.788475 05-08-12 11:05:38 522259.9395 7896594.778
150011 -19.023071 -56.78841 05-08-12 11:14:08 522266.7938 7896606.388
150011 -19.023155 -56.788399 05-08-12 11:18:23 522267.9402 7896597.092
150011 -19.023207 -56.788288 05-08-12 11:22:38 522279.6145 7896591.325
150011 -19.023342 -56.788536 05-08-12 11:27:03 522253.498 7896576.419
150011 -19.023413 -56.788399 05-08-12 11:32:32 522267.9059 7896568.545
150011 -19.023287 -56.788368 05-08-12 11:37:51 522271.185 7896582.483
150011 -19.023317 -56.788307 05-08-12 11:42:08 522277.6003 7896579.156
150011 -19.023386 -56.788391 05-08-12 11:46:23 522268.7513 7896571.532
150011 -19.023458 -56.788403 05-08-12 11:50:45 522267.4789 7896563.566
150011 -19.023445 -56.788906 05-08-12 11:55:07 522214.5471 7896565.069
150011 -19.02347 -56.788509 05-08-12 11:59:24 522256.3223 7896562.252
150011 -19.02343 -56.788433 05-08-12 12:03:42 522264.3256 7896566.668
150011 -19.023394 -56.788208 05-08-12 12:08:13 522288.0084 7896570.623
150011 -19.023336 -56.788563 05-08-12 12:13:15 522250.6574 7896577.086
150011 -19.02338 -56.788841 05-08-12 12:21:00 522221.3961 7896572.252
150011 -19.023386 -56.788883 05-08-12 12:30:34 522216.9754 7896571.594
150011 -19.022982 -56.788387 05-08-12 12:40:29 522269.2261 7896616.233
150011 -19.023115 -56.788464 05-08-12 12:51:05 522261.1052 7896601.527
150011 -19.022938 -56.788437 05-08-12 13:01:56 522263.9702 7896621.108
150011 -19.023252 -56.788532 05-08-12 13:15:07 522253.9309 7896586.376
150011 -19.023252 -56.788532 05-08-12 14:02:40 522253.9309 7896586.376
150011 -19.023228 -56.788395 05-08-12 14:07:39 522268.3514 7896589.015
150011 -19.023275 -56.788651 05-08-12 14:12:04 522241.4048 7896583.847
150011 -19.023275 -56.788651 05-08-12 14:39:44 522241.4048 7896583.847
150011 -19.023241 -56.788685 05-08-12 14:44:08 522237.8313 7896587.613
150011 -19.023331 -56.788158 05-08-12 14:48:25 522293.2786 7896577.588
150011 -19.023596 -56.789551 05-08-12 14:52:49 522146.6501 7896548.442
150011 -19.023245 -56.788189 05-08-12 14:57:08 522290.0278 7896587.107
150011 -19.023184 -56.788483 05-08-12 15:01:53 522259.0965 7896593.894
150011 -19.023302 -56.788429 05-08-12 15:07:05 522264.7636 7896580.831
150011 -19.024025 -56.789898 05-08-12 15:11:17 522110.0766 7896501.017
150011 -19.023188 -56.788502 05-08-12 15:15:27 522257.0965 7896593.454
150011 -19.02331 -56.78849 05-08-12 15:19:39 522258.3431 7896579.953
150011 -19.023251 -56.788513 05-08-12 15:23:54 522255.9306 7896586.485
150011 -19.023159 -56.788425 05-08-12 15:28:09 522265.2036 7896596.653
150011 -19.023438 -56.788975 05-08-12 15:32:21 522207.2868 7896565.852
150011 -19.023169 -56.788307 05-08-12 15:36:33 522277.6201 7896595.532
150011 -19.023239 -56.788559 05-08-12 15:40:45 522251.0913 7896587.818
150011 -19.023205 -56.788437 05-08-12 15:44:56 522263.9346 7896591.565
150011 -19.023155 -56.788445 05-08-12 15:49:08 522263.0994 7896597.098
150011 -19.023136 -56.788441 05-08-12 15:53:20 522263.5228 7896599.2
150011 -19.023289 -56.788548 05-08-12 15:57:36 522252.2422 7896582.284
150011 -19.023251 -56.788475 05-08-12 16:01:52 522259.9295 7896586.48
150011 -19.023193 -56.788532 05-08-12 16:06:04 522253.9388 7896592.905
150011 -19.023323 -56.788654 05-08-12 16:10:19 522241.0827 7896578.536
150011 -19.023115 -56.788391 05-08-12 16:14:35 522268.7874 7896601.517
150011 -19.02334 -56.788441 05-08-12 16:18:51 522263.4957 7896576.628
150011 -19.023214 -56.788528 05-08-12 16:23:07 522254.3569 7896590.581
150011 -19.023224 -56.788483 05-08-12 16:27:21 522259.0912 7896589.468
150011 -19.023178 -56.788471 05-08-12 16:31:37 522260.3602 7896594.557
150011 -19.023338 -56.788612 05-08-12 16:35:53 522245.5006 7896576.871
150011 -19.023251 -56.788586 05-08-12 16:40:08 522248.2483 7896586.494
150011 -19.023266 -56.788483 05-08-12 16:44:24 522259.0856 7896584.821
150011 -19.023161 -56.788437 05-08-12 16:48:36 522263.9405 7896596.433
150011 -19.023134 -56.788357 05-08-12 16:52:54 522272.3629 7896599.411
150011 -19.023212 -56.788441 05-08-12 16:57:24 522263.5127 7896590.791
150011 -19.023212 -56.788441 05-08-12 17:05:43 522263.5127 7896590.791
150011 -19.023144 -56.788223 05-08-12 17:24:44 522286.4632 7896598.287
150011 -19.022938 -56.788521 05-08-12 17:44:53 522255.1303 7896621.119
150011 -19.023188 -56.789707 05-08-12 17:59:05 522130.2873 7896593.606
150011 -19.023975 -56.789387 05-08-12 18:13:52 522163.8585 7896506.485
150011 -19.025093 -56.788052 05-08-12 18:24:18 522304.1985 7896382.611
150011 -19.023497 -56.787113 05-08-12 18:33:52 522403.2278 7896559.087
150011 -19.022114 -56.786495 05-08-12 18:38:10 522468.4493 7896712.035
150011 -19.021721 -56.78603 05-08-12 18:46:27 522517.4372 7896755.461
150011 -19.021376 -56.786366 05-08-12 18:50:37 522482.124 7896793.678
150011 -19.021276 -56.785973 05-08-12 18:54:50 522523.4957 7896804.692
150011 -19.021248 -56.785938 05-08-12 18:59:02 522527.1827 7896807.786
150011 -19.021236 -56.785976 05-08-12 19:04:07 522523.1853 7896809.119
150011 -19.021257 -56.786011 05-08-12 19:09:53 522519.4992 7896806.799
150011 -19.021193 -56.78606 05-08-12 19:14:14 522514.3512 7896813.887
150011 -19.020712 -56.785965 05-08-12 19:19:27 522524.4135 7896867.097
150011 -19.019562 -56.784859 05-08-12 19:25:51 522640.9619 7896994.201
150011 -19.018972 -56.784527 05-08-12 19:29:59 522675.9809 7897059.441
150011 -19.017565 -56.784035 05-08-12 19:34:10 522727.9495 7897215.06
150011 -19.017698 -56.783867 05-08-12 19:38:22 522745.6117 7897200.322
150011 -19.017336 -56.783878 05-08-12 19:42:30 522744.5033 7897240.378
150011 -19.017345 -56.783985 05-08-12 19:46:39 522733.2414 7897239.396
150011 -19.016573 -56.78302 05-08-12 19:50:46 522834.903 7897324.692
150011 -19.015999 -56.78241 05-08-12 19:54:54 522899.1781 7897388.125
150011 -19.015858 -56.782444 05-08-12 19:59:02 522895.6192 7897403.731
150011 -19.015841 -56.782452 05-08-12 20:03:10 522894.7796 7897405.613
150011 -19.015841 -56.782455 05-08-12 20:07:20 522894.4639 7897405.613
150011 -19.015425 -56.78323 05-08-12 20:11:27 522812.9592 7897451.744
150011 -19.01536 -56.783516 05-08-12 20:15:34 522782.8692 7897458.973
150011 -19.01594 -56.783562 05-08-12 20:19:45 522777.9491 7897394.803
150011 -19.017496 -56.783058 05-08-12 20:23:56 522830.7779 7897222.568
150011 -19.018799 -56.783844 05-08-12 20:28:03 522747.8824 7897078.495
150011 -19.020252 -56.783424 05-08-12 20:32:08 522791.8846 7896917.668
150011 -19.020243 -56.78265 05-08-12 20:36:17 522873.3399 7896918.563
150011 -19.020418 -56.782093 05-08-12 20:40:29 522931.9333 7896899.127
150011 -19.020962 -56.781719 05-08-12 20:44:41 522971.2174 7896838.885
150011 -19.021263 -56.78204 05-08-12 20:48:47 522937.395 7896805.622
150011 -19.02103 -56.782448 05-08-12 20:52:53 522894.4901 7896831.456
150011 -19.021841 -56.783115 05-08-12 20:57:04 522824.1862 7896741.807
150011 -19.021748 -56.783161 05-08-12 21:01:15 522819.358 7896752.103
150011 -19.021906 -56.783199 05-08-12 21:05:24 522815.3374 7896734.626
150011 -19.021732 -56.78339 05-08-12 21:09:32 522795.2609 7896753.903
150011 -19.021799 -56.783234 05-08-12 21:13:43 522811.6687 7896746.47
150011 -19.021801 -56.783463 05-08-12 21:17:52 522787.5692 7896746.278
150011 -19.02194 -56.783466 05-08-12 21:21:58 522787.2346 7896730.898
150011 -19.022781 -56.783535 05-08-12 21:26:07 522779.8586 7896637.852
150011 -19.022823 -56.784592 05-08-12 21:30:17 522668.6183 7896633.341
150011 -19.022673 -56.784969 05-08-12 21:34:28 522628.9646 7896649.987
150011 -19.022713 -56.785042 05-08-12 21:38:42 522621.277 7896645.571
150011 -19.022707 -56.784851 05-08-12 21:42:54 522641.3779 7896646.21
150011 -19.022448 -56.784519 05-08-12 21:47:20 522676.3514 7896674.825
150011 -19.02256 -56.784836 05-08-12 21:51:33 522642.9763 7896662.473
150011 -19.022846 -56.785152 05-08-12 21:55:47 522609.683 7896630.868
150011 -19.022787 -56.785252 05-08-12 22:00:06 522599.1674 7896637.41
150011 -19.022593 -56.785446 05-08-12 22:04:20 522578.7777 7896658.9
150011 -19.021805 -56.786354 05-08-12 22:08:33 522483.3292 7896746.208
150011 -19.021358 -56.786083 05-08-12 22:12:46 522511.9085 7896795.633
150011 -19.02141 -56.785995 05-08-12 22:17:23 522521.1624 7896789.868
150011 -19.021313 -56.786045 05-08-12 22:22:14 522515.9136 7896800.607
150011 -19.021355 -56.786045 05-08-12 22:26:22 522515.9079 7896795.96
150011 -19.021334 -56.786259 05-08-12 22:30:26 522493.39 7896798.311
150011 -19.020464 -56.785767 05-08-12 22:34:31 522545.284 7896894.513
150011 -19.021048 -56.786392 05-08-12 22:38:39 522479.432 7896829.974
150011 -19.021053 -56.787045 05-08-12 22:42:43 522410.7114 7896829.504
150011 -19.020893 -56.787697 05-08-12 22:46:48 522342.1181 7896847.291
150011 -19.019938 -56.787464 05-08-12 22:50:57 522366.7661 7896952.93
150011 -19.020212 -56.786831 05-08-12 22:55:06 522433.345 7896922.532
150011 -19.019554 -56.787361 05-08-12 22:59:12 522377.657 7896995.406
150011 -19.018774 -56.786449 05-08-12 23:03:19 522473.7391 7897081.596
150011 -19.017893 -56.786484 05-08-12 23:07:29 522470.1741 7897179.082
150011 -19.01709 -56.786438 05-08-12 23:11:55 522475.123 7897267.927
150011 -19.016937 -56.784863 05-08-12 23:16:07 522640.8963 7897284.654
150011 -19.016392 -56.783157 05-08-12 23:20:20 522820.5098 7897344.737
150011 -19.015905 -56.782269 05-08-12 23:25:07 522914.0298 7897398.507
150011 -19.015905 -56.782269 05-08-12 23:30:48 522914.0298 7897398.507
150011 -19.015882 -56.782242 05-08-12 23:36:12 522916.8745 7897401.049
150011 -19.014849 -56.782787 05-08-12 23:45:07 522859.6596 7897515.42
150011 -19.014784 -56.782215 05-08-12 23:49:12 522919.8664 7897522.538
150011 -19.012672 -56.782566 05-08-12 23:53:19 522883.2157 7897756.273
150011 -19.012558 -56.782814 05-08-12 23:57:26 522857.1311 7897768.919
150011 -19.013376 -56.783684 05-09-12 0:01:34 522765.4588 7897678.522
150011 -19.014132 -56.783764 05-09-12 0:05:36 522756.9365 7897594.882
150011 -19.01544 -56.786255 05-09-12 0:09:42 522494.6038 7897450.474
150011 -19.017036 -56.786697 05-09-12 0:13:43 522447.8732 7897273.935
150011 -19.017788 -56.787319 05-09-12 0:17:48 522382.3134 7897190.807
150011 -19.018942 -56.787663 05-09-12 0:21:51 522345.9569 7897063.162
150011 -19.01967 -56.787781 05-09-12 0:25:54 522333.4415 7896982.625
150011 -19.01981 -56.788548 05-09-12 0:30:12 522252.7053 7896967.231
150011 -19.019531 -56.788746 05-09-12 0:34:20 522231.9052 7896998.127
150011 -19.019438 -56.789597 05-09-12 0:38:35 522142.3599 7897008.525
150011 -19.019142 -56.78957 05-09-12 0:42:41 522145.2405 7897041.273
150011 -19.02 -56.789913 05-09-12 0:47:00 522109.0303 7896946.38
150011 -19.020584 -56.789997 05-09-12 0:51:09 522100.1131 7896881.772
150011 -19.021738 -56.790504 05-09-12 0:55:18 522046.6055 7896754.147
150011 -19.022562 -56.790485 05-09-12 0:59:26 522048.4964 7896662.97
150011 -19.022562 -56.790485 05-09-12 1:07:32 522048.4964 7896662.97
150011 -19.024256 -56.790768 05-09-12 1:29:16 522018.4914 7896475.567
150011 -19.025766 -56.787273 05-09-12 2:00:54 522386.0862 7896308.046
150011 -19.025103 -56.785839 05-09-12 2:26:11 522537.0815 7896381.223
150011 -19.024199 -56.784126 05-09-12 2:45:13 522717.4714 7896481.028
150011 -19.023737 -56.783684 05-09-12 2:49:22 522764.0483 7896532.091
150011 -19.022749 -56.784245 05-09-12 3:01:24 522705.1453 7896641.484
150011 -19.022652 -56.785542 05-09-12 3:16:26 522568.6671 7896652.384
150011 -19.022863 -56.785252 05-09-12 3:35:15 522599.1571 7896629
150011 -19.022219 -56.785042 05-09-12 3:52:05 522621.3438 7896700.231
150011 -19.021402 -56.785892 05-09-12 4:05:04 522532.0029 7896790.74
150011 -19.021267 -56.785912 05-09-12 4:15:34 522529.9163 7896805.68
150011 -19.021276 -56.785618 05-09-12 4:19:35 522560.8548 7896804.647
150011 -19.021288 -56.785934 05-09-12 4:23:42 522527.5983 7896803.359
150011 -19.021111 -56.785923 05-09-12 4:27:52 522528.7797 7896822.943
150011 -19.021284 -56.786064 05-09-12 4:33:20 522513.918 7896803.819
150011 -19.02107 -56.786175 05-09-12 4:37:24 522502.2655 7896827.512
150011 -19.02103 -56.786224 05-09-12 4:41:57 522497.1142 7896831.944
150011 -19.021015 -56.786839 05-09-12 4:46:29 522432.3954 7896833.682
150011 -19.020861 -56.787235 05-09-12 4:50:38 522390.742 7896850.773
150011 -19.020863 -56.787399 05-09-12 4:55:03 522373.4828 7896850.572
150011 -19.020613 -56.788193 05-09-12 4:59:47 522289.9577 7896878.335
150011 -19.021034 -56.787373 05-09-12 5:03:48 522376.1961 7896831.648
150011 -19.021055 -56.787548 05-09-12 5:07:51 522357.7768 7896829.347
150011 -19.021229 -56.787392 05-09-12 5:11:53 522374.1705 7896810.074
150011 -19.021059 -56.787331 05-09-12 5:15:54 522380.6127 7896828.876
150011 -19.021044 -56.787624 05-09-12 5:19:54 522349.7802 7896830.573
150011 -19.021042 -56.787632 05-09-12 5:23:53 522348.9386 7896830.796
150011 -19.020777 -56.787586 05-09-12 5:27:53 522353.815 7896860.112
150011 -19.020489 -56.788185 05-09-12 5:31:52 522290.8161 7896892.055
150011 -19.020952 -56.788998 05-09-12 5:35:51 522205.1965 7896840.927
150011 -19.021187 -56.78899 05-09-12 5:39:53 522206.0072 7896814.924
150011 -19.021461 -56.788975 05-09-12 5:43:53 522207.5494 7896784.604
150011 -19.021 -56.7892 05-09-12 5:47:53 522183.9322 7896835.642
150011 -19.021215 -56.789246 05-09-12 5:51:52 522179.0628 7896811.858
150011 -19.021435 -56.789845 05-09-12 5:55:50 522115.9967 7896787.591
150011 -19.022015 -56.790257 05-09-12 5:59:53 522072.5625 7896723.466
150011 -19.023069 -56.790298 05-09-12 6:03:59 522068.1086 7896606.848
150011 -19.024351 -56.790398 05-09-12 6:08:07 522057.4159 7896465.009
150011 -19.02421 -56.790771 05-09-12 6:12:11 522018.1817 7896480.657
150011 -19.024351 -56.790108 05-09-12 6:16:26 522087.9341 7896464.972
150011 -19.024235 -56.790237 05-09-12 6:20:33 522074.3741 7896477.824
150011 -19.024164 -56.78952 05-09-12 6:24:42 522149.8371 7896485.59
150011 -19.023628 -56.789661 05-09-12 6:28:50 522135.0699 7896544.915
150011 -19.022938 -56.789322 05-09-12 6:32:55 522170.8363 7896621.22
150011 -19.02298 -56.789318 05-09-12 6:36:59 522171.2516 7896616.572
150011 -19.02298 -56.789108 05-09-12 6:41:02 522193.3512 7896616.546
150011 -19.022974 -56.789059 05-09-12 6:45:06 522198.5086 7896617.203
150011 -19.022806 -56.787701 05-09-12 6:49:13 522341.4415 7896635.62
150011 -19.023233 -56.788456 05-09-12 6:53:22 522261.9314 7896588.469
150011 -19.02323 -56.788433 05-09-12 6:57:27 522264.3522 7896588.798
150011 -19.02323 -56.788433 05-09-12 7:01:35 522264.3522 7896588.798
150011 -19.023323 -56.788536 05-09-12 7:06:22 522253.5005 7896578.521
150011 -19.022976 -56.78833 05-09-12 7:11:41 522275.2254 7896616.89
150011 -19.023216 -56.78841 05-09-12 7:17:29 522266.7745 7896590.344
150011 -19.023947 -56.789005 05-09-12 7:21:45 522204.0621 7896509.535
150011 -19.023663 -56.788612 05-09-12 7:26:29 522245.4574 7896540.91
150011 -19.023218 -56.788322 05-09-12 7:30:53 522276.035 7896590.112
150011 -19.023672 -56.788452 05-09-12 7:35:41 522262.2939 7896539.894
150011 -19.023153 -56.788425 05-09-12 7:42:43 522265.2044 7896597.317
150011 -19.023188 -56.788445 05-09-12 7:50:30 522263.095 7896593.447
150011 -19.023218 -56.788433 05-09-12 7:54:47 522264.3538 7896590.126
150011 -19.023182 -56.788494 05-09-12 8:00:07 522257.9392 7896594.117
150011 -19.02318 -56.788433 05-09-12 8:04:15 522264.3589 7896594.331
150011 -19.023174 -56.788456 05-09-12 8:08:24 522261.9392 7896594.997
150011 -19.023281 -56.788597 05-09-12 8:12:33 522247.0868 7896583.176
150011 -19.023129 -56.788567 05-09-12 8:16:45 522250.2641 7896599.991
150011 -19.02318 -56.788445 05-09-12 8:20:59 522263.096 7896594.332
150011 -19.02319 -56.78854 05-09-12 8:25:08 522253.0973 7896593.238
150011 -19.023214 -56.788467 05-09-12 8:29:15 522260.7763 7896590.573
150011 -19.023233 -56.78849 05-09-12 8:33:54 522258.3534 7896588.473
150011 -19.023239 -56.788181 05-09-12 8:38:45 522290.8705 7896587.77
150011 -19.023241 -56.788578 05-09-12 8:42:52 522249.0916 7896587.599
150011 -19.023197 -56.788631 05-09-12 8:47:02 522243.5199 7896592.475
150011 -19.023249 -56.788544 05-09-12 8:51:12 522252.6685 7896586.71
150011 -19.023214 -56.788437 05-09-12 8:55:21 522263.9334 7896590.569
150011 -19.023247 -56.788399 05-09-12 8:59:26 522267.928 7896586.913
150011 -19.023275 -56.788326 05-09-12 9:03:35 522275.6065 7896583.805
150011 -19.023277 -56.788654 05-09-12 9:07:43 522241.0888 7896583.626
150011 -19.023232 -56.788532 05-09-12 9:11:52 522253.9336 7896588.589
150011 -19.022753 -56.786411 05-09-12 9:16:08 522477.2032 7896641.32
150011 -19.02318 -56.788399 05-09-12 9:20:34 522267.9369 7896594.326
150011 -19.023174 -56.788303 05-09-12 9:24:39 522278.0403 7896594.978
150011 -19.023191 -56.788418 05-09-12 9:28:49 522265.9359 7896593.112
150011 -19.023195 -56.788399 05-09-12 9:32:57 522267.9349 7896592.667
150011 -19.023165 -56.788231 05-09-12 9:37:07 522285.6185 7896595.965
150011 -19.023165 -56.788231 05-09-12 9:49:49 522285.6185 7896595.965
150011 -19.023199 -56.788506 05-09-12 9:54:40 522256.6741 7896592.237
150011 -19.023184 -56.788418 05-09-12 9:58:58 522265.9369 7896593.886
150011 -19.023268 -56.788471 05-09-12 10:03:08 522260.3482 7896584.598
150011 -19.023258 -56.788681 05-09-12 10:08:33 522238.25 7896585.731
150011 -19.023293 -56.788521 05-09-12 10:17:45 522255.0831 7896581.838
150011 -19.023293 -56.788521 05-09-12 11:24:43 522255.0831 7896581.838
150011 -19.02323 -56.788486 05-09-12 11:28:56 522258.7747 7896588.805
150011 -19.023178 -56.788605 05-09-12 11:33:05 522246.2586 7896594.574
150011 -19.023169 -56.788857 05-09-12 11:37:18 522219.7403 7896595.601
150011 -19.023182 -56.788692 05-09-12 11:41:31 522237.1025 7896594.142
150011 -19.023161 -56.788586 05-09-12 11:45:43 522248.2603 7896596.452
150011 -19.02323 -56.788452 05-09-12 11:49:56 522262.3527 7896588.801
150011 -19.023191 -56.788799 05-09-12 11:54:10 522225.8411 7896593.16
150011 -19.023207 -56.788445 05-09-12 11:58:24 522263.0925 7896591.345
150011 -19.023291 -56.787891 05-09-12 12:02:40 522321.3819 7896581.98
150011 -19.023336 -56.787731 05-09-12 12:06:58 522338.2136 7896576.98
150011 -19.023294 -56.786114 05-09-12 12:11:12 522508.3855 7896581.421
150011 -19.023354 -56.788979 05-09-12 12:15:56 522206.877 7896575.147
150011 -19.023226 -56.788525 05-09-12 12:20:27 522254.6711 7896589.252
150011 -19.023281 -56.788643 05-09-12 12:24:56 522242.2459 7896583.182
150011 -19.023268 -56.788628 05-09-12 12:29:21 522243.8262 7896584.618
150011 -19.023172 -56.788292 05-09-12 12:34:41 522279.1982 7896595.198
150011 -19.023119 -56.788036 05-09-12 12:40:04 522306.1457 7896601.03
150011 -19.023159 -56.788326 05-09-12 12:44:23 522275.6219 7896596.641
150011 -19.023264 -56.78846 05-09-12 12:49:03 522261.5063 7896585.039
150011 -19.023178 -56.788376 05-09-12 12:55:18 522270.3576 7896594.545
150011 -19.023178 -56.788376 05-09-12 13:01:57 522270.3576 7896594.545
150011 -19.023235 -56.788448 05-09-12 13:06:27 522262.773 7896588.247
150011 -19.023235 -56.788448 05-09-12 13:42:29 522262.773 7896588.247
150011 -19.023205 -56.788509 05-09-12 13:46:42 522256.3576 7896591.574
150011 -19.023291 -56.788658 05-09-12 13:50:52 522240.666 7896582.077
150011 -19.023205 -56.788494 05-09-12 13:55:07 522257.9362 7896591.572
150011 -19.023279 -56.788609 05-09-12 13:59:18 522245.8242 7896583.399
150011 -19.02318 -56.788486 05-09-12 14:03:34 522258.7814 7896594.337
150011 -19.023272 -56.788658 05-09-12 14:07:49 522240.6686 7896584.179
150011 -19.02323 -56.788536 05-09-12 14:12:05 522253.5129 7896588.811
150011 -19.02323 -56.788406 05-09-12 14:16:17 522267.1936 7896588.795
150011 -19.023218 -56.788593 05-09-12 14:20:29 522247.5161 7896590.146
150011 -19.023342 -56.788586 05-09-12 14:24:46 522248.2362 7896576.425
150011 -19.023123 -56.788578 05-09-12 14:29:36 522249.1073 7896600.656
150011 -19.023273 -56.78846 05-09-12 14:33:52 522261.5051 7896584.044
150011 -19.02313 -56.788471 05-09-12 14:38:09 522260.3666 7896599.868
150011 -19.02318 -56.78849 05-09-12 14:42:26 522258.3604 7896594.338
150011 -19.023298 -56.788498 05-09-12 14:46:40 522257.5028 7896581.282
150011 -19.023138 -56.788399 05-09-12 14:50:54 522267.9425 7896598.973
150011 -19.023123 -56.788391 05-09-12 14:55:07 522268.7864 7896600.632
150011 -19.023077 -56.78825 05-09-12 14:59:19 522283.6308 7896605.704
150011 -19.023848 -56.789055 05-09-12 15:03:31 522198.8135 7896520.496
150011 -19.02334 -56.788578 05-09-12 15:07:43 522249.0784 7896576.645
150011 -19.023043 -56.788105 05-09-12 15:12:00 522298.8945 7896609.448
150011 -19.023579 -56.788754 05-09-12 15:16:13 522230.5251 7896550.222
150011 -19.023327 -56.788895 05-09-12 15:20:30 522215.7204 7896578.124
150011 -19.023247 -56.789104 05-09-12 15:24:47 522193.7367 7896587.002
150011 -19.022997 -56.787949 05-09-12 15:29:02 522315.3175 7896614.518
150011 -19.023249 -56.788448 05-09-12 15:33:19 522262.7711 7896586.698
150011 -19.023186 -56.78841 05-09-12 15:37:37 522266.7785 7896593.664
150011 -19.023279 -56.788383 05-09-12 15:41:50 522269.6075 7896583.37
150011 -19.023237 -56.788601 05-09-12 15:46:04 522246.6717 7896588.045
150011 -19.023254 -56.788406 05-09-12 15:50:18 522267.1904 7896586.139
150011 -19.023287 -56.788548 05-09-12 15:54:33 522252.2425 7896582.506
150011 -19.0233 -56.787922 05-09-12 15:58:46 522318.1184 7896580.988
150011 -19.023153 -56.788345 05-09-12 16:03:00 522273.6232 7896597.307
150011 -19.02323 -56.788395 05-09-12 16:07:14 522268.3512 7896588.793
150011 -19.023186 -56.788548 05-09-12 16:11:27 522252.256 7896593.681
150011 -19.02319 -56.788303 05-09-12 16:15:44 522278.0382 7896593.208
150011 -19.023262 -56.788494 05-09-12 16:20:01 522257.9286 7896585.265
150011 -19.023207 -56.788391 05-09-12 16:24:19 522268.7752 7896591.338
150011 -19.022945 -56.788151 05-09-12 16:28:40 522294.0667 7896620.297
150011 -19.023127 -56.788376 05-09-12 16:33:35 522270.3644 7896600.188
150011 -19.023329 -56.788422 05-09-12 16:38:11 522265.4966 7896577.843
150011 -19.022987 -56.788437 05-09-12 16:42:28 522263.9636 7896615.686
150011 -19.022924 -56.788414 05-09-12 16:46:53 522266.3925 7896622.654
150011 -19.023197 -56.78833 05-09-12 16:51:09 522275.1959 7896592.436
150011 -19.022902 -56.788574 05-09-12 16:55:27 522249.5576 7896625.109
150011 -19.023165 -56.78825 05-09-12 16:59:46 522283.619 7896595.967
150011 -19.023165 -56.78825 05-09-12 17:21:05 522283.619 7896595.967
150011 -19.024055 -56.790768 05-09-12 17:40:06 522018.5179 7896497.807
150011 -19.024078 -56.790699 05-09-12 17:44:21 522025.7761 7896495.254
150011 -19.022959 -56.789902 05-09-12 17:48:37 522109.7966 7896618.969
150011 -19.022655 -56.789589 05-09-12 17:52:55 522142.7757 7896652.567
150011 -19.024168 -56.789009 05-09-12 17:57:13 522203.6118 7896485.083
150011 -19.025618 -56.788704 05-09-12 18:01:30 522235.5157 7896324.603
150011 -19.025713 -56.788429 05-09-12 18:05:54 522264.4425 7896314.057
150011 -19.025509 -56.788124 05-09-12 18:13:44 522296.5661 7896336.591
150011 -19.025143 -56.788158 05-09-12 18:18:01 522293.037 7896377.092
150011 -19.024868 -56.788235 05-09-12 18:22:24 522284.9706 7896407.53
150011 -19.023664 -56.788021 05-09-12 18:26:50 522307.6515 7896540.724
150011 -19.022896 -56.788914 05-09-12 18:31:04 522213.7782 7896625.816
150011 -19.022383 -56.788757 05-09-12 18:35:23 522230.3684 7896682.559
150011 -19.021015 -56.787682 05-09-12 18:39:37 522343.6804 7896833.79
150011 -19.021212 -56.786362 05-09-12 18:43:49 522482.567 7896811.824
150011 -19.021238 -56.786339 05-09-12 18:48:02 522484.984 7896808.944
150011 -19.021212 -56.786282 05-09-12 18:52:14 522490.986 7896811.813
150011 -19.021246 -56.786289 05-09-12 18:56:29 522490.2448 7896808.052
150011 -19.021328 -56.786011 05-09-12 19:01:33 522519.4896 7896798.943
150011 -19.0214 -56.785961 05-09-12 19:07:29 522524.7418 7896790.97
150011 -19.021641 -56.786102 05-09-12 19:11:36 522509.8709 7896764.322
150011 -19.021067 -56.784859 05-09-12 19:15:47 522640.7581 7896827.675
150011 -19.021746 -56.783726 05-09-12 19:19:58 522759.8994 7896752.398
150011 -19.020874 -56.7827 05-09-12 19:24:11 522867.9917 7896848.75
150011 -19.019934 -56.782742 05-09-12 19:28:17 522863.7002 7896952.766
150011 -19.018944 -56.783485 05-09-12 19:32:36 522785.6433 7897062.404
150011 -19.018394 -56.783382 05-09-12 19:36:50 522796.5579 7897123.248
150011 -19.017626 -56.782375 05-09-12 19:41:12 522902.6387 7897208.095
150011 -19.016735 -56.781326 05-09-12 19:45:53 523013.1574 7897306.546
150011 -19.015993 -56.781464 05-09-12 19:51:12 522998.7363 7897388.665
150011 -19.016218 -56.782375 05-09-12 19:55:17 522902.8315 7897363.888
150011 -19.015272 -56.782719 05-09-12 19:59:21 522866.7582 7897468.607
150011 -19.015705 -56.782784 05-09-12 20:03:29 522859.8583 7897420.704
150011 -19.016739 -56.782719 05-09-12 20:07:36 522866.5576 7897306.285
150011 -19.017323 -56.782925 05-09-12 20:11:43 522844.7984 7897241.693
150011 -19.018105 -56.784546 05-09-12 20:15:49 522674.099 7897155.376
150011 -19.017406 -56.784828 05-09-12 20:19:56 522644.5162 7897232.755
150011 -19.017189 -56.786072 05-09-12 20:24:01 522513.6274 7897256.926
150011 -19.01787 -56.786366 05-09-12 20:28:04 522482.5954 7897181.612
150011 -19.019051 -56.787357 05-09-12 20:32:11 522378.1453 7897051.062
150011 -19.019892 -56.787933 05-09-12 20:36:14 522317.4157 7896958.08
150011 -19.019932 -56.78883 05-09-12 20:40:17 522223.0119 7896953.768
150011 -19.019114 -56.789509 05-09-12 20:44:21 522151.6638 7897044.364
150011 -19.01903 -56.789936 05-09-12 20:48:28 522106.7381 7897053.712
150011 -19.020115 -56.790337 05-09-12 20:52:32 522064.3943 7896933.709
150011 -19.021036 -56.790455 05-09-12 20:56:36 522051.8547 7896831.816
150011 -19.021606 -56.790688 05-09-12 21:00:48 522027.2594 7896768.776
150011 -19.022509 -56.790405 05-09-12 21:05:11 522056.9223 7896668.824
150011 -19.022989 -56.789875 05-09-12 21:09:24 522112.634 7896615.646
150011 -19.024076 -56.790524 05-09-12 21:13:38 522044.1925 7896495.453
150011 -19.024137 -56.790253 05-09-12 21:17:48 522072.7032 7896488.669
150011 -19.024273 -56.790382 05-09-12 21:21:58 522059.1099 7896473.637
150011 -19.02434 -56.789944 05-09-12 21:26:16 522105.1941 7896466.169
150011 -19.02412 -56.789429 05-09-12 21:30:36 522159.4193 7896490.447
150011 -19.025221 -56.788807 05-09-12 21:34:51 522224.7293 7896368.544
150011 -19.025585 -56.788746 05-09-12 21:39:01 522231.1002 7896328.26
150011 -19.025406 -56.788494 05-09-12 21:43:14 522257.6431 7896348.034
150011 -19.025301 -56.788551 05-09-12 21:47:31 522251.6587 7896359.66
150011 -19.025455 -56.788223 05-09-12 21:51:58 522286.1551 7896342.578
150011 -19.025221 -56.788387 05-09-12 21:56:24 522268.9278 7896368.491
150011 -19.025566 -56.788788 05-09-12 22:00:35 522226.6829 7896330.368
150011 -19.02578 -56.78867 05-09-12 22:04:52 522239.0721 7896306.674
150011 -19.025576 -56.78944 05-09-12 22:09:07 522158.0688 7896329.344
150011 -19.025673 -56.789722 05-09-12 22:13:19 522128.3798 7896318.646
150011 -19.025391 -56.790306 05-09-12 22:17:35 522066.9602 7896349.923
150011 -19.025734 -56.790405 05-09-12 22:22:04 522056.4968 7896311.982
150011 -19.026171 -56.79047 05-09-12 22:26:45 522049.5989 7896263.637
150011 -19.02635 -56.790569 05-09-12 22:30:51 522039.1571 7896243.843
150011 -19.026493 -56.790691 05-09-12 22:34:58 522026.2997 7896228.036
150011 -19.026484 -56.790707 05-09-12 22:39:06 522024.6172 7896229.034
150011 -19.026497 -56.790646 05-09-12 22:43:10 522031.0347 7896227.588
150011 -19.026508 -56.790825 05-09-12 22:47:19 522012.1964 7896226.393
150011 -19.02656 -56.790672 05-09-12 22:51:27 522028.2903 7896220.62
150011 -19.026508 -56.790672 05-09-12 22:55:35 522028.2972 7896226.374
150011 -19.02655 -56.790646 05-09-12 22:59:39 522031.0277 7896221.723
150011 -19.026617 -56.790459 05-09-12 23:04:05 522050.6976 7896214.286
150011 -19.026751 -56.790249 05-09-12 23:08:09 522072.779 7896199.433
150011 -19.026525 -56.790577 05-09-12 23:12:20 522038.2922 7896224.481
150011 -19.026545 -56.790504 05-09-12 23:16:32 522045.9716 7896222.259
150011 -19.026459 -56.790195 05-09-12 23:20:47 522078.5002 7896231.736
150011 -19.025988 -56.791756 05-09-12 23:24:51 521914.292 7896284.047
150011 -19.025915 -56.792763 05-09-12 23:29:09 521808.3308 7896292.249
150011 -19.025766 -56.795563 05-09-12 23:33:19 521513.6944 7896309.081
150011 -19.025873 -56.793751 05-09-12 23:37:51 521704.3649 7896297.019
150011 -19.026068 -56.792149 05-09-12 23:42:10 521872.9245 7896275.244
150011 -19.0263 -56.792816 05-09-12 23:46:13 521802.7031 7896249.656
150011 -19.026306 -56.791553 05-09-12 23:50:35 521935.6128 7896248.835
150011 -19.025778 -56.79211 05-09-12 23:54:40 521877.0666 7896307.327
150011 -19.026268 -56.792667 05-09-12 23:58:43 521818.3872 7896253.178
150011 -19.025953 -56.792904 05-10-12 0:02:50 521793.4878 7896288.062
150011 -19.024597 -56.792946 05-10-12 0:06:56 521789.2447 7896438.107
150011 -19.024508 -56.792931 05-10-12 0:10:59 521790.8348 7896447.953
150011 -19.0236 -56.79282 05-10-12 0:15:09 521802.6344 7896548.408
150011 -19.023371 -56.792168 05-10-12 0:19:16 521871.2779 7896573.666
150011 -19.023378 -56.791103 05-10-12 0:23:22 521983.3531 7896572.758
150011 -19.023638 -56.789642 05-10-12 0:27:31 522137.0681 7896543.806
150011 -19.02375 -56.789116 05-10-12 0:31:42 522192.4071 7896531.347
150011 -19.024153 -56.789375 05-10-12 0:36:02 522165.0977 7896486.788
150011 -19.023783 -56.788342 05-10-12 0:40:11 522273.855 7896527.598
150011 -19.024025 -56.787155 05-10-12 0:44:25 522398.7371 7896500.67
150011 -19.023493 -56.786991 05-10-12 0:48:37 522416.0671 7896559.514
150011 -19.02352 -56.786953 05-10-12 0:52:46 522420.0624 7896556.522
150011 -19.023096 -56.78685 05-10-12 0:57:03 522430.9585 7896603.424
150011 -19.022551 -56.786648 05-10-12 1:02:00 522452.2894 7896663.702
150011 -19.023113 -56.785755 05-10-12 1:09:23 522546.1896 7896601.403
150011 -19.023031 -56.784569 05-10-12 1:19:18 522671.0106 7896610.323
150011 -19.022587 -56.783867 05-10-12 1:30:31 522744.9466 7896659.361
150011 -19.020668 -56.782898 05-10-12 1:43:34 522847.1828 7896871.57
150011 -19.018169 -56.783108 05-10-12 1:55:37 522825.4241 7897148.108
150011 -19.018053 -56.78297 05-10-12 1:59:42 522839.9629 7897160.925
150011 -19.017494 -56.782627 05-10-12 2:03:48 522876.1364 7897222.733
150011 -19.016689 -56.78207 05-10-12 2:07:51 522934.8652 7897311.733
150011 -19.018278 -56.781509 05-10-12 2:11:52 522993.6863 7897135.839
150011 -19.017714 -56.781506 05-10-12 2:15:57 522994.0796 7897198.244
150011 -19.017799 -56.781395 05-10-12 2:19:59 523005.7495 7897188.825
150011 -19.01722 -56.781403 05-10-12 2:24:04 523004.9872 7897252.891
150011 -19.017002 -56.78146 05-10-12 2:28:07 522999.0185 7897277.02
150011 -19.016985 -56.781498 05-10-12 2:32:11 522995.0218 7897278.906
150011 -19.016035 -56.781303 05-10-12 2:36:17 523015.6743 7897383.997
150011 -19.015036 -56.781868 05-10-12 2:40:20 522956.3505 7897494.609
150011 -19.013597 -56.782455 05-10-12 2:44:25 522894.771 7897653.909
150011 -19.012533 -56.783028 05-10-12 2:48:36 522834.6126 7897771.713
150011 -19.013693 -56.783176 05-10-12 2:52:43 522818.8785 7897643.38
150011 -19.015661 -56.78307 05-10-12 2:56:48 522829.7655 7897425.61
150011 -19.015682 -56.782902 05-10-12 3:00:53 522847.4431 7897423.264
150011 -19.016251 -56.782841 05-10-12 3:05:02 522853.785 7897360.297
150011 -19.017675 -56.783009 05-10-12 3:09:11 522835.9102 7897202.756
150011 -19.018011 -56.783272 05-10-12 3:13:17 522808.1864 7897165.612
150011 -19.018436 -56.783691 05-10-12 3:17:23 522764.0333 7897118.64
150011 -19.018917 -56.783875 05-10-12 3:21:27 522744.604 7897065.442
150011 -19.018843 -56.784306 05-10-12 3:25:33 522699.2562 7897073.686
150011 -19.019506 -56.785534 05-10-12 3:29:41 522569.9337 7897000.484
150011 -19.019556 -56.785927 05-10-12 3:33:55 522528.5683 7896995.002
150011 -19.019495 -56.786091 05-10-12 3:38:27 522511.3175 7897001.773
150011 -19.019335 -56.785995 05-10-12 3:43:15 522521.4419 7897019.464
150011 -19.019386 -56.78619 05-10-12 3:47:15 522500.9135 7897013.846
150011 -19.019499 -56.786152 05-10-12 3:51:18 522504.8974 7897001.338
150011 -19.019733 -56.786385 05-10-12 3:55:20 522480.3454 7896975.476
150011 -19.019699 -56.786549 05-10-12 3:59:22 522463.091 7896979.259
150011 -19.019983 -56.786655 05-10-12 4:03:22 522451.8976 7896947.848
150011 -19.020594 -56.786602 05-10-12 4:07:21 522457.3931 7896880.235
150011 -19.021255 -56.786469 05-10-12 4:11:24 522471.3009 7896807.079
150011 -19.021339 -56.786251 05-10-12 4:15:27 522494.2313 7896797.757
150011 -19.021231 -56.785969 05-10-12 4:19:29 522523.9227 7896809.671
150011 -19.0222 -56.78616 05-10-12 4:23:35 522503.692 7896702.477
150011 -19.022594 -56.785904 05-10-12 4:27:43 522530.5794 7896658.848
150011 -19.022593 -56.785168 05-10-12 4:31:47 522608.0334 7896658.865
150011 -19.022797 -56.784855 05-10-12 4:35:55 522640.9448 7896636.252
150011 -19.022604 -56.784733 05-10-12 4:39:55 522653.8097 7896657.591
150011 -19.022602 -56.784691 05-10-12 4:44:02 522658.2299 7896657.807
150011 -19.022715 -56.784859 05-10-12 4:48:13 522640.5349 7896645.326
150011 -19.023399 -56.784958 05-10-12 4:52:27 522630.0239 7896569.655
150011 -19.023489 -56.78442 05-10-12 4:56:34 522686.6286 7896559.627
150011 -19.023731 -56.784451 05-10-12 5:01:04 522683.3334 7896532.854
150011 -19.02347 -56.783875 05-10-12 5:05:40 522743.9846 7896561.659
150011 -19.022882 -56.784702 05-10-12 5:09:47 522657.0344 7896626.827
150011 -19.022776 -56.784912 05-10-12 5:13:55 522634.9491 7896638.583
150011 -19.022163 -56.785378 05-10-12 5:18:00 522585.9919 7896706.471
150011 -19.022432 -56.785526 05-10-12 5:24:07 522570.3806 7896676.725
150011 -19.022718 -56.786724 05-10-12 5:34:40 522444.269 7896645.233
150011 -19.02232 -56.787376 05-10-12 5:38:50 522375.7083 7896689.354
150011 -19.02243 -56.787582 05-10-12 5:42:59 522354.0149 7896677.209
150011 -19.022383 -56.787594 05-10-12 5:47:07 522352.7583 7896682.411
150011 -19.022587 -56.787682 05-10-12 5:51:21 522343.4703 7896659.85
150011 -19.022337 -56.788029 05-10-12 5:56:25 522306.9867 7896687.556
150011 -19.022263 -56.788231 05-10-12 6:00:37 522285.7388 7896695.77
150011 -19.022326 -56.788395 05-10-12 6:05:50 522268.4716 7896688.82
150011 -19.022242 -56.787914 05-10-12 6:10:21 522319.1015 7896698.053
150011 -19.02256 -56.787895 05-10-12 6:15:16 522321.0586 7896662.865
150011 -19.022543 -56.787811 05-10-12 6:19:28 522329.9007 7896664.735
150011 -19.022676 -56.787926 05-10-12 6:23:34 522317.7807 7896650.033
150011 -19.02264 -56.78825 05-10-12 6:27:39 522283.689 7896654.058
150011 -19.023146 -56.78812 05-10-12 6:32:18 522297.3022 7896598.053
150011 -19.023163 -56.788033 05-10-12 6:37:19 522306.4555 7896596.161
150011 -19.023504 -56.787834 05-10-12 6:41:24 522327.3519 7896558.404
150011 -19.02356 -56.788208 05-10-12 6:45:24 522287.9863 7896552.256
150011 -19.023762 -56.788269 05-10-12 6:49:30 522281.54 7896529.912
150011 -19.023598 -56.788189 05-10-12 6:53:46 522289.9807 7896548.048
150011 -19.023584 -56.787857 05-10-12 6:57:53 522324.9208 7896549.555
150011 -19.023254 -56.787815 05-10-12 7:02:31 522329.3848 7896586.064
150011 -19.022865 -56.788097 05-10-12 7:07:37 522299.7601 7896629.142
150011 -19.022791 -56.788074 05-10-12 7:11:46 522302.1904 7896637.327
150011 -19.022968 -56.787914 05-10-12 7:15:53 522319.0046 7896617.722
150011 -19.022928 -56.787807 05-10-12 7:20:00 522330.2702 7896622.135
150011 -19.022383 -56.787792 05-10-12 7:24:07 522331.9215 7896682.436
150011 -19.02248 -56.788174 05-10-12 7:28:12 522291.7083 7896671.752
150011 -19.022825 -56.788342 05-10-12 7:32:13 522273.9826 7896633.599
150011 -19.022665 -56.788124 05-10-12 7:36:19 522296.9454 7896651.275
150011 -19.023825 -56.789089 05-10-12 7:40:27 522195.2385 7896523.045
150011 -19.023281 -56.788387 05-10-12 7:44:40 522269.1863 7896583.149
150011 -19.023041 -56.788296 05-10-12 7:48:49 522278.7947 7896609.693
150011 -19.023607 -56.788967 05-10-12 7:52:58 522208.1062 7896547.151
150011 -19.023743 -56.789063 05-10-12 7:57:21 522197.9855 7896532.115
150011 -19.023008 -56.788342 05-10-12 8:01:31 522273.9583 7896613.351
150011 -19.023241 -56.788498 05-10-12 8:05:42 522257.5104 7896587.589
150011 -19.023214 -56.788471 05-10-12 8:09:49 522260.3554 7896590.573
150011 -19.022089 -56.786942 05-10-12 8:13:56 522421.4119 7896714.859
150011 -19.023363 -56.788849 05-10-12 8:18:13 522220.5564 7896574.134
150011 -19.023993 -56.789852 05-10-12 8:22:24 522114.9216 7896504.552
150011 -19.023199 -56.788597 05-10-12 8:27:01 522247.0977 7896592.249
150011 -19.023556 -56.789162 05-10-12 8:31:41 522187.592 7896552.819
150011 -19.023424 -56.789249 05-10-12 8:36:02 522178.454 7896567.435
150011 -19.023258 -56.788307 05-10-12 8:40:12 522277.6082 7896585.684
150011 -19.023041 -56.787266 05-10-12 8:44:23 522387.1878 7896609.563
150011 -19.023657 -56.788822 05-10-12 8:48:40 522223.3587 7896541.6
150011 -19.023317 -56.789036 05-10-12 8:52:51 522200.8834 7896579.248
150011 -19.022835 -56.787872 05-10-12 8:57:01 522323.4423 7896632.433
150011 -19.023256 -56.788311 05-10-12 9:02:00 522277.1875 7896585.906
150011 -19.023279 -56.788284 05-10-12 9:08:10 522280.0258 7896583.357
150011 -19.023224 -56.788357 05-10-12 9:12:21 522272.3509 7896589.452
150011 -19.023148 -56.788414 05-10-12 9:16:59 522266.3626 7896597.869
150011 -19.023165 -56.788437 05-10-12 9:22:55 522263.9399 7896595.991
150011 -19.023134 -56.788532 05-10-12 9:27:06 522253.9466 7896599.433
150011 -19.02322 -56.788372 05-10-12 9:31:38 522270.7729 7896589.897
150011 -19.023151 -56.788513 05-10-12 9:36:48 522255.9439 7896597.549
150011 -19.02313 -56.788612 05-10-12 9:41:02 522245.5283 7896599.886
150011 -19.023232 -56.788536 05-10-12 9:45:16 522253.5127 7896588.59
150011 -19.023159 -56.788067 05-10-12 9:49:30 522302.878 7896596.608
150011 -19.023212 -56.78841 05-10-12 9:53:42 522266.775 7896590.787
150011 -19.023151 -56.788448 05-10-12 9:57:58 522262.7842 7896597.541
150011 -19.023214 -56.78828 05-10-12 10:02:09 522280.4554 7896590.549
150011 -19.023142 -56.78833 05-10-12 10:06:23 522275.2032 7896598.522
150011 -19.023289 -56.789162 05-10-12 10:10:37 522187.6275 7896582.362
150011 -19.023184 -56.788532 05-10-12 10:14:51 522253.94 7896593.9
150011 -19.023235 -56.78838 05-10-12 10:19:06 522269.9291 7896588.238
150011 -19.023161 -56.788319 05-10-12 10:23:49 522276.3583 7896596.418
150011 -19.023161 -56.788319 05-10-12 11:22:23 522276.3583 7896596.418
150011 -19.02322 -56.788422 05-10-12 11:45:05 522265.5111 7896589.903
150011 -19.023247 -56.788364 05-10-12 11:49:23 522271.6112 7896586.908
150011 -19.023222 -56.788471 05-10-12 11:53:40 522260.3543 7896589.688
150011 -19.023212 -56.788551 05-10-12 11:57:55 522251.9368 7896590.805
150011 -19.02318 -56.788361 05-10-12 12:02:12 522271.9359 7896594.321
150011 -19.023216 -56.788498 05-10-12 12:06:29 522257.5138 7896590.355
150011 -19.023203 -56.788448 05-10-12 12:10:48 522262.7773 7896591.788
150011 -19.023258 -56.788395 05-10-12 12:15:04 522268.3474 7896585.695
150011 -19.023287 -56.788513 05-10-12 12:19:23 522255.9258 7896582.501
150011 -19.023308 -56.788391 05-10-12 12:23:49 522268.7617 7896580.162
150011 -19.02322 -56.788425 05-10-12 12:28:09 522265.1954 7896589.904
150011 -19.023062 -56.788345 05-10-12 12:32:28 522273.6354 7896607.376
150011 -19.023119 -56.78833 05-10-12 12:36:45 522275.2063 7896601.067
150011 -19.02317 -56.788467 05-10-12 12:41:05 522260.7822 7896595.441
150011 -19.023235 -56.788391 05-10-12 12:45:21 522268.7715 7896588.24
150011 -19.023216 -56.788544 05-10-12 12:49:55 522252.6729 7896590.361
150011 -19.02319 -56.788437 05-10-12 12:54:12 522263.9366 7896593.225
150011 -19.023153 -56.788361 05-10-12 12:58:32 522271.9395 7896597.309
150011 -19.023314 -56.78838 05-10-12 13:03:12 522269.9185 7896579.497
150011 -19.023178 -56.788456 05-10-12 13:08:29 522261.9387 7896594.555
150011 -19.023214 -56.788445 05-10-12 13:14:36 522263.0915 7896590.57
150011 -19.023199 -56.788212 05-10-12 13:19:41 522287.6135 7896592.2
150011 -19.023199 -56.788212 05-10-12 13:27:23 522287.6135 7896592.2
150011 -19.023247 -56.788456 05-10-12 13:32:31 522261.9295 7896586.92
150011 -19.023247 -56.788456 05-10-12 13:40:59 522261.9295 7896586.92
150011 -19.023247 -56.788429 05-10-12 13:48:55 522264.7709 7896586.917
150011 -19.023235 -56.788879 05-10-12 14:09:16 522217.4164 7896588.301
150011 -19.023287 -56.78841 05-10-12 14:30:26 522266.765 7896582.488
150011 -19.023275 -56.78838 05-10-12 14:44:23 522269.9237 7896583.812
150011 -19.023256 -56.788467 05-10-12 14:58:29 522260.7707 7896585.926
150011 -19.023207 -56.788448 05-10-12 15:08:58 522262.7767 7896591.345
150011 -19.023161 -56.788406 05-10-12 15:13:13 522267.2028 7896596.429
150011 -19.023279 -56.788567 05-10-12 15:17:27 522250.2441 7896583.393
150011 -19.023243 -56.788486 05-10-12 15:21:41 522258.773 7896587.366
150011 -19.02327 -56.788403 05-10-12 15:26:03 522267.504 7896584.368
150011 -19.023149 -56.788288 05-10-12 15:30:29 522279.6222 7896597.742
150011 -19.023144 -56.788509 05-10-12 15:35:01 522256.3657 7896598.324
150011 -19.023258 -56.788464 05-10-12 15:39:25 522261.0862 7896585.704
150011 -19.023155 -56.788525 05-10-12 15:43:53 522254.6805 7896597.108
150011 -19.023155 -56.788525 05-10-12 16:14:16 522254.6805 7896597.108
150011 -19.023602 -56.788345 05-10-12 16:18:31 522273.5634 7896547.626
150011 -19.023697 -56.787827 05-10-12 16:22:46 522328.0628 7896537.048
150011 -19.023716 -56.787819 05-10-12 16:27:01 522328.9021 7896534.945
150011 -19.023672 -56.787731 05-10-12 16:31:12 522338.1687 7896539.802
150011 -19.023645 -56.787823 05-10-12 16:35:27 522328.4907 7896542.802
150011 -19.023767 -56.787823 05-10-12 16:39:43 522328.4744 7896529.302
150011 -19.023607 -56.788414 05-10-12 16:43:56 522266.3015 7896547.081
150011 -19.02368 -56.787918 05-10-12 16:48:11 522318.4886 7896538.941
150011 -19.02368 -56.787918 05-10-12 16:56:29 522318.4886 7896538.941
150011 -19.025032 -56.788288 05-10-12 17:17:06 522279.3713 7896389.391
150011 -19.024338 -56.790787 05-10-12 17:46:54 522016.4811 7896466.496
150011 -19.024137 -56.790699 05-10-12 17:51:10 522025.7683 7896488.725
150011 -19.024366 -56.79076 05-10-12 17:55:20 522019.3188 7896463.394
150011 -19.024252 -56.790737 05-10-12 17:59:44 522021.7542 7896476.005
150011 -19.023499 -56.791275 05-10-12 18:09:25 521965.2366 7896559.391
150011 -19.023407 -56.791363 05-10-12 18:13:51 521955.988 7896569.582
150011 -19.022648 -56.790318 05-10-12 18:24:18 522066.0595 7896653.433
150011 -19.023361 -56.78899 05-10-12 18:28:43 522205.7185 7896574.374
150011 -19.02281 -56.788319 05-10-12 18:33:28 522276.4051 7896635.256
150011 -19.022554 -56.787727 05-10-12 18:39:17 522338.7391 7896663.507
150011 -19.022606 -56.78775 05-10-12 18:43:33 522336.3117 7896657.756
150011 -19.021999 -56.787415 05-10-12 18:47:43 522371.647 7896724.877
150011 -19.021353 -56.786411 05-10-12 18:51:53 522477.3915 7896796.228
150011 -19.021273 -56.785919 05-10-12 18:56:02 522529.1789 7896805.017
150011 -19.020964 -56.785324 05-10-12 19:00:11 522591.8367 7896839.131
150011 -19.01947 -56.784428 05-10-12 19:04:24 522686.332 7897004.325
150011 -19.017862 -56.783157 05-10-12 19:08:33 522820.3092 7897182.084
150011 -19.016346 -56.783092 05-10-12 19:12:41 522827.3567 7897349.818
150011 -19.015776 -56.782745 05-10-12 19:16:53 522863.953 7897412.843
150011 -19.015591 -56.782619 05-10-12 19:21:04 522877.2386 7897433.297
150011 -19.015471 -56.782719 05-10-12 19:25:11 522866.7309 7897446.588
150011 -19.013891 -56.782829 05-10-12 19:29:19 522855.3704 7897621.427
150011 -19.012714 -56.782925 05-10-12 19:33:35 522845.4279 7897751.672
150011 -19.012665 -56.782726 05-10-12 19:38:00 522866.3779 7897757.068
150011 -19.012575 -56.782787 05-10-12 19:42:19 522859.9704 7897767.035
150011 -19.012602 -56.782871 05-10-12 19:46:31 522851.1263 7897764.058
150011 -19.012783 -56.783188 05-10-12 19:50:42 522817.7397 7897744.072
150011 -19.012821 -56.783504 05-10-12 19:54:57 522784.4779 7897739.908
150011 -19.01379 -56.783318 05-10-12 19:59:14 522803.9209 7897632.666
150011 -19.015289 -56.783123 05-10-12 20:03:24 522824.2385 7897466.778
150011 -19.015766 -56.782978 05-10-12 20:07:33 522839.4333 7897413.98
150011 -19.015245 -56.783165 05-10-12 20:11:44 522819.8244 7897471.652
150011 -19.015835 -56.783531 05-10-12 20:15:52 522781.2259 7897406.417
150011 -19.016037 -56.783852 05-10-12 20:20:03 522747.4162 7897384.107
150011 -19.016527 -56.785263 05-10-12 20:24:21 522598.8558 7897330.071
150011 -19.01742 -56.786072 05-10-12 20:28:35 522513.5963 7897231.366
150011 -19.01745 -56.787098 05-10-12 20:32:46 522405.6166 7897228.178
150011 -19.018122 -56.787991 05-10-12 20:37:08 522311.5481 7897153.935
150011 -19.018417 -56.788448 05-10-12 20:41:20 522263.4145 7897121.352
150011 -19.019573 -56.788937 05-10-12 20:45:30 522211.7992 7896993.504
150011 -19.020464 -56.788364 05-10-12 20:49:42 522271.982 7896894.844
150011 -19.021425 -56.788044 05-10-12 20:53:52 522305.5298 7896788.47
150011 -19.022387 -56.787849 05-10-12 20:58:12 522325.9225 7896682.001
150011 -19.022387 -56.787849 05-10-12 21:06:35 522325.9225 7896682.001
150011 -19.022682 -56.787014 05-10-12 21:14:27 522413.7554 7896649.253
150011 -19.022682 -56.787014 05-10-12 21:43:58 522413.7554 7896649.253
150011 -19.027035 -56.786488 05-10-12 22:08:51 522468.5245 7896167.532
150011 -19.026983 -56.785458 05-10-12 22:13:17 522576.922 7896173.154
150011 -19.026913 -56.784775 05-10-12 22:28:22 522648.806 7896180.812
150011 -19.026918 -56.784801 05-10-12 22:44:30 522646.0692 7896180.262
150011 -19.02685 -56.784832 05-10-12 22:57:27 522642.8162 7896187.79
150011 -19.027746 -56.784733 05-10-12 23:08:05 522653.1129 7896088.636
150011 -19.027765 -56.784786 05-10-12 23:12:13 522647.533 7896086.54
150011 -19.027824 -56.784813 05-10-12 23:16:20 522644.6837 7896080.015
150011 -19.027786 -56.784695 05-10-12 23:20:29 522657.1063 7896084.205
150011 -19.027822 -56.784672 05-10-12 23:24:37 522659.5218 7896080.219
150011 -19.027836 -56.784615 05-10-12 23:28:43 522665.5182 7896078.662
150011 -19.027988 -56.784618 05-10-12 23:32:50 522665.1819 7896061.844
150011 -19.027529 -56.784634 05-10-12 23:37:01 522663.5604 7896112.634
150011 -19.025816 -56.785076 05-10-12 23:41:08 522617.2791 7896302.232
150011 -19.025095 -56.785004 05-10-12 23:45:14 522624.9536 7896382
150011 -19.024349 -56.78442 05-10-12 23:49:23 522686.5119 7896464.469
150011 -19.022978 -56.784966 05-10-12 23:53:31 522629.239 7896616.239
150011 -19.022629 -56.785156 05-10-12 23:57:43 522609.2914 7896654.88
150011 -19.022537 -56.785389 05-11-12 0:01:55 522584.7838 7896665.089
150011 -19.022659 -56.785454 05-11-12 0:06:04 522577.9269 7896651.599
150011 -19.02249 -56.786224 05-11-12 0:10:18 522496.9178 7896670.397
150011 -19.02228 -56.787052 05-11-12 0:14:29 522409.8103 7896693.739
150011 -19.022533 -56.787498 05-11-12 0:18:41 522362.841 7896665.802
150011 -19.023054 -56.788055 05-11-12 0:22:57 522304.1548 7896608.224
150011 -19.022848 -56.788097 05-11-12 0:27:33 522299.7624 7896631.023
150011 -19.0229 -56.788422 05-11-12 0:32:34 522265.5538 7896625.311
150011 -19.023865 -56.789623 05-11-12 0:37:43 522139.0375 7896518.687
150011 -19.024097 -56.790253 05-11-12 0:42:50 522072.7085 7896493.095
150011 -19.024246 -56.790836 05-11-12 0:48:31 522011.3367 7896476.682
150011 -19.025072 -56.791122 05-11-12 0:53:58 521981.1308 7896385.322
150011 -19.025204 -56.790726 05-11-12 0:58:10 522022.7864 7896370.667
150011 -19.02529 -56.790882 05-11-12 1:03:34 522006.3585 7896361.17
150011 -19.026457 -56.789604 05-11-12 1:13:27 522140.6936 7896231.883
150011 -19.026299 -56.787277 05-11-12 1:26:08 522385.5939 7896249.07
150011 -19.026587 -56.787849 05-11-12 1:37:35 522325.3616 7896217.276
150011 -19.024788 -56.787884 05-11-12 1:47:17 522321.9187 7896416.338
150011 -19.024551 -56.78783 05-11-12 1:51:24 522327.633 7896442.555
150011 -19.024435 -56.787762 05-11-12 1:55:29 522334.8045 7896455.381
150011 -19.023733 -56.788025 05-11-12 1:59:39 522307.2213 7896533.09
150011 -19.022253 -56.787449 05-11-12 2:03:55 522368.035 7896696.777
150011 -19.022192 -56.787048 05-11-12 2:10:18 522410.243 7896703.475
150011 -19.022087 -56.786938 05-11-12 2:21:03 522421.8331 7896715.08
150011 -19.022102 -56.787071 05-11-12 2:25:13 522407.8346 7896713.437
150011 -19.022263 -56.786922 05-11-12 2:29:39 522423.4933 7896695.603
150011 -19.022142 -56.786877 05-11-12 2:36:39 522428.2452 7896708.986
150011 -19.022253 -56.786961 05-11-12 2:40:57 522419.3904 7896696.715
150011 -19.02211 -56.786896 05-11-12 2:46:31 522426.25 7896712.529
150011 -19.022182 -56.786697 05-11-12 2:52:34 522447.1824 7896704.537
150011 -19.022125 -56.786816 05-11-12 2:58:22 522434.6669 7896710.859
150011 -19.022165 -56.786751 05-11-12 3:02:33 522441.5019 7896706.425
150011 -19.02198 -56.786858 05-11-12 3:07:34 522430.2664 7896726.909
150011 -19.022234 -56.786797 05-11-12 3:14:21 522436.6517 7896698.796
150011 -19.022137 -56.786884 05-11-12 3:19:46 522427.5092 7896709.54
150011 -19.022346 -56.787117 05-11-12 3:29:40 522402.9611 7896686.444
150011 -19.022182 -56.787022 05-11-12 3:41:10 522412.9805 7896704.579
150011 -19.021942 -56.78688 05-11-12 3:54:54 522427.9563 7896731.116
150011 -19.02194 -56.786835 05-11-12 4:13:38 522432.6922 7896731.332
150011 -19.021832 -56.786667 05-11-12 4:36:54 522450.3865 7896743.26
150011 -19.021832 -56.786667 05-11-12 14:23:51 522450.3865 7896743.26
150011 -19.022116 -56.7869 05-11-12 14:29:27 522425.8282 7896711.866
150011 -19.022179 -56.786919 05-11-12 14:33:48 522423.8203 7896704.897
150011 -19.022247 -56.786942 05-11-12 14:38:10 522421.3907 7896697.376
150011 -19.022362 -56.787121 05-11-12 14:42:35 522402.538 7896684.674
150011 -19.022234 -56.786949 05-11-12 14:47:00 522420.6558 7896698.816
150011 -19.022234 -56.786949 05-11-12 16:30:54 522420.6558 7896698.816
150011 -19.022211 -56.787014 05-11-12 16:36:01 522413.8185 7896701.369
150011 -19.022175 -56.786949 05-11-12 16:40:21 522420.6637 7896705.344
150011 -19.022133 -56.786949 05-11-12 16:44:44 522420.6693 7896709.991
150011 -19.022062 -56.786926 05-11-12 16:49:17 522423.0993 7896717.844
150011 -19.022135 -56.786945 05-11-12 16:53:41 522421.09 7896709.769
150011 -19.022015 -56.786655 05-11-12 16:58:04 522451.6247 7896723.01
150011 -19.022015 -56.786655 05-11-12 17:59:29 522451.6247 7896723.01
150011 -19.022133 -56.786797 05-11-12 18:03:58 522436.6653 7896709.972
150011 -19.0222 -56.786976 05-11-12 18:08:21 522417.819 7896702.581
150011 -19.022253 -56.78706 05-11-12 18:12:44 522408.972 7896696.727
150011 -19.022207 -56.787033 05-11-12 18:17:48 522411.8195 7896701.814
150011 -19.022518 -56.788151 05-11-12 18:24:30 522294.1237 7896667.544
150011 -19.022589 -56.788467 05-11-12 18:31:08 522260.8595 7896659.728
150011 -19.022543 -56.787724 05-11-12 18:35:36 522339.0562 7896664.724
150011 -19.022543 -56.787724 05-11-12 22:01:43 522339.0562 7896664.724
150011 -19.022158 -56.786953 05-11-12 22:20:05 522420.245 7896707.225
150011 -19.022202 -56.786976 05-11-12 22:24:42 522417.8187 7896702.36
150011 -19.022202 -56.786976 05-11-12 22:58:23 522417.8187 7896702.36
150011 -19.022099 -56.786629 05-11-12 23:04:25 522454.3496 7896713.712
150011 -19.022099 -56.786629 05-11-12 23:08:44 522454.3496 7896713.712
150011 -19.022039 -56.786873 05-11-12 23:13:36 522428.6799 7896720.382
150011 -19.022091 -56.786983 05-11-12 23:22:44 522417.0969 7896714.643
150011 -19.022175 -56.786957 05-11-12 23:35:16 522419.8218 7896705.345
150011 -19.021923 -56.78672 05-11-12 23:53:20 522444.7967 7896733.198
150011 -19.021742 -56.786598 05-12-12 0:11:21 522457.6599 7896753.21
150011 -19.021742 -56.786598 05-12-12 6:07:39 522457.6599 7896753.21
150011 -19.022182 -56.78698 05-12-12 6:29:52 522417.4004 7896704.573
150011 -19.022182 -56.78698 05-12-12 11:04:29 522417.4004 7896704.573
150011 -19.021687 -56.786312 05-12-12 11:23:13 522487.765 7896759.259
150011 -19.022261 -56.786934 05-12-12 11:27:31 522422.2307 7896695.826
150011 -19.022261 -56.786934 05-12-12 11:53:19 522422.2307 7896695.826
150011 -19.022171 -56.787037 05-12-12 11:57:51 522411.4034 7896705.798
150011 -19.022112 -56.786953 05-12-12 12:02:59 522420.2512 7896712.315
150011 -19.022148 -56.786854 05-12-12 12:10:18 522430.6648 7896708.319
150011 -19.022181 -56.786915 05-12-12 12:14:31 522424.2409 7896704.676
150011 -19.022093 -56.786942 05-12-12 12:18:44 522421.4114 7896714.416
150011 -19.022161 -56.786922 05-12-12 12:22:56 522423.507 7896706.889
150011 -19.022156 -56.786945 05-12-12 12:27:10 522421.0872 7896707.446
150011 -19.02216 -56.786911 05-12-12 12:31:23 522424.6647 7896706.999
150011 -19.022188 -56.786949 05-12-12 12:35:37 522420.662 7896703.905
150011 -19.022148 -56.786999 05-12-12 12:39:51 522415.4055 7896708.338
150011 -19.02216 -56.786968 05-12-12 12:44:08 522418.6662 7896707.006
150011 -19.022236 -56.786911 05-12-12 12:48:26 522424.6545 7896698.589
150011 -19.022125 -56.786922 05-12-12 12:52:40 522423.5118 7896710.873
150011 -19.022161 -56.786907 05-12-12 12:57:11 522425.0855 7896706.888
150011 -19.022139 -56.787006 05-12-12 13:01:25 522414.67 7896709.334
150011 -19.022194 -56.786861 05-12-12 13:05:42 522429.922 7896703.23
150011 -19.022079 -56.786942 05-12-12 13:11:00 522421.4132 7896715.965
150011 -19.022203 -56.786892 05-12-12 13:18:18 522426.6584 7896702.238
150011 -19.022203 -56.786892 05-12-12 16:39:30 522426.6584 7896702.238
150011 -19.022116 -56.786777 05-12-12 16:58:09 522438.7723 7896711.85
150011 -19.022116 -56.786777 05-12-12 21:29:45 522438.7723 7896711.85
150011 -19.022089 -56.786846 05-12-12 21:35:26 522431.5146 7896714.846
150011 -19.022146 -56.786831 05-12-12 21:39:42 522433.0855 7896708.538
150011 -19.022079 -56.786896 05-12-12 21:43:59 522426.2541 7896715.959
150011 -19.02207 -56.787003 05-12-12 21:48:13 522414.995 7896716.969
150011 -19.02207 -56.787003 05-12-12 21:56:44 522414.995 7896716.969
150011 -19.022133 -56.786869 05-12-12 22:01:31 522429.0883 7896709.981
150011 -19.022133 -56.786869 05-12-12 22:08:03 522429.0883 7896709.981
150011 -19.022112 -56.78706 05-12-12 22:13:26 522408.9909 7896712.329
150011 -19.021996 -56.787815 05-12-12 22:22:08 522329.5528 7896725.26
150011 -19.021933 -56.787632 05-12-12 22:32:17 522348.8195 7896732.208
150011 -19.021957 -56.787872 05-12-12 22:41:08 522323.5595 7896729.583
150011 -19.022203 -56.786922 05-12-12 22:55:44 522423.5013 7896702.242
150011 -19.022203 -56.786922 05/13/2012 0:26:47 522423.5013 7896702.242
150011 -19.022154 -56.786739 05/13/2012 0:32:04 522442.7662 7896707.641
150011 -19.022102 -56.786633 05/13/2012 0:36:26 522453.9282 7896713.381
150011 -19.022102 -56.786633 05/13/2012 0:43:44 522453.9282 7896713.381
150011 -19.021984 -56.786739 05/13/2012 0:47:59 522442.789 7896726.451
150011 -19.022173 -56.786892 05/13/2012 0:52:11 522426.6625 7896705.558
150011 -19.022144 -56.786892 05/13/2012 0:56:25 522426.6663 7896708.767
150011 -19.022144 -56.786892 05/13/2012 1:00:40 522426.6663 7896708.767
150011 -19.022167 -56.786938 05/13/2012 1:05:35 522421.8224 7896706.228
150011 -19.022129 -56.786934 05/13/2012 1:12:07 522422.2484 7896710.432
150011 -19.022034 -56.78664 05/13/2012 1:17:12 522453.2007 7896720.906
150011 -19.022238 -56.786888 05/13/2012 1:24:45 522427.0747 7896698.365
150011 -19.022102 -56.786705 05/13/2012 1:29:07 522446.3512 7896713.39
150011 -19.022102 -56.786705 05/13/2012 1:34:53 522446.3512 7896713.39
150011 -19.022203 -56.786816 05/13/2012 1:39:15 522434.6564 7896702.229
150011 -19.022165 -56.78677 05/13/2012 1:44:32 522439.5024 7896706.427
150011 -19.022165 -56.78677 05/13/2012 2:07:53 522439.5024 7896706.427
150011 -19.022253 -56.786861 05/13/2012 2:15:48 522429.9141 7896696.702
150011 -19.022253 -56.786861 05/13/2012 5:51:55 522429.9141 7896696.702
150011 -19.022003 -56.786934 05/13/2012 6:28:46 522422.2653 7896724.374
150011 -19.02211 -56.7869 05/13/2012 6:33:44 522425.829 7896712.53
150011 -19.022089 -56.786987 05/13/2012 7:02:52 522416.6762 7896714.864
150011 -19.022129 -56.786942 05/13/2012 7:37:25 522421.4065 7896710.433
150011 -19.022087 -56.78677 05/13/2012 7:41:33 522439.5129 7896715.058
150011 -19.021963 -56.7869 05/13/2012 7:45:44 522425.8487 7896728.795
150011 -19.022112 -56.786938 05/13/2012 7:49:57 522421.8298 7896712.313
150011 -19.022234 -56.786972 05/13/2012 7:54:05 522418.2354 7896698.819
150011 -19.022085 -56.786865 05/13/2012 7:58:18 522429.5156 7896715.292
150011 -19.022121 -56.786877 05/13/2012 8:02:30 522428.248 7896711.31
150011 -19.022177 -56.78693 05/13/2012 8:06:41 522422.6629 7896705.12
150011 -19.02216 -56.786942 05/13/2012 8:11:22 522421.4024 7896707.003
150011 -19.022034 -56.786911 05/13/2012 8:15:34 522424.6816 7896720.94
150011 -19.022116 -56.786934 05/13/2012 8:19:46 522422.2502 7896711.87
150011 -19.022093 -56.7869 05/13/2012 8:23:55 522425.8313 7896714.411
150011 -19.02202 -56.786617 05/13/2012 8:28:35 522455.623 7896722.452
150011 -19.02216 -56.786911 05/13/2012 8:32:53 522424.6647 7896706.999
150011 -19.02216 -56.786911 05/13/2012 8:58:57 522424.6647 7896706.999
150011 -19.022207 -56.7868 05/13/2012 9:03:34 522436.3396 7896701.784
150011 -19.022125 -56.786919 05/13/2012 9:07:47 522423.8275 7896710.872
150011 -19.022228 -56.786808 05/13/2012 9:11:58 522435.4949 7896699.461
150011 -19.022213 -56.786743 05/13/2012 9:16:11 522442.3373 7896701.113
150011 -19.022202 -56.786919 05/13/2012 9:20:37 522423.8172 7896702.353
150011 -19.022188 -56.786869 05/13/2012 9:24:53 522429.0809 7896703.895
150011 -19.022188 -56.786869 05/13/2012 10:24:37 522429.0809 7896703.895
150011 -19.022371 -56.786301 05/13/2012 10:30:23 522488.8306 7896683.574
150011 -19.022751 -56.784985 05/13/2012 10:34:41 522627.2703 7896641.359
150011 -19.022572 -56.785347 05/13/2012 10:39:01 522589.199 7896661.211
150011 -19.022556 -56.785351 05/13/2012 10:45:40 522588.7802 7896662.982
150011 -19.022112 -56.786907 05/13/2012 10:52:44 522425.0921 7896712.309
150011 -19.022112 -56.786907 05/13/2012 11:03:30 522425.0921 7896712.309
150011 -19.022554 -56.787197 05/13/2012 11:09:22 522394.5143 7896663.44
150011 -19.023174 -56.789616 05/13/2012 11:20:53 522139.8656 7896595.144
150011 -19.024416 -56.789875 05/13/2012 11:31:16 522112.4453 7896457.751
150011 -19.025322 -56.788956 05/13/2012 11:39:02 522209.0359 7896357.387
150011 -19.024822 -56.788063 05/13/2012 11:43:17 522303.0771 7896412.599
150011 -19.023348 -56.786846 05/13/2012 11:47:34 522431.3457 7896575.54
150011 -19.022726 -56.787003 05/13/2012 11:52:34 522414.9071 7896644.383
150011 -19.022104 -56.786983 05/13/2012 11:56:55 522417.0952 7896713.204
150011 -19.0221 -56.786888 05/13/2012 12:02:12 522427.0932 7896713.635
150011 -19.022179 -56.786842 05/13/2012 12:06:36 522431.9235 7896704.888
150011 -19.02198 -56.786537 05/13/2012 12:10:52 522464.0473 7896726.868
150011 -19.022287 -56.786694 05/13/2012 12:15:09 522447.484 7896692.919
150011 -19.022724 -56.786682 05/13/2012 12:19:40 522448.6881 7896644.564
150011 -19.022369 -56.787155 05/13/2012 12:24:38 522398.959 7896683.904
150011 -19.0222 -56.786884 05/13/2012 12:29:57 522427.5007 7896702.569
150011 -19.022165 -56.786919 05/13/2012 12:35:38 522423.8221 7896706.447
150011 -19.022127 -56.786884 05/13/2012 12:42:48 522427.5105 7896710.647
150011 -19.022127 -56.786884 05/13/2012 15:28:24 522427.5105 7896710.647
150011 -19.022133 -56.78693 05/13/2012 15:41:58 522422.6688 7896709.989
150011 -19.022179 -56.786919 05/13/2012 15:46:14 522423.8203 7896704.897
150011 -19.022093 -56.786983 05/13/2012 15:50:27 522417.0967 7896714.421
150011 -19.022158 -56.78693 05/13/2012 15:54:41 522422.6655 7896707.222
150011 -19.022287 -56.786812 05/13/2012 15:58:57 522435.0661 7896692.934
150011 -19.022181 -56.786888 05/13/2012 16:03:09 522427.0823 7896704.672
150011 -19.022135 -56.786915 05/13/2012 16:07:22 522424.2471 7896709.765
150011 -19.02219 -56.786999 05/13/2012 16:11:35 522415.3999 7896703.69
150011 -19.022141 -56.786919 05/13/2012 16:15:48 522423.8254 7896709.102
150011 -19.022192 -56.786915 05/13/2012 16:20:01 522424.2395 7896703.458
150011 -19.022121 -56.786938 05/13/2012 16:24:15 522421.8285 7896711.317
150011 -19.022161 -56.786957 05/13/2012 16:28:31 522419.8237 7896706.894
150011 -19.022051 -56.786911 05/13/2012 16:32:46 522424.6793 7896719.059
150011 -19.022232 -56.787018 05/13/2012 16:37:02 522413.3947 7896699.046
150011 -19.022083 -56.786945 05/13/2012 16:41:17 522421.097 7896715.523
150011 -19.022337 -56.786972 05/13/2012 16:45:32 522418.2215 7896687.422
150011 -19.022337 -56.786972 05/13/2012 16:56:08 522418.2215 7896687.422
150011 -19.022003 -56.786869 05/13/2012 17:00:27 522429.1057 7896724.365
150011 -19.022097 -56.787075 05/13/2012 17:04:43 522407.4144 7896713.991
150011 -19.022133 -56.786873 05/13/2012 17:09:00 522428.6673 7896709.981
150011 -19.022133 -56.786884 05/13/2012 17:13:13 522427.5097 7896709.983
150011 -19.022133 -56.786884 05/13/2012 18:35:06 522427.5097 7896709.983
150011 -19.021513 -56.786465 05/13/2012 18:40:21 522471.6872 7896778.531
150011 -19.021513 -56.786465 05/13/2012 22:59:20 522471.6872 7896778.531
150011 -19.021891 -56.786751 05/13/2012 23:26:07 522441.5387 7896736.743
150011 -19.02211 -56.787003 05/13/2012 23:30:18 522414.9896 7896712.543
150011 -19.022621 -56.787235 05/13/2012 23:34:29 522390.5063 7896656.031
150011 -19.022039 -56.786762 05/13/2012 23:38:39 522440.3612 7896720.368
150011 -19.022064 -56.7869 05/13/2012 23:42:51 522425.8352 7896717.62
150011 -19.02219 -56.786953 05/13/2012 23:47:38 522420.2407 7896703.685
150011 -19.021214 -56.785992 05/13/2012 23:57:18 522521.5045 7896811.555
150011 -19.021158 -56.786007 05/14/2012 0:01:29 522519.9335 7896817.753
150011 -19.019827 -56.785755 05/14/2012 0:05:39 522546.6327 7896964.994
150011 -19.01869 -56.785164 05/14/2012 0:09:52 522608.9821 7897090.726
150011 -19.021833 -56.786739 05/14/2012 0:14:00 522442.8093 7896743.159
150011 -19.021833 -56.786739 05/14/2012 0:22:26 522442.8093 7896743.159
150011 -19.022465 -56.787148 05/14/2012 0:26:39 522399.6828 7896673.281
150011 -19.022633 -56.786842 05/14/2012 0:30:51 522431.8626 7896654.653
150011 -19.022615 -56.785854 05/14/2012 0:35:02 522535.8384 7896656.518
150011 -19.022636 -56.785427 05/14/2012 0:39:17 522580.7714 7896654.14
150011 -19.022724 -56.784832 05/14/2012 0:43:28 522643.3751 7896644.326
150011 -19.022612 -56.785946 05/14/2012 0:47:42 522526.1571 7896656.862
150011 -19.022667 -56.786598 05/14/2012 0:52:04 522457.5356 7896650.86
150011 -19.022156 -56.78688 05/14/2012 0:56:15 522427.9276 7896707.437
150011 -19.022156 -56.78688 05/14/2012 1:21:39 522427.9276 7896707.437
150011 -19.021904 -56.786484 05/14/2012 1:26:37 522469.6351 7896735.27
150011 -19.022268 -56.786171 05/14/2012 1:30:51 522502.5252 7896694.954
150011 -19.022728 -56.786659 05/14/2012 1:35:06 522451.108 7896644.118
150011 -19.022659 -56.787029 05/14/2012 1:39:18 522412.1799 7896651.8
150011 -19.022091 -56.786797 05/14/2012 1:43:28 522436.6709 7896714.619
150011 -19.02178 -56.786453 05/14/2012 1:47:38 522472.9141 7896748.987
150011 -19.022196 -56.786957 05/14/2012 1:51:58 522419.819 7896703.021
150011 -19.022053 -56.786743 05/14/2012 1:56:12 522442.3588 7896718.817
150011 -19.022324 -56.78664 05/14/2012 2:00:22 522453.1618 7896688.818
150011 -19.022131 -56.786694 05/14/2012 2:04:39 522447.5049 7896710.18
150011 -19.022217 -56.786884 05/14/2012 2:08:51 522427.4984 7896700.688
150011 -19.022127 -56.786797 05/14/2012 2:13:04 522436.6661 7896710.636
150011 -19.02223 -56.786945 05/14/2012 2:17:17 522421.0773 7896699.258
150011 -19.022261 -56.786987 05/14/2012 2:21:29 522416.6532 7896695.833
150011 -19.022167 -56.78709 05/14/2012 2:25:44 522405.8264 7896706.247
150011 -19.022219 -56.787041 05/14/2012 2:29:58 522410.976 7896700.487
150011 -19.022223 -56.786884 05/14/2012 2:34:11 522427.4976 7896700.024
150011 -19.022297 -56.787167 05/14/2012 2:38:29 522397.7058 7896691.873
150011 -19.022169 -56.786915 05/14/2012 2:42:52 522424.2425 7896706.003
150011 -19.022161 -56.786934 05/14/2012 2:47:34 522422.2441 7896706.891
150011 -19.022055 -56.786869 05/14/2012 2:53:19 522429.0987 7896718.611
150011 -19.022133 -56.786869 05/14/2012 2:57:32 522429.0883 7896709.981
150011 -19.022137 -56.786945 05/14/2012 3:01:45 522421.0897 7896709.548
150011 -19.022215 -56.786945 05/14/2012 3:05:56 522421.0793 7896700.917
150011 -19.022131 -56.786888 05/14/2012 3:11:19 522427.089 7896710.205
150011 -19.022114 -56.786762 05/14/2012 3:19:30 522440.3511 7896712.07
150011 -19.022001 -56.786777 05/14/2012 3:31:29 522438.7877 7896724.575
150011 -19.02286 -56.787239 05/14/2012 3:49:01 522390.0534 7896629.586
150011 -19.021963 -56.786846 05/14/2012 4:06:41 522431.5315 7896728.788
150011 -19.022726 -56.785027 05/14/2012 4:18:43 522622.8537 7896644.13
150011 -19.022085 -56.783421 05/14/2012 4:30:47 522791.9504 7896714.849
150011 -19.021183 -56.78463 05/14/2012 4:40:57 522664.8417 7896814.81
150011 -19.021088 -56.785938 05/14/2012 4:45:08 522527.2043 7896825.49
150011 -19.022202 -56.786892 05/14/2012 4:49:49 522426.6586 7896702.349
150011 -19.022165 -56.786915 05/14/2012 4:58:40 522424.2431 7896706.446
150011 -19.022152 -56.78693 05/14/2012 5:05:08 522422.6663 7896707.886
150011 -19.022152 -56.786922 05/14/2012 5:09:51 522423.5082 7896707.885
150011 -19.02215 -56.78693 05/14/2012 5:16:30 522422.6665 7896708.108
150011 -19.022194 -56.786934 05/14/2012 5:20:41 522422.2397 7896703.24
150011 -19.022234 -56.786953 05/14/2012 5:24:53 522420.2348 7896698.816
150011 -19.022123 -56.786777 05/14/2012 5:29:03 522438.7714 7896711.076
150011 -19.021915 -56.786873 05/14/2012 5:33:15 522428.6966 7896734.103
150011 -19.022139 -56.786942 05/14/2012 5:37:27 522421.4052 7896709.326
150011 -19.022055 -56.786903 05/14/2012 5:41:39 522425.5207 7896718.616
150011 -19.022226 -56.786938 05/14/2012 5:45:50 522421.8145 7896699.699
150011 -19.02212 -56.786907 05/14/2012 5:50:00 522425.091 7896711.424
150011 -19.022081 -56.786976 05/14/2012 5:54:11 522417.8349 7896715.748
150011 -19.022154 -56.786877 05/14/2012 5:58:24 522428.2435 7896707.658
150011 -19.022207 -56.78688 05/14/2012 6:02:36 522427.9207 7896701.794
150011 -19.022093 -56.786846 05/14/2012 6:06:46 522431.5141 7896714.404
150011 -19.022125 -56.786972 05/14/2012 6:10:59 522418.25 7896710.879
150011 -19.022148 -56.786903 05/14/2012 6:15:09 522425.5082 7896708.325
150011 -19.022129 -56.786957 05/14/2012 6:19:21 522419.828 7896710.435
150011 -19.022188 -56.787041 05/14/2012 6:23:32 522410.9802 7896703.917
150011 -19.022144 -56.786949 05/14/2012 6:27:42 522420.6679 7896708.774
150011 -19.022081 -56.786903 05/14/2012 6:31:52 522425.5172 7896715.739
150011 -19.022177 -56.786953 05/14/2012 6:36:05 522420.2425 7896705.123
150011 -19.022036 -56.786777 05/14/2012 6:40:15 522438.783 7896720.702
150011 -19.022062 -56.786942 05/14/2012 6:44:28 522421.4155 7896717.846
150011 -19.022129 -56.786942 05/14/2012 6:49:02 522421.4065 7896710.433
150011 -19.022148 -56.78698 05/14/2012 6:53:35 522417.405 7896708.335
150011 -19.022198 -56.786819 05/14/2012 6:58:32 522434.3414 7896702.782
150011 -19.022213 -56.786942 05/14/2012 7:02:42 522421.3953 7896701.138
150011 -19.022079 -56.787067 05/14/2012 7:06:55 522408.2587 7896715.981
150011 -19.022058 -56.787052 05/14/2012 7:11:06 522409.84 7896718.303
150011 -19.022135 -56.786999 05/14/2012 7:15:16 522415.4072 7896709.776
150011 -19.02212 -56.787033 05/14/2012 7:19:26 522411.8312 7896711.44
150011 -19.02212 -56.787033 05/14/2012 11:04:57 522411.8312 7896711.44
150011 -19.022087 -56.786915 05/14/2012 11:18:36 522424.2535 7896715.077
150011 -19.02215 -56.786964 05/14/2012 11:22:47 522419.0885 7896708.112
150011 -19.022144 -56.786942 05/14/2012 11:26:59 522421.4045 7896708.773
150011 -19.022202 -56.786983 05/14/2012 11:31:12 522417.082 7896702.361
150011 -19.022264 -56.786942 05/14/2012 11:35:26 522421.3884 7896695.495
150011 -19.022039 -56.786877 05/14/2012 11:39:41 522428.259 7896720.383
150011 -19.022165 -56.786976 05/14/2012 11:43:56 522417.8237 7896706.454
150011 -19.022089 -56.786945 05/14/2012 11:48:36 522421.0962 7896714.859
150011 -19.022144 -56.786873 05/14/2012 11:53:37 522428.6658 7896708.764
150011 -19.022142 -56.786747 05/14/2012 11:58:03 522441.9259 7896708.969
150011 -19.022179 -56.786659 05/14/2012 12:02:15 522451.1818 7896704.864
150011 -19.022064 -56.78688 05/14/2012 12:06:30 522427.9399 7896717.617
150011 -19.022099 -56.786869 05/14/2012 12:10:41 522429.0928 7896713.743
150011 -19.022305 -56.786671 05/14/2012 12:14:56 522449.902 7896690.924
150011 -19.022217 -56.786804 05/14/2012 12:19:08 522435.9174 7896700.678
150011 -19.022129 -56.78685 05/14/2012 12:23:21 522431.0883 7896710.421
150011 -19.022121 -56.786919 05/14/2012 12:27:33 522423.828 7896711.315
150011 -19.022062 -56.786949 05/14/2012 12:31:48 522420.6789 7896717.847
150011 -19.022028 -56.78693 05/14/2012 12:36:00 522422.6829 7896721.607
150011 -19.02211 -56.786991 05/14/2012 12:40:12 522416.2525 7896712.541
150011 -19.022116 -56.786942 05/14/2012 12:44:26 522421.4083 7896711.871
150011 -19.022011 -56.786945 05/14/2012 12:48:42 522421.1066 7896723.49
150011 -19.022081 -56.786942 05/14/2012 12:53:01 522421.413 7896715.744
150011 -19.022207 -56.786999 05/14/2012 12:57:16 522415.3976 7896701.809
150011 -19.021914 -56.786926 05/14/2012 13:01:30 522423.1191 7896734.22
150011 -19.021914 -56.786926 05/14/2012 15:10:44 522423.1191 7896734.22
150011 -19.022104 -56.787189 05/14/2012 15:16:03 522395.4164 7896713.23
150011 -19.022045 -56.7869 05/14/2012 15:20:19 522425.8377 7896719.722
150011 -19.022144 -56.786892 05/14/2012 15:24:34 522426.6663 7896708.767
150011 -19.022001 -56.786743 05/14/2012 15:28:47 522442.3658 7896724.57
150011 -19.022245 -56.7873 05/14/2012 15:33:07 522383.7163 7896697.643
150011 -19.022118 -56.787159 05/14/2012 15:39:53 522398.5717 7896711.678
150011 -19.022118 -56.787159 05/14/2012 17:14:42 522398.5717 7896711.678
150011 -19.022108 -56.786831 05/14/2012 17:19:19 522433.0906 7896712.742
150011 -19.021917 -56.786221 05/14/2012 17:23:58 522497.3106 7896733.798
150011 -19.022142 -56.786579 05/14/2012 17:30:27 522459.6056 7896708.948
150011 -19.0222 -56.786789 05/14/2012 17:37:58 522437.4982 7896702.557
150011 -19.022226 -56.787037 05/14/2012 17:46:31 522411.3961 7896699.712
150011 -19.022226 -56.787037 05/14/2012 17:54:12 522411.3961 7896699.712
150011 -19.02228 -56.786934 05/14/2012 17:58:39 522422.2282 7896693.724
150011 -19.022451 -56.787239 05/14/2012 18:05:23 522390.1082 7896674.842
150011 -19.022402 -56.787159 05/14/2012 18:12:17 522398.5336 7896680.253
150011 -19.022354 -56.787083 05/14/2012 18:19:46 522406.538 7896685.555
150011 -19.022354 -56.787083 05/14/2012 18:54:28 522406.538 7896685.555
150011 -19.022306 -56.787281 05/14/2012 19:02:37 522385.7076 7896690.891
150011 -19.022306 -56.787281 05/15/2012 6:22:26 522385.7076 7896690.891
150011 -19.022318 -56.787003 05/15/2012 6:28:04 522414.9618 7896689.528
150011 -19.022635 -56.788593 05/15/2012 6:32:35 522247.5937 7896654.654
150011 -19.022909 -56.787865 05/15/2012 6:47:26 522324.169 7896624.244
150011 -19.022161 -56.786903 05/15/2012 7:04:05 522425.5065 7896706.887
150011 -19.022381 -56.786659 05/15/2012 7:21:18 522451.1546 7896682.513
150011 -19.022205 -56.786907 05/15/2012 7:35:59 522425.0796 7896702.019
150011 -19.022373 -56.786949 05/15/2012 7:49:33 522420.6372 7896683.435
150011 -19.022169 -56.787029 05/15/2012 8:02:35 522412.2456 7896706.018
150011 -19.02206 -56.786907 05/15/2012 8:16:04 522425.0991 7896718.063
150011 -19.022406 -56.787113 05/15/2012 8:30:14 522403.374 7896679.805
150011 -19.022097 -56.786915 05/15/2012 8:41:47 522424.2522 7896713.97
150011 -19.02223 -56.786938 05/15/2012 8:50:36 522421.8139 7896699.257
150011 -19.022217 -56.786743 05/15/2012 8:58:03 522442.3368 7896700.67
150011 -19.022112 -56.786835 05/15/2012 9:02:15 522432.6691 7896712.3
150011 -19.022057 -56.786957 05/15/2012 9:07:08 522419.8376 7896718.401
150011 -19.022057 -56.786957 05/15/2012 9:14:38 522419.8376 7896718.401
150011 -19.022102 -56.786972 05/15/2012 9:19:03 522418.2531 7896713.424
150011 -19.022093 -56.786922 05/15/2012 9:24:17 522423.5161 7896714.414
150011 -19.022041 -56.78706 05/15/2012 9:28:36 522409.0004 7896720.185
150011 -19.022064 -56.786922 05/15/2012 9:33:16 522423.52 7896717.622
150011 -19.022051 -56.787056 05/15/2012 9:39:06 522409.42 7896719.078
150011 -19.022051 -56.787056 05/15/2012 9:46:52 522409.42 7896719.078
150011 -19.022005 -56.787075 05/15/2012 9:51:59 522407.4267 7896724.17
150011 -19.022099 -56.786987 05/15/2012 10:00:37 522416.6749 7896713.758
150011 -19.021976 -56.787193 05/15/2012 10:13:15 522395.0126 7896727.394
150011 -19.022135 -56.786907 05/15/2012 10:34:42 522425.089 7896709.764
150011 -19.02216 -56.78693 05/15/2012 10:57:52 522422.6652 7896707.001
150011 -19.0221 -56.786964 05/15/2012 11:15:06 522419.0952 7896713.644
150011 -19.022141 -56.78693 05/15/2012 11:31:54 522422.6678 7896709.103
150011 -19.022249 -56.786976 05/15/2012 11:43:04 522417.8124 7896697.159
150011 -19.022249 -56.786976 05/15/2012 12:17:26 522417.8124 7896697.159
150011 -19.021994 -56.7869 05/15/2012 12:21:48 522425.8446 7896725.365
150011 -19.022083 -56.786797 05/15/2012 12:26:02 522436.672 7896715.504
150011 -19.022806 -56.786781 05/15/2012 12:30:17 522438.2588 7896635.503
150011 -19.0228 -56.78701 05/15/2012 12:34:40 522414.1605 7896636.196
150011 -19.0228 -56.78701 05/15/2012 12:38:57 522414.1605 7896636.196
150011 -19.022448 -56.787533 05/15/2012 12:43:21 522359.1691 7896675.211
150011 -19.022501 -56.787277 05/15/2012 12:47:38 522386.1025 7896669.314
150011 -19.022924 -56.787292 05/15/2012 12:51:58 522384.4673 7896622.512
150011 -19.022924 -56.787292 05/15/2012 13:41:48 522384.4673 7896622.512
150011 -19.024973 -56.790531 05/15/2012 14:14:30 522043.3376 7896396.202
150011 -19.024921 -56.790482 05/15/2012 14:18:44 522048.5009 7896401.949
150011 -19.024921 -56.790482 05/15/2012 14:23:02 522048.5009 7896401.949
150011 -19.024557 -56.790913 05/15/2012 14:27:34 522003.1927 7896442.28
150011 -19.02421 -56.788784 05/15/2012 14:46:09 522227.2841 7896480.407
150011 -19.02224 -56.787037 05/15/2012 15:01:45 522411.3942 7896698.163
150011 -19.022129 -56.786831 05/15/2012 15:17:46 522433.0878 7896710.419
150011 -19.022181 -56.786755 05/15/2012 15:32:43 522441.0788 7896704.655
150011 -19.022146 -56.786808 05/15/2012 15:46:15 522435.5059 7896708.535
150011 -19.022348 -56.786716 05/15/2012 15:57:20 522445.1606 7896686.172
150011 -19.022232 -56.786861 05/15/2012 16:08:43 522429.9169 7896699.026
150011 -19.022125 -56.786983 05/15/2012 16:18:48 522417.0924 7896710.881
150011 -19.022184 -56.786926 05/15/2012 16:29:10 522423.0829 7896704.345
150011 -19.022156 -56.78685 05/15/2012 16:33:27 522431.0847 7896707.434
150011 -19.021992 -56.786831 05/15/2012 16:37:39 522433.1062 7896725.577
150011 -19.022051 -56.786903 05/15/2012 16:41:52 522425.5212 7896719.058
150011 -19.022062 -56.786785 05/15/2012 16:46:10 522437.9377 7896717.826
150011 -19.021833 -56.786758 05/15/2012 16:50:25 522440.8098 7896743.161
150011 -19.022081 -56.786812 05/15/2012 16:54:41 522435.0937 7896715.727
150011 -19.022236 -56.787117 05/15/2012 16:58:57 522402.9758 7896698.616
150011 -19.022236 -56.787117 05/15/2012 17:46:22 522402.9758 7896698.616
150011 -19.02212 -56.786968 05/15/2012 17:51:34 522418.6716 7896711.432
150011 -19.022097 -56.786701 05/15/2012 17:55:56 522446.7728 7896713.943
150011 -19.022097 -56.786701 05/15/2012 18:02:47 522446.7728 7896713.943
150011 -19.022434 -56.787792 05/15/2012 18:07:09 522331.9147 7896676.793
150011 -19.023077 -56.788319 05/15/2012 18:12:30 522276.3695 7896605.713
150011 -19.023188 -56.788647 05/15/2012 18:17:34 522241.8373 7896593.472
150011 -19.023214 -56.788582 05/15/2012 18:24:13 522248.6742 7896590.587
150011 -19.023365 -56.788616 05/15/2012 18:31:15 522245.0761 7896573.884
150011 -19.023228 -56.788597 05/15/2012 18:35:40 522247.0938 7896589.04
150011 -19.023178 -56.788593 05/15/2012 18:41:20 522247.5214 7896594.572
150011 -19.023079 -56.788708 05/15/2012 18:48:05 522235.4324 7896605.541
150011 -19.022953 -56.788548 05/15/2012 18:55:48 522252.287 7896619.462
150011 -19.022339 -56.787743 05/15/2012 19:00:07 522337.084 7896687.299
150011 -19.022236 -56.786922 05/15/2012 19:05:45 522423.4969 7896698.591
150011 -19.02195 -56.786999 05/15/2012 19:09:55 522415.432 7896730.246
150011 -19.022152 -56.786896 05/15/2012 19:14:22 522426.2443 7896707.882
150011 -19.021936 -56.786949 05/15/2012 19:19:05 522420.6958 7896731.789
150011 -19.02239 -56.786827 05/15/2012 19:23:12 522433.4737 7896681.539
150011 -19.02216 -56.786896 05/15/2012 19:27:21 522426.2433 7896706.997
150011 -19.021814 -56.786961 05/15/2012 19:31:31 522419.4493 7896745.29
150011 -19.022184 -56.786846 05/15/2012 19:35:41 522431.5019 7896704.335
150011 -19.022087 -56.786865 05/15/2012 19:39:53 522429.5154 7896715.07
150011 -19.022108 -56.786892 05/15/2012 19:44:03 522426.6712 7896712.75
150011 -19.022184 -56.785435 05/15/2012 19:48:13 522579.9906 7896704.154
150011 -19.022156 -56.787018 05/15/2012 19:52:41 522413.4049 7896707.455
150011 -19.022123 -56.786808 05/15/2012 19:57:56 522435.509 7896711.08
150011 -19.022232 -56.786983 05/15/2012 20:05:14 522417.078 7896699.041
150011 -19.022232 -56.786983 05/15/2012 20:17:01 522417.078 7896699.041
150011 -19.022091 -56.78688 05/15/2012 20:38:35 522427.9363 7896714.63
150011 -19.021957 -56.787125 05/15/2012 21:01:30 522402.1713 7896729.488
150011 -19.022062 -56.786995 05/15/2012 21:17:07 522415.838 7896717.853
150011 -19.022097 -56.786896 05/15/2012 21:21:19 522426.2517 7896713.968
150011 -19.022112 -56.786793 05/15/2012 21:25:31 522437.0891 7896712.295
150011 -19.022068 -56.786983 05/15/2012 21:29:43 522417.1 7896717.188
150011 -19.022123 -56.786903 05/15/2012 21:33:55 522425.5116 7896711.092
[truncated: 926,276 more chars]
