# Supplementary material for: Identifying signals of memory from observations of animal movements
Source: Mov Ecol. 2024 Nov 18;12:72. doi: 10.1186/s40462-024-00510-9 (PMC11575436; doi:10.1186/s40462-024-00510-9)
Supplement: Supplementary file 1 — Supplementary Material 1. [file 40462_2024_510_MOESM1_ESM.zip › Memory_Movement-main/README.md]

# Memory Movement Review 
The repository contains all the annotated code examples of the manuscript. Please drop a mail to kimx3725@umn.edu and report an issue here for any queries and issues. 

## A list of study cases 
- Brown_Bear: Kim et al. 2023 followed by [Schlägel et al. 2017](https://onlinelibrary.wiley.com/doi/full/10.1002/ece3.3176) & [Thompson et al. 2022](https://link.springer.com/article/10.1186/s40462-022-00319-4)
- Feral_Hog: [Oliveira-Santos et al. 2016](https://besjournals.onlinelibrary.wiley.com/doi/pdfdirect/10.1111/1365-2656.12485)
- Mule_Deer: [Merkle et al. 2019](https://onlinelibrary.wiley.com/doi/pdf/10.1111/ele.13362)
- Sandhill_Crane: SSFs with yearly OD covariates - data owned by David Wolfson.
