# Supplementary material for: Identifying signals of memory from observations of animal movements
Source: Mov Ecol. 2024 Nov 18;12:72. doi: 10.1186/s40462-024-00510-9 (PMC11575436; doi:10.1186/s40462-024-00510-9)
Supplement: Supplementary file 1 — Supplementary Material 1. [file 40462_2024_510_MOESM1_ESM.zip › Memory_Movement-main/Sandhill_Crane-Kim_etal_2023/code/1.crane_trk.Rmd]

---
title: "1.crane_trk"
author: "Dennis Kim"
date: '2022-04-05'
output: html_document
---

```{r setup, include=FALSE}
# knit setting
library(knitr)
knitr::opts_chunk$set(echo = TRUE)
options(width=150)
opts_chunk$set(fig.width=18,fig.height=10)
```

# Preamble 

call libraries
```{r packages, message =FALSE, warning = FALSE}
# data calling & wrangling 
library(here)
library(readr)
library(tidyr)
library(purrr)
library(dplyr)
library(lubridate)

# spatial analysis 
library(raster)
library(sf)
library(rgdal)

# movement analysis 
library(amt)

# visualization
library(ggplot2)
```

# Read each year filtered summer crane postional data 

import the filtered summer crane data
```{r import per yr data}
# call summer data 
crane <- read_rds(here("data", "crane_tot.Rdata"))

# add a column that has julian date information 
crane$JD <- yday(crane$timestamp)

# subset the data for only 1 individual - 5A
crane.5A <- crane %>% dplyr::filter(id == "5A") 

# look at the 5A data structure 
head(crane.5A)
```

subset the data by year
```{r subset per yr}
# 2015
crane15 <- crane.5A %>% filter(year == "2015") %>% filter(timestamp > "2015-07-15 00:00:00" & timestamp < "2015-09-22 23:59:59")
  
# 2016
crane16 <- crane.5A %>% filter(year == "2016") %>% filter(timestamp > "2016-07-15 00:00:00" & timestamp < "2016-09-22 23:59:59")

# 2017
crane17 <- crane.5A %>% filter(year == "2017") %>% filter(timestamp > "2017-07-15 00:00:00" & timestamp < "2017-09-22 23:59:59")

# 2018
crane18 <- crane.5A %>% filter(year == "2018") %>% filter(timestamp > "2018-07-15 00:00:00" & timestamp < "2018-09-22 23:59:59")

# 2019
crane19 <- crane.5A %>% filter(year == "2019") %>% filter(timestamp > "2019-07-15 00:00:00" & timestamp < "2019-09-22 23:59:59")

# 2020 
crane20 <- crane.5A %>% filter(year == "2020") %>% filter(timestamp > "2020-07-15 00:00:00" & timestamp < "2020-09-22 23:59:59")
```

# Prepare environmental data

import raster layers 
```{r raster layers}
# NLCD2016 Landcover layers (30m resolution)
NLCD2016 <- raster(here("data/NLCD_2016_Land_Cover", "NLCD_2016_Land_Cover_L48_20190424.img"))

# 2015 Occurrence distributions (ODs) layer for 2015 
OD15 <- raster(here("data/projected_OD_5A_tif", "OD15.tif"))

# 2016 ODs
OD16 <- raster(here("data/projected_OD_5A_tif", "OD16.tif"))

# 2017 ODs
OD17 <- raster(here("data/projected_OD_5A_tif", "OD17.tif"))

# 2018 ODs
OD18 <- raster(here("data/projected_OD_5A_tif", "OD18.tif"))

# 2019 ODs
OD19 <- raster(here("data/projected_OD_5A_tif", "OD19.tif"))

# 2020 ODs
OD20 <- raster(here("data/projected_OD_5A_tif", "OD20.tif"))
```

crop the NLCD raster with the boundary of our interest 
```{r crop the raster}
# call the extent 
myExtent <- readOGR(here("data/shapefile", "SummerCrane.shp"))

# get the same crs as the NLCD 2016 layer 
myExtent <- spTransform(myExtent, crs(proj4string(NLCD2016)))

# crop the NLCD 2016 layer based on the extent 
new_NLCD16 <- crop(x = NLCD2016, y = myExtent)
```

# Create tracks per year 

convert the crane data to trk object
```{r convert trk object, warning=FALSE, message=FALSE}
# create a track of all individuals together 

#2015
trk15 <- amt::make_track(crane15, .x=long, .y=lat, .t=timestamp, id = id, sex=sex, age=age, year=year, age_yr=age_yr, JD=JD, crs= CRS("+init=epsg:4326"))

#2016
trk16 <- amt::make_track(crane16, .x=long, .y=lat, .t=timestamp, id = id, sex=sex, age=age, year=year, age_yr=age_yr, JD=JD, crs= CRS("+init=epsg:4326"))

#2017
trk17 <- amt::make_track(crane17, .x=long, .y=lat, .t=timestamp, id = id, sex=sex, age=age, year=year, age_yr=age_yr, JD=JD, crs= CRS("+init=epsg:4326"))

#2018
trk18 <- amt::make_track(crane18, .x=long, .y=lat, .t=timestamp, id = id, sex=sex, age=age, year=year, age_yr=age_yr, JD=JD, crs= CRS("+init=epsg:4326"))

#2019
trk19 <- amt::make_track(crane19, .x=long, .y=lat, .t=timestamp, id = id, sex=sex, age=age, year=year, age_yr=age_yr, JD=JD, crs= CRS("+init=epsg:4326"))

#2020
trk20 <- amt::make_track(crane20, .x=long, .y=lat, .t=timestamp, id = id, sex=sex, age=age, year=year, age_yr=age_yr, JD=JD, crs= CRS("+init=epsg:4326"))
```

```{r convert the crs of track}
# convert the crs of trk object as same as other raster layers (use NAD83)
trk15 <- amt::transform_coords(trk15, st_crs(5070))
trk16 <- amt::transform_coords(trk16, st_crs(5070))
trk17 <- amt::transform_coords(trk17, st_crs(5070))
trk18 <- amt::transform_coords(trk18, st_crs(5070))
trk19 <- amt::transform_coords(trk19, st_crs(5070))
trk20 <- amt::transform_coords(trk20, st_crs(5070))
```

# Resample tracks and extract covariates

change the track point to step 
1. Resample track and filter bursts 
2. Convert track to steps 
3. Create random steps 
4. Extract covariate values 

look at the sampling rates per id
```{r nest data and look at the sampling rates, warning=FALSE, message=FALSE}
# nested by id 
trk_nest15 <- trk15 %>% nest(data = - c("id", "year","age_yr","age","sex"))
trk_nest16 <- trk16 %>% nest(data = - c("id", "year","age_yr","age","sex"))
trk_nest17 <- trk17 %>% nest(data = - c("id", "year","age_yr","age","sex"))
trk_nest18 <- trk18 %>% nest(data = - c("id", "year","age_yr","age","sex"))
trk_nest19 <- trk19 %>% nest(data = - c("id", "year","age_yr","age","sex"))
trk_nest20 <- trk20 %>% nest(data = - c("id", "year","age_yr","age","sex"))

# check the data 
trk_nest15 <- trk_nest15[order(trk_nest15[,1]),]
trk_nest16 <- trk_nest16[order(trk_nest16[,1]),]
trk_nest17 <- trk_nest17[order(trk_nest17[,1]),]
trk_nest18 <- trk_nest18[order(trk_nest18[,1]),]
trk_nest19 <- trk_nest19[order(trk_nest19[,1]),]
trk_nest20 <- trk_nest20[order(trk_nest20[,1]),]

# check the sampling rates of the data 

# 2015 - 30 mins
trk15 %>% nest(data = - c("id", "year","age_yr","age","sex")) %>% 
  mutate(data = map(data, ~.x %>% 
                      summarize_sampling_rate)) %>% unnest(data) %>% select(id, year, median, unit)

# 2016 - 15 mins
trk16 %>% nest(data = - c("id", "year","age_yr","age","sex")) %>%
  mutate(data = map(data, ~.x %>% 
                      summarize_sampling_rate)) %>% unnest(data) %>% select(id, year, median, unit)

# 2017 - 15 mins 
trk17 %>% nest(data = - c("id", "year","age_yr","age","sex")) %>% 
  mutate(data = map(data, ~.x %>% 
                      summarize_sampling_rate)) %>% unnest(data) %>% select(id, year, median, unit)

# 2018 - 15 mins
trk18 %>% nest(data = - c("id", "year","age_yr","age","sex")) %>% 
  mutate(data = map(data, ~.x %>% 
                      summarize_sampling_rate)) %>% unnest(data) %>% select(id, year, median, unit)

# 2019 - 15 mins 
trk19 %>% nest(data = - c("id", "year","age_yr","age","sex")) %>% 
  mutate(data = map(data, ~.x %>% 
                      summarize_sampling_rate)) %>% unnest(data) %>% select(id, year, median, unit)

# 2020 - 15 mins 
trk20 %>% nest(data = - c("id", "year","age_yr","age","sex")) %>% 
  mutate(data = map(data, ~.x %>% 
                      summarize_sampling_rate)) %>% unnest(data) %>% select(id, year, median, unit)
```

resample the tracks by 30 mins and extract covariates 
```{r resample trks and generate steps}
# create both observed and available steps of individuals and extract covariates info 

# create steps and available steps 
trk_resample15 <- trk_nest15 %>% 
  dplyr::mutate(data = map(data, ~ .x %>% 
                             track_resample(rate = minutes(30), tolerance = minutes(5)) %>%
                             steps_by_burst() %>% 
                             random_steps()
                           ))

trk_resample16 <- trk_nest16 %>% 
  dplyr::mutate(data = map(data, ~ .x %>% 
                             track_resample(rate = minutes(30), tolerance = minutes(5)) %>%
                             steps_by_burst() %>% 
                             random_steps()
                           ))

trk_resample17 <- trk_nest17 %>% 
  dplyr::mutate(data = map(data, ~ .x %>% 
                             track_resample(rate = minutes(30), tolerance = minutes(5)) %>%
                             steps_by_burst() %>% 
                             random_steps()
                           ))

trk_resample18 <- trk_nest18 %>% 
  dplyr::mutate(data = map(data, ~ .x %>% 
                             track_resample(rate = minutes(30), tolerance = minutes(5)) %>%
                             steps_by_burst() %>% 
                             random_steps()
                           ))

trk_resample19 <- trk_nest19 %>% 
  dplyr::mutate(data = map(data, ~ .x %>% 
                             track_resample(rate = minutes(30), tolerance = minutes(5)) %>%
                             steps_by_burst() %>% 
                             random_steps()
                           ))

trk_resample20 <- trk_nest20 %>% 
  dplyr::mutate(data = map(data, ~ .x %>% 
                             track_resample(rate = minutes(30), tolerance = minutes(5)) %>%
                             steps_by_burst() %>% 
                             random_steps()
                           ))

```

extract ratser layer values (crop and landcover)
```{r extract covariates}
# extract landcover classes and unnest the data 
trk_resample15 <- trk_resample15 %>%
  dplyr::mutate(data = map(data, ~ .x %>% 
                             extract_covariates(new_NLCD16)
                           )) %>% unnest(data) 

trk_resample16 <- trk_resample16 %>%
  dplyr::mutate(data = map(data, ~ .x %>% 
                             extract_covariates(new_NLCD16) %>% 
                             extract_covariates(OD15)
                           )) %>% unnest(data) 

trk_resample17 <- trk_resample17 %>%
  dplyr::mutate(data = map(data, ~ .x %>% 
                             extract_covariates(new_NLCD16) %>% 
                             extract_covariates(OD15) %>% 
                             extract_covariates(OD16)
                           )) %>% unnest(data) 

trk_resample18 <- trk_resample18 %>%
  dplyr::mutate(data = map(data, ~ .x %>% 
                             extract_covariates(new_NLCD16) %>% 
                             extract_covariates(OD15) %>% 
                             extract_covariates(OD16) %>% 
                             extract_covariates(OD17)
                           )) %>% unnest(data) 

trk_resample19 <- trk_resample19 %>%
  dplyr::mutate(data = map(data, ~ .x %>% 
                             extract_covariates(new_NLCD16) %>% 
                             extract_covariates(OD15) %>% 
                             extract_covariates(OD16) %>% 
                             extract_covariates(OD17) %>% 
                             extract_covariates(OD18)
                           )) %>% unnest(data) 

trk_resample20 <- trk_resample20 %>%
  dplyr::mutate(data = map(data, ~ .x %>% 
                             extract_covariates(new_NLCD16) %>% 
                             extract_covariates(OD15) %>% 
                             extract_covariates(OD16) %>% 
                             extract_covariates(OD17) %>% 
                             extract_covariates(OD18) %>% 
                             extract_covariates(OD19)
                           )) %>% unnest(data) 
```

```{r modified the data1}
# rename the column of the landcover 
# 2015
colnames(trk_resample15)[18] <- "nlcd" 

#2016
colnames(trk_resample16)[18] <- "nlcd"
colnames(trk_resample16)[19] <- "OD15"

#2017
colnames(trk_resample17)[18] <- "nlcd"
colnames(trk_resample17)[19] <- "OD15"
colnames(trk_resample17)[20] <- "OD16"
 
#2018
colnames(trk_resample18)[18] <- "nlcd"
colnames(trk_resample18)[19] <- "OD15"
colnames(trk_resample18)[20] <- "OD16"
colnames(trk_resample18)[21] <- "OD17"

#2019
colnames(trk_resample19)[18] <- "nlcd"
colnames(trk_resample19)[19] <- "OD15"
colnames(trk_resample19)[20] <- "OD16"
colnames(trk_resample19)[21] <- "OD17"
colnames(trk_resample19)[22] <- "OD18"

#2020
colnames(trk_resample20)[18] <- "nlcd"
colnames(trk_resample20)[19] <- "OD15"
colnames(trk_resample20)[20] <- "OD16"
colnames(trk_resample20)[21] <- "OD17"
colnames(trk_resample20)[22] <- "OD18"
colnames(trk_resample20)[23] <- "OD19"
```

```{r modified the data2}
# set the NAs in ODs columns to 0

# 2016
trk_resample16$OD15[is.na(trk_resample16$OD15)] <- 0

# 2017
trk_resample17$OD15[is.na(trk_resample17$OD15)] <- 0
trk_resample17$OD16[is.na(trk_resample17$OD16)] <- 0

# 2018
trk_resample18$OD15[is.na(trk_resample18$OD15)] <- 0
trk_resample18$OD16[is.na(trk_resample18$OD16)] <- 0
trk_resample18$OD17[is.na(trk_resample18$OD17)] <- 0

# 2019
trk_resample19$OD15[is.na(trk_resample19$OD15)] <- 0
trk_resample19$OD16[is.na(trk_resample19$OD16)] <- 0
trk_resample19$OD17[is.na(trk_resample19$OD17)] <- 0
trk_resample19$OD18[is.na(trk_resample19$OD18)] <- 0

# 2020
trk_resample20$OD15[is.na(trk_resample20$OD15)] <- 0
trk_resample20$OD16[is.na(trk_resample20$OD16)] <- 0
trk_resample20$OD17[is.na(trk_resample20$OD17)] <- 0
trk_resample20$OD18[is.na(trk_resample20$OD18)] <- 0
trk_resample20$OD19[is.na(trk_resample20$OD19)] <- 0

# set the zero to NA
trk_resample15$nlcd[trk_resample15$nlcd == 0] <- NA
trk_resample16$nlcd[trk_resample16$nlcd == 0] <- NA
trk_resample17$nlcd[trk_resample17$nlcd == 0] <- NA
trk_resample18$nlcd[trk_resample18$nlcd == 0] <- NA
trk_resample19$nlcd[trk_resample19$nlcd == 0] <- NA
trk_resample20$nlcd[trk_resample20$nlcd == 0] <- NA

# omit the NA values in nlcd 
trk_resample15 <- trk_resample15 %>% tidyr::drop_na()
trk_resample16 <- trk_resample16 %>% tidyr::drop_na()
trk_resample17 <- trk_resample17 %>% tidyr::drop_na()
trk_resample18 <- trk_resample18 %>% tidyr::drop_na()
trk_resample19 <- trk_resample19 %>% tidyr::drop_na()
trk_resample20 <- trk_resample20 %>% tidyr::drop_na()

# change the order of the data 
trk_resample16 <- trk_resample16[, c(1:17,19,18)]
trk_resample17 <- trk_resample17[, c(1:17, 19, 20, 18)]
trk_resample18 <- trk_resample18[, c(1:17, 19, 20, 21, 18)]
trk_resample19 <- trk_resample19[, c(1:17, 19, 20, 21, 22, 18)]
trk_resample20 <- trk_resample20[, c(1:17, 19, 20, 21, 22, 23, 18)]
```

Now, we've got values but more categories for both NLCD landcover layer. David made a table in excel of all the nlcd values and then categories that I grouped them in. 

## Landcover info
```{r landuse category names}
# now add in category names and descriptions 
nlcd <- read_csv(here("data/NLCD_2016_Land_Cover/nlcd_legend.csv"))

# rename 2nd column to 'nlcd' to make join simpler 
colnames(nlcd)[2] <- 'nlcd'

# join the actual nlcd habitat name and also a consolidate category from 20 > 8 levels 
summer_trk15 <- left_join(trk_resample15, nlcd[,1:3])
summer_trk16 <- left_join(trk_resample16, nlcd[,1:3])
summer_trk17 <- left_join(trk_resample17, nlcd[,1:3])
summer_trk18 <- left_join(trk_resample18, nlcd[,1:3])
summer_trk19 <- left_join(trk_resample19, nlcd[,1:3])
summer_trk20 <- left_join(trk_resample20, nlcd[,1:3])
```

now there is a column called 'nlcd' with the original nlcd value.
- column 'name': a word description of the original nlcd value 
- column 'category': a binned version 
```{r glimpse the merged data}
# rename the row name "planted_cultivated" to "cultivated"
summer_trk15$category[summer_trk15$category == "planted_cultivated"] <- "cultivated"
summer_trk16$category[summer_trk16$category == "planted_cultivated"] <- "cultivated"
summer_trk17$category[summer_trk17$category == "planted_cultivated"] <- "cultivated"
summer_trk18$category[summer_trk18$category == "planted_cultivated"] <- "cultivated"
summer_trk19$category[summer_trk19$category == "planted_cultivated"] <- "cultivated"
summer_trk20$category[summer_trk20$category == "planted_cultivated"] <- "cultivated"

# rename the column names of category and name to nlcd specified

# nlcd category name change
colnames(summer_trk15)[19] <- 'nlcd_category'
colnames(summer_trk16)[20] <- 'nlcd_category'
colnames(summer_trk17)[21] <- 'nlcd_category'
colnames(summer_trk18)[22] <- 'nlcd_category'
colnames(summer_trk19)[23] <- 'nlcd_category'
colnames(summer_trk20)[24] <- 'nlcd_category'

# nlcd name change
colnames(summer_trk15)[20] <- 'nlcd_name'
colnames(summer_trk16)[21] <- 'nlcd_name'
colnames(summer_trk17)[22] <- 'nlcd_name'
colnames(summer_trk18)[23] <- 'nlcd_name'
colnames(summer_trk19)[24] <- 'nlcd_name'
colnames(summer_trk20)[25] <- 'nlcd_name'
```

## save the extracted resampled trk data
```{r save the data}
# save the filtered resampled trk data with covariates
#write_rds(summer_trk15, path = here("data", "summer_trk15_5A.Rdata"))
#write_rds(summer_trk16, path = here("data", "summer_trk16_5A.Rdata"))
#write_rds(summer_trk17, path = here("data", "summer_trk17_5A.Rdata"))
#write_rds(summer_trk18, path = here("data", "summer_trk18_5A.Rdata"))
#write_rds(summer_trk19, path = here("data", "summer_trk19_5A.Rdata"))
#write_rds(summer_trk20, path = here("data", "summer_trk20_5A.Rdata"))
```

# Document Footer 
```{r session info}
sessionInfo()
```
