# Supplementary material for: Identifying signals of memory from observations of animal movements
Source: Mov Ecol. 2024 Nov 18;12:72. doi: 10.1186/s40462-024-00510-9 (PMC11575436; doi:10.1186/s40462-024-00510-9)
Supplement: Supplementary file 1 — Supplementary Material 1. [file 40462_2024_510_MOESM1_ESM.zip › Memory_Movement-main/Sandhill_Crane-Kim_etal_2023/code/3.crane_visualization.Rmd]

---
title: "3.crane_visualization"
author: "Dennis Kim"
date: '2022-06-04'
output: html_document
---

```{r setup, include=FALSE}
library(knitr)
knitr::opts_chunk$set(echo = TRUE)
options(width=165,digits.secs = 3)
opts_chunk$set(fig.width=7,fig.height=8, error=TRUE,cache = FALSE)
```

# Load packages 
```{r packages, message =FALSE, warning = FALSE}
# data calling & wrangling 
library(here)
library(readr)
library(tidyr)
library(purrr)
library(dplyr)
library(forcats)
library(tibble)
library(stringr)
library(data.table)

# visualization
library(ggplot2)
library(jtools)
library(ggstance)
library(broom.mixed)
library(gridExtra)
library(cowplot)
```

# Load data 

Call summer crane 5A tracking data
```{r call summer 5A tracking data}
# call the data
summer <- read_rds(here("data","summer_filtered.Rdata")) 

# filter out the individual 5A per yr
summer15_5a <- summer %>% filter(id=="5A") %>% filter(timestamp > "2015-07-15 00:00:00" & timestamp < "2015-09-22 23:59:59")
summer16_5a <- summer %>% filter(id=="5A") %>% filter(timestamp > "2016-07-15 00:00:00" & timestamp < "2016-09-22 23:59:59")
summer17_5a <- summer %>% filter(id=="5A") %>% filter(timestamp > "2017-07-15 00:00:00" & timestamp < "2017-09-22 23:59:59")
summer18_5a <- summer %>% filter(id=="5A") %>% filter(timestamp > "2018-07-15 00:00:00" & timestamp < "2018-09-22 23:59:59")
summer19_5a <- summer %>% filter(id=="5A") %>% filter(timestamp > "2019-07-15 00:00:00" & timestamp < "2019-09-22 23:59:59")
summer20_5a <- summer %>% filter(id=="5A") %>% filter(timestamp > "2020-07-15 00:00:00" & timestamp < "2020-09-22 23:59:59")

# row bind them together as one df 
summer_5A <- rbind(summer15_5a, summer16_5a, summer17_5a, summer18_5a, summer19_5a, summer20_5a)

# facotrize the year column
summer_5A$year <- as.factor(summer_5A$year)

# check the data 
summary(summer_5A)
```

Call SSF fitted estimates data 
```{r SSF fitted estimates data}
# call the fitted data 
fit <- read_rds(here("data", "5A_summer_estimates.Rdata"))

# check 
summary(fit)
```

Call used/avail data by year 
```{r used avail data per yer }
# call the filltered data 
used.avail <- read_rds(here("data", "summer_trk15_5A_avil_used_pts.Rdata"))

#check 
summary(used.avail)

# convert the data format and count the number case_ per year and ODprev
used.avail1 <- used.avail %>% mutate(ODprev = factor(ODprev),
                      year = factor(year)) %>% dplyr::select(-nlcd_category)

used.avil2 <- used.avail1 %>% group_by(ODprev, year) %>% count(., case_, .drop = FALSE) %>% ungroup()

used.avil3 <- used.avil2 %>% add_row(ODprev = "1", year = "2017", case_ = TRUE, n = 0) %>% add_row(ODprev = "0", year = "2019", case_ = TRUE, n = 0) %>% add_row(ODprev = "0", year = "2020", case_ = TRUE, n = 0)

used.avil3
```


# Visualization
```{r visualization, fig.width= 4, fig.height= 4}
# ggplot color palette
colors <- c("2015"= "#661100","2016"="#0072B2" ,"2017"= "#D55E00","2018"= "#CC79A7","2019"="#E69F00", "2020"="#999933")

# a) tracking visualization 
fig.a = ggplot(data = summer_5A, aes(
  x = long,
  y = lat,
  color = year,
  alpha = year
)) +
  geom_point() +
  xlab("Longtitude") +
  ylab("Latitude") +
  theme(text = element_text(size = 12)) +
  scale_colour_manual(
    "Year",
    values =  colors,
    labels = c("2015", "2016", "2017", "2018", "2019", "2020")
  ) +
  scale_alpha_manual("category", values = c(1, 1, 1, 1, 1, 1), guide = "none") +
  ggtitle("(a) Crane 5A summer locations")

fig.a

# b) estimate visualization
fig.b = fit %>% dplyr::mutate(beta = forcats::fct_relevel(beta, sort)) %>% 
  ggplot(., aes(coefficient, beta, color = factor(year))) +
  geom_vline(
    xintercept = 0,
    lty = 2,
    lwd = 1,
    colour = "grey50"
  ) +
  geom_point(size = 3,
             pch = 20,
             position = position_dodge(width = 0.5)) +
  #geom_linerange(aes(xmax = highCI, xmin = lowCI))+
  scale_colour_manual(
    "Year",
    values =  colors,
    labels = c("2015", "2016", "2017", "2018", "2019", "2020")
  ) +
  xlim(-5, 23) +
  theme_bw() +
  facet_grid( ~ year) +
  xlab("Effect size") +
  theme(legend.position = "none", axis.title.y = element_blank()) +
  ggtitle("(b) SSF Parameter estimates")

fig.b

# c) distribution of used/avail points per year 
fig.c = ggplot(used.avil3, aes(x = ODprev, y = n, group = case_)) +
  geom_bar(position = position_dodge(), aes(fill = case_), stat = "identity") +
  scale_fill_brewer(palette = "Paired") +
  geom_text(
    aes(label = n,
        y = n),
    stat = "identity",
    vjust = -.3,
    position = position_dodge(0.9),
    size = 2.5
  ) +
  labs(y = "Count", fill = "Used", x = "OD of previous year") +
  facet_wrap( ~ year, scales = "free") +
  ggtitle("(c) Distribution of used and available points in previous year's OD")

fig.c
```

combine the plots 
```{r combine the plots}
# combine the figures 
grid <- plot_grid(fig.a, fig.b, fig.c, nrow = 3, rel_heights = c(1/2.5, 1/2.5, 1/1.3))


#grid <- grid.arrange(fig.a, fig.b, fig.c, nrow = 3, ncol = 1)

grid
```

save the used landcover plot 
```{r save the plot}
ggsave("fig2.png", grid, width = 8, height = 12, dpi = 700, bg = NA)
```

# Document Footer 
```{r session info}
sessionInfo()
```
