# Supplementary material for: Identifying signals of memory from observations of animal movements
Source: Mov Ecol. 2024 Nov 18;12:72. doi: 10.1186/s40462-024-00510-9 (PMC11575436; doi:10.1186/s40462-024-00510-9)
Supplement: Supplementary file 1 — Supplementary Material 1. [file 40462_2024_510_MOESM1_ESM.zip › Memory_Movement-main/Sandhill_Crane-Kim_etal_2023/data/NLCD_crop.tif.aux.xml]

<PAMDataset>
  <PAMRasterBand band="1">
    <CategoryNames>
      <Category>7854240512</Category>
      <Category>0</Category>
      <Category>0</Category>
      <Category>0</Category>
      <Category>0</Category>
      <Category>0</Category>
      <Category>0</Category>
      <Category>0</Category>
      <Category>0</Category>
      <Category>0</Category>
      <Category>0</Category>
      <Category>470743994</Category>
      <Category>571568</Category>
      <Category>0</Category>
      <Category>0</Category>
      <Category>0</Category>
      <Category>0</Category>
      <Category>0</Category>
      <Category>0</Category>
      <Category>0</Category>
      <Category>0</Category>
      <Category>258084082</Category>
      <Category>133062048</Category>
      <Category>62536718</Category>
      <Category>22510859</Category>
      <Category>0</Category>
      <Category>0</Category>
      <Category>0</Category>
      <Category>0</Category>
      <Category>0</Category>
      <Category>0</Category>
      <Category>92107968</Category>
      <Category>0</Category>
      <Category>0</Category>
      <Category>0</Category>
      <Category>0</Category>
      <Category>0</Category>
      <Category>0</Category>
      <Category>0</Category>
      <Category>0</Category>
      <Category>0</Category>
      <Category>840903850</Category>
      <Category>1026422406</Category>
      <Category>325741623</Category>
      <Category>0</Category>
      <Category>0</Category>
      <Category>0</Category>
      <Category>0</Category>
      <Category>0</Category>
      <Category>0</Category>
      <Category>0</Category>
      <Category>0</Category>
      <Category>1955705216</Category>
      <Category>0</Category>
      <Category>0</Category>
      <Category>0</Category>
      <Category>0</Category>
      <Category>0</Category>
      <Category>0</Category>
      <Category>0</Category>
      <Category>0</Category>
      <Category>0</Category>
      <Category>0</Category>
      <Category>0</Category>
      <Category>0</Category>
      <Category>0</Category>
      <Category>0</Category>
      <Category>0</Category>
      <Category>0</Category>
      <Category>0</Category>
      <Category>0</Category>
      <Category>1242679969</Category>
      <Category>0</Category>
      <Category>0</Category>
      <Category>0</Category>
      <Category>0</Category>
      <Category>0</Category>
      <Category>0</Category>
      <Category>0</Category>
      <Category>0</Category>
      <Category>0</Category>
      <Category>563964334</Category>
      <Category>1459015111</Category>
      <Category>0</Category>
      <Category>0</Category>
      <Category>0</Category>
      <Category>0</Category>
      <Category>0</Category>
      <Category>0</Category>
      <Category>0</Category>
      <Category>391909523</Category>
      <Category>0</Category>
      <Category>0</Category>
      <Category>0</Category>
      <Category>0</Category>
      <Category>131904779</Category>
      <Category>0</Category>
      <Category>0</Category>
      <Category>0</Category>
      <Category>0</Category>
      <Category>0</Category>
      <Category>0</Category>
      <Category>0</Category>
      <Category>0</Category>
      <Category>0</Category>
      <Category>0</Category>
      <Category>0</Category>
      <Category>0</Category>
      <Category>0</Category>
      <Category>0</Category>
      <Category>0</Category>
      <Category>0</Category>
      <Category>0</Category>
      <Category>0</Category>
      <Category>0</Category>
      <Category>0</Category>
      <Category>0</Category>
      <Category>0</Category>
      <Category>0</Category>
      <Category>0</Category>
      <Category>0</Category>
      <Category>0</Category>
      <Category>0</Category>
      <Category>0</Category>
      <Category>0</Category>
      <Category>0</Category>
      <Category>0</Category>
      <Category>0</Category>
      <Category>0</Category>
      <Category>0</Category>
      <Category>0</Category>
      <Category>0</Category>
      <Category>0</Category>
      <Category>0</Category>
      <Category>0</Category>
      <Category>0</Category>
      <Category>0</Category>
      <Category>0</Category>
      <Category>0</Category>
      <Category>0</Category>
      <Category>0</Category>
      <Category>0</Category>
      <Category>0</Category>
      <Category>0</Category>
      <Category>0</Category>
      <Category>0</Category>
      <Category>0</Category>
      <Category>0</Category>
      <Category>0</Category>
      <Category>0</Category>
      <Category>0</Category>
      <Category>0</Category>
      <Category>0</Category>
      <Category>0</Category>
      <Category>0</Category>
      <Category>0</Category>
      <Category>0</Category>
      <Category>0</Category>
      <Category>0</Category>
      <Category>0</Category>
      <Category>0</Category>
      <Category>0</Category>
      <Category>0</Category>
      <Category>0</Category>
      <Category>0</Category>
      <Category>0</Category>
      <Category>0</Category>
      <Category>0</Category>
      <Category>0</Category>
      <Category>0</Category>
      <Category>0</Category>
      <Category>0</Category>
      <Category>0</Category>
      <Category>0</Category>
      <Category>0</Category>
      <Category>0</Category>
      <Category>0</Category>
      <Category>0</Category>
      <Category>0</Category>
      <Category>0</Category>
      <Category>0</Category>
      <Category>0</Category>
      <Category>0</Category>
      <Category>0</Category>
      <Category>0</Category>
      <Category>0</Category>
      <Category>0</Category>
      <Category>0</Category>
      <Category>0</Category>
      <Category>0</Category>
      <Category>0</Category>
      <Category>0</Category>
      <Category>0</Category>
      <Category>0</Category>
      <Category>0</Category>
      <Category>0</Category>
      <Category>0</Category>
      <Category>0</Category>
      <Category>0</Category>
      <Category>0</Category>
      <Category>0</Category>
      <Category>0</Category>
      <Category>0</Category>
      <Category>0</Category>
      <Category>0</Category>
      <Category>0</Category>
      <Category>0</Category>
      <Category>0</Category>
      <Category>0</Category>
      <Category>0</Category>
      <Category>0</Category>
      <Category>0</Category>
      <Category>0</Category>
      <Category>0</Category>
      <Category>0</Category>
      <Category>0</Category>
      <Category>0</Category>
      <Category>0</Category>
      <Category>0</Category>
      <Category>0</Category>
      <Category>0</Category>
      <Category>0</Category>
      <Category>0</Category>
      <Category>0</Category>
      <Category>0</Category>
      <Category>0</Category>
      <Category>0</Category>
      <Category>0</Category>
      <Category>0</Category>
      <Category>0</Category>
      <Category>0</Category>
      <Category>0</Category>
      <Category>0</Category>
      <Category>0</Category>
      <Category>0</Category>
      <Category>0</Category>
      <Category>0</Category>
      <Category>0</Category>
      <Category>0</Category>
      <Category>0</Category>
      <Category>0</Category>
      <Category>0</Category>
      <Category>0</Category>
      <Category>0</Category>
      <Category>0</Category>
      <Category>0</Category>
      <Category>0</Category>
      <Category>0</Category>
      <Category>0</Category>
      <Category>0</Category>
      <Category>0</Category>
      <Category>0</Category>
      <Category>0</Category>
      <Category>0</Category>
      <Category>0</Category>
      <Category>0</Category>
    </CategoryNames>
  </PAMRasterBand>
</PAMDataset>
