# Supplementary material for: Identifying signals of memory from observations of animal movements
Source: Mov Ecol. 2024 Nov 18;12:72. doi: 10.1186/s40462-024-00510-9 (PMC11575436; doi:10.1186/s40462-024-00510-9)
Supplement: Supplementary file 1 — Supplementary Material 1. [file 40462_2024_510_MOESM1_ESM.zip › Memory_Movement-main/Sandhill_Crane-Kim_etal_2023/read.me]

# Codes for How to fit memory-models 
## Sandhill_Crane
- 0.calculate.UDs.Rmd
  - use ctmm package to fit the tracking data to a continuous-time movement model 
  - calculate a Kriged occurrence distribution (OD) estimate per each year model 
  - convert each year ODs as a raster layer and save it for further analysis 

- 1.crane_trk.Rmd:
  - extract land cover layer (NLCD2016) and each year ODs raster layers based on tracking data per each year 
  - convert the tracking data to amt object for fitting ssf 

- 2.crane_memory.Rmd: 
  - call each year tracking data (amt object) 
  - fit SSFs per each yr data including the effects of landcovers + ODs for hatched year + ODs for the previous years 

- 3.crane_visualization.Rmd:
  - create a 3-panel visualization 
    - a plot with the raw locations 
    - a beta coefficient effect size plot 
    - a used: availability locations plot
